# Supplementary material for: Transcriptome Reveals Long Non-coding RNAs and mRNAs Involved in Primary Wool Follicle Induction in Carpet Sheep Fetal Skin
Source: Front Physiol. 2018 May 15;9:446. doi: 10.3389/fphys.2018.00446 (PMC5968378; doi:10.3389/fphys.2018.00446)
Supplement: TABLE S1 — Differentially expressed transcripts between stage 0 and stage 1 of primary wool follicle induction in carpet wool sheep fetal skin. [file Data_Sheet_1.XLSX]

## Sheet: Sheet1
transcript_id	gene_id	gene_name	length	T_P1_FPKM	T_P0_FPKM	log2(foldchange)	pvalue	qvalue
ENSOART00000000161	ENSOARG00000000158	EDNRB	2203	9.8116	19.2989	-0.975961	5e-05	0.00321
ENSOART00000000222	ENSOARG00000000193	CADPS2	3342	6.9561	13.5117	-0.957857	5e-05	0.00321
ENSOART00000000296	ENSOARG00000000269	RASGEF1B	2044	33.9853	14.1537	1.26373	5e-05	0.00321
ENSOART00000000612	ENSOARG00000000573	-	894	11.8902	28.5633	-1.26439	5e-05	0.00321
ENSOART00000000765	ENSOARG00000000714	SNCG	387	5.8589	47.3401	-3.01436	5e-05	0.00321
ENSOART00000000802	ENSOARG00000000744	LAMC2	3721	24.6483	10.0654	1.29208	5e-05	0.00321
ENSOART00000000894	ENSOARG00000000834	EDAR	2067	11.7853	2.92256	2.01169	5e-05	0.00321
ENSOART00000001206	ENSOARG00000001131	GIMAP8	3525	0.395218	1.72245	-2.12374	5e-05	0.00321
ENSOART00000001243	ENSOARG00000001169	-	814	1.79448	0	inf	5e-05	0.00321
ENSOART00000001279	ENSOARG00000001170	LTBP2	5890	8.57432	15.1379	-0.820071	5e-05	0.00321
ENSOART00000001315	ENSOARG00000001230	-	390	264.803	158.232	0.742879	5e-05	0.00321
ENSOART00000001358	ENSOARG00000001264	-	3552	15.0142	3.7695	1.99388	5e-05	0.00321
ENSOART00000001393	ENSOARG00000001305	HTR1F	1101	4.22346	13.4222	-1.66813	5e-05	0.00321
ENSOART00000001605	ENSOARG00000001497	TES	2629	91.3467	58.5713	0.641158	5e-05	0.00321
ENSOART00000001616	ENSOARG00000001512	SCN5A	5800	1.04779	0.360326	1.53997	5e-05	0.00321
ENSOART00000001958	ENSOARG00000001823	TNNT1	789	15.922	53.1086	-1.73792	5e-05	0.00321
ENSOART00000001984	ENSOARG00000001845	TPM3	858	33.3678	59.9879	-0.846212	5e-05	0.00321
ENSOART00000002194	ENSOARG00000002037	CLDN10	696	11.9985	4.5044	1.41344	5e-05	0.00321
ENSOART00000002435	ENSOARG00000002249	ADAM33	2314	126.723	73.2916	0.789957	5e-05	0.00321
ENSOART00000002441	ENSOARG00000002255	-	663	0	1.05929	#NAME?	5e-05	0.00321
ENSOART00000002518	ENSOARG00000002326	WSCD1	1621	5.83653	2.62144	1.15475	5e-05	0.00321
ENSOART00000002555	ENSOARG00000002359	SFRP1	771	23.7978	51.4739	-1.11302	5e-05	0.00321
ENSOART00000002803	ENSOARG00000002586	APOA1	782	58.7121	98.7643	-0.750332	5e-05	0.00321
ENSOART00000002808	ENSOARG00000002590	SPP1	988	574.736	998.284	-0.79655	5e-05	0.00321
ENSOART00000002814	ENSOARG00000002599	-	3116	16.0908	10.0036	0.685713	5e-05	0.00321
ENSOART00000002982	ENSOARG00000002754	PTX3	1143	31.4157	81.0332	-1.36703	5e-05	0.00321
ENSOART00000003067	ENSOARG00000002824	-	2802	2.46789	5.72961	-1.21516	5e-05	0.00321
ENSOART00000003108	ENSOARG00000002862	CD163	4103	6.84187	11.0856	-0.69623	5e-05	0.00321
ENSOART00000003209	ENSOARG00000002951	-	2193	5.57378	11.5255	-1.0481	5e-05	0.00321
ENSOART00000003368	ENSOARG00000003103	FAT3	13665	5.63957	10.2737	-0.865295	5e-05	0.00321
ENSOART00000003386	ENSOARG00000003121	WIF1	1146	14.1925	0.700104	4.34141	5e-05	0.00321
ENSOART00000003550	ENSOARG00000003275	WFIKKN2	5860	2.2953	5.07891	-1.14584	5e-05	0.00321
ENSOART00000003616	ENSOARG00000003329	SULF1	2833	14.9253	35.0957	-1.23354	5e-05	0.00321
ENSOART00000003676	ENSOARG00000003370	MME	3352	5.59143	12.1933	-1.1248	5e-05	0.00321
ENSOART00000003732	ENSOARG00000003437	PITX2	3831	10.3512	4.30254	1.26653	5e-05	0.00321
ENSOART00000003741	ENSOARG00000003438	CDH3	2331	65.3887	41.1528	0.668049	5e-05	0.00321
ENSOART00000003994	ENSOARG00000003681	ZBTB7C	2103	3.09086	1.21692	1.34478	5e-05	0.00321
ENSOART00000004051	ENSOARG00000003732	-	1059	9.39058	2.0027	2.22927	5e-05	0.00321
ENSOART00000004142	ENSOARG00000003815	-	1613	3.4397	0.397528	3.11315	5e-05	0.00321
ENSOART00000004178	ENSOARG00000003844	NOX4	2942	13.2401	6.73648	0.974853	5e-05	0.00321
ENSOART00000004652	ENSOARG00000004265	ANK3	13144	23.74	13.9708	0.764905	5e-05	0.00321
ENSOART00000004823	ENSOARG00000004431	XIRP2	11423	1.79466	4.49327	-1.32406	5e-05	0.00321
ENSOART00000005131	ENSOARG00000004702	LRP4	5738	45.0826	27.6049	0.707645	5e-05	0.00321
ENSOART00000005233	ENSOARG00000004800	EEPD1	1923	20.3771	10.1503	1.00543	5e-05	0.00321
ENSOART00000005261	ENSOARG00000004823	DMKN	1575	4.43654	1.37245	1.69268	5e-05	0.00321
ENSOART00000005474	ENSOARG00000005022	SMOC2	1431	57.3266	92.2814	-0.686835	5e-05	0.00321
ENSOART00000005485	ENSOARG00000005036	KHDRBS3	1035	8.4838	16.4655	-0.956667	5e-05	0.00321
ENSOART00000005561	ENSOARG00000005103	CDH7	7290	2.68839	1.42099	0.919846	5e-05	0.00321
ENSOART00000005581	ENSOARG00000005106	COL28A1	3496	1.10418	5.46058	-2.30608	5e-05	0.00321
ENSOART00000005863	ENSOARG00000005375	FGFR2	3495	90.1804	56.4561	0.675684	5e-05	0.00321
ENSOART00000005904	ENSOARG00000005412	ITGA3	3150	13.8783	8.17559	0.763439	5e-05	0.00321
ENSOART00000006178	ENSOARG00000005674	ALAS2	1779	10.3669	40.4034	-1.96249	5e-05	0.00321
ENSOART00000006250	ENSOARG00000005727	COL17A1	4448	105.849	46.7156	1.18004	5e-05	0.00321
ENSOART00000006284	ENSOARG00000005769	AK8	4070	1.62317	0.460131	1.81869	5e-05	0.00321
ENSOART00000006292	ENSOARG00000005777	CCBE1	1300	15.8707	30.5485	-0.944739	5e-05	0.00321
ENSOART00000006293	ENSOARG00000005780	EMP2	1710	59.9485	34.5576	0.794721	5e-05	0.00321
ENSOART00000006341	ENSOARG00000005822	-	561	15.8102	3.27901	2.26952	5e-05	0.00321
ENSOART00000006347	ENSOARG00000005829	-	561	59.3681	8.0895	2.87557	5e-05	0.00321
ENSOART00000006555	ENSOARG00000006033	FAM198B	1889	37.3476	58.7452	-0.653455	5e-05	0.00321
ENSOART00000006561	ENSOARG00000006037	BMPER	2112	13.3052	22.4052	-0.751844	5e-05	0.00321
ENSOART00000006611	ENSOARG00000006069	-	7500	10.3724	17.3413	-0.741473	5e-05	0.00321
ENSOART00000006739	ENSOARG00000006200	NES	4938	58.5524	94.7433	-0.694295	5e-05	0.00321
ENSOART00000006741	ENSOARG00000006201	-	2853	9.73477	5.09303	0.934624	5e-05	0.00321
ENSOART00000006960	ENSOARG00000006399	DSG2	3378	24.6444	15.5544	0.663936	5e-05	0.00321
ENSOART00000007019	ENSOARG00000006454	DPP4	3005	19.6361	10.8251	0.859126	5e-05	0.00321
ENSOART00000007081	ENSOARG00000006509	IGF2BP1	3142	4.11962	9.97371	-1.27562	5e-05	0.00321
ENSOART00000007125	ENSOARG00000006551	DSG1	3141	85.6328	49.2403	0.798322	5e-05	0.00321
ENSOART00000007254	ENSOARG00000006674	GLI1	3324	14.5554	4.54797	1.67827	5e-05	0.00321
ENSOART00000007316	ENSOARG00000006730	PI15	4149	49.3503	85.1328	-0.786657	5e-05	0.00321
ENSOART00000007324	ENSOARG00000006732	DSC1	2685	22.0236	6.36357	1.79114	5e-05	0.00321
ENSOART00000007501	ENSOARG00000006897	CRISPLD1	1565	30.3491	47.1962	-0.637019	5e-05	0.00321
ENSOART00000007504	ENSOARG00000006903	SLC26A3	2283	0.734451	2.21494	-1.59253	5e-05	0.00321
ENSOART00000007545	ENSOARG00000006939	TENM3	7746	17.2224	27.6029	-0.68053	5e-05	0.00321
ENSOART00000007546	ENSOARG00000006942	SHH	705	2.79232	0	inf	5e-05	0.00321
ENSOART00000007610	ENSOARG00000006996	MYL3	3729	1.18882	3.67509	-1.62825	5e-05	0.00321
ENSOART00000007712	ENSOARG00000007080	CNTNAP4	3930	3.66955	1.1462	1.67875	5e-05	0.00321
ENSOART00000007728	ENSOARG00000007100	TGM3	2076	3.14152	0.875459	1.84335	5e-05	0.00321
ENSOART00000007849	ENSOARG00000007216	CYTL1	414	13.6914	45.2518	-1.7247	5e-05	0.00321
ENSOART00000007881	ENSOARG00000007246	ZNF521	4172	14.4316	25.2161	-0.805115	5e-05	0.00321
ENSOART00000007914	ENSOARG00000007270	LAMC3	4708	4.24732	2.28022	0.897381	5e-05	0.00321
ENSOART00000008000	ENSOARG00000007353	ZFHX4	10738	14.6789	21.8525	-0.574054	5e-05	0.00321
ENSOART00000008110	ENSOARG00000007452	-	1740	15.702	68.9714	-2.13505	5e-05	0.00321
ENSOART00000008138	ENSOARG00000007473	LUZP2	873	10.7679	4.45867	1.27205	5e-05	0.00321
ENSOART00000008151	ENSOARG00000007475	ADAMTS18	3585	6.88593	2.02381	1.76658	5e-05	0.00321
ENSOART00000008256	ENSOARG00000007578	SCIN	2142	6.82842	11.7687	-0.785327	5e-05	0.00321
ENSOART00000008341	ENSOARG00000007668	GRM7	2307	18.7303	4.46892	2.06737	5e-05	0.00321
ENSOART00000008402	ENSOARG00000007719	-	648	24.6922	4.82896	2.35427	5e-05	0.00321
ENSOART00000008479	ENSOARG00000007791	VAT1L	1977	3.38557	0.864581	1.96932	5e-05	0.00321
ENSOART00000008630	ENSOARG00000007924	PDLIM3	1095	14.6343	31.1066	-1.08787	5e-05	0.00321
ENSOART00000008680	ENSOARG00000007971	CD55	1641	14.2588	7.55619	0.91612	5e-05	0.00321
ENSOART00000008723	ENSOARG00000008011	GALNT13	6733	5.22004	3.12436	0.740499	5e-05	0.00321
ENSOART00000008780	ENSOARG00000008064	LEF1	1206	65.165	35.2457	0.88665	5e-05	0.00321
ENSOART00000008786	ENSOARG00000008076	ARL15	648	77.564	40.1335	0.95058	5e-05	0.00321
ENSOART00000008787	ENSOARG00000008077	-	258	471.681	1188.72	-1.33353	5e-05	0.00321
ENSOART00000009134	ENSOARG00000008389	ITGA8	3195	3.95791	9.02165	-1.18865	5e-05	0.00321
ENSOART00000009155	ENSOARG00000008418	SOSTDC1	621	71.3348	20.7893	1.77877	5e-05	0.00321
ENSOART00000009228	ENSOARG00000008478	SQLE	1719	48.3873	76.2757	-0.656594	5e-05	0.00321
ENSOART00000009341	ENSOARG00000008578	PTCH1	4029	57.5037	13.1898	2.12424	5e-05	0.00321
ENSOART00000009343	ENSOARG00000008578	PTCH1	4354	34.685	7.15345	2.2776	5e-05	0.00321
ENSOART00000009452	ENSOARG00000008682	HMGCS1	1701	91.0125	140.452	-0.625938	5e-05	0.00321
ENSOART00000009478	ENSOARG00000008702	-	1575	6.44652	2.81466	1.19556	5e-05	0.00321
ENSOART00000009583	ENSOARG00000008800	-	1932	26.1367	13.214	0.984008	5e-05	0.00321
ENSOART00000009598	ENSOARG00000008817	-	1932	21.0995	42.101	-0.996647	5e-05	0.00321
ENSOART00000009693	ENSOARG00000008899	SFRP4	1041	67.4833	130.903	-0.955892	5e-05	0.00321
ENSOART00000010015	ENSOARG00000009163	KCNMA1	3416	11.1421	19.3399	-0.795563	5e-05	0.00321
ENSOART00000010046	ENSOARG00000009229	-	423	68.3002	127.527	-0.900846	5e-05	0.00321
ENSOART00000010145	ENSOARG00000009322	ARAP2	6893	7.28747	4.14147	0.815274	5e-05	0.00321
ENSOART00000010163	ENSOARG00000009335	GALNT8	5830	0.967309	0.183697	2.39665	5e-05	0.00321
ENSOART00000010223	ENSOARG00000009392	SLITRK2	2535	13.3348	6.30652	1.08028	5e-05	0.00321
ENSOART00000010263	ENSOARG00000009425	GRIA1	2851	4.54941	8.19882	-0.849737	5e-05	0.00321
ENSOART00000010285	ENSOARG00000009443	SRCIN1	4822	7.27325	3.01427	1.27079	5e-05	0.00321
ENSOART00000010533	ENSOARG00000009675	HOXA10	4252	8.01681	4.66209	0.78205	5e-05	0.00321
ENSOART00000010588	ENSOARG00000009728	PTN	504	244.759	491.44	-1.00566	5e-05	0.00321
ENSOART00000010611	ENSOARG00000009750	NPNT	2121	13.5215	7.66015	0.819814	5e-05	0.00321
ENSOART00000010687	ENSOARG00000009812	FREM2	9450	13.9826	7.06018	0.985857	5e-05	0.00321
ENSOART00000010855	ENSOARG00000009978	FBXO32	1068	9.88453	3.94317	1.32582	5e-05	0.00321
ENSOART00000011131	ENSOARG00000010213	MYOM1	5078	4.34594	8.361	-0.944007	5e-05	0.00321
ENSOART00000011112	ENSOARG00000010215	RGMA	1379	24.8222	14.4925	0.776331	5e-05	0.00321
ENSOART00000011387	ENSOARG00000010462	CXCR4	1062	86.6398	29.3588	1.56124	5e-05	0.00321
ENSOART00000011406	ENSOARG00000010474	HR	3927	2.63575	0.233826	3.4947	5e-05	0.00321
ENSOART00000011690	ENSOARG00000010746	PMEL	2124	13.2292	2.08457	2.6659	5e-05	0.00321
ENSOART00000011753	ENSOARG00000010810	TRPS1	4530	117.697	24.7189	2.25139	5e-05	0.00321
ENSOART00000011792	ENSOARG00000010837	TPMT	4541	2.34249	5.28293	-1.17329	5e-05	0.00321
ENSOART00000011904	ENSOARG00000010944	-	432	258.344	891.624	-1.78714	5e-05	0.00321
ENSOART00000012596	ENSOARG00000011582	CYP26B1	5838	14.7553	4.69403	1.65234	5e-05	0.00321
ENSOART00000012814	ENSOARG00000011779	TRAF5	2245	23.6439	14.2956	0.725896	5e-05	0.00321
ENSOART00000012959	ENSOARG00000011916	-	645	5.51782	19.7295	-1.83819	5e-05	0.00321
ENSOART00000013120	ENSOARG00000012061	PTCHD4	2677	5.38819	11.6572	-1.11335	5e-05	0.00321
ENSOART00000013124	ENSOARG00000012064	FIGF	987	7.35787	16.5261	-1.16738	5e-05	0.00321
ENSOART00000013248	ENSOARG00000012176	MRC1	5207	18.8082	28.7205	-0.610718	5e-05	0.00321
ENSOART00000013346	ENSOARG00000012272	FKBP5	1374	27.4972	54.347	-0.982917	5e-05	0.00321
ENSOART00000013488	ENSOARG00000012406	GNA14	906	2.46567	8.69586	-1.81835	5e-05	0.00321
ENSOART00000013861	ENSOARG00000012748	GPNMB	5311	76.1862	38.8019	0.973402	5e-05	0.00321
ENSOART00000013916	ENSOARG00000012806	CDH12	2865	1.06818	3.25902	-1.60928	5e-05	0.00321
ENSOART00000013945	ENSOARG00000012828	TFAP2B	1422	21.648	10.2214	1.08264	5e-05	0.00321
ENSOART00000014084	ENSOARG00000012954	CA2	2268	8.0779	3.00994	1.42425	5e-05	0.00321
ENSOART00000014208	ENSOARG00000013067	MUC16	14350	0.728521	1.44617	-0.989198	5e-05	0.00321
ENSOART00000014485	ENSOARG00000013317		5957	6.17197	3.34442	0.883974	5e-05	0.00321
ENSOART00000014522	ENSOARG00000013353	-	1578	8.83033	4.24634	1.05625	5e-05	0.00321
ENSOART00000014531	ENSOARG00000013357	RAPGEFL1	1731	8.87356	4.22742	1.06974	5e-05	0.00321
ENSOART00000014776	ENSOARG00000013585	MLANA	357	8.32476	0	inf	5e-05	0.00321
ENSOART00000014786	ENSOARG00000013590	LIMCH1	3120	32.1985	53.617	-0.735698	5e-05	0.00321
ENSOART00000015015	ENSOARG00000013796	TYRP1	6380	1.14424	0.0675182	4.08297	5e-05	0.00321
ENSOART00000015072	ENSOARG00000013845	FADS2	1335	21.4983	38.7205	-0.848877	5e-05	0.00321
ENSOART00000015161	ENSOARG00000013899	MYH1	5803	46.6632	74.4169	-0.673345	5e-05	0.00321
ENSOART00000015153	ENSOARG00000013915	KIAA1147	1182	32.0304	19.8137	0.692944	5e-05	0.00321
ENSOART00000015188	ENSOARG00000013934	FREM1	6564	37.9533	21.6736	0.808288	5e-05	0.00321
ENSOART00000015178	ENSOARG00000013941	GATA3	1513	11.1822	4.69423	1.25225	5e-05	0.00321
ENSOART00000015242	ENSOARG00000013999	MSLN	1176	3.64265	8.98937	-1.30323	5e-05	0.00321
ENSOART00000015451	ENSOARG00000014185	BNC1	3171	4.69616	2.24892	1.06225	5e-05	0.00321
ENSOART00000015611	ENSOARG00000014330	ADAMTSL3	5054	10.3026	16.2357	-0.656162	5e-05	0.00321
ENSOART00000015610	ENSOARG00000014336	CYR61	1149	41.5523	68.8838	-0.729238	5e-05	0.00321
ENSOART00000015762	ENSOARG00000014461	COL24A1	6520	33.5342	56.7393	-0.758715	5e-05	0.00321
ENSOART00000015780	ENSOARG00000014495	-	522	23.9008	61.1609	-1.35555	5e-05	0.00321
ENSOART00000015797	ENSOARG00000014512	FIBIN	669	63.2897	140.628	-1.15184	5e-05	0.00321
ENSOART00000015974	ENSOARG00000014674	SCD	2555	16.8346	32.1483	-0.933312	5e-05	0.00321
ENSOART00000016093	ENSOARG00000014785	IDI1	1365	21.383	34.5885	-0.693824	5e-05	0.00321
ENSOART00000016196	ENSOARG00000014882	SERPINA1	1292	6.45397	0.538557	3.58302	5e-05	0.00321
ENSOART00000016291	ENSOARG00000014970	FAM20A	2713	4.58182	8.33455	-0.863185	5e-05	0.00321
ENSOART00000016309	ENSOARG00000014989	TUBB3	1524	14.4356	6.62114	1.12448	5e-05	0.00321
ENSOART00000016529	ENSOARG00000015182	ASTN1	4921	2.78827	5.04793	-0.856319	5e-05	0.00321
ENSOART00000016635	ENSOARG00000015285	TMTC2	2516	54.7255	33.7148	0.698833	5e-05	0.00321
ENSOART00000016661	ENSOARG00000015313	SPOCK1	3187	5.78327	10.3229	-0.835888	5e-05	0.00321
ENSOART00000016693	ENSOARG00000015342	NDNF	2021	71.9128	15.4988	2.21409	5e-05	0.00321
ENSOART00000016727	ENSOARG00000015375	ERC2	3135	8.01211	14.3615	-0.841955	5e-05	0.00321
ENSOART00000016737	ENSOARG00000015385	AGTR1	1080	19.816	34.0646	-0.781607	5e-05	0.00321
ENSOART00000016836	ENSOARG00000015478	CCDC3	528	197.164	126.108	0.644734	5e-05	0.00321
ENSOART00000016861	ENSOARG00000015499	GABRA2	1624	5.51157	0.713504	2.94947	5e-05	0.00321
ENSOART00000016905	ENSOARG00000015540	KRT23	1248	6.8437	2.39211	1.51649	5e-05	0.00321
ENSOART00000017077	ENSOARG00000015684	ARMC4	3138	3.30284	6.82122	-1.04632	5e-05	0.00321
ENSOART00000017178	ENSOARG00000015775	GPT2	2389	24.0321	15.3986	0.642168	5e-05	0.00321
ENSOART00000017184	ENSOARG00000015783	SATB2	3047	4.91164	1.30176	1.91574	5e-05	0.00321
ENSOART00000017213	ENSOARG00000015804	TMEM132A	2847	24.5499	15.5083	0.662673	5e-05	0.00321
ENSOART00000017243	ENSOARG00000015833	TP73	2697	2.71271	0.705478	1.94306	5e-05	0.00321
ENSOART00000017294	ENSOARG00000015885	TOX	1797	7.58817	3.21635	1.23833	5e-05	0.00321
ENSOART00000017310	ENSOARG00000015895	PLXNC1	4331	2.29154	0.98855	1.21293	5e-05	0.00321
ENSOART00000017613	ENSOARG00000016175	SPON2	872	32.5134	18.1498	0.84108	5e-05	0.00321
ENSOART00000017822	ENSOARG00000016361	PHEX	2556	4.50589	1.11184	2.01887	5e-05	0.00321
ENSOART00000017853	ENSOARG00000016395	TFAP2A	1341	12.9102	6.49795	0.99046	5e-05	0.00321
ENSOART00000018005	ENSOARG00000016534	TFPI	1354	4.46776	9.84496	-1.13983	5e-05	0.00321
ENSOART00000018160	ENSOARG00000016674	PLET1	759	6.57486	1.18347	2.47394	5e-05	0.00321
ENSOART00000018317	ENSOARG00000016819	POU2F3	1780	10.7172	3.91043	1.45452	5e-05	0.00321
ENSOART00000018341	ENSOARG00000016836	KRT4	1680	242.739	489.351	-1.01146	5e-05	0.00321
ENSOART00000018410	ENSOARG00000016888	IQGAP2	5150	31.0747	13.7021	1.18134	5e-05	0.00321
ENSOART00000018406	ENSOARG00000016898	SLC41A2	4029	4.89922	8.54919	-0.803237	5e-05	0.00321
ENSOART00000018408	ENSOARG00000016900	KRT1	2268	163.332	33.197	2.29868	5e-05	0.00321
ENSOART00000018621	ENSOARG00000017105	KRT14	4881	3.15415	0.332101	3.24756	5e-05	0.00321
ENSOART00000018646	ENSOARG00000017135	SPRY2	666	30.5656	53.8411	-0.8168	5e-05	0.00321
ENSOART00000018684	ENSOARG00000017167	ARSB	2762	22.3293	35.6764	-0.67603	5e-05	0.00321
ENSOART00000018685	ENSOARG00000017171	SLITRK6	2529	18.8339	9.77872	0.945614	5e-05	0.00321
ENSOART00000018709	ENSOARG00000017192	-	399	22.3393	57.6886	-1.36871	5e-05	0.00321
ENSOART00000018813	ENSOARG00000017257	COL7A1	8972	42.9453	19.7479	1.1208	5e-05	0.00321
ENSOART00000018993	ENSOARG00000017447	PRSS12	2337	5.29324	9.93131	-0.907832	5e-05	0.00321
ENSOART00000019046	ENSOARG00000017490	THBS4	2799	170.962	265.942	-0.637441	5e-05	0.00321
ENSOART00000019099	ENSOARG00000017550	-	561	31.1013	7.57302	2.03803	5e-05	0.00321
ENSOART00000019197	ENSOARG00000017639	LDLR	2541	35.1288	57.2102	-0.703618	5e-05	0.00321
ENSOART00000019344	ENSOARG00000017779	MYL2	594	76.8032	209.1	-1.44495	5e-05	0.00321
ENSOART00000019631	ENSOARG00000018039	BMP7	1194	30.6182	13.5611	1.17491	5e-05	0.00321
ENSOART00000019638	ENSOARG00000018044	-	1164	29.6887	48.777	-0.716288	5e-05	0.00321
ENSOART00000019700	ENSOARG00000018100	LIX1	849	35.6469	70.173	-0.97714	5e-05	0.00321
ENSOART00000019829	ENSOARG00000018220	CPED1	3292	39.1635	21.4696	0.867211	5e-05	0.00321
ENSOART00000019850	ENSOARG00000018242	-	2223	40.4967	16.5468	1.29126	5e-05	0.00321
ENSOART00000019858	ENSOARG00000018248	MFAP4	1002	69.8302	119.788	-0.778561	5e-05	0.00321
ENSOART00000019884	ENSOARG00000018274	SORL1	10279	10.0495	6.51737	0.624761	5e-05	0.00321
ENSOART00000019962	ENSOARG00000018337	CPAMD8	4894	3.57137	6.55343	-0.875773	5e-05	0.00321
ENSOART00000020080	ENSOARG00000018445	F13A1	2413	25.3181	78.9941	-1.64157	5e-05	0.00321
ENSOART00000020230	ENSOARG00000018585	NOX5	2235	7.45491	16.7911	-1.17143	5e-05	0.00321
ENSOART00000020259	ENSOARG00000018591	COL11A1	5511	66.66	135.769	-1.02626	5e-05	0.00321
ENSOART00000020260	ENSOARG00000018609	CACNA1E	7227	1.42143	2.90915	-1.03325	5e-05	0.00321
ENSOART00000020400	ENSOARG00000018737	ALCAM	4028	96.2364	54.5752	0.818338	5e-05	0.00321
ENSOART00000020594	ENSOARG00000018911	PER1	4005	11.0206	17.4848	-0.665896	5e-05	0.00321
ENSOART00000020606	ENSOARG00000018923	PAMR1	2455	7.62202	14.1361	-0.891141	5e-05	0.00321
ENSOART00000020607	ENSOARG00000018924	TMEM232	2731	2.11977	0.724531	1.54879	5e-05	0.00321
ENSOART00000020731	ENSOARG00000019042	BMP3	4595	14.1514	1.16182	3.60649	5e-05	0.00321
ENSOART00000020839	ENSOARG00000019135	CELSR2	8671	2.91659	1.63022	0.839215	5e-05	0.00321
ENSOART00000020869	ENSOARG00000019163	-	976	1.47398	9.98334	-2.7598	5e-05	0.00321
ENSOART00000020880	ENSOARG00000019174	-	1116	623.223	2374.26	-1.92966	5e-05	0.00321
ENSOART00000020961	ENSOARG00000019247	CPNE6	1677	1.62848	4.15885	-1.35266	5e-05	0.00321
ENSOART00000021039	ENSOARG00000019316	MYH6	5881	2.17428	6.59438	-1.6007	5e-05	0.00321
ENSOART00000021057	ENSOARG00000019333	COL2A1	4473	11.028	26.4495	-1.26207	5e-05	0.00321
ENSOART00000021132	ENSOARG00000019404	FBLN1	2742	166.712	262.541	-0.655188	5e-05	0.00321
ENSOART00000021151	ENSOARG00000019421	IGFBP5	1582	146.432	338.242	-1.20783	5e-05	0.00321
ENSOART00000021371	ENSOARG00000019622	NELL2	2608	11.0431	19.2184	-0.799339	5e-05	0.00321
ENSOART00000021384	ENSOARG00000019636	LBH	318	161.957	68.9692	1.23159	5e-05	0.00321
ENSOART00000021389	ENSOARG00000019641	LSAMP	1932	20.9101	42.8776	-1.03602	5e-05	0.00321
ENSOART00000021424	ENSOARG00000019673	UPK1B	802	21.291	46.4528	-1.12552	5e-05	0.00321
ENSOART00000021434	ENSOARG00000019683	WNT2B	1185	9.67809	19.1358	-0.98348	5e-05	0.00321
ENSOART00000021469	ENSOARG00000019713	TMEM37	615	3.96225	13.2441	-1.74096	5e-05	0.00321
ENSOART00000021719	ENSOARG00000019941	RYR3	14607	1.81341	0.729117	1.31448	5e-05	0.00321
ENSOART00000021729	ENSOARG00000019961	PRSS35	1239	42.4021	97.1591	-1.19621	5e-05	0.00321
ENSOART00000021733	ENSOARG00000019963	GJA1	1149	492.129	259.989	0.920587	5e-05	0.00321
ENSOART00000021767	ENSOARG00000019994	RPS23	1821	56.8072	19.0447	1.57668	5e-05	0.00321
ENSOART00000021840	ENSOARG00000020058	THBS1	3861	37.7058	70.0616	-0.893839	5e-05	0.00321
ENSOART00000021877	ENSOARG00000020094	-	5196	0.245298	1.00048	-2.02809	5e-05	0.00321
ENSOART00000021948	ENSOARG00000020159	-	612	49.2431	19.5255	1.33456	5e-05	0.00321
ENSOART00000021979	ENSOARG00000020185	DES	1983	39.7828	67.4087	-0.76079	5e-05	0.00321
ENSOART00000022198	ENSOARG00000020386	APOD	800	15.9039	6.97948	1.18819	5e-05	0.00321
ENSOART00000022303	ENSOARG00000020478	TP63	1929	44.4127	25.5834	0.795765	5e-05	0.00321
ENSOART00000022328	ENSOARG00000020498	-	2132	3.52227	0.987586	1.83453	5e-05	0.00321
ENSOART00000022370	ENSOARG00000020531	PIK3C2G	4584	5.82247	2.77571	1.06878	5e-05	0.00321
ENSOART00000022379	ENSOARG00000020543	DGKG	2623	38.7001	13.0624	1.56691	5e-05	0.00321
ENSOART00000022431	ENSOARG00000020589	SPHKAP	5574	0.282586	1.40685	-2.31571	5e-05	0.00321
ENSOART00000022447	ENSOARG00000020604	ECE2	2652	6.23364	3.08378	1.01538	5e-05	0.00321
ENSOART00000022499	ENSOARG00000020651	PTPRO	3667	2.50234	5.67334	-1.18092	5e-05	0.00321
ENSOART00000022790	ENSOARG00000020918	UNC13C	10326	10.7087	5.70416	0.908691	5e-05	0.00321
ENSOART00000022945	ENSOARG00000021060	RORC	1656	6.07082	2.65415	1.19364	5e-05	0.00321
ENSOART00000022952	ENSOARG00000021066	THEM5	5614	9.71498	4.80522	1.01561	5e-05	0.00321
ENSOART00000022955	ENSOARG00000021069	BMP4	3863	7.99688	4.34544	0.879936	5e-05	0.00321
ENSOART00000022973	ENSOARG00000021086	RPTN	3916	2.50292	0.322907	2.95442	5e-05	0.00321
ENSOART00000023091	ENSOARG00000021190	SMOC1	1210	8.29592	3.06941	1.43444	5e-05	0.00321
Novel_000191	XLOC_000590	-	301	116.551	10.943	3.41288	5e-05	0.00321
TCONS_00280360	XLOC_008604	-	520	1.32921	0	inf	5e-05	0.00321
TCONS_00282431	XLOC_015081	-	9425	8.16041	4.2664	0.935621	5e-05	0.00321
Novel_000126	XLOC_036268	-	5613	16.4742	32.2889	-0.970828	5e-05	0.00321
Novel_000128	XLOC_038122	-	850	0	1.92854	#NAME?	5e-05	0.00321
Novel_000029	XLOC_052426	-	3193	21.1117	12.7007	0.733138	5e-05	0.00321
TCONS_02446219	XLOC_1010024	-	5757	2.48046	1.13218	1.13151	5e-05	0.00321
Novel_002022	XLOC_1025637	-	26648	4.7046	3.19505	0.558234	5e-05	0.00321
TCONS_02628505	XLOC_1069748	-	473	1.15598	0	inf	5e-05	0.00321
Novel_000265	XLOC_108007	-	6253	3.33223	0.802791	2.05339	5e-05	0.00321
Novel_000295	XLOC_112011	-	11225	2.42745	0.697434	1.79931	5e-05	0.00321
TCONS_02842542	XLOC_1200535	-	640	0	1.1201	#NAME?	5e-05	0.00321
Novel_002399	XLOC_1203321	-	402	2.27042	0	inf	5e-05	0.00321
TCONS_03004018	XLOC_1252443	-	5079	3.56625	1.83944	0.955144	5e-05	0.00321
TCONS_02947539	XLOC_1253177	-	8913	1.60225	3.14326	-0.972159	5e-05	0.00321
TCONS_03390177	XLOC_1261083	-	456	1.57046	0	inf	5e-05	0.00321
Novel_002801	XLOC_1291217	-	11622	3.08047	1.81771	0.761032	5e-05	0.00321
Novel_002628	XLOC_1291220	-	20958	3.48485	1.78226	0.967393	5e-05	0.00321
TCONS_03352198	XLOC_1325595	-	3092	4.43954	1.95083	1.18632	5e-05	0.00321
Novel_002734	XLOC_1325599	-	13553	2.66164	1.41278	0.913782	5e-05	0.00321
TCONS_03413907	XLOC_1325715	-	8208	3.50087	1.78773	0.969586	5e-05	0.00321
Novel_002604	XLOC_1416075	-	4776	3.7816	6.8643	-0.860118	5e-05	0.00321
Novel_002607	XLOC_1418323	-	4768	9.42331	16.3218	-0.792493	5e-05	0.00321
Novel_002831	XLOC_1444214	-	16772	4.53703	7.77065	-0.776289	5e-05	0.00321
Novel_000153	XLOC_154580	-	8520	2.9154	5.01488	-0.782521	5e-05	0.00321
Novel_000155	XLOC_154594	-	15472	4.08513	7.34504	-0.846388	5e-05	0.00321
Novel_000085	XLOC_154596	-	14689	4.89473	8.59883	-0.81291	5e-05	0.00321
Novel_003020	XLOC_1582399	-	4131	5.58015	2.0067	1.47548	5e-05	0.00321
Novel_003085	XLOC_1582400	-	1388	7.52884	2.6368	1.51364	5e-05	0.00321
Novel_003057	XLOC_1582436	-	3355	12.447	5.00446	1.31451	5e-05	0.00321
TCONS_03797415	XLOC_1599336	-	1376	22.0982	37.3365	-0.756655	5e-05	0.00321
TCONS_03720139	XLOC_1608290	-	15779	1.54408	2.88175	-0.900198	5e-05	0.00321
Novel_003164	XLOC_1650187	-	3458	11.9544	6.91539	0.789654	5e-05	0.00321
Novel_000087	XLOC_165241	-	10352	3.30691	6.65018	-1.00791	5e-05	0.00321
Novel_000184	XLOC_165244	-	14019	5.54848	9.32236	-0.748603	5e-05	0.00321
Novel_003172	XLOC_1659595	-	9490	3.63454	5.89788	-0.698423	5e-05	0.00321
Novel_003250	XLOC_1705870	-	3176	5.68523	16.7065	-1.55512	5e-05	0.00321
TCONS_04116938	XLOC_1749009	-	343	0	3.48194	#NAME?	5e-05	0.00321
Novel_003387	XLOC_1807179	-	14691	5.10103	9.80139	-0.942198	5e-05	0.00321
Novel_003416	XLOC_1807183	-	12459	4.34347	8.31141	-0.936246	5e-05	0.00321
Novel_003417	XLOC_1807189	-	6710	2.81389	5.16918	-0.877369	5e-05	0.00321
Novel_003420	XLOC_1807209	-	13796	3.83358	6.94042	-0.856328	5e-05	0.00321
TCONS_04396363	XLOC_1807211	-	8542	4.66678	7.5647	-0.696855	5e-05	0.00321
Novel_003390	XLOC_1807212	-	16730	4.90891	9.00232	-0.874896	5e-05	0.00321
Novel_003461	XLOC_1807219	-	23483	3.84175	6.57001	-0.774132	5e-05	0.00321
TCONS_04464652	XLOC_1856299	-	3931	0.433516	1.35407	-1.64314	5e-05	0.00321
TCONS_04572855	XLOC_1896962	-	10961	2.83456	1.69781	0.739455	5e-05	0.00321
TCONS_04516216	XLOC_1904975	-	16449	0.749997	1.92289	-1.35832	5e-05	0.00321
Novel_003673	XLOC_1931635	-	774	0	1.84505	#NAME?	5e-05	0.00321
Novel_003964	XLOC_1987315	-	6809	1.61273	0.415815	1.95549	5e-05	0.00321
Novel_003975	XLOC_2031362	-	11472	2.53772	1.29129	0.974722	5e-05	0.00321
Novel_000323	XLOC_233697	-	8588	1.87658	4.29243	-1.19369	5e-05	0.00321
TCONS_00509027	XLOC_233700	-	5098	1.98289	4.59529	-1.21255	5e-05	0.00321
Novel_000324	XLOC_233717	-	9413	1.92522	4.46289	-1.21296	5e-05	0.00321
Novel_000310	XLOC_233748	-	11601	1.44438	2.98618	-1.04786	5e-05	0.00321
TCONS_00617383	XLOC_267867	-	588	1.28158	0	inf	5e-05	0.00321
TCONS_00548166	XLOC_267876	-	4286	1.24814	0.18205	2.77738	5e-05	0.00321
TCONS_00597929	XLOC_267949	-	3328	1.53726	0.217092	2.82398	5e-05	0.00321
TCONS_00644361	XLOC_283146	-	603	0	0.916668	#NAME?	5e-05	0.00321
Novel_000541	XLOC_351632	-	3553	42.378	27.1986	0.639782	5e-05	0.00321
TCONS_00988620	XLOC_412270	-	4683	1.43465	0.326239	2.13669	5e-05	0.00321
Novel_000970	XLOC_488735	-	2909	3.29482	0.885697	1.89531	5e-05	0.00321
Novel_001092	XLOC_556277	-	14750	5.73349	3.42929	0.741505	5e-05	0.00321
Novel_001093	XLOC_556277	-	3659	2.13606	0.391475	2.44796	5e-05	0.00321
TCONS_01319793	XLOC_556277	-	3716	2.93351	0.499626	2.55371	5e-05	0.00321
TCONS_01359967	XLOC_556436	-	6091	2.63027	0.358925	2.87346	5e-05	0.00321
TCONS_01320081	XLOC_556453	-	1733	3.02875	0.529886	2.51497	5e-05	0.00321
TCONS_01269315	XLOC_556463	-	5127	3.77682	0.646759	2.54587	5e-05	0.00321
TCONS_01484082	XLOC_618762	-	579	0	0.931346	#NAME?	5e-05	0.00321
Novel_001422	XLOC_683073	-	7866	1.81981	0.895582	1.02289	5e-05	0.00321
TCONS_01793955	XLOC_764189	-	1425	5.43815	1.26777	2.10082	5e-05	0.00321
TCONS_01793991	XLOC_764219	-	1786	6.17859	1.31962	2.22715	5e-05	0.00321
TCONS_01845146	XLOC_764246	-	2370	6.5057	1.26842	2.35867	5e-05	0.00321
Novel_001623	XLOC_867186	-	2817	6.86052	13.475	-0.973895	5e-05	0.00321
TCONS_02188569	XLOC_887349	-	1251	1.20663	0	inf	5e-05	0.00321
ENSOART00000000649	ENSOARG00000000602	NPTX2	1302	4.63751	1.41425	1.71331	0.0001	0.00576381
ENSOART00000001318	ENSOARG00000001232	-	3147	1.35118	0.224078	2.59215	0.0001	0.00576381
ENSOART00000001763	ENSOARG00000001637	FMOD	1491	38.9826	61.5669	-0.659325	0.0001	0.00576381
ENSOART00000001822	ENSOARG00000001692	RGS22	3930	8.19218	4.99135	0.714816	0.0001	0.00576381
ENSOART00000002352	ENSOARG00000002180	PIK3R3	1390	11.5177	6.05778	0.926998	0.0001	0.00576381
ENSOART00000003109	ENSOARG00000002874	-	4932	0.694047	2.14864	-1.63032	0.0001	0.00576381
ENSOART00000003331	ENSOARG00000003072	-	939	6.09358	13.7624	-1.17537	0.0001	0.00576381
ENSOART00000004775	ENSOARG00000004386	FLRT3	1986	77.8919	51.5171	0.596422	0.0001	0.00576381
ENSOART00000006465	ENSOARG00000005941	TNC	7286	190.726	322.443	-0.757546	0.0001	0.00576381
ENSOART00000007915	ENSOARG00000007278	ANGPTL5	1761	15.0681	24.1079	-0.678007	0.0001	0.00576381
ENSOART00000008470	ENSOARG00000007778	ANO5	2842	1.0657	2.48497	-1.22142	0.0001	0.00576381
ENSOART00000008851	ENSOARG00000008133	HTR2A	1742	2.16232	6.08601	-1.49292	0.0001	0.00576381
ENSOART00000010364	ENSOARG00000009518	SOX4	714	132.503	84.7045	0.645513	0.0001	0.00576381
ENSOART00000010728	ENSOARG00000009860	ROR1	2841	12.1246	7.41088	0.710221	0.0001	0.00576381
ENSOART00000010926	ENSOARG00000010039	AKAP4	2583	17.0277	10.28	0.728041	0.0001	0.00576381
ENSOART00000012055	ENSOARG00000011082	GABBR2	2506	5.66782	1.54005	1.87982	0.0001	0.00576381
ENSOART00000012606	ENSOARG00000011573	COL9A1	2769	18.3031	27.4303	-0.583686	0.0001	0.00576381
ENSOART00000012788	ENSOARG00000011756	HSPH1	3185	38.2896	59.3069	-0.631245	0.0001	0.00576381
ENSOART00000016757	ENSOARG00000015397	SEMA3E	2328	14.0924	8.86453	0.668803	0.0001	0.00576381
ENSOART00000018505	ENSOARG00000016992	KRT15	5674	140.314	85.7455	0.710529	0.0001	0.00576381
ENSOART00000018519	ENSOARG00000017002	-	1607	49.4914	20.0652	1.30248	0.0001	0.00576381
ENSOART00000018668	ENSOARG00000017153	EPHA3	2955	13.1857	21.7067	-0.719167	0.0001	0.00576381
ENSOART00000019025	ENSOARG00000017477	CYP51A1	1533	59.521	89.5582	-0.589427	0.0001	0.00576381
ENSOART00000019247	ENSOARG00000017688	DCX	1284	2.6588	6.89	-1.37373	0.0001	0.00576381
ENSOART00000019625	ENSOARG00000018030	-	849	5.95602	1.60659	1.89035	0.0001	0.00576381
ENSOART00000019940	ENSOARG00000018324	WNT16	1075	10.8676	5.15663	1.07553	0.0001	0.00576381
ENSOART00000019945	ENSOARG00000018325	GRHL2	4273	21.4685	13.9608	0.620843	0.0001	0.00576381
ENSOART00000021782	ENSOARG00000020004	SLC1A4	1496	13.0254	21.543	-0.725892	0.0001	0.00576381
ENSOART00000022285	ENSOARG00000020462	IL1RAP	1714	13.6609	8.2148	0.733751	0.0001	0.00576381
ENSOART00000022324	ENSOARG00000020496	PLEKHA5	3701	52.0704	34.9793	0.57396	0.0001	0.00576381
ENSOART00000023101	ENSOARG00000021199	SIPA1L1	5418	14.9576	9.64002	0.633766	0.0001	0.00576381
Novel_002501	XLOC_1285615	-	5407	10.903	6.87524	0.665236	0.0001	0.00576381
Novel_002591	XLOC_1389541	-	2798	2.31289	0.613394	1.91481	0.0001	0.00576381
Novel_000083	XLOC_154578	-	2626	3.47556	6.49471	-0.902021	0.0001	0.00576381
TCONS_04365881	XLOC_1807221	-	2669	1.59321	4.68503	-1.55612	0.0001	0.00576381
TCONS_01268847	XLOC_556321	-	4996	5.3662	3.28938	0.706085	0.0001	0.00576381
Novel_001604	XLOC_823446	-	4544	5.1414	2.88917	0.831505	0.0001	0.00576381
ENSOART00000000356	ENSOARG00000000327	LAMA1	9258	6.1386	9.30838	-0.60062	0.00015	0.00815039
ENSOART00000000609	ENSOARG00000000566	TMEM130	1270	3.53972	0.632564	2.48435	0.00015	0.00815039
ENSOART00000001537	ENSOARG00000001434	KCNH2	2261	1.40424	3.53921	-1.33364	0.00015	0.00815039
ENSOART00000004927	ENSOARG00000004526	NR1D2	1722	16.6258	10.1468	0.712403	0.00015	0.00815039
ENSOART00000006277	ENSOARG00000005767	SLC26A10	1599	12.5644	6.76656	0.892852	0.00015	0.00815039
ENSOART00000006627	ENSOARG00000006096	WFDC2	303	16.4973	63.7848	-1.95098	0.00015	0.00815039
ENSOART00000008178	ENSOARG00000007515	CAV3	534	5.64188	15.1599	-1.42601	0.00015	0.00815039
ENSOART00000009940	ENSOARG00000009128	C7	7006	1.208	0.594465	1.02295	0.00015	0.00815039
ENSOART00000010713	ENSOARG00000009841	ACVR2A	1702	67.5775	44.8455	0.591581	0.00015	0.00815039
ENSOART00000011315	ENSOARG00000010394	LEPR	2749	2.68972	1.02997	1.38485	0.00015	0.00815039
ENSOART00000011874	ENSOARG00000010921	HBM	2813	0.405448	1.43941	-1.82789	0.00015	0.00815039
ENSOART00000012255	ENSOARG00000011272	PRDM1	2652	12.3129	3.95091	1.63991	0.00015	0.00815039
ENSOART00000013823	ENSOARG00000012715	PTGIS	1431	9.90365	17.429	-0.815457	0.00015	0.00815039
ENSOART00000014719	ENSOARG00000013534	MYOC	1505	5.00692	10.0083	-0.999203	0.00015	0.00815039
ENSOART00000015466	ENSOARG00000014188	ENPP1	3253	20.2717	31.2165	-0.622845	0.00015	0.00815039
ENSOART00000018756	ENSOARG00000017229	-	1106	0.342803	7.22151	-4.39685	0.00015	0.00815039
ENSOART00000021954	ENSOARG00000020163	CASQ2	1861	8.0076	14.0081	-0.80682	0.00015	0.00815039
ENSOART00000022385	ENSOARG00000020548	ETV5	2418	6.88521	3.59783	0.936375	0.00015	0.00815039
ENSOART00000022673	ENSOARG00000020810	GSG1	2532	6.54175	3.66599	0.835475	0.00015	0.00815039
Novel_000169	XLOC_054111	-	4992	1.01785	2.01871	-0.987914	0.00015	0.00815039
TCONS_03352286	XLOC_1325722	-	2481	3.59489	1.59781	1.16986	0.00015	0.00815039
Novel_003173	XLOC_1659597	-	6454	4.00706	6.58805	-0.717307	0.00015	0.00815039
ENSOART00000003892	ENSOARG00000003571	LYST	14255	16.5042	11.097	0.57266	0.0002	0.0103292
ENSOART00000006362	ENSOARG00000005844	GLCCI1	1330	7.45997	3.49201	1.09511	0.0002	0.0103292
ENSOART00000007014	ENSOARG00000006427	PLXNA4	7500	4.62866	7.44427	-0.685536	0.0002	0.0103292
ENSOART00000007144	ENSOARG00000006569	SENP6	3401	133.595	223.706	-0.743743	0.0002	0.0103292
ENSOART00000011895	ENSOARG00000010934	HOGA1	984	6.5287	2.51707	1.37505	0.0002	0.0103292
ENSOART00000012780	ENSOARG00000011750	MYL4	632	87.0793	137.517	-0.659212	0.0002	0.0103292
ENSOART00000014139	ENSOARG00000013010	MVD	1176	32.7827	50.9692	-0.636689	0.0002	0.0103292
ENSOART00000015286	ENSOARG00000014041	OPCML	4523	4.02039	2.12771	0.918033	0.0002	0.0103292
ENSOART00000016085	ENSOARG00000014778	LYN	1617	3.05139	6.40876	-1.07058	0.0002	0.0103292
ENSOART00000016281	ENSOARG00000014947	CCDC150	3390	2.21101	4.07945	-0.88367	0.0002	0.0103292
ENSOART00000016904	ENSOARG00000015536	CEMIP	4086	3.51996	1.9175	0.876336	0.0002	0.0103292
ENSOART00000018205	ENSOARG00000016717	MYOZ2	810	10.0729	19.0514	-0.919415	0.0002	0.0103292
ENSOART00000018826	ENSOARG00000017296	NUAK1	2851	9.87996	6.09683	0.696446	0.0002	0.0103292
ENSOART00000019710	ENSOARG00000018105	TFAP2C	1077	6.31477	2.52199	1.32417	0.0002	0.0103292
ENSOART00000019946	ENSOARG00000018329	PLCH2	4226	7.95885	4.87936	0.705866	0.0002	0.0103292
ENSOART00000020893	ENSOARG00000019187	SCUBE1	2857	2.44389	4.86554	-0.993419	0.0002	0.0103292
TCONS_02755585	XLOC_1165106	-	5456	1.50129	2.71996	-0.857382	0.0002	0.0103292
Novel_000309	XLOC_233712	-	7925	1.0881	1.92521	-0.823211	0.0002	0.0103292
Novel_000538	XLOC_349555	-	5348	2.76101	1.00445	1.45878	0.0002	0.0103292
TCONS_01452156	XLOC_571749	-	1430	22.0763	13.9315	0.664147	0.0002	0.0103292
ENSOART00000003930	ENSOARG00000003622	EDARADD	618	33.0178	16.9815	0.959281	0.00025	0.0126608
ENSOART00000013015	ENSOARG00000011966	ASB9	5972	2.80951	4.41041	-0.650597	0.00025	0.0126608
TCONS_02380522	XLOC_1003069	-	7070	3.59318	2.14621	0.743473	0.00025	0.0126608
Novel_002387	XLOC_1203580	-	14429	10.6355	7.16433	0.56998	0.00025	0.0126608
TCONS_03933565	XLOC_1688543	-	408	0	1.48057	#NAME?	0.00025	0.0126608
TCONS_04312583	XLOC_1820497	-	7898	0.651403	1.3011	-0.998109	0.00025	0.0126608
Novel_001204	XLOC_591035	-	5171	3.9826	6.23236	-0.64607	0.00025	0.0126608
TCONS_01793623	XLOC_763436	-	872	6.06765	1.25534	2.27306	0.00025	0.0126608
ENSOART00000000125	ENSOARG00000000117	HERC3	3193	25.3814	17.01	0.577394	0.0003	0.0146937
ENSOART00000000685	ENSOARG00000000641	S100A4	378	22.8042	49.3815	-1.11467	0.0003	0.0146937
ENSOART00000001153	ENSOARG00000001072	TRPC3	2532	3.11492	5.84831	-0.908822	0.0003	0.0146937
ENSOART00000001384	ENSOARG00000001291	TMEM35	534	24.1421	11.1288	1.11725	0.0003	0.0146937
ENSOART00000002313	ENSOARG00000002144	LDLRAD4	1846	6.00369	10.1727	-0.760786	0.0003	0.0146937
ENSOART00000007432	ENSOARG00000006831	DSC3	2625	80.7321	53.7179	0.587738	0.0003	0.0146937
ENSOART00000012399	ENSOARG00000011405	-	297	57.1756	136.54	-1.25585	0.0003	0.0146937
ENSOART00000012595	ENSOARG00000011584	F2RL1	1107	11.926	6.27327	0.926826	0.0003	0.0146937
ENSOART00000015322	ENSOARG00000014078	FAM177B	471	1.0264	0	inf	0.0003	0.0146937
ENSOART00000016060	ENSOARG00000014745	PAPPA2	6322	16.0844	10.732	0.583743	0.0003	0.0146937
ENSOART00000020180	ENSOARG00000018536	FERMT1	2070	12.2965	7.65094	0.68454	0.0003	0.0146937
ENSOART00000021769	ENSOARG00000019993	ACTC1	1306	140.069	215.7	-0.622887	0.0003	0.0146937
Novel_000082	XLOC_154542	-	4381	0.825952	1.83537	-1.15194	0.0003	0.0146937
Novel_001510	XLOC_769518	-	1336	1.1891	3.36995	-1.50286	0.0003	0.0146937
ENSOART00000006215	ENSOARG00000005705	MEGF9	1563	20.6039	12.7964	0.687185	0.00035	0.0167494
ENSOART00000007702	ENSOARG00000007076	CTNNAL1	2055	37.8815	25.1997	0.588089	0.00035	0.0167494
ENSOART00000010313	ENSOARG00000009469	NOV	1542	6.8649	12.0628	-0.813247	0.00035	0.0167494
ENSOART00000011532	ENSOARG00000010601	LRRC4C	1923	11.4044	6.85028	0.735353	0.00035	0.0167494
ENSOART00000021140	ENSOARG00000019413	FAM84A	966	47.1118	30.1744	0.642765	0.00035	0.0167494
Novel_002981	XLOC_1527684	-	6606	3.64837	2.28716	0.673696	0.00035	0.0167494
Novel_000084	XLOC_154587	-	3790	2.27353	4.26918	-0.909029	0.00035	0.0167494
TCONS_03696231	XLOC_1556194	-	10352	2.5282	1.54641	0.709192	0.00035	0.0167494
TCONS_00597902	XLOC_267928	-	333	2.91688	0	inf	0.00035	0.0167494
Novel_000800	XLOC_461090	-	2720	1.98362	0.217974	3.18591	0.00035	0.0167494
ENSOART00000004307	ENSOARG00000003963	DUSP1	1102	24.7279	37.9933	-0.619606	0.0004	0.018588
ENSOART00000006037	ENSOARG00000005539	MEST	4999	125.343	192.66	-0.620177	0.0004	0.018588
ENSOART00000006699	ENSOARG00000006159	CAMK1	1145	24.8626	37.3146	-0.585764	0.0004	0.018588
ENSOART00000008210	ENSOARG00000007541	CSF2RA	1278	7.18065	3.51333	1.03127	0.0004	0.018588
ENSOART00000008214	ENSOARG00000007547	TSC22D1	427	238.077	155.204	0.61726	0.0004	0.018588
ENSOART00000010974	ENSOARG00000010082	EGFLAM	3060	20.1966	12.4543	0.697462	0.0004	0.018588
ENSOART00000014511	ENSOARG00000013344	AFF3	981	13.4001	7.06332	0.92383	0.0004	0.018588
ENSOART00000019668	ENSOARG00000018072	PKP1	1062	44.4255	29.4257	0.594312	0.0004	0.018588
TCONS_00373997	XLOC_055243	-	3606	1.11287	2.9266	-1.39494	0.0004	0.018588
TCONS_03584595	XLOC_1444225	-	3462	4.52736	7.35458	-0.69997	0.0004	0.018588
Novel_003432	XLOC_1820598	-	3865	0.940108	1.96397	-1.06287	0.0004	0.018588
TCONS_04732614	XLOC_1983987	-	4516	0.729384	1.59108	-1.12526	0.0004	0.018588
TCONS_01269260	XLOC_556451	-	1306	3.08004	0.904545	1.76768	0.0004	0.018588
ENSOART00000000734	ENSOARG00000000675	ARFGEF3	6415	3.65686	5.56542	-0.605884	0.00045	0.0203671
ENSOART00000005675	ENSOARG00000005200	CPA4	1263	10.1783	17.2124	-0.757958	0.00045	0.0203671
ENSOART00000006022	ENSOARG00000005522	SIPA1L3	3937	7.19162	4.5799	0.651001	0.00045	0.0203671
ENSOART00000007001	ENSOARG00000006441	SERPINB12	4906	0.978942	0.236614	2.04869	0.00045	0.0203671
ENSOART00000007648	ENSOARG00000007029	SPOCK2	1448	8.79489	4.73475	0.893377	0.00045	0.0203671
ENSOART00000011437	ENSOARG00000010512	SGCD	893	69.7975	101.77	-0.544065	0.00045	0.0203671
ENSOART00000013725	ENSOARG00000012621	SLCO4A1	2663	2.51196	1.17623	1.09465	0.00045	0.0203671
ENSOART00000022298	ENSOARG00000020475	P3H2	2748	28.8886	42.0954	-0.543164	0.00045	0.0203671
TCONS_00438132	XLOC_034651	-	386	1.72209	0	inf	0.00045	0.0203671
Novel_000041	XLOC_080692	-	2698	1.67068	0.664861	1.32931	0.00045	0.0203671
TCONS_00559599	XLOC_233702	-	2879	1.95747	3.69992	-0.9185	0.00045	0.0203671
Novel_000734	XLOC_382071	-	7990	7.18431	4.7977	0.582507	0.00045	0.0203671
ENSOART00000000115	ENSOARG00000000109	SLAIN1	1281	21.2473	13.2645	0.679715	0.0005	0.0221028
ENSOART00000007129	ENSOARG00000006557	AKAP6	7246	1.57215	2.63398	-0.744505	0.0005	0.0221028
ENSOART00000007588	ENSOARG00000006982	AQP4	2833	3.48119	6.01806	-0.789717	0.0005	0.0221028
ENSOART00000008956	ENSOARG00000008224	DAB1	1906	3.51371	1.5358	1.194	0.0005	0.0221028
ENSOART00000011820	ENSOARG00000010864	SPTLC3	2639	9.58535	6.05426	0.662882	0.0005	0.0221028
ENSOART00000013212	ENSOARG00000012147	NPR3	1554	34.2723	22.3728	0.615298	0.0005	0.0221028
ENSOART00000014092	ENSOARG00000012964	PTAR1	1296	14.6883	24.9981	-0.767149	0.0005	0.0221028
ENSOART00000019744	ENSOARG00000018133	CFTR	4446	6.39411	4.06552	0.653305	0.0005	0.0221028
ENSOART00000022622	ENSOARG00000020764	FOXI3	867	7.77115	0.451304	4.10596	0.0005	0.0221028
Novel_000217	XLOC_110509	-	5266	2.74681	1.38574	0.987093	0.0005	0.0221028
Novel_000320	XLOC_270416	-	5980	3.15085	1.81428	0.796343	0.0005	0.0221028
ENSOART00000001505	ENSOARG00000001397	ADGRG6	3753	13.5218	19.7967	-0.549974	0.00055	0.0234678
ENSOART00000001820	ENSOARG00000001691	TMEM176B	1142	0.461102	4.04817	-3.13411	0.00055	0.0234678
ENSOART00000008281	ENSOARG00000007604	DAPL1	5075	1.10419	0.466951	1.24164	0.00055	0.0234678
ENSOART00000010127	ENSOARG00000009307	-	396	31.8732	13.7184	1.21623	0.00055	0.0234678
ENSOART00000015811	ENSOARG00000014523	PCDH10	3106	1.00733	2.1186	-1.07257	0.00055	0.0234678
ENSOART00000016139	ENSOARG00000014828	SLITRK3	2943	0.967968	2.11644	-1.12861	0.00055	0.0234678
ENSOART00000016593	ENSOARG00000015250	FDFT1	1254	41.4905	61.5988	-0.570122	0.00055	0.0234678
ENSOART00000017550	ENSOARG00000016106	OTOA	3456	0.567734	1.45863	-1.36132	0.00055	0.0234678
ENSOART00000018222	ENSOARG00000016724	HMGCR	3624	27.2765	39.3212	-0.527651	0.00055	0.0234678
ENSOART00000020033	ENSOARG00000018404	-	6420	17.144	24.8102	-0.533231	0.00055	0.0234678
ENSOART00000022475	ENSOARG00000020630	-	2506	5.44267	2.89578	0.910364	0.00055	0.0234678
ENSOART00000022727	ENSOARG00000020861	CTSS	4801	5.91768	8.92538	-0.592883	0.00055	0.0234678
Novel_001984	XLOC_1009975	-	5239	2.58971	1.09818	1.23767	0.00055	0.0234678
TCONS_00158358	XLOC_152478	-	3904	5.12926	7.83916	-0.61195	0.00055	0.0234678
Novel_003708	XLOC_1934550	-	309	0	2.93873	#NAME?	0.00055	0.0234678
TCONS_01239910	XLOC_548490	-	366	0	1.67043	#NAME?	0.00055	0.0234678
TCONS_01723346	XLOC_706925	-	1722	2.11377	0.676658	1.64332	0.00055	0.0234678
ENSOART00000001472	ENSOARG00000001371	DHCR7	1362	10.9986	18.0846	-0.717444	0.0006	0.0251891
ENSOART00000010276	ENSOARG00000009438	APOE	954	69.7667	102.438	-0.554135	0.0006	0.0251891
ENSOART00000010435	ENSOARG00000009585	FGF20	894	5.07777	1.60947	1.65761	0.0006	0.0251891
ENSOART00000015311	ENSOARG00000014039	COL5A3	5357	20.1032	29.3514	-0.546007	0.0006	0.0251891
ENSOART00000018295	ENSOARG00000016800	KRT78	1587	3.48557	1.40681	1.30896	0.0006	0.0251891
ENSOART00000019812	ENSOARG00000018205	UGT8	1902	0.475595	1.74211	-1.87303	0.0006	0.0251891
ENSOART00000021931	ENSOARG00000020143	-	2207	3.20879	1.54019	1.05892	0.0006	0.0251891
TCONS_01236277	XLOC_539599	-	9077	6.48944	4.41199	0.556665	0.0006	0.0251891
ENSOART00000000578	ENSOARG00000000545	PRR16	1011	14.1247	4.5599	1.63115	0.00065	0.02675
ENSOART00000003681	ENSOARG00000003388	KLHL41	1821	55.124	82.1918	-0.576315	0.00065	0.02675
ENSOART00000007377	ENSOARG00000006785	-	1230	3.80515	7.51976	-0.982732	0.00065	0.02675
ENSOART00000009731	ENSOARG00000008932	ANO2	2979	1.69554	3.213	-0.922175	0.00065	0.02675
ENSOART00000010510	ENSOARG00000009653	RGS2	1485	11.9394	6.97982	0.774463	0.00065	0.02675
ENSOART00000011452	ENSOARG00000010528	SLCO3A1	1443	5.51859	2.40868	1.19606	0.00065	0.02675
ENSOART00000019438	ENSOARG00000017856	MEGF10	3536	2.02044	3.63206	-0.846118	0.00065	0.02675
ENSOART00000021190	ENSOARG00000019457	SLC38A4	6135	2.23841	3.56648	-0.672024	0.00065	0.02675
TCONS_00206487	XLOC_054229	-	1630	0.974341	2.53412	-1.37899	0.00065	0.02675
Novel_002239	XLOC_1160685	-	2571	2.21062	0.90767	1.28421	0.00065	0.02675
ENSOART00000002651	ENSOARG00000002449	SP5	1050	3.31692	6.88108	-1.05279	0.0007	0.0285264
ENSOART00000010893	ENSOARG00000010012	-	4269	4.05017	2.44952	0.725485	0.0007	0.0285264
ENSOART00000017499	ENSOARG00000016067	MKX	1052	18.5092	30.333	-0.712643	0.0007	0.0285264
ENSOART00000020771	ENSOARG00000019073	PRKG2	2302	4.04604	2.18489	0.888951	0.0007	0.0285264
TCONS_00722774	XLOC_297809	-	707	10.1936	4.60192	1.14736	0.0007	0.0285264
ENSOART00000003686	ENSOARG00000003390	-	2576	9.60806	6.17283	0.638312	0.00075	0.0302684
ENSOART00000009234	ENSOARG00000008480	ALOX15	2028	2.14113	0.836155	1.35653	0.00075	0.0302684
ENSOART00000016681	ENSOARG00000015327	KRT10	1635	331.952	224.283	0.565655	0.00075	0.0302684
ENSOART00000022214	ENSOARG00000020399	FAM43A	1263	25.3598	37.8809	-0.578925	0.00075	0.0302684
TCONS_02458507	XLOC_1036213	-	604	1306.03	1917.28	-0.553873	0.00075	0.0302684
ENSOART00000001175	ENSOARG00000001097	TMA7	195	5611.64	3344.22	0.74675	0.0008	0.031855
ENSOART00000001705	ENSOARG00000001589	-	1035	0.939046	3.14263	-1.74271	0.0008	0.031855
ENSOART00000004600	ENSOARG00000004226	NRXN1	2565	2.13548	3.87915	-0.861181	0.0008	0.031855
ENSOART00000011017	ENSOARG00000010129	BACE2	5478	9.65126	14.0146	-0.538144	0.0008	0.031855
ENSOART00000016201	ENSOARG00000014885	ANGPTL6	1411	15.7863	24.1067	-0.610764	0.0008	0.031855
ENSOART00000022306	ENSOARG00000020480	PLA2G4F	2580	1.64487	0.699318	1.23395	0.0008	0.031855
Novel_001163	XLOC_613871	-	10666	2.03416	1.26815	0.681708	0.0008	0.031855
ENSOART00000003570	ENSOARG00000003293	PDGFD	5636	30.0568	42.2294	-0.490558	0.00085	0.0332744
ENSOART00000009709	ENSOARG00000008909	TMEM132E	3123	0.556652	1.44251	-1.37373	0.00085	0.0332744
ENSOART00000014673	ENSOARG00000013490	THEMIS	2447	1.40144	3.05641	-1.12493	0.00085	0.0332744
ENSOART00000017273	ENSOARG00000015864	SOCS2	594	32.6621	18.6669	0.807132	0.00085	0.0332744
ENSOART00000017378	ENSOARG00000015960	KCTD12	963	75.3512	107.498	-0.512608	0.00085	0.0332744
Novel_000580	XLOC_363914	-	4742	39.47	55.6264	-0.495012	0.00085	0.0332744
Novel_000637	XLOC_385119	-	6463	3.23663	1.4972	1.11222	0.00085	0.0332744
Novel_000903	XLOC_488735	-	2704	3.44581	1.2634	1.44753	0.00085	0.0332744
TCONS_02042761	XLOC_928267	-	421	0	1.3349	#NAME?	0.00085	0.0332744
ENSOART00000001186	ENSOARG00000001111	ID1	459	97.6509	62.5921	0.641653	0.0009	0.0348395
ENSOART00000006730	ENSOARG00000006181	DPP6	1899	0.609302	1.8034	-1.56549	0.0009	0.0348395
ENSOART00000015725	ENSOARG00000014444	PRSS23	1128	15.6083	24.6258	-0.657863	0.0009	0.0348395
ENSOART00000016191	ENSOARG00000014877	ADAMTS5	6737	11.1256	7.51088	0.566824	0.0009	0.0348395
ENSOART00000020944	ENSOARG00000019233	TAGLN3	651	6.22549	13.3215	-1.0975	0.0009	0.0348395
TCONS_01339259	XLOC_556660	-	2369	4.20346	0.642402	2.71003	0.0009	0.0348395
ENSOART00000014288	ENSOARG00000013144	IL1R1	1981	21.0548	30.5687	-0.537911	0.00095	0.0362372
ENSOART00000015529	ENSOARG00000014253	SLC7A11	1512	9.63484	5.51318	0.805377	0.00095	0.0362372
ENSOART00000016832	ENSOARG00000015475	ATG10	717	29.9515	17.7967	0.751019	0.00095	0.0362372
ENSOART00000016907	ENSOARG00000015541	-	2055	8.27057	5.10014	0.697451	0.00095	0.0362372
ENSOART00000022804	ENSOARG00000020933	FAM214A	3362	18.5627	12.8201	0.534	0.00095	0.0362372
TCONS_02456271	XLOC_1031381	-	290	0	3.62707	#NAME?	0.00095	0.0362372
Novel_000076	XLOC_133445	-	9123	1.90755	2.96208	-0.634886	0.00095	0.0362372
Novel_001448	XLOC_677121	-	2524	5.36598	1.19591	2.16574	0.00095	0.0362372
ENSOART00000000337	ENSOARG00000000317	LOX	2139	143.605	204.867	-0.512582	0.001	0.0377306
ENSOART00000002560	ENSOARG00000002360	HPSE	1716	1.93195	4.08428	-1.08002	0.001	0.0377306
ENSOART00000007393	ENSOARG00000006798	DSC2	2991	12.1877	18.9947	-0.640167	0.001	0.0377306
ENSOART00000012323	ENSOARG00000011335	ESRRG	1377	4.32061	1.80252	1.26122	0.001	0.0377306
TCONS_03398597	XLOC_1285606	-	3198	14.6875	9.94782	0.562133	0.001	0.0377306
Novel_003080	XLOC_1552266	-	5022	2.36446	0.752296	1.65214	0.001	0.0377306
ENSOART00000015580	ENSOARG00000014309	SUSD4	1554	14.3777	21.8232	-0.602033	0.00105	0.0392621
ENSOART00000018803	ENSOARG00000017273	PROS1	2028	60.6962	85.34	-0.491615	0.00105	0.0392621
ENSOART00000022495	ENSOARG00000020648	KLHL24	5929	37.592	26.5047	0.504176	0.00105	0.0392621
Novel_001094	XLOC_556463	-	4061	2.30444	0.485615	2.24653	0.00105	0.0392621
Novel_001756	XLOC_905894	-	16521	7.79114	11.1163	-0.512769	0.00105	0.0392621
ENSOART00000000501	ENSOARG00000000454	-	5564	22.2546	15.7681	0.497099	0.0011	0.040839
ENSOART00000004695	ENSOARG00000004312	TNNC1	532	44.3274	70.984	-0.679293	0.0011	0.040839
ENSOART00000005711	ENSOARG00000005238	ENO2	7309	1.06132	0.545681	0.959726	0.0011	0.040839
ENSOART00000010637	ENSOARG00000009764	ITGB4	5508	7.71133	5.2104	0.565588	0.0011	0.040839
ENSOART00000010017	ENSOARG00000009200	SLC2A10	1614	4.95813	8.5204	-0.781125	0.00115	0.0422443
ENSOART00000010160	ENSOARG00000009338	FAM26E	966	8.62098	15.226	-0.820611	0.00115	0.0422443
ENSOART00000015502	ENSOARG00000014232	SERPINF1	1251	93.0013	131.805	-0.503078	0.00115	0.0422443
ENSOART00000017842	ENSOARG00000016384	CDK14	6075	15.2884	21.6297	-0.500577	0.00115	0.0422443
ENSOART00000019069	ENSOARG00000017522	BFSP1	1992	2.62119	1.16929	1.16458	0.00115	0.0422443
TCONS_00521763	XLOC_261855	-	514	38.0434	61.8146	-0.700301	0.00115	0.0422443
ENSOART00000007160	ENSOARG00000006582	KCNQ3	2244	0.774607	1.86767	-1.2697	0.0012	0.0436963
ENSOART00000007261	ENSOARG00000006681	EGLN3	1047	11.4888	18.775	-0.708589	0.0012	0.0436963
ENSOART00000012432	ENSOARG00000011408	FRY	9075	9.12622	5.69133	0.681251	0.0012	0.0436963
TCONS_00889120	XLOC_326596	-	382	1.29009	0	inf	0.0012	0.0436963
Novel_001243	XLOC_668648	-	1019	0.786682	4.13962	-2.39564	0.0012	0.0436963
ENSOART00000005363	ENSOARG00000004928	-	4821	1.64815	0.867384	0.926101	0.00125	0.0451233
ENSOART00000006265	ENSOARG00000005754	MEOX1	2231	5.90924	9.28556	-0.652017	0.00125	0.0451233
ENSOART00000020021	ENSOARG00000018398	MMRN1	3907	12.8299	18.4426	-0.523532	0.00125	0.0451233
ENSOART00000022521	ENSOARG00000020673	ITM2C	714	223.367	310.697	-0.476089	0.00125	0.0451233
Novel_000338	XLOC_234222	-	1906	2.94958	1.35422	1.12305	0.00125	0.0451233
ENSOART00000010471	ENSOARG00000009621	LHFP	1154	49.2113	71.2466	-0.533833	0.0013	0.0466859
ENSOART00000014241	ENSOARG00000013089	CACNA1C	6788	2.78754	4.19822	-0.590788	0.0013	0.0466859
Novel_002498	XLOC_1285595	-	11096	18.38	13.0223	0.497149	0.0013	0.0466859
ENSOART00000000010	ENSOARG00000000010	ND2	1042	276.904	198.992	0.476675	0.00135	0.0479043
ENSOART00000006600	ENSOARG00000006070	TP53INP1	988	42.6587	28.5409	0.579808	0.00135	0.0479043
ENSOART00000010999	ENSOARG00000010111	-	906	16.9763	26.994	-0.669113	0.00135	0.0479043
ENSOART00000015345	ENSOARG00000014093	LRRN1	2151	9.39105	14.0222	-0.578352	0.00135	0.0479043
ENSOART00000016516	ENSOARG00000015177	IFIT1	1736	5.25192	2.82679	0.893679	0.00135	0.0479043
Novel_000226	XLOC_165227	-	3213	1.34388	2.58065	-0.941331	0.00135	0.0479043
Novel_001580	XLOC_760750	-	3352	1.64064	0.572172	1.51974	0.00135	0.0479043
ENSOART00000001762	ENSOARG00000001634	PHACTR2	1644	13.7517	20.9294	-0.605917	0.0014	0.0490941
ENSOART00000002069	ENSOARG00000001918	TK2	807	25.5033	15.432	0.724759	0.0014	0.0490941
ENSOART00000002207	ENSOARG00000002050	TGFB3	1711	20.0692	29.3182	-0.546812	0.0014	0.0490941
ENSOART00000007816	ENSOARG00000007185	STK32B	1245	2.35629	4.82443	-1.03384	0.0014	0.0490941
ENSOART00000015943	ENSOARG00000014644	CAPN8	2136	0.545506	1.46067	-1.42096	0.0014	0.0490941
ENSOART00000017706	ENSOARG00000016258	RCN1	747	303.444	430.128	-0.503332	0.0014	0.0490941
ENSOART00000022021	ENSOARG00000020225	-	4656	22.3236	31.1947	-0.482734	0.0014	0.0490941
