# Supplementary material for: Transcriptome Reveals Long Non-coding RNAs and mRNAs Involved in Primary Wool Follicle Induction in Carpet Sheep Fetal Skin
Source: Front Physiol. 2018 May 15;9:446. doi: 10.3389/fphys.2018.00446 (PMC5968378; doi:10.3389/fphys.2018.00446)
Supplement: TABLE S2 — Annotation of targeted genes of differentially expressed lncRNAs. [file Data_Sheet_2.XLSX]

## Sheet: Sheet1
transcript_id	gene_id	gene_name	length	T_P1_FPKM	T_P0_FPKM	log2(foldchange)	pvalue	qvalue	Target_Type	Target_GeneId	Target_GeneName	Target_GeneDescription	GoId	GoDescription	KoId	KeggDescription
TCONS_00280360	XLOC_008604	-	520	1.32921	0	inf	5e-05	0.00321	cis	ENSOARG00000003700	--	--	--	--	--	--
TCONS_00280360	XLOC_008604	-	520	1.32921	0	inf	5e-05	0.00321	trans	ENSOARG00000007402(0.99289653408)	-	G protein-coupled receptor, rhodopsin-like||Olfactory receptor||7TM GPCR, olfactory receptor/chemoreceptor Srsx||GPCR, rhodopsin-like, 7TM	GO:0044707,GO:0044699,GO:0032501,GO:0044763,GO:0050794,GO:0050789,GO:0065007,GO:0023052,GO:0007154,GO:0044700,GO:0007165,GO:0005886,GO:0071944,GO:0051716,GO:0050896,GO:0042221,GO:0007166,GO:0004872,GO:0038023,GO:0004871,GO:0060089,GO:0004888,GO:0031224,GO:0016021,GO:0003008,GO:0005575,GO:0044425,GO:0050877,GO:0016020,GO:0007186,GO:0007600,GO:0004930,GO:0009987,GO:0044464,GO:0005623,GO:0008150,GO:…	single-multicellular organism process,single-organism process,multicellular organismal process,single-organism cellular process,regulation of cellular process,regulation of biological process,biological regulation,signaling,cell communication,single organism signaling,signal transduction,plasma membrane,cell periphery,cellular response to stimulus,response to stimulus,response to chemical stimulu…	oas04740	Olfactory transduction
TCONS_00280360	XLOC_008604	-	520	1.32921	0	inf	5e-05	0.00321	trans	ENSOARG00000001065(0.975277454672)	-	Immunoglobulin V-set domain||Immunoglobulin subtype||Immunoglobulin-like domain	GO:0005515,GO:0005488,GO:0003674	protein binding,binding,molecular_function	oas04726,oas00380,oas01100	Serotonergic synapse,Tryptophan metabolism,Metabolic pathways
TCONS_00280360	XLOC_008604	-	520	1.32921	0	inf	5e-05	0.00321	trans	ENSOARG00000004091(0.99289653408)	-	Alpha carbonic anhydrase	GO:0005515,GO:0005488,GO:0003674	protein binding,binding,molecular_function	oas04726,oas00380,oas01100	Serotonergic synapse,Tryptophan metabolism,Metabolic pathways
TCONS_00280360	XLOC_008604	-	520	1.32921	0	inf	5e-05	0.00321	trans	ENSOARG00000018088(0.955757947015)	-	WD40 repeat||WD40-repeat-containing domain||G-protein beta WD-40 repeat||Histone-binding protein RBBP4, N-terminal	GO:0005515,GO:0005575,GO:0044464,GO:0005488,GO:0005623,GO:0003674,GO:0043227,GO:0005634,GO:0043226,GO:0043231,GO:0005622,GO:0044424,GO:0043229	protein binding,cellular_component,cell part,binding,cell,molecular_function,membrane-bounded organelle,nucleus,organelle,intracellular membrane-bounded organelle,intracellular,intracellular part,intracellular organelle	oas04024,oas05217,oas05200,oas04340	cAMP signaling pathway,Basal cell carcinoma,Pathways in cancer,Hedgehog signaling pathway
TCONS_00280360	XLOC_008604	-	520	1.32921	0	inf	5e-05	0.00321	trans	ENSOARG00000004781(0.971801673669)	-	Zinc finger, C6HC-type	GO:0044707,GO:0044699,GO:0032501,GO:0044763,GO:0050794,GO:0050789,GO:0048518,GO:0065007,GO:0023052,GO:0007154,GO:0044700,GO:0051239,GO:0048522,GO:0050896,GO:0010646,GO:0023051,GO:0005515,GO:0009893,GO:0003008,GO:0010604,GO:0005575,GO:0050877,GO:0031325,GO:0032879,GO:0051247,GO:0015850,GO:0032270,GO:0044057,GO:0065008,GO:0032268,GO:0051179,GO:0007267,GO:0051246,GO:0035637,GO:0044708,GO:0019222,GO:…	single-multicellular organism process,single-organism process,multicellular organismal process,single-organism cellular process,regulation of cellular process,regulation of biological process,positive regulation of biological process,biological regulation,signaling,cell communication,single organism signaling,regulation of multicellular organismal process,positive regulation of cellular process,r…	oas04141,oas05012,oas04120	Protein processing in endoplasmic reticulum,Parkinson's disease,Ubiquitin mediated proteolysis
TCONS_00280360	XLOC_008604	-	520	1.32921	0	inf	5e-05	0.00321	trans	ENSOARG00000011920(0.965798585194)	-	Ferric reductase transmembrane component-like domain	GO:0048731,GO:0044707,GO:0007275,GO:0044699,GO:0032501,GO:0048856,GO:0032502,GO:0044763,GO:0050794,GO:0050789,GO:0044767,GO:0030154,GO:0048518,GO:0065007,GO:0023052,GO:0007154,GO:0044700,GO:0051239,GO:0048869,GO:0007165,GO:0007399,GO:0048522,GO:0051716,GO:0050896,GO:0007166,GO:0010646,GO:0023051,GO:0005515,GO:0004871,GO:0060089,GO:0022008,GO:0048699,GO:0009893,GO:0048583,GO:0009966,GO:0030182,GO:…	system development,single-multicellular organism process,multicellular organismal development,single-organism process,multicellular organismal process,anatomical structure development,developmental process,single-organism cellular process,regulation of cellular process,regulation of biological process,single-organism developmental process,cell differentiation,positive regulation of biological pro…	oas04978	Mineral absorption
TCONS_00280360	XLOC_008604	-	520	1.32921	0	inf	5e-05	0.00321	trans	ENSOARG00000015784(0.99289653408)	-	Keratin-associated protein	GO:0005575,GO:0044464,GO:0005623,GO:0005882,GO:0045095,GO:0043226,GO:0045111,GO:0005856,GO:0044430,GO:0005622,GO:0044424,GO:0043229,GO:0044422,GO:0044446,GO:0043234,GO:0043228,GO:0043232,GO:0032991	cellular_component,cell part,cell,intermediate filament,keratin filament,organelle,intermediate filament cytoskeleton,cytoskeleton,cytoskeletal part,intracellular,intracellular part,intracellular organelle,organelle part,intracellular organelle part,protein complex,non-membrane-bounded organelle,intracellular non-membrane-bounded organelle,macromolecular complex	oas00561,oas01100	Glycerolipid metabolism,Metabolic pathways
TCONS_00280360	XLOC_008604	-	520	1.32921	0	inf	5e-05	0.00321	trans	ENSOARG00000009181(0.99289653408)	-	Fibrinogen, alpha/beta/gamma chain, C-terminal globular domain	GO:0044707,GO:0044699,GO:0032501,GO:0032502,GO:0044763,GO:0050794,GO:0050789,GO:0030154,GO:0048518,GO:0065007,GO:0023052,GO:0007154,GO:0044700,GO:0051239,GO:0048869,GO:0007165,GO:0005886,GO:0048522,GO:0071944,GO:0051716,GO:0050896,GO:0007166,GO:0004872,GO:0038023,GO:0010646,GO:0023051,GO:0005515,GO:0004871,GO:0060089,GO:0004888,GO:0009893,GO:0031224,GO:0048583,GO:0009966,GO:0016021,GO:0003008,GO:…	single-multicellular organism process,single-organism process,multicellular organismal process,developmental process,single-organism cellular process,regulation of cellular process,regulation of biological process,cell differentiation,positive regulation of biological process,biological regulation,signaling,cell communication,single organism signaling,regulation of multicellular organismal proces…	oas04024,oas04080,oas04540,oas05414,oas04022,oas04020,oas04261,oas04970,oas04144	cAMP signaling pathway,Neuroactive ligand-receptor interaction,Gap junction,Dilated cardiomyopathy,cGMP-PKG signaling pathway,Calcium signaling pathway,Adrenergic signaling in cardiomyocytes,Salivary secretion,Endocytosis
TCONS_00280360	XLOC_008604	-	520	1.32921	0	inf	5e-05	0.00321	trans	ENSOARG00000007885(0.99289653408)	-	Sushi/SCR/CCP domain	GO:0044699,GO:0044763,GO:0010033,GO:0051716,GO:0050896,GO:0042221,GO:0070887,GO:0071310,GO:0031224,GO:0016021,GO:0005575,GO:0044425,GO:0016020,GO:0009719,GO:1901700,GO:0015850,GO:0071495,GO:0014070,GO:0051179,GO:1901698,GO:0046683,GO:0009987,GO:1901701,GO:0044464,GO:0071407,GO:0005623,GO:0010243,GO:0008150,GO:1901699,GO:0022838,GO:0071705,GO:0014074,GO:0015267,GO:0022803,GO:0015837,GO:0044765,GO:…	single-organism process,single-organism cellular process,response to organic substance,cellular response to stimulus,response to stimulus,response to chemical stimulus,cellular response to chemical stimulus,cellular response to organic substance,intrinsic to membrane,integral to membrane,cellular_component,membrane part,membrane,response to endogenous stimulus,response to oxygen-containing compou…	oas04976	Bile secretion
TCONS_00280360	XLOC_008604	-	520	1.32921	0	inf	5e-05	0.00321	trans	ENSOARG00000008765(0.99289653408)	-	50S ribosomal protein L30e-like||Ribosomal protein L7Ae/L30e/S12e/Gadd45	GO:0005575,GO:0009987,GO:0044464,GO:0005623,GO:0008150,GO:0003674,GO:0043226,GO:0019538,GO:0010467,GO:0044267,GO:0005737,GO:0005622,GO:0044424,GO:0043229,GO:0043170,GO:0071704,GO:0044238,GO:0043228,GO:0043232,GO:0008152,GO:0044260,GO:0044249,GO:0034645,GO:0009059,GO:0044444,GO:1901576,GO:0005198,GO:0009058,GO:0044237,GO:0032991,GO:0006412,GO:0030529,GO:0003735,GO:0005840	cellular_component,cellular process,cell part,cell,biological_process,molecular_function,organelle,protein metabolic process,gene expression,cellular protein metabolic process,cytoplasm,intracellular,intracellular part,intracellular organelle,macromolecule metabolic process,organic substance metabolic process,primary metabolic process,non-membrane-bounded organelle,intracellular non-membrane-boun…	oas03010	Ribosome
TCONS_00280360	XLOC_008604	-	520	1.32921	0	inf	5e-05	0.00321	trans	ENSOARG00000002577(0.99289653408)	-	Immunoglobulin-like domain||Immunoglobulin V-set domain||Immunoglobulin subtype	GO:0005515,GO:0005488,GO:0003674	protein binding,binding,molecular_function	oas01200,oas00260,oas01100	Carbon metabolism,Glycine, serine and threonine metabolism,Metabolic pathways
TCONS_00280360	XLOC_008604	-	520	1.32921	0	inf	5e-05	0.00321	trans	ENSOARG00000017270(-0.992121924338)	-	Sodium:neurotransmitter symporter||Sodium:neurotransmitter symporter, glycine, type 1	GO:0044699,GO:0044763,GO:0005886,GO:0071944,GO:0031224,GO:0016021,GO:0005575,GO:0044425,GO:0016020,GO:0044459,GO:0051179,GO:0031226,GO:0009987,GO:0006820,GO:0044464,GO:0015849,GO:0046942,GO:0005623,GO:0005887,GO:0006811,GO:0015711,GO:0008150,GO:0071705,GO:0044765,GO:0005342,GO:0055085,GO:0046943,GO:0008509,GO:0003674,GO:0008514,GO:0015171,GO:0034220,GO:0006865,GO:0022857,GO:0051234,GO:0071702,GO:…	single-organism process,single-organism cellular process,plasma membrane,cell periphery,intrinsic to membrane,integral to membrane,cellular_component,membrane part,membrane,plasma membrane part,localization,intrinsic to plasma membrane,cellular process,anion transport,cell part,organic acid transport,carboxylic acid transport,cell,integral to plasma membrane,ion transport,organic anion transport,…	oas01200,oas00260,oas01100	Carbon metabolism,Glycine, serine and threonine metabolism,Metabolic pathways
TCONS_00280360	XLOC_008604	-	520	1.32921	0	inf	5e-05	0.00321	trans	ENSOARG00000018263(0.99289653408)	-	Complement C1q protein||Tumour necrosis factor-like domain||Collagen triple helix repeat	GO:0031012,GO:0005515,GO:0044420,GO:0005578,GO:0044421,GO:0005575,GO:0005576,GO:0005488,GO:0005581,GO:0003674	extracellular matrix,protein binding,extracellular matrix part,proteinaceous extracellular matrix,extracellular region part,cellular_component,extracellular region,binding,collagen,molecular_function	oas01200,oas00260,oas01100	Carbon metabolism,Glycine, serine and threonine metabolism,Metabolic pathways
TCONS_00280360	XLOC_008604	-	520	1.32921	0	inf	5e-05	0.00321	trans	ENSOARG00000002992(0.99289653408)	-	Immunoglobulin V-set domain||Immunoglobulin subtype||Immunoglobulin-like domain	GO:0005515,GO:0005488,GO:0003674	protein binding,binding,molecular_function	oas04919	Thyroid hormone signaling pathway
TCONS_00280360	XLOC_008604	-	520	1.32921	0	inf	5e-05	0.00321	trans	ENSOARG00000014120(0.958168731067)	-	F-MuLV receptor-binding||TLV/ENV coat polyprotein	GO:0005575,GO:0009987,GO:0008150,GO:0003674,GO:0051704,GO:0019058,GO:0005198,GO:0044403,GO:0044419,GO:0044764,GO:0016032,GO:0019028,GO:0044423,GO:0019012	cellular_component,cellular process,biological_process,molecular_function,multi-organism process,viral infectious cycle,structural molecule activity,symbiosis, encompassing mutualism through parasitism,interspecies interaction between organisms,multi-organism cellular process,viral process,viral capsid,virion part,virion	oas04660,oas05332,oas05323,oas05162,oas04514,oas05330,oas04940,oas05320,oas05416,oas04672,oas05322	T cell receptor signaling pathway,Graft-versus-host disease,Rheumatoid arthritis,Measles,Cell adhesion molecules (CAMs),Allograft rejection,Type I diabetes mellitus,Autoimmune thyroid disease,Viral myocarditis,Intestinal immune network for IgA production,Systemic lupus erythematosus
TCONS_00280360	XLOC_008604	-	520	1.32921	0	inf	5e-05	0.00321	trans	ENSOARG00000012190(0.99289653408)	-	Keratin-associated protein, PMG type	GO:0005575,GO:0044464,GO:0005623,GO:0005882,GO:0045095,GO:0043226,GO:0045111,GO:0005856,GO:0044430,GO:0005622,GO:0044424,GO:0043229,GO:0044422,GO:0044446,GO:0043234,GO:0043228,GO:0043232,GO:0032991	cellular_component,cell part,cell,intermediate filament,keratin filament,organelle,intermediate filament cytoskeleton,cytoskeleton,cytoskeletal part,intracellular,intracellular part,intracellular organelle,organelle part,intracellular organelle part,protein complex,non-membrane-bounded organelle,intracellular non-membrane-bounded organelle,macromolecular complex	oas04660,oas05332,oas05323,oas05162,oas04514,oas05330,oas04940,oas05320,oas05416,oas04672,oas05322	T cell receptor signaling pathway,Graft-versus-host disease,Rheumatoid arthritis,Measles,Cell adhesion molecules (CAMs),Allograft rejection,Type I diabetes mellitus,Autoimmune thyroid disease,Viral myocarditis,Intestinal immune network for IgA production,Systemic lupus erythematosus
TCONS_00280360	XLOC_008604	-	520	1.32921	0	inf	5e-05	0.00321	trans	ENSOARG00000000342(0.991512215725)	-	Cornifin (SPRR1)	GO:0005575,GO:0009987,GO:0044464,GO:0005623,GO:0008150,GO:0006464,GO:0036211,GO:0043412,GO:0018149,GO:0019538,GO:0044267,GO:0005737,GO:0005622,GO:0044424,GO:0043170,GO:0071704,GO:0044238,GO:0008152,GO:0044260,GO:0044237	cellular_component,cellular process,cell part,cell,biological_process,cellular protein modification process,protein modification process,macromolecule modification,peptide cross-linking,protein metabolic process,cellular protein metabolic process,cytoplasm,intracellular,intracellular part,macromolecule metabolic process,organic substance metabolic process,primary metabolic process,metabolic proce…	oas04660,oas05332,oas05323,oas05162,oas04514,oas05330,oas04940,oas05320,oas05416,oas04672,oas05322	T cell receptor signaling pathway,Graft-versus-host disease,Rheumatoid arthritis,Measles,Cell adhesion molecules (CAMs),Allograft rejection,Type I diabetes mellitus,Autoimmune thyroid disease,Viral myocarditis,Intestinal immune network for IgA production,Systemic lupus erythematosus
TCONS_00280360	XLOC_008604	-	520	1.32921	0	inf	5e-05	0.00321	trans	ENSOARG00000000390(0.99289653408)	-	C2 domain	GO:0050794,GO:0050789,GO:0048518,GO:0065007,GO:0048522,GO:0005515,GO:0009893,GO:0031325,GO:0019222,GO:0009987,GO:0005488,GO:0009896,GO:0031323,GO:0031331,GO:0008150,GO:0003674,GO:0031329,GO:0009894,GO:0006914,GO:0044248,GO:0010508,GO:0010506,GO:0009056,GO:0008152,GO:0044237	regulation of cellular process,regulation of biological process,positive regulation of biological process,biological regulation,positive regulation of cellular process,protein binding,positive regulation of metabolic process,positive regulation of cellular metabolic process,regulation of metabolic process,cellular process,binding,positive regulation of catabolic process,regulation of cellular met…	oas05166,oas00230,oas03440,oas00240,oas03420,oas03430,oas03030,oas03410,oas01100	HTLV-I infection,Purine metabolism,Homologous recombination,Pyrimidine metabolism,Nucleotide excision repair,Mismatch repair,DNA replication,Base excision repair,Metabolic pathways
TCONS_00280360	XLOC_008604	-	520	1.32921	0	inf	5e-05	0.00321	trans	ENSOARG00000019787(0.99289653408)	-	ETC complex I subunit	GO:0005575,GO:0016020,GO:0009987,GO:0044464,GO:0005623,GO:0008150,GO:0003674,GO:0043227,GO:0044710,GO:0043226,GO:0015980,GO:0045333,GO:0055114,GO:0005737,GO:0043231,GO:0005622,GO:0044424,GO:0022904,GO:0016651,GO:0043229,GO:0031090,GO:0016491,GO:0006091,GO:0044422,GO:0044446,GO:0022900,GO:0008152,GO:0044444,GO:0031967,GO:0031975,GO:0005740,GO:0044237,GO:0031966,GO:0044429,GO:0019866,GO:0005739,GO:…	cellular_component,membrane,cellular process,cell part,cell,biological_process,molecular_function,membrane-bounded organelle,single-organism metabolic process,organelle,energy derivation by oxidation of organic compounds,cellular respiration,oxidation-reduction process,cytoplasm,intracellular membrane-bounded organelle,intracellular,intracellular part,respiratory electron transport chain,oxidored…	oas04932,oas05010,oas01100,oas05016,oas00190,oas05012	Non-alcoholic fatty liver disease (NAFLD),Alzheimer's disease,Metabolic pathways,Huntington's disease,Oxidative phosphorylation,Parkinson's disease
TCONS_00280360	XLOC_008604	-	520	1.32921	0	inf	5e-05	0.00321	trans	ENSOARG00000007523(0.960755485989)	-	ATP11	GO:0005575,GO:0016043,GO:0071840,GO:0044464,GO:0071822,GO:0005623,GO:0022607,GO:0043933,GO:0008150,GO:0044085,GO:0006461,GO:0070271,GO:0065003,GO:0043227,GO:0043226,GO:0005737,GO:0043231,GO:0005622,GO:0044424,GO:0043229,GO:0044444,GO:0005739	cellular_component,cellular component organization,cellular component organization or biogenesis,cell part,protein complex subunit organization,cell,cellular component assembly,macromolecular complex subunit organization,biological_process,cellular component biogenesis,protein complex assembly,protein complex biogenesis,macromolecular complex assembly,membrane-bounded organelle,organelle,cytoplas…	oas04932,oas05010,oas01100,oas05016,oas00190,oas05012	Non-alcoholic fatty liver disease (NAFLD),Alzheimer's disease,Metabolic pathways,Huntington's disease,Oxidative phosphorylation,Parkinson's disease
TCONS_00280360	XLOC_008604	-	520	1.32921	0	inf	5e-05	0.00321	trans	ENSOARG00000000463(0.99289653408)	-	EF-hand domain||S100/CaBP-9k-type, calcium binding, subdomain	GO:0050896,GO:0042221,GO:0005515,GO:0040011,GO:0044421,GO:0005575,GO:0005509,GO:0005576,GO:0005615,GO:0009611,GO:0005488,GO:0006935,GO:0042330,GO:0009605,GO:0008150,GO:0043167,GO:0003674,GO:0043169,GO:0046872,GO:0019538,GO:0006950,GO:0006954,GO:0042107,GO:0042056,GO:0050918,GO:0006952,GO:0043170,GO:0071704,GO:0044238,GO:0008152	response to stimulus,response to chemical stimulus,protein binding,locomotion,extracellular region part,cellular_component,calcium ion binding,extracellular region,extracellular space,response to wounding,binding,chemotaxis,taxis,response to external stimulus,biological_process,ion binding,molecular_function,cation binding,metal ion binding,protein metabolic process,response to stress,inflammator…	oas04932,oas05010,oas01100,oas05016,oas00190,oas05012	Non-alcoholic fatty liver disease (NAFLD),Alzheimer's disease,Metabolic pathways,Huntington's disease,Oxidative phosphorylation,Parkinson's disease
TCONS_00280360	XLOC_008604	-	520	1.32921	0	inf	5e-05	0.00321	trans	ENSOARG00000010727(0.99289653408)	-	Immunoglobulin-like domain||Immunoglobulin V-set domain||Immunoglobulin subtype	GO:0005515,GO:0005488,GO:0003674	protein binding,binding,molecular_function	oas04932,oas05010,oas01100,oas05016,oas00190,oas05012	Non-alcoholic fatty liver disease (NAFLD),Alzheimer's disease,Metabolic pathways,Huntington's disease,Oxidative phosphorylation,Parkinson's disease
TCONS_00280360	XLOC_008604	-	520	1.32921	0	inf	5e-05	0.00321	trans	ENSOARG00000000045(0.99289653408)	-	G protein-coupled receptor, rhodopsin-like||Olfactory receptor||7TM GPCR, olfactory receptor/chemoreceptor Srsx||GPCR, rhodopsin-like, 7TM	GO:0044707,GO:0044699,GO:0032501,GO:0044763,GO:0050794,GO:0050789,GO:0065007,GO:0023052,GO:0007154,GO:0044700,GO:0007165,GO:0005886,GO:0071944,GO:0051716,GO:0050896,GO:0042221,GO:0007166,GO:0004872,GO:0038023,GO:0004871,GO:0060089,GO:0004888,GO:0031224,GO:0016021,GO:0003008,GO:0005575,GO:0044425,GO:0050877,GO:0016020,GO:0007186,GO:0007600,GO:0004930,GO:0009987,GO:0044464,GO:0005623,GO:0008150,GO:…	single-multicellular organism process,single-organism process,multicellular organismal process,single-organism cellular process,regulation of cellular process,regulation of biological process,biological regulation,signaling,cell communication,single organism signaling,signal transduction,plasma membrane,cell periphery,cellular response to stimulus,response to stimulus,response to chemical stimulu…	oas04740	Olfactory transduction
TCONS_00280360	XLOC_008604	-	520	1.32921	0	inf	5e-05	0.00321	trans	ENSOARG00000011516(0.99289653408)	-	G protein-coupled receptor, rhodopsin-like||GPCR, rhodopsin-like, 7TM||Olfactory receptor||7TM GPCR, olfactory receptor/chemoreceptor Srsx	GO:0044707,GO:0044699,GO:0032501,GO:0044763,GO:0050794,GO:0050789,GO:0065007,GO:0023052,GO:0007154,GO:0044700,GO:0007165,GO:0005886,GO:0071944,GO:0051716,GO:0050896,GO:0042221,GO:0007166,GO:0004872,GO:0038023,GO:0004871,GO:0060089,GO:0004888,GO:0031224,GO:0016021,GO:0003008,GO:0005575,GO:0044425,GO:0050877,GO:0016020,GO:0007186,GO:0007600,GO:0004930,GO:0009987,GO:0044464,GO:0005623,GO:0008150,GO:…	single-multicellular organism process,single-organism process,multicellular organismal process,single-organism cellular process,regulation of cellular process,regulation of biological process,biological regulation,signaling,cell communication,single organism signaling,signal transduction,plasma membrane,cell periphery,cellular response to stimulus,response to stimulus,response to chemical stimulu…	oas04740	Olfactory transduction
TCONS_00280360	XLOC_008604	-	520	1.32921	0	inf	5e-05	0.00321	trans	ENSOARG00000003680(0.99289653408)	-	B30.2/SPRY domain||SPRY domain||Concanavalin A-like lectin/glucanase domain||Butyrophylin-like||Zinc finger, B-box||Zinc finger, RING-type	GO:0005515,GO:0005575,GO:0044464,GO:0005488,GO:0005623,GO:0043167,GO:0003674,GO:0043169,GO:0046872,GO:0046914,GO:0005622,GO:0008270	protein binding,cellular_component,cell part,binding,cell,ion binding,molecular_function,cation binding,metal ion binding,transition metal ion binding,intracellular,zinc ion binding	oas04740	Olfactory transduction
TCONS_00280360	XLOC_008604	-	520	1.32921	0	inf	5e-05	0.00321	trans	ENSOARG00000019653(0.99289653408)	-	Cytochrome c oxidase subunit 6C	GO:0003674,GO:0022857,GO:0022891,GO:0022892,GO:0015075,GO:0005215,GO:0008324,GO:0022890,GO:0016491,GO:0015077,GO:0015078,GO:0004129,GO:0016675,GO:0016676,GO:0015002,GO:0003824	molecular_function,transmembrane transporter activity,substrate-specific transmembrane transporter activity,substrate-specific transporter activity,ion transmembrane transporter activity,transporter activity,cation transmembrane transporter activity,inorganic cation transmembrane transporter activity,oxidoreductase activity,monovalent inorganic cation transmembrane transporter activity,hydrogen i…	oas04932,oas04260,oas05010,oas01100,oas05016,oas00190,oas05012	Non-alcoholic fatty liver disease (NAFLD),Cardiac muscle contraction,Alzheimer's disease,Metabolic pathways,Huntington's disease,Oxidative phosphorylation,Parkinson's disease
TCONS_00280360	XLOC_008604	-	520	1.32921	0	inf	5e-05	0.00321	trans	ENSOARG00000014068(0.99289653408)	-	Ribosomal protein S4e||KOW||RNA-binding S4 domain||Ribosomal protein S4e, central region||Ribosomal protein S4e, N-terminal	GO:0005575,GO:0009987,GO:0044464,GO:0005488,GO:0005623,GO:0008150,GO:0003674,GO:0019843,GO:0043226,GO:0019538,GO:0010467,GO:0044267,GO:0005737,GO:0005622,GO:0044424,GO:0043229,GO:0043170,GO:0071704,GO:0044238,GO:0043228,GO:0043232,GO:0097159,GO:0008152,GO:0044260,GO:1901363,GO:0044249,GO:0034645,GO:0009059,GO:0044444,GO:1901576,GO:0005198,GO:0009058,GO:0044237,GO:0032991,GO:0003676,GO:0006412,GO:…	cellular_component,cellular process,cell part,binding,cell,biological_process,molecular_function,rRNA binding,organelle,protein metabolic process,gene expression,cellular protein metabolic process,cytoplasm,intracellular,intracellular part,intracellular organelle,macromolecule metabolic process,organic substance metabolic process,primary metabolic process,non-membrane-bounded organelle,intracellu…	oas03010	Ribosome
TCONS_00280360	XLOC_008604	-	520	1.32921	0	inf	5e-05	0.00321	trans	ENSOARG00000020159(0.97909875941)	-	Ribosomal protein L13, eukaryotic/archaeal||Ribosomal protein L13||Ribosomal protein L13 domain	GO:0005575,GO:0009987,GO:0044464,GO:0005623,GO:0008150,GO:0003674,GO:0043226,GO:0019538,GO:0010467,GO:0044267,GO:0005737,GO:0005622,GO:0044424,GO:0043229,GO:0015934,GO:0044422,GO:0043170,GO:0071704,GO:0044446,GO:0044238,GO:0043228,GO:0043232,GO:0044391,GO:0008152,GO:0044260,GO:0044249,GO:0034645,GO:0009059,GO:0044444,GO:1901576,GO:0005198,GO:0009058,GO:0044237,GO:0032991,GO:0006412,GO:0030529,GO:…	cellular_component,cellular process,cell part,cell,biological_process,molecular_function,organelle,protein metabolic process,gene expression,cellular protein metabolic process,cytoplasm,intracellular,intracellular part,intracellular organelle,large ribosomal subunit,organelle part,macromolecule metabolic process,organic substance metabolic process,intracellular organelle part,primary metabolic pr…	oas03010	Ribosome
TCONS_00280360	XLOC_008604	-	520	1.32921	0	inf	5e-05	0.00321	trans	ENSOARG00000017672(0.99289653408)	-	G protein-coupled receptor, rhodopsin-like||GPCR, rhodopsin-like, 7TM||Olfactory receptor	GO:0044707,GO:0044699,GO:0032501,GO:0044763,GO:0050794,GO:0050789,GO:0065007,GO:0023052,GO:0007154,GO:0044700,GO:0007165,GO:0051716,GO:0050896,GO:0042221,GO:0007166,GO:0004872,GO:0038023,GO:0004871,GO:0060089,GO:0004888,GO:0031224,GO:0016021,GO:0003008,GO:0005575,GO:0044425,GO:0050877,GO:0016020,GO:0007186,GO:0007600,GO:0004930,GO:0009987,GO:0008150,GO:0050906,GO:0007608,GO:0007606,GO:0003674,GO:…	single-multicellular organism process,single-organism process,multicellular organismal process,single-organism cellular process,regulation of cellular process,regulation of biological process,biological regulation,signaling,cell communication,single organism signaling,signal transduction,cellular response to stimulus,response to stimulus,response to chemical stimulus,cell surface receptor signali…	oas04740	Olfactory transduction
TCONS_00280360	XLOC_008604	-	520	1.32921	0	inf	5e-05	0.00321	trans	ENSOARG00000009448(0.99289653408)	-	SAP domain||von Willebrand factor, type A||Ku70/Ku80 beta-barrel domain||Ku70||Ku70/Ku80 C-terminal arm||SPOC like C-terminal domain||Ku70/Ku80, N-terminal alpha/beta	GO:0044699,GO:0044763,GO:0065007,GO:0051716,GO:0050896,GO:0005575,GO:0016043,GO:0071840,GO:0065008,GO:0043565,GO:0009987,GO:0044464,GO:0005488,GO:0005623,GO:0008150,GO:0006996,GO:0042592,GO:0003674,GO:0043227,GO:0003677,GO:0005634,GO:0043226,GO:0006950,GO:0042162,GO:0008026,GO:0070035,GO:0060249,GO:0004003,GO:0043564,GO:0033554,GO:0043231,GO:0005622,GO:0044424,GO:0032508,GO:0043229,GO:0051276,GO:…	single-organism process,single-organism cellular process,biological regulation,cellular response to stimulus,response to stimulus,cellular_component,cellular component organization,cellular component organization or biogenesis,regulation of biological quality,sequence-specific DNA binding,cellular process,cell part,binding,cell,biological_process,organelle organization,homeostatic process,molecul…	oas03450	Non-homologous end-joining
TCONS_00280360	XLOC_008604	-	520	1.32921	0	inf	5e-05	0.00321	trans	ENSOARG00000001859(0.982100797966)	-	Copper amine oxidase||Copper amine oxidase, N2-terminal||Copper amine oxidase, N-terminal||Copper amine oxidase, C-terminal	GO:0005488,GO:0008150,GO:0043167,GO:0003674,GO:0016638,GO:0009308,GO:0044710,GO:0043169,GO:0046872,GO:0048037,GO:0048038,GO:0016641,GO:0055114,GO:1901564,GO:0046914,GO:0008131,GO:0016491,GO:0005507,GO:0071704,GO:0008152,GO:0006807,GO:0003824	binding,biological_process,ion binding,molecular_function,oxidoreductase activity, acting on the CH-NH2 group of donors,amine metabolic process,single-organism metabolic process,cation binding,metal ion binding,cofactor binding,quinone binding,oxidoreductase activity, acting on the CH-NH2 group of donors, oxygen as acceptor,oxidation-reduction process,organonitrogen compound metabolic process,tra…	oas00410,oas00360,oas00350,oas00260,oas01100	beta-Alanine metabolism,Phenylalanine metabolism,Tyrosine metabolism,Glycine, serine and threonine metabolism,Metabolic pathways
TCONS_00280360	XLOC_008604	-	520	1.32921	0	inf	5e-05	0.00321	trans	ENSOARG00000004738(0.99289653408)	-	GPCR, family 2-like||Inner nuclear membrane protein MAN1||Epidermal growth factor-like domain||GPCR, family 2, secretin-like||EGF-like calcium-binding domain||GPS motif||GPCR, family 2, EMR1 hormone receptor	GO:0044699,GO:0044763,GO:0050794,GO:0050789,GO:0065007,GO:0023052,GO:0007154,GO:0044700,GO:0007165,GO:0051716,GO:0050896,GO:0007166,GO:0004872,GO:0038023,GO:0005515,GO:0004871,GO:0060089,GO:0004888,GO:0031224,GO:0016021,GO:0005575,GO:0044425,GO:0016020,GO:0009986,GO:0005509,GO:0007186,GO:0004930,GO:0009987,GO:0044464,GO:0005488,GO:0005623,GO:0008150,GO:0043167,GO:0003674,GO:0043227,GO:0031300,GO:…	single-organism process,single-organism cellular process,regulation of cellular process,regulation of biological process,biological regulation,signaling,cell communication,single organism signaling,signal transduction,cellular response to stimulus,response to stimulus,cell surface receptor signaling pathway,receptor activity,signaling receptor activity,protein binding,signal transducer activity,m…	oas00410,oas00360,oas00350,oas00260,oas01100	beta-Alanine metabolism,Phenylalanine metabolism,Tyrosine metabolism,Glycine, serine and threonine metabolism,Metabolic pathways
TCONS_00280360	XLOC_008604	-	520	1.32921	0	inf	5e-05	0.00321	trans	ENSOARG00000017400(0.99289653408)	-	G protein-coupled receptor, rhodopsin-like||Olfactory receptor||7TM GPCR, olfactory receptor/chemoreceptor Srsx||GPCR, rhodopsin-like, 7TM	GO:0044707,GO:0044699,GO:0032501,GO:0044763,GO:0050794,GO:0050789,GO:0065007,GO:0023052,GO:0007154,GO:0044700,GO:0007165,GO:0051716,GO:0050896,GO:0042221,GO:0007166,GO:0004872,GO:0038023,GO:0004871,GO:0060089,GO:0004888,GO:0031224,GO:0016021,GO:0003008,GO:0005575,GO:0044425,GO:0050877,GO:0016020,GO:0007186,GO:0007600,GO:0004930,GO:0009987,GO:0008150,GO:0050906,GO:0007608,GO:0007606,GO:0003674,GO:…	single-multicellular organism process,single-organism process,multicellular organismal process,single-organism cellular process,regulation of cellular process,regulation of biological process,biological regulation,signaling,cell communication,single organism signaling,signal transduction,cellular response to stimulus,response to stimulus,response to chemical stimulus,cell surface receptor signali…	oas04740	Olfactory transduction
TCONS_00280360	XLOC_008604	-	520	1.32921	0	inf	5e-05	0.00321	trans	ENSOARG00000020498(0.990567590358)	-	CUB domain||Peptidase S1||EGF-like calcium-binding domain||Sushi/SCR/CCP domain||Trypsin-like cysteine/serine peptidase domain||Peptidase S1A, chymotrypsin-type	GO:0044699,GO:0050789,GO:0048518,GO:0065007,GO:0050896,GO:0048583,GO:0044421,GO:0005575,GO:0005509,GO:0005576,GO:0005615,GO:0048584,GO:0005488,GO:0008150,GO:0002682,GO:0002376,GO:0043167,GO:0003674,GO:0002684,GO:0043169,GO:0046872,GO:0019538,GO:0006950,GO:0017171,GO:0008236,GO:0004252,GO:0001867,GO:0072376,GO:0006952,GO:0045087,GO:0006508,GO:0050776,GO:0002252,GO:0070011,GO:0008233,GO:0050778,GO:…	single-organism process,regulation of biological process,positive regulation of biological process,biological regulation,response to stimulus,regulation of response to stimulus,extracellular region part,cellular_component,calcium ion binding,extracellular region,extracellular space,positive regulation of response to stimulus,binding,biological_process,regulation of immune system process,immune sy…	oas04610,oas05150	Complement and coagulation cascades,Staphylococcus aureus infection
TCONS_00280360	XLOC_008604	-	520	1.32921	0	inf	5e-05	0.00321	trans	ENSOARG00000013066(0.99289653408)	-	G protein-coupled receptor, rhodopsin-like||GPCR, rhodopsin-like, 7TM||Olfactory receptor	GO:0044707,GO:0044699,GO:0032501,GO:0044763,GO:0050794,GO:0050789,GO:0065007,GO:0023052,GO:0007154,GO:0044700,GO:0007165,GO:0005886,GO:0071944,GO:0051716,GO:0050896,GO:0042221,GO:0007166,GO:0004872,GO:0038023,GO:0004871,GO:0060089,GO:0004888,GO:0031224,GO:0016021,GO:0003008,GO:0005575,GO:0044425,GO:0050877,GO:0016020,GO:0007186,GO:0007600,GO:0004930,GO:0009987,GO:0044464,GO:0005623,GO:0008150,GO:…	single-multicellular organism process,single-organism process,multicellular organismal process,single-organism cellular process,regulation of cellular process,regulation of biological process,biological regulation,signaling,cell communication,single organism signaling,signal transduction,plasma membrane,cell periphery,cellular response to stimulus,response to stimulus,response to chemical stimulu…	oas04740	Olfactory transduction
TCONS_00280360	XLOC_008604	-	520	1.32921	0	inf	5e-05	0.00321	trans	ENSOARG00000018115(0.99289653408)	-	Olfactory receptor||GPCR, rhodopsin-like, 7TM||G protein-coupled receptor, rhodopsin-like	GO:0044707,GO:0044699,GO:0032501,GO:0044763,GO:0050794,GO:0050789,GO:0065007,GO:0023052,GO:0007154,GO:0044700,GO:0007165,GO:0005886,GO:0071944,GO:0051716,GO:0050896,GO:0042221,GO:0007166,GO:0004872,GO:0038023,GO:0004871,GO:0060089,GO:0004888,GO:0031224,GO:0016021,GO:0003008,GO:0005575,GO:0044425,GO:0050877,GO:0016020,GO:0007186,GO:0007600,GO:0004930,GO:0009987,GO:0044464,GO:0005623,GO:0008150,GO:…	single-multicellular organism process,single-organism process,multicellular organismal process,single-organism cellular process,regulation of cellular process,regulation of biological process,biological regulation,signaling,cell communication,single organism signaling,signal transduction,plasma membrane,cell periphery,cellular response to stimulus,response to stimulus,response to chemical stimulu…	oas04740	Olfactory transduction
TCONS_00280360	XLOC_008604	-	520	1.32921	0	inf	5e-05	0.00321	trans	ENSOARG00000009868(0.960653401942)	-	MHC classes I/II-like antigen recognition protein||MHC class I alpha chain, alpha1 alpha2 domains||Immunoglobulin C1-set||Immunoglobulin-like domain	GO:0050896,GO:0005515,GO:0031224,GO:0016021,GO:0005575,GO:0044425,GO:0016020,GO:0005488,GO:0008150,GO:0002376,GO:0003674,GO:0006955,GO:0019882	response to stimulus,protein binding,intrinsic to membrane,integral to membrane,cellular_component,membrane part,membrane,binding,biological_process,immune system process,molecular_function,immune response,antigen processing and presentation	oas04740	Olfactory transduction
TCONS_00280360	XLOC_008604	-	520	1.32921	0	inf	5e-05	0.00321	trans	ENSOARG00000002252(0.99289653408)	-	General substrate transporter||Major facilitator superfamily domain||Major facilitator superfamily	GO:0044699,GO:0044763,GO:0031224,GO:0016021,GO:0005575,GO:0044425,GO:0016020,GO:0051179,GO:0009987,GO:0008150,GO:0044765,GO:0055085,GO:0003674,GO:0022857,GO:0051234,GO:0006810,GO:0005215	single-organism process,single-organism cellular process,intrinsic to membrane,integral to membrane,cellular_component,membrane part,membrane,localization,cellular process,biological_process,single-organism transport,transmembrane transport,molecular_function,transmembrane transporter activity,establishment of localization,transport,transporter activity	oas04740	Olfactory transduction
TCONS_00280360	XLOC_008604	-	520	1.32921	0	inf	5e-05	0.00321	trans	ENSOARG00000006182(0.99289653408)	-	GPCR, rhodopsin-like, 7TM||7TM GPCR, olfactory receptor/chemoreceptor Srsx||Olfactory receptor||G protein-coupled receptor, rhodopsin-like	GO:0044707,GO:0044699,GO:0032501,GO:0044763,GO:0050794,GO:0050789,GO:0065007,GO:0023052,GO:0007154,GO:0044700,GO:0007165,GO:0005886,GO:0071944,GO:0051716,GO:0050896,GO:0042221,GO:0007166,GO:0004872,GO:0038023,GO:0004871,GO:0060089,GO:0004888,GO:0031224,GO:0016021,GO:0003008,GO:0005575,GO:0044425,GO:0050877,GO:0016020,GO:0007186,GO:0007600,GO:0004930,GO:0009987,GO:0044464,GO:0005623,GO:0008150,GO:…	single-multicellular organism process,single-organism process,multicellular organismal process,single-organism cellular process,regulation of cellular process,regulation of biological process,biological regulation,signaling,cell communication,single organism signaling,signal transduction,plasma membrane,cell periphery,cellular response to stimulus,response to stimulus,response to chemical stimulu…	oas04740	Olfactory transduction
TCONS_00280360	XLOC_008604	-	520	1.32921	0	inf	5e-05	0.00321	trans	ENSOARG00000014371(0.99289653408)	-	Peptidase S1A, chymotrypsin-type||Trypsin-like cysteine/serine peptidase domain||Peptidase S1	GO:0008150,GO:0003674,GO:0019538,GO:0017171,GO:0008236,GO:0004252,GO:0006508,GO:0070011,GO:0008233,GO:0043170,GO:0004175,GO:0071704,GO:0044238,GO:0016787,GO:0008152,GO:0003824	biological_process,molecular_function,protein metabolic process,serine hydrolase activity,serine-type peptidase activity,serine-type endopeptidase activity,proteolysis,peptidase activity, acting on L-amino acid peptides,peptidase activity,macromolecule metabolic process,endopeptidase activity,organic substance metabolic process,primary metabolic process,hydrolase activity,metabolic process,cataly…	oas04740	Olfactory transduction
TCONS_00280360	XLOC_008604	-	520	1.32921	0	inf	5e-05	0.00321	trans	ENSOARG00000008523(0.99289653408)	-	Four-helical cytokine-like, core||Somatotropin hormone	GO:0005515,GO:0005575,GO:0005576,GO:0005488,GO:0003674,GO:0005102,GO:0005179	protein binding,cellular_component,extracellular region,binding,molecular_function,receptor binding,hormone activity	oas04917,oas04080,oas04151,oas04630,oas04060	Prolactin signaling pathway,Neuroactive ligand-receptor interaction,PI3K-Akt signaling pathway,Jak-STAT signaling pathway,Cytokine-cytokine receptor interaction
TCONS_00280360	XLOC_008604	-	520	1.32921	0	inf	5e-05	0.00321	trans	ENSOARG00000015020(0.99289653408)	-	G protein-coupled receptor, rhodopsin-like||Vomeronasal receptor, type 1||Taste receptor type 2||GPCR, rhodopsin-like, 7TM	GO:0044707,GO:0044699,GO:0032501,GO:0044763,GO:0050794,GO:0050789,GO:0065007,GO:0023052,GO:0007154,GO:0044700,GO:0007165,GO:0051716,GO:0050896,GO:0007166,GO:0004872,GO:0038023,GO:0004871,GO:0060089,GO:0004888,GO:0031224,GO:0016021,GO:0003008,GO:0005575,GO:0044425,GO:0050877,GO:0016020,GO:0007186,GO:0007600,GO:0004930,GO:0009987,GO:0008150,GO:0007606,GO:0003674,GO:0050909,GO:0016503	single-multicellular organism process,single-organism process,multicellular organismal process,single-organism cellular process,regulation of cellular process,regulation of biological process,biological regulation,signaling,cell communication,single organism signaling,signal transduction,cellular response to stimulus,response to stimulus,cell surface receptor signaling pathway,receptor activity,s…	oas04740	Olfactory transduction
TCONS_00280360	XLOC_008604	-	520	1.32921	0	inf	5e-05	0.00321	trans	ENSOARG00000007361(0.99289653408)	-	PLC-like phosphodiesterase, TIM beta/alpha-barrel domain||Glycerophosphodiester phosphodiesterase domain	GO:0006629,GO:0009987,GO:0008150,GO:1901615,GO:0003674,GO:0006066,GO:0044710,GO:0044281,GO:0042578,GO:0008081,GO:0016788,GO:0008889,GO:0005975,GO:0071704,GO:0044262,GO:0044238,GO:0006071,GO:0019400,GO:0016787,GO:0008152,GO:0019751,GO:0044237,GO:0003824	lipid metabolic process,cellular process,biological_process,organic hydroxy compound metabolic process,molecular_function,alcohol metabolic process,single-organism metabolic process,small molecule metabolic process,phosphoric ester hydrolase activity,phosphoric diester hydrolase activity,hydrolase activity, acting on ester bonds,glycerophosphodiester phosphodiesterase activity,carbohydrate metabo…	oas04550,oas05217,oas05205,oas04390,oas05200,oas04340,oas05166,oas04916,oas04310	Signaling pathways regulating pluripotency of stem cells,Basal cell carcinoma,Proteoglycans in cancer,Hippo signaling pathway,Pathways in cancer,Hedgehog signaling pathway,HTLV-I infection,Melanogenesis,Wnt signaling pathway
TCONS_00280360	XLOC_008604	-	520	1.32921	0	inf	5e-05	0.00321	trans	ENSOARG00000009188(0.99289653408)	-	Immunoglobulin-like domain||Immunoglobulin C1-set	GO:0005515,GO:0005488,GO:0003674	protein binding,binding,molecular_function	oas04550,oas05217,oas05205,oas04390,oas05200,oas04340,oas05166,oas04916,oas04310	Signaling pathways regulating pluripotency of stem cells,Basal cell carcinoma,Proteoglycans in cancer,Hippo signaling pathway,Pathways in cancer,Hedgehog signaling pathway,HTLV-I infection,Melanogenesis,Wnt signaling pathway
TCONS_00280360	XLOC_008604	-	520	1.32921	0	inf	5e-05	0.00321	trans	ENSOARG00000015930(0.99289653408)	-	Amidase||Amidase signature domain	GO:0044699,GO:0044763,GO:0005575,GO:0016043,GO:0071840,GO:0009987,GO:0044464,GO:0005488,GO:0005623,GO:0008150,GO:0006996,GO:0043167,GO:0003674,GO:0043227,GO:0043168,GO:0044710,GO:0043226,GO:0019538,GO:0044281,GO:0006082,GO:0016884,GO:0036094,GO:0043436,GO:0001882,GO:0017076,GO:0032555,GO:0030554,GO:0032550,GO:0010467,GO:0035639,GO:0001883,GO:0000166,GO:1901265,GO:0032553,GO:0005524,GO:0032559,GO:…	single-organism process,single-organism cellular process,cellular_component,cellular component organization,cellular component organization or biogenesis,cellular process,cell part,binding,cell,biological_process,organelle organization,ion binding,molecular_function,membrane-bounded organelle,anion binding,single-organism metabolic process,organelle,protein metabolic process,small molecule metabo…	oas00970,oas01100	Aminoacyl-tRNA biosynthesis,Metabolic pathways
TCONS_00280360	XLOC_008604	-	520	1.32921	0	inf	5e-05	0.00321	trans	ENSOARG00000016833(0.99289653408)	-	G protein-coupled receptor, rhodopsin-like||Olfactory receptor||GPCR, rhodopsin-like, 7TM	GO:0044707,GO:0044699,GO:0032501,GO:0044763,GO:0050794,GO:0050789,GO:0065007,GO:0023052,GO:0007154,GO:0044700,GO:0007165,GO:0005886,GO:0071944,GO:0051716,GO:0050896,GO:0042221,GO:0007166,GO:0004872,GO:0038023,GO:0004871,GO:0060089,GO:0004888,GO:0031224,GO:0016021,GO:0003008,GO:0005575,GO:0044425,GO:0050877,GO:0016020,GO:0007186,GO:0007600,GO:0004930,GO:0009987,GO:0044464,GO:0005623,GO:0008150,GO:…	single-multicellular organism process,single-organism process,multicellular organismal process,single-organism cellular process,regulation of cellular process,regulation of biological process,biological regulation,signaling,cell communication,single organism signaling,signal transduction,plasma membrane,cell periphery,cellular response to stimulus,response to stimulus,response to chemical stimulu…	oas04740	Olfactory transduction
TCONS_00280360	XLOC_008604	-	520	1.32921	0	inf	5e-05	0.00321	trans	ENSOARG00000000702(0.99289653408)	-	G protein-coupled receptor, rhodopsin-like||GPCR, rhodopsin-like, 7TM||Olfactory receptor	GO:0044707,GO:0044699,GO:0032501,GO:0044763,GO:0050794,GO:0050789,GO:0065007,GO:0023052,GO:0007154,GO:0044700,GO:0007165,GO:0005886,GO:0071944,GO:0051716,GO:0050896,GO:0042221,GO:0007166,GO:0004872,GO:0038023,GO:0004871,GO:0060089,GO:0004888,GO:0031224,GO:0016021,GO:0003008,GO:0005575,GO:0044425,GO:0050877,GO:0016020,GO:0007186,GO:0007600,GO:0004930,GO:0009987,GO:0044464,GO:0005623,GO:0008150,GO:…	single-multicellular organism process,single-organism process,multicellular organismal process,single-organism cellular process,regulation of cellular process,regulation of biological process,biological regulation,signaling,cell communication,single organism signaling,signal transduction,plasma membrane,cell periphery,cellular response to stimulus,response to stimulus,response to chemical stimulu…	oas04740	Olfactory transduction
TCONS_00280360	XLOC_008604	-	520	1.32921	0	inf	5e-05	0.00321	trans	ENSOARG00000005132(0.99289653408)	-	Membrane-associated guanylate kinase (MAGUK), PEST domain, N-terminal	GO:0044707,GO:0044699,GO:0032501,GO:0044763,GO:0050794,GO:0050789,GO:0065007,GO:0023052,GO:0007154,GO:0044700,GO:0007165,GO:0005886,GO:0071944,GO:0051716,GO:0050896,GO:0042221,GO:0007166,GO:0004872,GO:0038023,GO:0004871,GO:0060089,GO:0004888,GO:0031224,GO:0016021,GO:0003008,GO:0005575,GO:0044425,GO:0050877,GO:0016020,GO:0007186,GO:0007600,GO:0004930,GO:0009987,GO:0044464,GO:0005623,GO:0008150,GO:…	single-multicellular organism process,single-organism process,multicellular organismal process,single-organism cellular process,regulation of cellular process,regulation of biological process,biological regulation,signaling,cell communication,single organism signaling,signal transduction,plasma membrane,cell periphery,cellular response to stimulus,response to stimulus,response to chemical stimulu…	oas04660,oas04390,oas05166,oas05203	T cell receptor signaling pathway,Hippo signaling pathway,HTLV-I infection,Viral carcinogenesis
TCONS_00280360	XLOC_008604	-	520	1.32921	0	inf	5e-05	0.00321	trans	ENSOARG00000016989(0.994777807224)	-	Intermediate filament protein||Keratin, type II	GO:0005575,GO:0044464,GO:0005623,GO:0003674,GO:0005882,GO:0045095,GO:0043226,GO:0045111,GO:0005856,GO:0044430,GO:0005622,GO:0044424,GO:0043229,GO:0044422,GO:0044446,GO:0043234,GO:0043228,GO:0043232,GO:0005198,GO:0032991	cellular_component,cell part,cell,molecular_function,intermediate filament,keratin filament,organelle,intermediate filament cytoskeleton,cytoskeleton,cytoskeletal part,intracellular,intracellular part,intracellular organelle,organelle part,intracellular organelle part,protein complex,non-membrane-bounded organelle,intracellular non-membrane-bounded organelle,structural molecule activity,macromole…	oas04740	Olfactory transduction
TCONS_00280360	XLOC_008604	-	520	1.32921	0	inf	5e-05	0.00321	trans	ENSOARG00000015174(0.99289653408)	-	Enhancer of rudimentary	GO:0044699,GO:0044763,GO:0050794,GO:0050789,GO:0048518,GO:0065007,GO:0023052,GO:0007154,GO:0044700,GO:0007165,GO:0048522,GO:0051716,GO:0050896,GO:0007166,GO:0010646,GO:0023051,GO:0048583,GO:0009966,GO:0023056,GO:0010647,GO:0009967,GO:0048584,GO:0009987,GO:0008150,GO:0006796,GO:0006793,GO:0008593,GO:0044710,GO:0034654,GO:0044271,GO:0044281,GO:1901362,GO:0018130,GO:0019438,GO:1901566,GO:0072528,GO:…	single-organism process,single-organism cellular process,regulation of cellular process,regulation of biological process,positive regulation of biological process,biological regulation,signaling,cell communication,single organism signaling,signal transduction,positive regulation of cellular process,cellular response to stimulus,response to stimulus,cell surface receptor signaling pathway,regulati…	oas04740	Olfactory transduction
TCONS_00280360	XLOC_008604	-	520	1.32921	0	inf	5e-05	0.00321	trans	ENSOARG00000002116(0.99289653408)	-	Zinc finger, DHHC-type, palmitoyltransferase	GO:0031224,GO:0016021,GO:0005575,GO:0044425,GO:0016020,GO:0005488,GO:0008150,GO:0043167,GO:0003674,GO:0016417,GO:0043169,GO:0046872,GO:0019706,GO:0019707,GO:0016409,GO:0046914,GO:0008270,GO:0008152,GO:0016746,GO:0016747,GO:0016740,GO:0003824	intrinsic to membrane,integral to membrane,cellular_component,membrane part,membrane,binding,biological_process,ion binding,molecular_function,S-acyltransferase activity,cation binding,metal ion binding,protein-cysteine S-palmitoyltransferase activity,protein-cysteine S-acyltransferase activity,palmitoyltransferase activity,transition metal ion binding,zinc ion binding,metabolic process,transfera…	oas04740	Olfactory transduction
TCONS_00280360	XLOC_008604	-	520	1.32921	0	inf	5e-05	0.00321	trans	ENSOARG00000021034(0.99289653408)	-	Porin, eukaryotic type||Eukaryotic porin/Tom40	GO:0044699,GO:0048856,GO:0032502,GO:0044763,GO:0050794,GO:0050789,GO:0044767,GO:0065007,GO:0048869,GO:0009653,GO:0050793,GO:0048646,GO:0005575,GO:0016020,GO:0016043,GO:0032879,GO:0071840,GO:0030030,GO:0051179,GO:0051128,GO:0043269,GO:0000902,GO:0044087,GO:0009987,GO:0006820,GO:0044464,GO:0044070,GO:0005623,GO:0032989,GO:0022607,GO:0006811,GO:0048858,GO:0022603,GO:0008150,GO:0022836,GO:0022839,GO:…	single-organism process,anatomical structure development,developmental process,single-organism cellular process,regulation of cellular process,regulation of biological process,single-organism developmental process,biological regulation,cellular developmental process,anatomical structure morphogenesis,regulation of developmental process,anatomical structure formation involved in morphogenesis,cell…	oas04022,oas04020,oas05166,oas05161,oas05203,oas05016,oas05012	cGMP-PKG signaling pathway,Calcium signaling pathway,HTLV-I infection,Hepatitis B,Viral carcinogenesis,Huntington's disease,Parkinson's disease
TCONS_00280360	XLOC_008604	-	520	1.32921	0	inf	5e-05	0.00321	trans	ENSOARG00000000593(0.99289653408)	-	S100/CaBP-9k-type, calcium binding, subdomain||EF-hand domain	GO:0005509,GO:0005488,GO:0043167,GO:0003674,GO:0043169,GO:0046872	calcium ion binding,binding,ion binding,molecular_function,cation binding,metal ion binding	oas04022,oas04020,oas05166,oas05161,oas05203,oas05016,oas05012	cGMP-PKG signaling pathway,Calcium signaling pathway,HTLV-I infection,Hepatitis B,Viral carcinogenesis,Huntington's disease,Parkinson's disease
TCONS_00280360	XLOC_008604	-	520	1.32921	0	inf	5e-05	0.00321	trans	ENSOARG00000001362(0.99289653408)	-	Vomeronasal receptor, type 1||G protein-coupled receptor, rhodopsin-like||GPCR, rhodopsin-like, 7TM||Taste receptor type 2	GO:0044707,GO:0044699,GO:0032501,GO:0044763,GO:0050794,GO:0050789,GO:0065007,GO:0023052,GO:0007154,GO:0044700,GO:0007165,GO:0051716,GO:0050896,GO:0007166,GO:0004872,GO:0038023,GO:0004871,GO:0060089,GO:0004888,GO:0031224,GO:0016021,GO:0003008,GO:0005575,GO:0044425,GO:0050877,GO:0016020,GO:0007186,GO:0007600,GO:0004930,GO:0009987,GO:0008150,GO:0007606,GO:0003674,GO:0050909,GO:0016503	single-multicellular organism process,single-organism process,multicellular organismal process,single-organism cellular process,regulation of cellular process,regulation of biological process,biological regulation,signaling,cell communication,single organism signaling,signal transduction,cellular response to stimulus,response to stimulus,cell surface receptor signaling pathway,receptor activity,s…	oas00410,oas00982,oas00980,oas00360,oas05204,oas00350,oas00340,oas00010,oas01100	beta-Alanine metabolism,Drug metabolism - cytochrome P450,Metabolism of xenobiotics by cytochrome P450,Phenylalanine metabolism,Chemical carcinogenesis,Tyrosine metabolism,Histidine metabolism,Glycolysis / Gluconeogenesis,Metabolic pathways
TCONS_00280360	XLOC_008604	-	520	1.32921	0	inf	5e-05	0.00321	trans	ENSOARG00000017579(0.99289653408)	-	Apolipoprotein L	GO:0044699,GO:0005575,GO:0010876,GO:0006869,GO:0051179,GO:0005576,GO:0005488,GO:0008150,GO:0044765,GO:0003674,GO:0033036,GO:0008289,GO:0051234,GO:0071702,GO:0042157,GO:0019538,GO:0006810,GO:0043170,GO:0071704,GO:0044238,GO:0008152	single-organism process,cellular_component,lipid localization,lipid transport,localization,extracellular region,binding,biological_process,single-organism transport,molecular_function,macromolecule localization,lipid binding,establishment of localization,organic substance transport,lipoprotein metabolic process,protein metabolic process,transport,macromolecule metabolic process,organic substance …	oas04740	Olfactory transduction
TCONS_00280360	XLOC_008604	-	520	1.32921	0	inf	5e-05	0.00321	trans	ENSOARG00000004611(0.99289653408)	-	Peptidase S1||Trypsin-like cysteine/serine peptidase domain||Peptidase S1A, chymotrypsin-type	GO:0008150,GO:0003674,GO:0019538,GO:0017171,GO:0008236,GO:0004252,GO:0006508,GO:0070011,GO:0008233,GO:0043170,GO:0004175,GO:0071704,GO:0044238,GO:0016787,GO:0008152,GO:0003824	biological_process,molecular_function,protein metabolic process,serine hydrolase activity,serine-type peptidase activity,serine-type endopeptidase activity,proteolysis,peptidase activity, acting on L-amino acid peptides,peptidase activity,macromolecule metabolic process,endopeptidase activity,organic substance metabolic process,primary metabolic process,hydrolase activity,metabolic process,cataly…	oas04650,oas05202,oas05332,oas05330,oas04940,oas05320	Natural killer cell mediated cytotoxicity,Transcriptional misregulation in cancer,Graft-versus-host disease,Allograft rejection,Type I diabetes mellitus,Autoimmune thyroid disease
TCONS_00280360	XLOC_008604	-	520	1.32921	0	inf	5e-05	0.00321	trans	ENSOARG00000004130(0.99289653408)	-	Whey acidic protein-type 4-disulphide core	GO:0050789,GO:0065007,GO:0005575,GO:0050790,GO:0005576,GO:0019222,GO:0065009,GO:0051336,GO:0008150,GO:0044092,GO:0051346,GO:0052547,GO:0043086,GO:0003674,GO:0010466,GO:0061134,GO:0030414,GO:0004857,GO:0030234,GO:0008152	regulation of biological process,biological regulation,cellular_component,regulation of catalytic activity,extracellular region,regulation of metabolic process,regulation of molecular function,regulation of hydrolase activity,biological_process,negative regulation of molecular function,negative regulation of hydrolase activity,regulation of peptidase activity,negative regulation of catalytic acti…	oas04080	Neuroactive ligand-receptor interaction
TCONS_00280360	XLOC_008604	-	520	1.32921	0	inf	5e-05	0.00321	trans	ENSOARG00000008292(0.971801941136)	-	ATPase, V0 complex, subunit e1/e2	GO:0044699,GO:0044763,GO:0005575,GO:0044425,GO:0016020,GO:0051179,GO:0009987,GO:0006811,GO:0008150,GO:0044765,GO:0055085,GO:0003674,GO:0034220,GO:0006812,GO:0022857,GO:0051234,GO:0015672,GO:0006810,GO:0022891,GO:0022892,GO:0015075,GO:0033176,GO:0033179,GO:0005215,GO:0015988,GO:0015991,GO:0008324,GO:0022890,GO:0015992,GO:0006818,GO:0033177,GO:0015077,GO:0016469,GO:0043234,GO:0015078,GO:0032991	single-organism process,single-organism cellular process,cellular_component,membrane part,membrane,localization,cellular process,ion transport,biological_process,single-organism transport,transmembrane transport,molecular_function,ion transmembrane transport,cation transport,transmembrane transporter activity,establishment of localization,monovalent inorganic cation transport,transport,substrate-…	oas05323,oas04966,oas04721,oas04145,oas01100,oas00190	Rheumatoid arthritis,Collecting duct acid secretion,Synaptic vesicle cycle,Phagosome,Metabolic pathways,Oxidative phosphorylation
TCONS_00280360	XLOC_008604	-	520	1.32921	0	inf	5e-05	0.00321	trans	ENSOARG00000012357(0.99289653408)	-	Histone-fold||Histone core||Histone H3/CENP-A	GO:0005515,GO:0005575,GO:0044464,GO:0005488,GO:0005623,GO:0003674,GO:0043227,GO:0003677,GO:0005634,GO:0043226,GO:0000785,GO:0044427,GO:0043231,GO:0005622,GO:0044424,GO:0046982,GO:0005694,GO:0043229,GO:0044422,GO:0044446,GO:0046983,GO:0000786,GO:0043228,GO:0043232,GO:0097159,GO:1901363,GO:0032993,GO:0032991,GO:0003676	protein binding,cellular_component,cell part,binding,cell,molecular_function,membrane-bounded organelle,DNA binding,nucleus,organelle,chromatin,chromosomal part,intracellular membrane-bounded organelle,intracellular,intracellular part,protein heterodimerization activity,chromosome,intracellular organelle,organelle part,intracellular organelle part,protein dimerization activity,nucleosome,non-memb…	oas02010	ABC transporters
TCONS_00280360	XLOC_008604	-	520	1.32921	0	inf	5e-05	0.00321	trans	ENSOARG00000018569(0.99289653408)	-	GPCR, rhodopsin-like, 7TM||Olfactory receptor||G protein-coupled receptor, rhodopsin-like	GO:0044707,GO:0044699,GO:0032501,GO:0044763,GO:0050794,GO:0050789,GO:0065007,GO:0023052,GO:0007154,GO:0044700,GO:0007165,GO:0051716,GO:0050896,GO:0042221,GO:0007166,GO:0004872,GO:0038023,GO:0004871,GO:0060089,GO:0004888,GO:0031224,GO:0016021,GO:0003008,GO:0005575,GO:0044425,GO:0050877,GO:0016020,GO:0007186,GO:0007600,GO:0004930,GO:0009987,GO:0008150,GO:0050906,GO:0007608,GO:0007606,GO:0003674,GO:…	single-multicellular organism process,single-organism process,multicellular organismal process,single-organism cellular process,regulation of cellular process,regulation of biological process,biological regulation,signaling,cell communication,single organism signaling,signal transduction,cellular response to stimulus,response to stimulus,response to chemical stimulus,cell surface receptor signali…	oas04740	Olfactory transduction
TCONS_00280360	XLOC_008604	-	520	1.32921	0	inf	5e-05	0.00321	trans	ENSOARG00000015103(0.99289653408)	-	GPCR, rhodopsin-like, 7TM||Angiotensin II receptor family||G protein-coupled receptor, rhodopsin-like	GO:0044699,GO:0044763,GO:0050794,GO:0050789,GO:0065007,GO:0023052,GO:0007154,GO:0044700,GO:0007165,GO:0051716,GO:0050896,GO:0007166,GO:0004872,GO:0038023,GO:0004871,GO:0060089,GO:0004888,GO:0031224,GO:0016021,GO:0005575,GO:0044425,GO:0016020,GO:0007186,GO:0004930,GO:0009987,GO:0008150,GO:0003674	single-organism process,single-organism cellular process,regulation of cellular process,regulation of biological process,biological regulation,signaling,cell communication,single organism signaling,signal transduction,cellular response to stimulus,response to stimulus,cell surface receptor signaling pathway,receptor activity,signaling receptor activity,signal transducer activity,molecular transdu…	oas04080	Neuroactive ligand-receptor interaction
TCONS_00280360	XLOC_008604	-	520	1.32921	0	inf	5e-05	0.00321	trans	ENSOARG00000017148(0.99289653408)	-	Intermediate filament protein||Keratin, type II	GO:0005575,GO:0044464,GO:0005623,GO:0003674,GO:0005882,GO:0045095,GO:0043226,GO:0045111,GO:0005856,GO:0044430,GO:0005622,GO:0044424,GO:0043229,GO:0044422,GO:0044446,GO:0043234,GO:0043228,GO:0043232,GO:0005198,GO:0032991	cellular_component,cell part,cell,molecular_function,intermediate filament,keratin filament,organelle,intermediate filament cytoskeleton,cytoskeleton,cytoskeletal part,intracellular,intracellular part,intracellular organelle,organelle part,intracellular organelle part,protein complex,non-membrane-bounded organelle,intracellular non-membrane-bounded organelle,structural molecule activity,macromole…	oas04080	Neuroactive ligand-receptor interaction
TCONS_00280360	XLOC_008604	-	520	1.32921	0	inf	5e-05	0.00321	trans	ENSOARG00000001723(0.958091069386)	-	Butyrophylin-like||SPRY-associated||SPRY domain||B30.2/SPRY domain||Concanavalin A-like lectin/glucanase domain	GO:0005515,GO:0005488,GO:0003674	protein binding,binding,molecular_function	oas04650,oas05142,oas04010,oas05205,oas04060,oas04668,oas05200,oas05332,oas04115,oas05162,oas05330,oas04940,oas05143,oas05161,oas04210,oas05320,oas05168,oas05164,oas04932,oas05010	Natural killer cell mediated cytotoxicity,Chagas disease (American trypanosomiasis),MAPK signaling pathway,Proteoglycans in cancer,Cytokine-cytokine receptor interaction,TNF signaling pathway,Pathways in cancer,Graft-versus-host disease,p53 signaling pathway,Measles,Allograft rejection,Type I diabetes mellitus,African trypanosomiasis,Hepatitis B,Apoptosis,Autoimmune thyroid disease,Herpes simplex…
TCONS_00280360	XLOC_008604	-	520	1.32921	0	inf	5e-05	0.00321	trans	ENSOARG00000011079(0.992043705281)	-	Snf7 family	GO:0044699,GO:0044763,GO:0005575,GO:0051179,GO:0009987,GO:0044464,GO:0005623,GO:0008150,GO:0044765,GO:0051234,GO:0006810,GO:0007034,GO:0051641,GO:0005622,GO:0051649,GO:0046907	single-organism process,single-organism cellular process,cellular_component,localization,cellular process,cell part,cell,biological_process,single-organism transport,establishment of localization,transport,vacuolar transport,cellular localization,intracellular,establishment of localization in cell,intracellular transport	oas04144	Endocytosis
TCONS_00280360	XLOC_008604	-	520	1.32921	0	inf	5e-05	0.00321	trans	ENSOARG00000007349(0.99289653408)	-	G protein-coupled receptor, rhodopsin-like||GPCR, rhodopsin-like, 7TM||Olfactory receptor	GO:0044707,GO:0044699,GO:0032501,GO:0044763,GO:0050794,GO:0050789,GO:0065007,GO:0023052,GO:0007154,GO:0044700,GO:0007165,GO:0051716,GO:0050896,GO:0042221,GO:0007166,GO:0004872,GO:0038023,GO:0004871,GO:0060089,GO:0004888,GO:0031224,GO:0016021,GO:0003008,GO:0005575,GO:0044425,GO:0050877,GO:0016020,GO:0007186,GO:0007600,GO:0004930,GO:0009987,GO:0008150,GO:0050906,GO:0007608,GO:0007606,GO:0003674,GO:…	single-multicellular organism process,single-organism process,multicellular organismal process,single-organism cellular process,regulation of cellular process,regulation of biological process,biological regulation,signaling,cell communication,single organism signaling,signal transduction,cellular response to stimulus,response to stimulus,response to chemical stimulus,cell surface receptor signali…	oas04740	Olfactory transduction
TCONS_00280360	XLOC_008604	-	520	1.32921	0	inf	5e-05	0.00321	trans	ENSOARG00000009159(0.99289653408)	-	Sulfotransferase domain||P-loop containing nucleoside triphosphate hydrolase	GO:0008150,GO:0003674,GO:0008146,GO:0016782,GO:0008152,GO:0016740,GO:0003824	biological_process,molecular_function,sulfotransferase activity,transferase activity, transferring sulfur-containing groups,metabolic process,transferase activity,catalytic activity	oas04740	Olfactory transduction
TCONS_00280360	XLOC_008604	-	520	1.32921	0	inf	5e-05	0.00321	trans	ENSOARG00000011963(0.99289653408)	-	Telomerase activating protein Est1	GO:0005515,GO:0005509,GO:0005488,GO:0008150,GO:0043167,GO:0003674,GO:0043169,GO:0046872,GO:0019538,GO:0017171,GO:0008236,GO:0004252,GO:0006508,GO:0070011,GO:0008233,GO:0043170,GO:0004175,GO:0071704,GO:0044238,GO:0016787,GO:0008152,GO:0003824	protein binding,calcium ion binding,binding,biological_process,ion binding,molecular_function,cation binding,metal ion binding,protein metabolic process,serine hydrolase activity,serine-type peptidase activity,serine-type endopeptidase activity,proteolysis,peptidase activity, acting on L-amino acid peptides,peptidase activity,macromolecule metabolic process,endopeptidase activity,organic substanc…	oas03015	mRNA surveillance pathway
TCONS_00280360	XLOC_008604	-	520	1.32921	0	inf	5e-05	0.00321	trans	ENSOARG00000003752(0.99289653408)	-	Immunoglobulin V-set domain||Immunoglobulin subtype||Immunoglobulin-like domain||Immunoglobulin I-set	GO:0005515,GO:0005488,GO:0003674	protein binding,binding,molecular_function	oas03015	mRNA surveillance pathway
TCONS_00280360	XLOC_008604	-	520	1.32921	0	inf	5e-05	0.00321	trans	ENSOARG00000009724(0.992902206188)	-	Immunoglobulin C1-set	GO:0005515,GO:0005488,GO:0003674	protein binding,binding,molecular_function	oas05332,oas04612,oas04514,oas05166,oas05330,oas04940,oas04145,oas05320,oas05169,oas04144,oas05416,oas05203,oas05168	Graft-versus-host disease,Antigen processing and presentation,Cell adhesion molecules (CAMs),HTLV-I infection,Allograft rejection,Type I diabetes mellitus,Phagosome,Autoimmune thyroid disease,Epstein-Barr virus infection,Endocytosis,Viral myocarditis,Viral carcinogenesis,Herpes simplex infection
TCONS_00280360	XLOC_008604	-	520	1.32921	0	inf	5e-05	0.00321	trans	ENSOARG00000004916(0.99289653408)	--	--	GO:0044707,GO:0044699,GO:0032501,GO:0044763,GO:0050794,GO:0050789,GO:0065007,GO:0023052,GO:0007154,GO:0044700,GO:0051239,GO:0050896,GO:0010646,GO:0023051,GO:0005515,GO:0048583,GO:0003008,GO:0005575,GO:0050877,GO:0016020,GO:0044057,GO:0007267,GO:0035637,GO:0044708,GO:0019226,GO:0007610,GO:0009987,GO:0044464,GO:0097458,GO:0005488,GO:0005623,GO:0043005,GO:0097060,GO:0008150,GO:0007268,GO:0042734,GO:…	single-multicellular organism process,single-organism process,multicellular organismal process,single-organism cellular process,regulation of cellular process,regulation of biological process,biological regulation,signaling,cell communication,single organism signaling,regulation of multicellular organismal process,response to stimulus,regulation of cell communication,regulation of signaling,prote…	oas04141,oas05012,oas04120	Protein processing in endoplasmic reticulum,Parkinson's disease,Ubiquitin mediated proteolysis
TCONS_00280360	XLOC_008604	-	520	1.32921	0	inf	5e-05	0.00321	trans	ENSOARG00000018384(0.99289653408)	--	--	GO:0005575,GO:0044464,GO:0005623,GO:0005882,GO:0045095,GO:0043226,GO:0045111,GO:0005856,GO:0044430,GO:0005622,GO:0044424,GO:0043229,GO:0044422,GO:0044446,GO:0043234,GO:0043228,GO:0043232,GO:0032991	cellular_component,cell part,cell,intermediate filament,keratin filament,organelle,intermediate filament cytoskeleton,cytoskeleton,cytoskeletal part,intracellular,intracellular part,intracellular organelle,organelle part,intracellular organelle part,protein complex,non-membrane-bounded organelle,intracellular non-membrane-bounded organelle,macromolecular complex	oas03420	Nucleotide excision repair
TCONS_00280360	XLOC_008604	-	520	1.32921	0	inf	5e-05	0.00321	trans	ENSOARG00000014148(0.99289653408)	--	--	GO:0005515,GO:0005575,GO:0044464,GO:0005488,GO:0005623,GO:0043167,GO:0003674,GO:0043227,GO:0005634,GO:0043169,GO:0043226,GO:0046872,GO:0031624,GO:0005654,GO:0044390,GO:0016604,GO:0043231,GO:0046914,GO:0005622,GO:0044424,GO:0008270,GO:0070013,GO:0043233,GO:0031974,GO:0044451,GO:0043229,GO:0031981,GO:0044428,GO:0044422,GO:0044446,GO:0019899,GO:0016605	protein binding,cellular_component,cell part,binding,cell,ion binding,molecular_function,membrane-bounded organelle,nucleus,cation binding,organelle,metal ion binding,ubiquitin conjugating enzyme binding,nucleoplasm,small protein conjugating enzyme binding,nuclear body,intracellular membrane-bounded organelle,transition metal ion binding,intracellular,intracellular part,zinc ion binding,intracell…	oas04024,oas04080,oas04540,oas05414,oas04022,oas04020,oas04261,oas04970,oas04144	cAMP signaling pathway,Neuroactive ligand-receptor interaction,Gap junction,Dilated cardiomyopathy,cGMP-PKG signaling pathway,Calcium signaling pathway,Adrenergic signaling in cardiomyocytes,Salivary secretion,Endocytosis
TCONS_00280360	XLOC_008604	-	520	1.32921	0	inf	5e-05	0.00321	trans	ENSOARG00000002464(0.99289653408)	--	--	GO:0050896,GO:0008150,GO:0002376,GO:0006955	response to stimulus,biological_process,immune system process,immune response	oas04932,oas05010,oas01100,oas05016,oas00190,oas05012	Non-alcoholic fatty liver disease (NAFLD),Alzheimer's disease,Metabolic pathways,Huntington's disease,Oxidative phosphorylation,Parkinson's disease
TCONS_00280360	XLOC_008604	-	520	1.32921	0	inf	5e-05	0.00321	trans	ENSOARG00000006141(0.99289653408)	--	--	GO:0050789,GO:0065007,GO:0050790,GO:0019222,GO:0065009,GO:0051336,GO:0008150,GO:0044092,GO:0051346,GO:0052547,GO:0052548,GO:0043086,GO:0003674,GO:0010951,GO:0010466,GO:0061135,GO:0004866,GO:0061134,GO:0030414,GO:0004857,GO:0030234,GO:0004869,GO:0008152	regulation of biological process,biological regulation,regulation of catalytic activity,regulation of metabolic process,regulation of molecular function,regulation of hydrolase activity,biological_process,negative regulation of molecular function,negative regulation of hydrolase activity,regulation of peptidase activity,regulation of endopeptidase activity,negative regulation of catalytic activit…	oas04740	Olfactory transduction
TCONS_00280360	XLOC_008604	-	520	1.32921	0	inf	5e-05	0.00321	trans	ENSOARG00000009477(0.99289653408)	--	--	GO:0044707,GO:0044699,GO:0032501,GO:0044763,GO:0050794,GO:0050789,GO:0065007,GO:0023052,GO:0007154,GO:0044700,GO:0007165,GO:0051716,GO:0050896,GO:0042221,GO:0007166,GO:0004872,GO:0038023,GO:0004871,GO:0060089,GO:0004888,GO:0031224,GO:0016021,GO:0003008,GO:0005575,GO:0044425,GO:0050877,GO:0016020,GO:0007186,GO:0007600,GO:0004930,GO:0009987,GO:0008150,GO:0050906,GO:0007608,GO:0007606,GO:0003674,GO:…	single-multicellular organism process,single-organism process,multicellular organismal process,single-organism cellular process,regulation of cellular process,regulation of biological process,biological regulation,signaling,cell communication,single organism signaling,signal transduction,cellular response to stimulus,response to stimulus,response to chemical stimulus,cell surface receptor signali…	oas04740	Olfactory transduction
TCONS_00280360	XLOC_008604	-	520	1.32921	0	inf	5e-05	0.00321	trans	ENSOARG00000004503(0.991485488229)	--	--	GO:0005515,GO:0005575,GO:0005488,GO:0003674,GO:0045202,GO:0032279	protein binding,cellular_component,binding,molecular_function,synapse,asymmetric synapse	oas04740	Olfactory transduction
TCONS_00280360	XLOC_008604	-	520	1.32921	0	inf	5e-05	0.00321	trans	ENSOARG00000020168(0.99289653408)	--	--	GO:0005488,GO:0003674	binding,molecular_function	oas04740	Olfactory transduction
TCONS_00280360	XLOC_008604	-	520	1.32921	0	inf	5e-05	0.00321	trans	ENSOARG00000004607(0.99289653408)	--	--	GO:0048731,GO:0044707,GO:0007275,GO:0044699,GO:0032501,GO:0048513,GO:0048856,GO:0032502,GO:0044763,GO:0050794,GO:0050789,GO:0048518,GO:0065007,GO:0023052,GO:0007154,GO:0044700,GO:0007165,GO:0005886,GO:0048522,GO:0071944,GO:0010033,GO:0009888,GO:0051716,GO:0050896,GO:0042221,GO:0070887,GO:0071310,GO:0010646,GO:0023051,GO:0005515,GO:0001503,GO:0030155,GO:0048583,GO:0009966,GO:0030029,GO:0005575,GO:…	system development,single-multicellular organism process,multicellular organismal development,single-organism process,multicellular organismal process,organ development,anatomical structure development,developmental process,single-organism cellular process,regulation of cellular process,regulation of biological process,positive regulation of biological process,biological regulation,signaling,cell…	oas04750,oas04726,oas00590,oas01100	Inflammatory mediator regulation of TRP channels,Serotonergic synapse,Arachidonic acid metabolism,Metabolic pathways
TCONS_00280360	XLOC_008604	-	520	1.32921	0	inf	5e-05	0.00321	trans	ENSOARG00000016172(0.99289653408)	--	--	GO:0048731,GO:0044707,GO:0007275,GO:0044699,GO:0032501,GO:0048513,GO:0048856,GO:0032502,GO:0044763,GO:0050794,GO:0050789,GO:0048518,GO:0065007,GO:0023052,GO:0007154,GO:0044700,GO:0007165,GO:0005886,GO:0048522,GO:0071944,GO:0010033,GO:0009888,GO:0051716,GO:0050896,GO:0042221,GO:0070887,GO:0071310,GO:0010646,GO:0023051,GO:0005515,GO:0001503,GO:0030155,GO:0048583,GO:0009966,GO:0030029,GO:0005575,GO:…	system development,single-multicellular organism process,multicellular organismal development,single-organism process,multicellular organismal process,organ development,anatomical structure development,developmental process,single-organism cellular process,regulation of cellular process,regulation of biological process,positive regulation of biological process,biological regulation,signaling,cell…	oas04750,oas04726,oas00590,oas01100	Inflammatory mediator regulation of TRP channels,Serotonergic synapse,Arachidonic acid metabolism,Metabolic pathways
TCONS_00280360	XLOC_008604	-	520	1.32921	0	inf	5e-05	0.00321	trans	ENSOARG00000013302(0.99289653408)	--	--	GO:0005575,GO:0044464,GO:0005623,GO:0003674,GO:0005882,GO:0045095,GO:0043226,GO:0045111,GO:0005856,GO:0044430,GO:0005622,GO:0044424,GO:0043229,GO:0044422,GO:0044446,GO:0043234,GO:0043228,GO:0043232,GO:0005198,GO:0032991	cellular_component,cell part,cell,molecular_function,intermediate filament,keratin filament,organelle,intermediate filament cytoskeleton,cytoskeleton,cytoskeletal part,intracellular,intracellular part,intracellular organelle,organelle part,intracellular organelle part,protein complex,non-membrane-bounded organelle,intracellular non-membrane-bounded organelle,structural molecule activity,macromole…	oas04740	Olfactory transduction
TCONS_00280360	XLOC_008604	-	520	1.32921	0	inf	5e-05	0.00321	trans	ENSOARG00000011903(0.965661629836)	--	--	GO:0005515,GO:0005575,GO:0044464,GO:0005488,GO:0005623,GO:0003674,GO:0043227,GO:0003677,GO:0005634,GO:0043226,GO:0000785,GO:0044427,GO:0043231,GO:0005622,GO:0044424,GO:0046982,GO:0005694,GO:0043229,GO:0044422,GO:0044446,GO:0046983,GO:0000786,GO:0043228,GO:0043232,GO:0097159,GO:1901363,GO:0032993,GO:0032991,GO:0003676	protein binding,cellular_component,cell part,binding,cell,molecular_function,membrane-bounded organelle,DNA binding,nucleus,organelle,chromatin,chromosomal part,intracellular membrane-bounded organelle,intracellular,intracellular part,protein heterodimerization activity,chromosome,intracellular organelle,organelle part,intracellular organelle part,protein dimerization activity,nucleosome,non-memb…	oas02010	ABC transporters
TCONS_00280360	XLOC_008604	-	520	1.32921	0	inf	5e-05	0.00321	trans	ENSOARG00000007611(0.99289653408)	--	--	GO:0044699,GO:0005575,GO:0010876,GO:0006869,GO:0051179,GO:0044464,GO:0005623,GO:0008150,GO:0044765,GO:0033036,GO:0043227,GO:0051234,GO:0071702,GO:0043226,GO:0006810,GO:0005794,GO:0005737,GO:0043231,GO:0005622,GO:0044424,GO:0043229,GO:0044444	single-organism process,cellular_component,lipid localization,lipid transport,localization,cell part,cell,biological_process,single-organism transport,macromolecule localization,membrane-bounded organelle,establishment of localization,organic substance transport,organelle,transport,Golgi apparatus,cytoplasm,intracellular membrane-bounded organelle,intracellular,intracellular part,intracellular or…	oas04610,oas04145,oas05150	Complement and coagulation cascades,Phagosome,Staphylococcus aureus infection
TCONS_00280360	XLOC_008604	-	520	1.32921	0	inf	5e-05	0.00321	trans	ENSOARG00000001009(0.99289653408)	--	--	GO:0044699,GO:0044763,GO:0005575,GO:0016043,GO:0007010,GO:0071840,GO:0009987,GO:0044464,GO:0071822,GO:0005623,GO:0022607,GO:0043933,GO:0008150,GO:0044085,GO:0006996,GO:0006461,GO:0070271,GO:0065003,GO:0007051,GO:0043226,GO:0070925,GO:0005856,GO:0044430,GO:0051225,GO:0070652,GO:0000226,GO:0005622,GO:0044424,GO:0007049,GO:0007017,GO:0015630,GO:0043229,GO:0044422,GO:0022402,GO:0044446,GO:0005875,GO:…	single-organism process,single-organism cellular process,cellular_component,cellular component organization,cytoskeleton organization,cellular component organization or biogenesis,cellular process,cell part,protein complex subunit organization,cell,cellular component assembly,macromolecular complex subunit organization,biological_process,cellular component biogenesis,organelle organization,protei…	oas04650,oas05142,oas04010,oas05205,oas04060,oas04668,oas05200,oas05332,oas04115,oas05162,oas05330,oas04940,oas05143,oas05161,oas04210,oas05320,oas05168,oas05164,oas04932,oas05010	Natural killer cell mediated cytotoxicity,Chagas disease (American trypanosomiasis),MAPK signaling pathway,Proteoglycans in cancer,Cytokine-cytokine receptor interaction,TNF signaling pathway,Pathways in cancer,Graft-versus-host disease,p53 signaling pathway,Measles,Allograft rejection,Type I diabetes mellitus,African trypanosomiasis,Hepatitis B,Apoptosis,Autoimmune thyroid disease,Herpes simplex…
TCONS_00280360	XLOC_008604	-	520	1.32921	0	inf	5e-05	0.00321	trans	ENSOARG00000002112(0.99289653408)	--	--	GO:0044707,GO:0044699,GO:0032501,GO:0044763,GO:0050794,GO:0050789,GO:0065007,GO:0023052,GO:0007154,GO:0044700,GO:0007165,GO:0051716,GO:0050896,GO:0042221,GO:0007166,GO:0004872,GO:0038023,GO:0004871,GO:0060089,GO:0004888,GO:0031224,GO:0016021,GO:0003008,GO:0005575,GO:0044425,GO:0050877,GO:0016020,GO:0007186,GO:0007600,GO:0004930,GO:0009987,GO:0008150,GO:0050906,GO:0007608,GO:0007606,GO:0003674,GO:…	single-multicellular organism process,single-organism process,multicellular organismal process,single-organism cellular process,regulation of cellular process,regulation of biological process,biological regulation,signaling,cell communication,single organism signaling,signal transduction,cellular response to stimulus,response to stimulus,response to chemical stimulus,cell surface receptor signali…	oas04740	Olfactory transduction
TCONS_00280360	XLOC_008604	-	520	1.32921	0	inf	5e-05	0.00321	trans	ENSOARG00000003889(0.99289653408)	--	--	GO:0005575,GO:0016020	cellular_component,membrane	oas04740	Olfactory transduction
TCONS_00280360	XLOC_008604	-	520	1.32921	0	inf	5e-05	0.00321	trans	ENSOARG00000013314(0.99289653408)	--	--	GO:0044699,GO:0044763,GO:0050794,GO:0050789,GO:0065007,GO:0023052,GO:0007154,GO:0044700,GO:0007165,GO:0005886,GO:0071944,GO:0051716,GO:0050896,GO:0007166,GO:0004872,GO:0038023,GO:0004871,GO:0060089,GO:0004888,GO:0031224,GO:0016021,GO:0005575,GO:0044425,GO:0016020,GO:0007186,GO:0004930,GO:0009987,GO:0044464,GO:0005623,GO:0008150,GO:0003674	single-organism process,single-organism cellular process,regulation of cellular process,regulation of biological process,biological regulation,signaling,cell communication,single organism signaling,signal transduction,plasma membrane,cell periphery,cellular response to stimulus,response to stimulus,cell surface receptor signaling pathway,receptor activity,signaling receptor activity,signal transd…	oas04514,oas04670,oas04530	Cell adhesion molecules (CAMs),Leukocyte transendothelial migration,Tight junction
TCONS_00280360	XLOC_008604	-	520	1.32921	0	inf	5e-05	0.00321	trans	ENSOARG00000009916(0.986282960129)	ABCC6	AAA+ ATPase domain||ABC transporter type 1, transmembrane domain||P-loop containing nucleoside triphosphate hydrolase||ABC transporter-like||Multi drug resistance-associated protein	GO:0044699,GO:0044763,GO:0005886,GO:0071944,GO:0031224,GO:0016021,GO:0005575,GO:0044425,GO:0016020,GO:0051179,GO:0009987,GO:0044464,GO:0005488,GO:0005623,GO:0008150,GO:0044765,GO:0055085,GO:0043167,GO:0003674,GO:0043227,GO:0043168,GO:0022857,GO:0051234,GO:0005634,GO:0043226,GO:0006810,GO:0036094,GO:0015399,GO:0015405,GO:0042626,GO:0016820,GO:0005215,GO:0022804,GO:0001882,GO:0017076,GO:0032555,GO:…	single-organism process,single-organism cellular process,plasma membrane,cell periphery,intrinsic to membrane,integral to membrane,cellular_component,membrane part,membrane,localization,cellular process,cell part,binding,cell,biological_process,single-organism transport,transmembrane transport,ion binding,molecular_function,membrane-bounded organelle,anion binding,transmembrane transporter activi…	oas02010	ABC transporters
TCONS_00280360	XLOC_008604	-	520	1.32921	0	inf	5e-05	0.00321	trans	ENSOARG00000007475(0.972728301899)	ADAMTS18	Peptidase M12B, ADAM/reprolysin||Thrombospondin, type 1 repeat||ADAM-TS Spacer 1||PLAC||Peptidase M12B, propeptide||Peptidase M12B, ADAM-TS	GO:0048731,GO:0044707,GO:0007275,GO:0044699,GO:0032501,GO:0048513,GO:0048856,GO:0032502,GO:0044763,GO:0050794,GO:0050789,GO:0044767,GO:0065007,GO:0051239,GO:0007423,GO:0050896,GO:0031012,GO:0030155,GO:0048583,GO:0005578,GO:0001654,GO:0044421,GO:0048523,GO:0005575,GO:0048519,GO:0022610,GO:0007155,GO:0065008,GO:0005576,GO:0007162,GO:0042060,GO:0009987,GO:0009611,GO:0005488,GO:0034109,GO:0009605,GO:…	system development,single-multicellular organism process,multicellular organismal development,single-organism process,multicellular organismal process,organ development,anatomical structure development,developmental process,single-organism cellular process,regulation of cellular process,regulation of biological process,single-organism developmental process,biological regulation,regulation of mult…	oas04740	Olfactory transduction
TCONS_00280360	XLOC_008604	-	520	1.32921	0	inf	5e-05	0.00321	trans	ENSOARG00000009539(0.99289653408)	ADCYAP1	Glucagon/GIP/secretin/VIP	GO:0048731,GO:0044707,GO:0007275,GO:0044699,GO:0032501,GO:0048856,GO:0032502,GO:0044763,GO:0050794,GO:0050789,GO:0044767,GO:0030154,GO:0048518,GO:0065007,GO:0023052,GO:0007154,GO:0044700,GO:0051239,GO:0048869,GO:0007165,GO:0007399,GO:0048522,GO:0051716,GO:0050896,GO:0007166,GO:0010646,GO:0023051,GO:0005515,GO:0004871,GO:0060089,GO:0022008,GO:0048699,GO:0009893,GO:0048583,GO:0009966,GO:0030182,GO:…	system development,single-multicellular organism process,multicellular organismal development,single-organism process,multicellular organismal process,anatomical structure development,developmental process,single-organism cellular process,regulation of cellular process,regulation of biological process,single-organism developmental process,cell differentiation,positive regulation of biological pro…	oas04911	Insulin secretion
TCONS_00280360	XLOC_008604	-	520	1.32921	0	inf	5e-05	0.00321	trans	ENSOARG00000002272(0.99289653408)	ADGB	IQ motif, EF-hand binding site||Peptidase C2, calpain, catalytic domain	GO:0044699,GO:0005515,GO:0005575,GO:0051179,GO:0044464,GO:0005488,GO:0005623,GO:0008150,GO:0044765,GO:0043167,GO:0003674,GO:0051234,GO:0043169,GO:0046872,GO:0019538,GO:0006810,GO:0015671,GO:0046906,GO:0015669,GO:0005506,GO:0020037,GO:0046914,GO:0005622,GO:0006508,GO:0008234,GO:0070011,GO:0008233,GO:0043170,GO:0004175,GO:0071704,GO:0004198,GO:0044238,GO:0004197,GO:0016787,GO:0097159,GO:0008152,GO:…	single-organism process,protein binding,cellular_component,localization,cell part,binding,cell,biological_process,single-organism transport,ion binding,molecular_function,establishment of localization,cation binding,metal ion binding,protein metabolic process,transport,oxygen transport,tetrapyrrole binding,gas transport,iron ion binding,heme binding,transition metal ion binding,intracellular,prot…	oas00590,oas01100	Arachidonic acid metabolism,Metabolic pathways
TCONS_00280360	XLOC_008604	-	520	1.32921	0	inf	5e-05	0.00321	trans	ENSOARG00000013510(0.968733390044)	ADGRD2	GPCR, family 2-like||GPS motif||GPCR, family 2, secretin-like	GO:0044699,GO:0044763,GO:0050794,GO:0050789,GO:0065007,GO:0023052,GO:0007154,GO:0044700,GO:0007165,GO:0005886,GO:0071944,GO:0051716,GO:0050896,GO:0007166,GO:0004872,GO:0038023,GO:0004871,GO:0060089,GO:0004888,GO:0031224,GO:0016021,GO:0005575,GO:0044425,GO:0016020,GO:0007186,GO:0004930,GO:0009987,GO:0044464,GO:0005623,GO:0008150,GO:0003674	single-organism process,single-organism cellular process,regulation of cellular process,regulation of biological process,biological regulation,signaling,cell communication,single organism signaling,signal transduction,plasma membrane,cell periphery,cellular response to stimulus,response to stimulus,cell surface receptor signaling pathway,receptor activity,signaling receptor activity,signal transd…	oas04514,oas04670,oas04530	Cell adhesion molecules (CAMs),Leukocyte transendothelial migration,Tight junction
TCONS_00280360	XLOC_008604	-	520	1.32921	0	inf	5e-05	0.00321	trans	ENSOARG00000013772(0.993504569886)	ADRB1	G protein-coupled receptor, rhodopsin-like||5-Hydroxytryptamine 6 receptor||Beta 1 adrenoceptor||Adrenoceptor family||7TM GPCR, serpentine receptor class x (Srx)||7TM GPCR, olfactory receptor/chemoreceptor Srsx||GPCR, rhodopsin-like, 7TM	GO:0044707,GO:0044699,GO:0032501,GO:0032502,GO:0044763,GO:0050794,GO:0050789,GO:0030154,GO:0048518,GO:0065007,GO:0023052,GO:0007154,GO:0044700,GO:0051239,GO:0048869,GO:0007165,GO:0005886,GO:0048522,GO:0071944,GO:0051716,GO:0050896,GO:0007166,GO:0004872,GO:0038023,GO:0010646,GO:0023051,GO:0005515,GO:0004871,GO:0060089,GO:0004888,GO:0009893,GO:0031224,GO:0048583,GO:0009966,GO:0016021,GO:0003008,GO:…	single-multicellular organism process,single-organism process,multicellular organismal process,developmental process,single-organism cellular process,regulation of cellular process,regulation of biological process,cell differentiation,positive regulation of biological process,biological regulation,signaling,cell communication,single organism signaling,regulation of multicellular organismal proces…	oas04024,oas04080,oas04540,oas05414,oas04022,oas04020,oas04261,oas04970,oas04144	cAMP signaling pathway,Neuroactive ligand-receptor interaction,Gap junction,Dilated cardiomyopathy,cGMP-PKG signaling pathway,Calcium signaling pathway,Adrenergic signaling in cardiomyocytes,Salivary secretion,Endocytosis
TCONS_00280360	XLOC_008604	-	520	1.32921	0	inf	5e-05	0.00321	trans	ENSOARG00000017886(0.99289653408)	ALDH3A1	Aldehyde dehydrogenase NAD(P)-dependent||Aldehyde/histidinol dehydrogenase||Aldehyde dehydrogenase domain	GO:0005886,GO:0071944,GO:0044421,GO:0005575,GO:0016020,GO:0005576,GO:0005615,GO:0009987,GO:0044464,GO:0005623,GO:0008150,GO:0003674,GO:0016614,GO:0043227,GO:0008106,GO:0044710,GO:0005634,GO:0043226,GO:0018479,GO:0016616,GO:0004033,GO:0005654,GO:0004030,GO:0006081,GO:0005783,GO:0004028,GO:0055114,GO:0016620,GO:0005737,GO:0043231,GO:0005622,GO:0044424,GO:0070013,GO:0043233,GO:0031974,GO:0043229,GO:…	plasma membrane,cell periphery,extracellular region part,cellular_component,membrane,extracellular region,extracellular space,cellular process,cell part,cell,biological_process,molecular_function,oxidoreductase activity, acting on CH-OH group of donors,membrane-bounded organelle,alcohol dehydrogenase (NADP+) activity,single-organism metabolic process,nucleus,organelle,benzaldehyde dehydrogenase (…	oas00410,oas00982,oas00980,oas00360,oas05204,oas00350,oas00340,oas00010,oas01100	beta-Alanine metabolism,Drug metabolism - cytochrome P450,Metabolism of xenobiotics by cytochrome P450,Phenylalanine metabolism,Chemical carcinogenesis,Tyrosine metabolism,Histidine metabolism,Glycolysis / Gluconeogenesis,Metabolic pathways
TCONS_00280360	XLOC_008604	-	520	1.32921	0	inf	5e-05	0.00321	trans	ENSOARG00000008480(0.967896136759)	ALOX15	Lipase/lipooxygenase, PLAT/LH2||PLAT/LH2 domain||Lipoxygenase, mammalian||Lipoxygenase, C-terminal	GO:0048731,GO:0044707,GO:0007275,GO:0044699,GO:0032501,GO:0048513,GO:0048856,GO:0032502,GO:0044763,GO:0050794,GO:0050789,GO:0048518,GO:0065007,GO:0023052,GO:0007154,GO:0044700,GO:0007165,GO:0005886,GO:0048522,GO:0071944,GO:0010033,GO:0009888,GO:0051716,GO:0050896,GO:0042221,GO:0070887,GO:0071310,GO:0010646,GO:0023051,GO:0005515,GO:0001503,GO:0030155,GO:0048583,GO:0009966,GO:0030029,GO:0005575,GO:…	system development,single-multicellular organism process,multicellular organismal development,single-organism process,multicellular organismal process,organ development,anatomical structure development,developmental process,single-organism cellular process,regulation of cellular process,regulation of biological process,positive regulation of biological process,biological regulation,signaling,cell…	oas04750,oas04726,oas00590,oas01100	Inflammatory mediator regulation of TRP channels,Serotonergic synapse,Arachidonic acid metabolism,Metabolic pathways
TCONS_00280360	XLOC_008604	-	520	1.32921	0	inf	5e-05	0.00321	trans	ENSOARG00000019395(0.984388032304)	ALX3	Homeodomain-like||Homeobox domain	GO:0048731,GO:0044707,GO:0007275,GO:0044699,GO:0032501,GO:0048513,GO:0048856,GO:0032502,GO:0044763,GO:0050794,GO:0050789,GO:0044767,GO:0065007,GO:0009653,GO:0009887,GO:0048598,GO:0048562,GO:0048705,GO:0001501,GO:0009790,GO:0005575,GO:0007389,GO:0048568,GO:0048704,GO:0009792,GO:0043009,GO:0048736,GO:0060173,GO:0048706,GO:0019222,GO:0035116,GO:0043565,GO:0009987,GO:0044464,GO:0035107,GO:0035108,GO:…	system development,single-multicellular organism process,multicellular organismal development,single-organism process,multicellular organismal process,organ development,anatomical structure development,developmental process,single-organism cellular process,regulation of cellular process,regulation of biological process,single-organism developmental process,biological regulation,anatomical structu…	oas05202,oas04668,oas05323	Transcriptional misregulation in cancer,TNF signaling pathway,Rheumatoid arthritis
TCONS_00280360	XLOC_008604	-	520	1.32921	0	inf	5e-05	0.00321	trans	ENSOARG00000001726(0.994648363822)	ALX4	Homeobox domain||Homeodomain-like||OAR domain	GO:0048731,GO:0044707,GO:0007275,GO:0044699,GO:0032501,GO:0048513,GO:0048856,GO:0032502,GO:0044763,GO:0050794,GO:0050789,GO:0044767,GO:0048518,GO:0065007,GO:0048522,GO:0009653,GO:0009888,GO:0009887,GO:0043588,GO:0008544,GO:0048598,GO:0005515,GO:0048562,GO:0009893,GO:0048705,GO:0001501,GO:0010604,GO:0009790,GO:0005575,GO:0003002,GO:0007389,GO:0048568,GO:0031325,GO:0071837,GO:0001071,GO:0003700,GO:…	system development,single-multicellular organism process,multicellular organismal development,single-organism process,multicellular organismal process,organ development,anatomical structure development,developmental process,single-organism cellular process,regulation of cellular process,regulation of biological process,single-organism developmental process,positive regulation of biological proces…	oas04932,oas05010,oas01100,oas05016,oas00190,oas05012	Non-alcoholic fatty liver disease (NAFLD),Alzheimer's disease,Metabolic pathways,Huntington's disease,Oxidative phosphorylation,Parkinson's disease
TCONS_00280360	XLOC_008604	-	520	1.32921	0	inf	5e-05	0.00321	trans	ENSOARG00000016130(0.975895390655)	APC	Adenomatous polyposis coli protein, cysteine-rich repeat||Adenomatous polyposis coli protein, 15 residue repeat||EB-1 binding||Armadillo-type fold||Adenomatous polyposis coli protein basic domain||Adenomatous polyposis coli domain||Armadillo||SAMP	GO:0048731,GO:0044707,GO:0007275,GO:0044699,GO:0032501,GO:0048513,GO:0048856,GO:0032502,GO:0044763,GO:0050794,GO:0050789,GO:0044767,GO:0030154,GO:0048518,GO:0065007,GO:0023052,GO:0007154,GO:0044700,GO:0051239,GO:0048869,GO:0007165,GO:0005886,GO:0007399,GO:0048522,GO:0071944,GO:0009653,GO:0007423,GO:2000026,GO:0009888,GO:0051716,GO:0009887,GO:0050896,GO:0043588,GO:0050793,GO:0008283,GO:0007166,GO:…	system development,single-multicellular organism process,multicellular organismal development,single-organism process,multicellular organismal process,organ development,anatomical structure development,developmental process,single-organism cellular process,regulation of cellular process,regulation of biological process,single-organism developmental process,cell differentiation,positive regulation…	oas04550,oas05217,oas05213,oas04810,oas04390,oas05200,oas05210,oas05166,oas05206,oas04310	Signaling pathways regulating pluripotency of stem cells,Basal cell carcinoma,Endometrial cancer,Regulation of actin cytoskeleton,Hippo signaling pathway,Pathways in cancer,Colorectal cancer,HTLV-I infection,MicroRNAs in cancer,Wnt signaling pathway
TCONS_00280360	XLOC_008604	-	520	1.32921	0	inf	5e-05	0.00321	trans	ENSOARG00000001340(-0.96105011637)	APCDD1	-	GO:0048731,GO:0044707,GO:0007275,GO:0044699,GO:0032501,GO:0048513,GO:0048856,GO:0032502,GO:0044763,GO:0050794,GO:0050789,GO:0030154,GO:0065007,GO:0023052,GO:0007154,GO:0044700,GO:0048869,GO:0007165,GO:0005886,GO:0007399,GO:0071944,GO:0009888,GO:0051716,GO:0050896,GO:0043588,GO:0007166,GO:0008544,GO:0010646,GO:0023051,GO:0005515,GO:0022008,GO:0040011,GO:0031224,GO:0048583,GO:0009966,GO:0016021,GO:…	system development,single-multicellular organism process,multicellular organismal development,single-organism process,multicellular organismal process,organ development,anatomical structure development,developmental process,single-organism cellular process,regulation of cellular process,regulation of biological process,cell differentiation,biological regulation,signaling,cell communication,single…	oas01200,oas00260,oas01100	Carbon metabolism,Glycine, serine and threonine metabolism,Metabolic pathways
TCONS_00280360	XLOC_008604	-	520	1.32921	0	inf	5e-05	0.00321	trans	ENSOARG00000020386(0.989011664127)	APOD	Lipocalin||Apolipoprotein D||Lipocalin, ApoD type||Calycin-like||Lipocalin, bacterial||Lipocalin/cytosolic fatty-acid binding domain||Invertebrate colouration protein||Triabin, pallidipin/procalin	GO:0044707,GO:0044699,GO:0032501,GO:0044763,GO:0050794,GO:0050789,GO:0065007,GO:0023052,GO:0007154,GO:0044700,GO:0051239,GO:0007165,GO:0051716,GO:0050896,GO:0008283,GO:0042221,GO:0007166,GO:0010646,GO:0023051,GO:0005515,GO:0040011,GO:0030155,GO:0048583,GO:0009966,GO:0006928,GO:0044421,GO:0048523,GO:0042127,GO:0048870,GO:0051674,GO:0005575,GO:0048519,GO:0007167,GO:0016477,GO:0010810,GO:0051270,GO:…	single-multicellular organism process,single-organism process,multicellular organismal process,single-organism cellular process,regulation of cellular process,regulation of biological process,biological regulation,signaling,cell communication,single organism signaling,regulation of multicellular organismal process,signal transduction,cellular response to stimulus,response to stimulus,cell prolife…	oas04650,oas05142,oas04010,oas05205,oas04060,oas04668,oas05200,oas05332,oas04115,oas05162,oas05330,oas04940,oas05143,oas05161,oas04210,oas05320,oas05168,oas05164,oas04932,oas05010	Natural killer cell mediated cytotoxicity,Chagas disease (American trypanosomiasis),MAPK signaling pathway,Proteoglycans in cancer,Cytokine-cytokine receptor interaction,TNF signaling pathway,Pathways in cancer,Graft-versus-host disease,p53 signaling pathway,Measles,Allograft rejection,Type I diabetes mellitus,African trypanosomiasis,Hepatitis B,Apoptosis,Autoimmune thyroid disease,Herpes simplex…
TCONS_00280360	XLOC_008604	-	520	1.32921	0	inf	5e-05	0.00321	trans	ENSOARG00000020858(0.99289653408)	AQP9	Major intrinsic protein||Aquaporin-like||Aquaporin 9||Aquaporin 3||Aquaporin 10	GO:0044699,GO:0044763,GO:0010033,GO:0051716,GO:0050896,GO:0042221,GO:0070887,GO:0071310,GO:0031224,GO:0016021,GO:0005575,GO:0044425,GO:0016020,GO:0009719,GO:1901700,GO:0015850,GO:0071495,GO:0014070,GO:0051179,GO:1901698,GO:0046683,GO:0009987,GO:1901701,GO:0044464,GO:0071407,GO:0005623,GO:0010243,GO:0008150,GO:1901699,GO:0022838,GO:0071705,GO:0014074,GO:0015267,GO:0022803,GO:0015837,GO:0044765,GO:…	single-organism process,single-organism cellular process,response to organic substance,cellular response to stimulus,response to stimulus,response to chemical stimulus,cellular response to chemical stimulus,cellular response to organic substance,intrinsic to membrane,integral to membrane,cellular_component,membrane part,membrane,response to endogenous stimulus,response to oxygen-containing compou…	oas04976	Bile secretion
TCONS_00280360	XLOC_008604	-	520	1.32921	0	inf	5e-05	0.00321	trans	ENSOARG00000003406(0.99289653408)	ASB10	Ankyrin repeat||Ankyrin repeat-containing domain	GO:0005515,GO:0005575,GO:0044464,GO:0005488,GO:0005623,GO:0003674,GO:0043227,GO:0005634,GO:0043226,GO:0005737,GO:0043231,GO:0005622,GO:0044424,GO:0043229	protein binding,cellular_component,cell part,binding,cell,molecular_function,membrane-bounded organelle,nucleus,organelle,cytoplasm,intracellular membrane-bounded organelle,intracellular,intracellular part,intracellular organelle	oas04650,oas05142,oas04010,oas05205,oas04060,oas04668,oas05200,oas05332,oas04115,oas05162,oas05330,oas04940,oas05143,oas05161,oas04210,oas05320,oas05168,oas05164,oas04932,oas05010	Natural killer cell mediated cytotoxicity,Chagas disease (American trypanosomiasis),MAPK signaling pathway,Proteoglycans in cancer,Cytokine-cytokine receptor interaction,TNF signaling pathway,Pathways in cancer,Graft-versus-host disease,p53 signaling pathway,Measles,Allograft rejection,Type I diabetes mellitus,African trypanosomiasis,Hepatitis B,Apoptosis,Autoimmune thyroid disease,Herpes simplex…
TCONS_00280360	XLOC_008604	-	520	1.32921	0	inf	5e-05	0.00321	trans	ENSOARG00000007997(0.99289653408)	BARX1	Helix-turn-helix motif||Homeodomain-like||Homeobox domain||Homeodomain, metazoa	GO:0048731,GO:0044707,GO:0007275,GO:0044699,GO:0032501,GO:0048513,GO:0048856,GO:0032502,GO:0044763,GO:0050794,GO:0050789,GO:0044767,GO:0030154,GO:0065007,GO:0023052,GO:0007154,GO:0044700,GO:0048869,GO:0007165,GO:0009888,GO:0051716,GO:0050896,GO:0007166,GO:0010646,GO:0023051,GO:0060429,GO:0030855,GO:0048583,GO:0009966,GO:0048523,GO:0005575,GO:0048519,GO:0003002,GO:0007389,GO:0030111,GO:0048585,GO:…	system development,single-multicellular organism process,multicellular organismal development,single-organism process,multicellular organismal process,organ development,anatomical structure development,developmental process,single-organism cellular process,regulation of cellular process,regulation of biological process,single-organism developmental process,cell differentiation,biological regulati…	oas04740	Olfactory transduction
TCONS_00280360	XLOC_008604	-	520	1.32921	0	inf	5e-05	0.00321	trans	ENSOARG00000006163(0.957077634405)	BBS9	-	GO:0044699,GO:0048856,GO:0032502,GO:0044763,GO:0044767,GO:0030154,GO:0048869,GO:0009653,GO:0005515,GO:0048646,GO:0005575,GO:0016020,GO:0016043,GO:0071840,GO:0030030,GO:0051179,GO:0000902,GO:0009987,GO:0044464,GO:0005488,GO:0005623,GO:0032989,GO:0022607,GO:0048858,GO:0045444,GO:0008150,GO:0044085,GO:0032990,GO:0006996,GO:0042995,GO:0003674,GO:0033036,GO:0008104,GO:0043227,GO:0034451,GO:0044450,GO:…	single-organism process,anatomical structure development,developmental process,single-organism cellular process,single-organism developmental process,cell differentiation,cellular developmental process,anatomical structure morphogenesis,protein binding,anatomical structure formation involved in morphogenesis,cellular_component,membrane,cellular component organization,cellular component organizati…	oas04740	Olfactory transduction
TCONS_00280360	XLOC_008604	-	520	1.32921	0	inf	5e-05	0.00321	trans	ENSOARG00000001164(0.99289653408)	BEST4	Bestrophin/UPF0187	GO:0044699,GO:0044763,GO:0005886,GO:0071944,GO:0031224,GO:0016021,GO:0005575,GO:0044425,GO:0016020,GO:0051179,GO:0009987,GO:0044464,GO:0005488,GO:0005623,GO:0008150,GO:0044765,GO:0055085,GO:0043167,GO:0003674,GO:0043227,GO:0043168,GO:0022857,GO:0051234,GO:0005634,GO:0043226,GO:0006810,GO:0036094,GO:0015399,GO:0015405,GO:0042626,GO:0016820,GO:0005215,GO:0022804,GO:0001882,GO:0017076,GO:0032555,GO:…	single-organism process,single-organism cellular process,plasma membrane,cell periphery,intrinsic to membrane,integral to membrane,cellular_component,membrane part,membrane,localization,cellular process,cell part,binding,cell,biological_process,single-organism transport,transmembrane transport,ion binding,molecular_function,membrane-bounded organelle,anion binding,transmembrane transporter activi…	oas02010	ABC transporters
TCONS_00280360	XLOC_008604	-	520	1.32921	0	inf	5e-05	0.00321	trans	ENSOARG00000011285(0.99289653408)	BRS3	G protein-coupled receptor, rhodopsin-like||Bombesin receptor||7TM GPCR, olfactory receptor/chemoreceptor Srsx||Bombesin receptor type 3||GPCR, rhodopsin-like, 7TM||Neuropeptide Y receptor family	GO:0044699,GO:0044763,GO:0050794,GO:0050789,GO:0065007,GO:0023052,GO:0007154,GO:0044700,GO:0007165,GO:0051716,GO:0050896,GO:0007166,GO:0004872,GO:0038023,GO:0004871,GO:0060089,GO:0004888,GO:0031224,GO:0016021,GO:0005575,GO:0044425,GO:0016020,GO:0007186,GO:0004930,GO:0009987,GO:0008150,GO:0003674,GO:0008528,GO:0001653,GO:0004946,GO:0031989,GO:0030594,GO:0008188	single-organism process,single-organism cellular process,regulation of cellular process,regulation of biological process,biological regulation,signaling,cell communication,single organism signaling,signal transduction,cellular response to stimulus,response to stimulus,cell surface receptor signaling pathway,receptor activity,signaling receptor activity,signal transducer activity,molecular transdu…	oas04080	Neuroactive ligand-receptor interaction
TCONS_00280360	XLOC_008604	-	520	1.32921	0	inf	5e-05	0.00321	trans	ENSOARG00000013785(0.99289653408)	C11orf53	-	GO:0044699,GO:0050789,GO:0048518,GO:0065007,GO:0050896,GO:0005515,GO:0009893,GO:0048583,GO:0010604,GO:0044421,GO:0005575,GO:0048519,GO:0051247,GO:0048585,GO:0005576,GO:0051246,GO:0005615,GO:0048584,GO:0019222,GO:0009611,GO:0005488,GO:0009896,GO:0060255,GO:0080090,GO:0009605,GO:0008150,GO:0010468,GO:0002682,GO:0045732,GO:0009892,GO:0002376,GO:0010605,GO:0051604,GO:0032101,GO:0003674,GO:0080134,GO:…	single-organism process,regulation of biological process,positive regulation of biological process,biological regulation,response to stimulus,protein binding,positive regulation of metabolic process,regulation of response to stimulus,positive regulation of macromolecule metabolic process,extracellular region part,cellular_component,negative regulation of biological process,positive regulation of …	oas04610,oas05133	Complement and coagulation cascades,Pertussis
TCONS_00280360	XLOC_008604	-	520	1.32921	0	inf	5e-05	0.00321	trans	ENSOARG00000020000(0.959779336997)	C12orf40	-	GO:0005515,GO:0005488,GO:0003674	protein binding,binding,molecular_function	oas00533	Glycosaminoglycan biosynthesis - keratan sulfate
TCONS_00280360	XLOC_008604	-	520	1.32921	0	inf	5e-05	0.00321	trans	ENSOARG00000013872(-0.958468311354)	C12orf43	-	GO:0048731,GO:0044707,GO:0007275,GO:0044699,GO:0032501,GO:0048856,GO:0032502,GO:0044763,GO:0050794,GO:0050789,GO:0044767,GO:0030154,GO:0065007,GO:0023052,GO:0007154,GO:0044700,GO:0051239,GO:0048869,GO:0007165,GO:0005886,GO:0007399,GO:0071944,GO:0009653,GO:2000026,GO:0051716,GO:0050896,GO:0050793,GO:0005515,GO:0045595,GO:0022008,GO:0048699,GO:0030182,GO:0003008,GO:0044421,GO:0048646,GO:0048468,GO:…	system development,single-multicellular organism process,multicellular organismal development,single-organism process,multicellular organismal process,anatomical structure development,developmental process,single-organism cellular process,regulation of cellular process,regulation of biological process,single-organism developmental process,cell differentiation,biological regulation,signaling,cell …	oas04740	Olfactory transduction
TCONS_00280360	XLOC_008604	-	520	1.32921	0	inf	5e-05	0.00321	trans	ENSOARG00000001830(0.99289653408)	C17orf78	-	GO:0044707,GO:0044699,GO:0032501,GO:0044763,GO:0050794,GO:0050789,GO:0065007,GO:0023052,GO:0007154,GO:0044700,GO:0007165,GO:0051716,GO:0050896,GO:0042221,GO:0007166,GO:0004872,GO:0038023,GO:0004871,GO:0060089,GO:0004888,GO:0031224,GO:0016021,GO:0003008,GO:0005575,GO:0044425,GO:0050877,GO:0016020,GO:0007186,GO:0007600,GO:0004930,GO:0009987,GO:0008150,GO:0050906,GO:0007608,GO:0007606,GO:0003674,GO:…	single-multicellular organism process,single-organism process,multicellular organismal process,single-organism cellular process,regulation of cellular process,regulation of biological process,biological regulation,signaling,cell communication,single organism signaling,signal transduction,cellular response to stimulus,response to stimulus,response to chemical stimulus,cell surface receptor signali…	oas04740	Olfactory transduction
TCONS_00280360	XLOC_008604	-	520	1.32921	0	inf	5e-05	0.00321	trans	ENSOARG00000007182(0.99289653408)	C4BPB	Sushi/SCR/CCP domain	GO:0044699,GO:0050789,GO:0048518,GO:0065007,GO:0050896,GO:0005515,GO:0009893,GO:0048583,GO:0010604,GO:0044421,GO:0005575,GO:0048519,GO:0051247,GO:0048585,GO:0005576,GO:0051246,GO:0005615,GO:0048584,GO:0019222,GO:0009611,GO:0005488,GO:0009896,GO:0060255,GO:0080090,GO:0009605,GO:0008150,GO:0010468,GO:0002682,GO:0045732,GO:0009892,GO:0002376,GO:0010605,GO:0051604,GO:0032101,GO:0003674,GO:0080134,GO:…	single-organism process,regulation of biological process,positive regulation of biological process,biological regulation,response to stimulus,protein binding,positive regulation of metabolic process,regulation of response to stimulus,positive regulation of macromolecule metabolic process,extracellular region part,cellular_component,negative regulation of biological process,positive regulation of …	oas04610,oas05133	Complement and coagulation cascades,Pertussis
TCONS_00280360	XLOC_008604	-	520	1.32921	0	inf	5e-05	0.00321	trans	ENSOARG00000004427(0.99289653408)	C4orf36	-	GO:0044699,GO:0044421,GO:0005575,GO:0051179,GO:0005576,GO:0005615,GO:0005488,GO:0008150,GO:0071705,GO:0044765,GO:0003674,GO:0051234,GO:0019842,GO:0071702,GO:0015889,GO:0006810,GO:0051180,GO:0036094,GO:0031419,GO:0046906,GO:0097159,GO:1901363	single-organism process,extracellular region part,cellular_component,localization,extracellular region,extracellular space,binding,biological_process,nitrogen compound transport,single-organism transport,molecular_function,establishment of localization,vitamin binding,organic substance transport,cobalamin transport,transport,vitamin transport,small molecule binding,cobalamin binding,tetrapyrrole …	oas04660,oas05332,oas05323,oas05162,oas04514,oas05330,oas04940,oas05320,oas05416,oas04672,oas05322	T cell receptor signaling pathway,Graft-versus-host disease,Rheumatoid arthritis,Measles,Cell adhesion molecules (CAMs),Allograft rejection,Type I diabetes mellitus,Autoimmune thyroid disease,Viral myocarditis,Intestinal immune network for IgA production,Systemic lupus erythematosus
TCONS_00280360	XLOC_008604	-	520	1.32921	0	inf	5e-05	0.00321	trans	ENSOARG00000008671(0.99289653408)	C4orf51	-	GO:0005515,GO:0005575,GO:0044464,GO:0005488,GO:0005623,GO:0003674,GO:0043227,GO:0005634,GO:0043226,GO:0005737,GO:0043231,GO:0005622,GO:0044424,GO:0043229	protein binding,cellular_component,cell part,binding,cell,molecular_function,membrane-bounded organelle,nucleus,organelle,cytoplasm,intracellular membrane-bounded organelle,intracellular,intracellular part,intracellular organelle	oas04650,oas05142,oas04010,oas05205,oas04060,oas04668,oas05200,oas05332,oas04115,oas05162,oas05330,oas04940,oas05143,oas05161,oas04210,oas05320,oas05168,oas05164,oas04932,oas05010	Natural killer cell mediated cytotoxicity,Chagas disease (American trypanosomiasis),MAPK signaling pathway,Proteoglycans in cancer,Cytokine-cytokine receptor interaction,TNF signaling pathway,Pathways in cancer,Graft-versus-host disease,p53 signaling pathway,Measles,Allograft rejection,Type I diabetes mellitus,African trypanosomiasis,Hepatitis B,Apoptosis,Autoimmune thyroid disease,Herpes simplex…
TCONS_00280360	XLOC_008604	-	520	1.32921	0	inf	5e-05	0.00321	trans	ENSOARG00000001120(0.99289653408)	C9orf173	-	GO:0044707,GO:0044699,GO:0032501,GO:0044763,GO:0050794,GO:0050789,GO:0065007,GO:0023052,GO:0007154,GO:0044700,GO:0007165,GO:0051716,GO:0050896,GO:0042221,GO:0007166,GO:0004872,GO:0038023,GO:0004871,GO:0060089,GO:0004888,GO:0031224,GO:0016021,GO:0003008,GO:0005575,GO:0044425,GO:0050877,GO:0016020,GO:0007186,GO:0007600,GO:0004930,GO:0009987,GO:0008150,GO:0050906,GO:0007608,GO:0007606,GO:0003674,GO:…	single-multicellular organism process,single-organism process,multicellular organismal process,single-organism cellular process,regulation of cellular process,regulation of biological process,biological regulation,signaling,cell communication,single organism signaling,signal transduction,cellular response to stimulus,response to stimulus,response to chemical stimulus,cell surface receptor signali…	oas04740	Olfactory transduction
TCONS_00280360	XLOC_008604	-	520	1.32921	0	inf	5e-05	0.00321	trans	ENSOARG00000020244(0.99289653408)	CAPZA3	F-actin-capping protein subunit alpha	GO:0044699,GO:0032501,GO:0048856,GO:0032502,GO:0044763,GO:0050794,GO:0050789,GO:0044767,GO:0030154,GO:0065007,GO:0048869,GO:0071944,GO:0009888,GO:0005515,GO:0060429,GO:0030855,GO:0030029,GO:0048523,GO:0048468,GO:0005575,GO:0048519,GO:0030036,GO:0016020,GO:0016043,GO:0007010,GO:0071840,GO:0065008,GO:0032970,GO:0007015,GO:0051128,GO:0032956,GO:0044087,GO:0009987,GO:0044464,GO:0071822,GO:0031988,GO:…	single-organism process,multicellular organismal process,anatomical structure development,developmental process,single-organism cellular process,regulation of cellular process,regulation of biological process,single-organism developmental process,cell differentiation,biological regulation,cellular developmental process,cell periphery,tissue development,protein binding,epithelium development,epith…	oas04650,oas05142,oas04010,oas05205,oas04060,oas04668,oas05200,oas05332,oas04115,oas05162,oas05330,oas04940,oas05143,oas05161,oas04210,oas05320,oas05168,oas05164,oas04932,oas05010	Natural killer cell mediated cytotoxicity,Chagas disease (American trypanosomiasis),MAPK signaling pathway,Proteoglycans in cancer,Cytokine-cytokine receptor interaction,TNF signaling pathway,Pathways in cancer,Graft-versus-host disease,p53 signaling pathway,Measles,Allograft rejection,Type I diabetes mellitus,African trypanosomiasis,Hepatitis B,Apoptosis,Autoimmune thyroid disease,Herpes simplex…
TCONS_00280360	XLOC_008604	-	520	1.32921	0	inf	5e-05	0.00321	trans	ENSOARG00000016251(-0.950877541932)	CBX5	Chromo domain||Chromo domain subgroup||Chromo shadow domain||Chromo domain-like||Chromo/chromo shadow domain	GO:0050794,GO:0050789,GO:0065007,GO:0005515,GO:0048523,GO:0005575,GO:0048519,GO:0019222,GO:0009987,GO:0044464,GO:0005488,GO:0005623,GO:0031323,GO:0060255,GO:0080090,GO:0008150,GO:0031324,GO:0005720,GO:0010468,GO:0000792,GO:0009892,GO:0010605,GO:0051253,GO:0051172,GO:0045892,GO:0010629,GO:0031327,GO:0009890,GO:0045934,GO:2000113,GO:0003674,GO:0010558,GO:0043227,GO:0009889,GO:0051171,GO:0000790,GO:…	regulation of cellular process,regulation of biological process,biological regulation,protein binding,negative regulation of cellular process,cellular_component,negative regulation of biological process,regulation of metabolic process,cellular process,cell part,binding,cell,regulation of cellular metabolic process,regulation of macromolecule metabolic process,regulation of primary metabolic proce…	oas04514	Cell adhesion molecules (CAMs)
TCONS_00280360	XLOC_008604	-	520	1.32921	0	inf	5e-05	0.00321	trans	ENSOARG00000019775(0.99289653408)	CCDC108	PapD-like	GO:0005515,GO:0005488,GO:0003674	protein binding,binding,molecular_function	oas04740	Olfactory transduction
TCONS_00280360	XLOC_008604	-	520	1.32921	0	inf	5e-05	0.00321	trans	ENSOARG00000009009(0.99289653408)	CD244	Immunoglobulin-like domain||Natural killer cell receptor 2B4 immunoglobulin domain||Immunoglobulin V-set domain||Immunoglobulin subtype	GO:0005886,GO:0071944,GO:0004872,GO:0005515,GO:0031224,GO:0016021,GO:0005575,GO:0044425,GO:0016020,GO:0044459,GO:0009986,GO:0044464,GO:0005488,GO:0005623,GO:0009897,GO:0003674	plasma membrane,cell periphery,receptor activity,protein binding,intrinsic to membrane,integral to membrane,cellular_component,membrane part,membrane,plasma membrane part,cell surface,cell part,binding,cell,external side of plasma membrane,molecular_function	oas04650	Natural killer cell mediated cytotoxicity
TCONS_00280360	XLOC_008604	-	520	1.32921	0	inf	5e-05	0.00321	trans	ENSOARG00000018277(0.99289653408)	CD28	Immunoglobulin V-set domain||T cell antigen CD28	GO:0048731,GO:0044707,GO:0007275,GO:0044699,GO:0032501,GO:0048513,GO:0048856,GO:0032502,GO:0044763,GO:0050794,GO:0050789,GO:0044767,GO:0030154,GO:0048518,GO:0065007,GO:0023052,GO:0007154,GO:0044700,GO:0051239,GO:0048869,GO:0007165,GO:0005886,GO:0048522,GO:0071944,GO:2000026,GO:0051716,GO:0050896,GO:0050793,GO:0008283,GO:0007166,GO:0010646,GO:0023051,GO:0005515,GO:0009893,GO:0048583,GO:0009966,GO:…	system development,single-multicellular organism process,multicellular organismal development,single-organism process,multicellular organismal process,organ development,anatomical structure development,developmental process,single-organism cellular process,regulation of cellular process,regulation of biological process,single-organism developmental process,cell differentiation,positive regulation…	oas04660,oas05332,oas05323,oas05162,oas04514,oas05330,oas04940,oas05320,oas05416,oas04672,oas05322	T cell receptor signaling pathway,Graft-versus-host disease,Rheumatoid arthritis,Measles,Cell adhesion molecules (CAMs),Allograft rejection,Type I diabetes mellitus,Autoimmune thyroid disease,Viral myocarditis,Intestinal immune network for IgA production,Systemic lupus erythematosus
TCONS_00280360	XLOC_008604	-	520	1.32921	0	inf	5e-05	0.00321	trans	ENSOARG00000009256(0.962266546622)	CD3G	Immunoglobulin subtype 2||Phosphorylated immunoreceptor signalling ITAM	GO:0044699,GO:0044763,GO:0050794,GO:0050789,GO:0065007,GO:0023052,GO:0007154,GO:0044700,GO:0007165,GO:0005886,GO:0071944,GO:0051716,GO:0050896,GO:0007166,GO:0004872,GO:0038023,GO:0005515,GO:0004871,GO:0060089,GO:0004888,GO:0005575,GO:0044425,GO:0016020,GO:0044459,GO:0051179,GO:0009987,GO:0097285,GO:0044464,GO:0005488,GO:0005623,GO:0008150,GO:0042981,GO:0043235,GO:0043067,GO:0010941,GO:0007163,GO:…	single-organism process,single-organism cellular process,regulation of cellular process,regulation of biological process,biological regulation,signaling,cell communication,single organism signaling,signal transduction,plasma membrane,cell periphery,cellular response to stimulus,response to stimulus,cell surface receptor signaling pathway,receptor activity,signaling receptor activity,protein bindi…	oas05142,oas04660,oas05162,oas05166,oas04640	Chagas disease (American trypanosomiasis),T cell receptor signaling pathway,Measles,HTLV-I infection,Hematopoietic cell lineage
TCONS_00280360	XLOC_008604	-	520	1.32921	0	inf	5e-05	0.00321	trans	ENSOARG00000011220(0.961884921745)	CDK12	Protein kinase-like domain||Serine/threonine/dual specificity protein kinase, catalytic domain||Tyrosine-protein kinase, catalytic domain||Protein kinase domain||Serine-threonine/tyrosine-protein kinase catalytic domain	GO:0044699,GO:0044763,GO:0050794,GO:0050789,GO:0065007,GO:0023052,GO:0007154,GO:0044700,GO:0007165,GO:0051716,GO:0050896,GO:0010646,GO:0023051,GO:0005515,GO:0048583,GO:0009966,GO:0005575,GO:0007243,GO:0010627,GO:0035556,GO:0000165,GO:0050790,GO:0043408,GO:0032268,GO:0051246,GO:0043405,GO:0019220,GO:0019222,GO:0051174,GO:0065009,GO:0042325,GO:0001932,GO:0006357,GO:0045859,GO:0043549,GO:0009987,GO:…	single-organism process,single-organism cellular process,regulation of cellular process,regulation of biological process,biological regulation,signaling,cell communication,single organism signaling,signal transduction,cellular response to stimulus,response to stimulus,regulation of cell communication,regulation of signaling,protein binding,regulation of response to stimulus,regulation of signal t…	oas04917,oas04080,oas04151,oas04630,oas04060	Prolactin signaling pathway,Neuroactive ligand-receptor interaction,PI3K-Akt signaling pathway,Jak-STAT signaling pathway,Cytokine-cytokine receptor interaction
TCONS_00280360	XLOC_008604	-	520	1.32921	0	inf	5e-05	0.00321	trans	ENSOARG00000011148(0.968613530142)	CHST4	Sulfotransferase domain||P-loop containing nucleoside triphosphate hydrolase||Carbohydrate sulfotransferase	GO:0005575,GO:0016020,GO:0009987,GO:0044464,GO:0005623,GO:0008150,GO:0006044,GO:0003674,GO:0000139,GO:0001517,GO:0006040,GO:0008146,GO:1901071,GO:1901135,GO:0043227,GO:0044431,GO:0043226,GO:0012505,GO:0016782,GO:0006790,GO:0005794,GO:0005737,GO:0043231,GO:0005622,GO:0044424,GO:0043229,GO:0031090,GO:0005975,GO:0044422,GO:0071704,GO:0044446,GO:0044238,GO:0008152,GO:0005802,GO:0044444,GO:0044237,GO:…	cellular_component,membrane,cellular process,cell part,cell,biological_process,N-acetylglucosamine metabolic process,molecular_function,Golgi membrane,N-acetylglucosamine 6-O-sulfotransferase activity,amino sugar metabolic process,sulfotransferase activity,glucosamine-containing compound metabolic process,carbohydrate derivative metabolic process,membrane-bounded organelle,Golgi apparatus part,or…	oas00533	Glycosaminoglycan biosynthesis - keratan sulfate
TCONS_00280360	XLOC_008604	-	520	1.32921	0	inf	5e-05	0.00321	trans	ENSOARG00000002005(0.988871636944)	CMTM2	-	GO:0005575,GO:0016020,GO:0044464,GO:0005623,GO:0043227,GO:0005634,GO:0043226,GO:0005654,GO:0043231,GO:0005622,GO:0044424,GO:0070013,GO:0043233,GO:0031974,GO:0043229,GO:0031981,GO:0044428,GO:0044422,GO:0044446	cellular_component,membrane,cell part,cell,membrane-bounded organelle,nucleus,organelle,nucleoplasm,intracellular membrane-bounded organelle,intracellular,intracellular part,intracellular organelle lumen,organelle lumen,membrane-enclosed lumen,intracellular organelle,nuclear lumen,nuclear part,organelle part,intracellular organelle part	oas04740	Olfactory transduction
TCONS_00280360	XLOC_008604	-	520	1.32921	0	inf	5e-05	0.00321	trans	ENSOARG00000004106(0.976202446459)	CNKSR3	Pleckstrin homology domain||Sterile alpha motif domain||Sterile alpha motif, type 2||Sterile alpha motif/pointed domain||Connector enhancer of kinase suppressor of ras 2||CRIC domain, Chordata||PDZ domain||Sterile alpha motif, type 1	GO:0044699,GO:0044763,GO:0050794,GO:0050789,GO:0048518,GO:0065007,GO:0023052,GO:0007154,GO:0044700,GO:0007165,GO:0051716,GO:0050896,GO:0010646,GO:0023051,GO:0005515,GO:0048583,GO:0009966,GO:0048523,GO:0005575,GO:0048519,GO:0007243,GO:0016020,GO:0010627,GO:0035556,GO:0032879,GO:0000165,GO:0048585,GO:0009968,GO:0010648,GO:0043408,GO:0032268,GO:0051179,GO:0051246,GO:0043269,GO:0019220,GO:0023057,GO:…	single-organism process,single-organism cellular process,regulation of cellular process,regulation of biological process,positive regulation of biological process,biological regulation,signaling,cell communication,single organism signaling,signal transduction,cellular response to stimulus,response to stimulus,regulation of cell communication,regulation of signaling,protein binding,regulation of r…	oas04660,oas04062,oas04670	T cell receptor signaling pathway,Chemokine signaling pathway,Leukocyte transendothelial migration
TCONS_00280360	XLOC_008604	-	520	1.32921	0	inf	5e-05	0.00321	trans	ENSOARG00000003261(0.963399519136)	CNTN2	Immunoglobulin subtype||Immunoglobulin V-set domain||Fibronectin type III||Immunoglobulin subtype 2||Immunoglobulin||Immunoglobulin-like domain||Immunoglobulin I-set	GO:0048731,GO:0044707,GO:0007275,GO:0044699,GO:0032501,GO:0048513,GO:0048856,GO:0032502,GO:0044763,GO:0050794,GO:0050789,GO:0044767,GO:0030154,GO:0048518,GO:0065007,GO:0023052,GO:0007154,GO:0044700,GO:0051239,GO:0048869,GO:0007165,GO:0005886,GO:0007399,GO:0048522,GO:0071944,GO:0009653,GO:2000026,GO:0051716,GO:0050896,GO:0050793,GO:0042221,GO:0007166,GO:0010646,GO:0023051,GO:0005515,GO:0045595,GO:…	system development,single-multicellular organism process,multicellular organismal development,single-organism process,multicellular organismal process,organ development,anatomical structure development,developmental process,single-organism cellular process,regulation of cellular process,regulation of biological process,single-organism developmental process,cell differentiation,positive regulation…	oas04514	Cell adhesion molecules (CAMs)
TCONS_00280360	XLOC_008604	-	520	1.32921	0	inf	5e-05	0.00321	trans	ENSOARG00000007080(0.995859801124)	CNTNAP4	Fibrinogen, alpha/beta/gamma chain, C-terminal globular domain||Coagulation factor 5/8 C-terminal type domain||Laminin G domain||Concanavalin A-like lectin/glucanase domain||Epidermal growth factor-like domain	GO:0044707,GO:0044699,GO:0032501,GO:0044763,GO:0050794,GO:0050789,GO:0065007,GO:0023052,GO:0007154,GO:0044700,GO:0051239,GO:0050896,GO:0010646,GO:0023051,GO:0005515,GO:0048583,GO:0003008,GO:0005575,GO:0050877,GO:0016020,GO:0044057,GO:0007267,GO:0035637,GO:0044708,GO:0019226,GO:0007610,GO:0009987,GO:0044464,GO:0097458,GO:0005488,GO:0005623,GO:0043005,GO:0097060,GO:0008150,GO:0007268,GO:0042734,GO:…	single-multicellular organism process,single-organism process,multicellular organismal process,single-organism cellular process,regulation of cellular process,regulation of biological process,biological regulation,signaling,cell communication,single organism signaling,regulation of multicellular organismal process,response to stimulus,regulation of cell communication,regulation of signaling,prote…	oas04141,oas05012,oas04120	Protein processing in endoplasmic reticulum,Parkinson's disease,Ubiquitin mediated proteolysis
TCONS_00280360	XLOC_008604	-	520	1.32921	0	inf	5e-05	0.00321	trans	ENSOARG00000005709(0.951148046821)	COBLL1	Cordon-bleu, ubiquitin-like domain	GO:0044421,GO:0005575,GO:0070062,GO:0043230,GO:0065010,GO:0005576,GO:0031988,GO:0031982,GO:0043227,GO:0043226	extracellular region part,cellular_component,extracellular vesicular exosome,extracellular organelle,extracellular membrane-bounded organelle,extracellular region,membrane-bounded vesicle,vesicle,membrane-bounded organelle,organelle	oas04740	Olfactory transduction
TCONS_00280360	XLOC_008604	-	520	1.32921	0	inf	5e-05	0.00321	trans	ENSOARG00000014711(0.984687932113)	COL26A1	Collagen triple helix repeat||EMI domain	GO:0044699,GO:0044763,GO:0050794,GO:0050789,GO:0048518,GO:0065007,GO:0048522,GO:0031012,GO:0005515,GO:0030155,GO:0005578,GO:0044421,GO:0005575,GO:0010810,GO:0022610,GO:0007155,GO:0031589,GO:0005576,GO:0009987,GO:0044464,GO:0005488,GO:0005623,GO:0010811,GO:0045785,GO:0008150,GO:0003674,GO:0043227,GO:0043226,GO:0005783,GO:0005794,GO:0005737,GO:0043231,GO:0005622,GO:0044424,GO:0043229,GO:0044444	single-organism process,single-organism cellular process,regulation of cellular process,regulation of biological process,positive regulation of biological process,biological regulation,positive regulation of cellular process,extracellular matrix,protein binding,regulation of cell adhesion,proteinaceous extracellular matrix,extracellular region part,cellular_component,regulation of cell-substrate …	oas04660,oas05332,oas05323,oas05162,oas04514,oas05330,oas04940,oas05320,oas05416,oas04672,oas05322	T cell receptor signaling pathway,Graft-versus-host disease,Rheumatoid arthritis,Measles,Cell adhesion molecules (CAMs),Allograft rejection,Type I diabetes mellitus,Autoimmune thyroid disease,Viral myocarditis,Intestinal immune network for IgA production,Systemic lupus erythematosus
TCONS_00280360	XLOC_008604	-	520	1.32921	0	inf	5e-05	0.00321	trans	ENSOARG00000021095(0.975541228334)	CRNN	S100/CaBP-9k-type, calcium binding, subdomain||EF-hand domain	GO:0044699,GO:0044763,GO:0050896,GO:0044421,GO:0005575,GO:0016020,GO:0005509,GO:0070062,GO:0043230,GO:0065010,GO:0022610,GO:0007155,GO:0005576,GO:0009987,GO:0031988,GO:0005488,GO:0031982,GO:0009408,GO:0008150,GO:0009266,GO:0009628,GO:0016337,GO:0043167,GO:0003674,GO:0043227,GO:0043169,GO:0043226,GO:0046872,GO:0006950	single-organism process,single-organism cellular process,response to stimulus,extracellular region part,cellular_component,membrane,calcium ion binding,extracellular vesicular exosome,extracellular organelle,extracellular membrane-bounded organelle,biological adhesion,cell adhesion,extracellular region,cellular process,membrane-bounded vesicle,binding,vesicle,response to heat,biological_process,r…	oas00533	Glycosaminoglycan biosynthesis - keratan sulfate
TCONS_00280360	XLOC_008604	-	520	1.32921	0	inf	5e-05	0.00321	trans	ENSOARG00000002802(0.99289653408)	DIO2	Iodothyronine deiodinase	GO:0065007,GO:0065008,GO:0009987,GO:0008150,GO:0010817,GO:1901615,GO:0003674,GO:0042219,GO:0044710,GO:0044282,GO:0044712,GO:0042447,GO:0044281,GO:0018958,GO:0006082,GO:0042445,GO:0043436,GO:1901616,GO:0042404,GO:0016054,GO:0046395,GO:0042403,GO:0055114,GO:1901361,GO:0019752,GO:1901564,GO:0019439,GO:0044248,GO:0004800,GO:1901565,GO:0009056,GO:0019336,GO:0016491,GO:0006575,GO:0009063,GO:1901575,GO:…	biological regulation,regulation of biological quality,cellular process,biological_process,regulation of hormone levels,organic hydroxy compound metabolic process,molecular_function,cellular modified amino acid catabolic process,single-organism metabolic process,small molecule catabolic process,single-organism catabolic process,hormone catabolic process,small molecule metabolic process,phenol-con…	oas04919	Thyroid hormone signaling pathway
TCONS_00280360	XLOC_008604	-	520	1.32921	0	inf	5e-05	0.00321	trans	ENSOARG00000017850(0.99289653408)	DRD2	G protein-coupled receptor, rhodopsin-like||Dopamine receptor family||GPCR, rhodopsin-like, 7TM||Dopamine D2 receptor||7TM GPCR, olfactory receptor/chemoreceptor Srsx	GO:0048731,GO:0044707,GO:0007275,GO:0044699,GO:0032501,GO:0048513,GO:0048856,GO:0032502,GO:0044763,GO:0050794,GO:0050789,GO:0044767,GO:0030154,GO:0048518,GO:0065007,GO:0023052,GO:0007154,GO:0044700,GO:0051239,GO:0048869,GO:0007165,GO:0005886,GO:0007399,GO:0048522,GO:0071944,GO:0009653,GO:2000026,GO:0010033,GO:0051716,GO:0050896,GO:0050793,GO:0008283,GO:0042221,GO:0007166,GO:0004872,GO:0038023,GO:…	system development,single-multicellular organism process,multicellular organismal development,single-organism process,multicellular organismal process,organ development,anatomical structure development,developmental process,single-organism cellular process,regulation of cellular process,regulation of biological process,single-organism developmental process,cell differentiation,positive regulation…	oas04024,oas04080,oas04540,oas05030,oas04015,oas04728,oas05034,oas05012	cAMP signaling pathway,Neuroactive ligand-receptor interaction,Gap junction,Cocaine addiction,Rap1 signaling pathway,Dopaminergic synapse,Alcoholism,Parkinson's disease
TCONS_00280360	XLOC_008604	-	520	1.32921	0	inf	5e-05	0.00321	trans	ENSOARG00000016482(0.99289653408)	FAM189A1	CD20-like family	GO:0031224,GO:0016021,GO:0005575,GO:0044425,GO:0016020	intrinsic to membrane,integral to membrane,cellular_component,membrane part,membrane	oas01200,oas00260,oas01100	Carbon metabolism,Glycine, serine and threonine metabolism,Metabolic pathways
TCONS_00280360	XLOC_008604	-	520	1.32921	0	inf	5e-05	0.00321	trans	ENSOARG00000014866(-0.969652989864)	FAS	Death-like domain||Death domain||TNFR/NGFR cysteine-rich region||Fas receptor	GO:0048731,GO:0044707,GO:0007275,GO:0044699,GO:0032501,GO:0048513,GO:0048856,GO:0032502,GO:0044763,GO:0050794,GO:0050789,GO:0044767,GO:0030154,GO:0048518,GO:0065007,GO:0023052,GO:0007154,GO:0044700,GO:0051239,GO:0048869,GO:0007165,GO:0005886,GO:0048522,GO:0071944,GO:2000026,GO:0010033,GO:0051716,GO:0050896,GO:0050793,GO:0042221,GO:0070887,GO:0007166,GO:0004872,GO:0038023,GO:0010646,GO:0023051,GO:…	system development,single-multicellular organism process,multicellular organismal development,single-organism process,multicellular organismal process,organ development,anatomical structure development,developmental process,single-organism cellular process,regulation of cellular process,regulation of biological process,single-organism developmental process,cell differentiation,positive regulation…	oas04650,oas05142,oas04010,oas05205,oas04060,oas04668,oas05200,oas05332,oas04115,oas05162,oas05330,oas04940,oas05143,oas05161,oas04210,oas05320,oas05168,oas05164,oas04932,oas05010	Natural killer cell mediated cytotoxicity,Chagas disease (American trypanosomiasis),MAPK signaling pathway,Proteoglycans in cancer,Cytokine-cytokine receptor interaction,TNF signaling pathway,Pathways in cancer,Graft-versus-host disease,p53 signaling pathway,Measles,Allograft rejection,Type I diabetes mellitus,African trypanosomiasis,Hepatitis B,Apoptosis,Autoimmune thyroid disease,Herpes simplex…
TCONS_00280360	XLOC_008604	-	520	1.32921	0	inf	5e-05	0.00321	trans	ENSOARG00000013824(0.976085082871)	FER1L5	Ferlin B-domain||C2 domain||FerIin domain||Peroxin/Ferlin domain||Ferlin A-domain	GO:0048731,GO:0044707,GO:0007275,GO:0044699,GO:0032501,GO:0048513,GO:0048856,GO:0032502,GO:0044763,GO:0044767,GO:0030154,GO:0048869,GO:0009653,GO:0009888,GO:0005515,GO:0031224,GO:0016021,GO:0048646,GO:0005575,GO:0044425,GO:0016020,GO:0009987,GO:0007517,GO:0005488,GO:0060538,GO:0061061,GO:0007519,GO:0008150,GO:0035914,GO:0060537,GO:0014706,GO:0051146,GO:0014902,GO:0042692,GO:0003674,GO:0000768,GO:…	system development,single-multicellular organism process,multicellular organismal development,single-organism process,multicellular organismal process,organ development,anatomical structure development,developmental process,single-organism cellular process,single-organism developmental process,cell differentiation,cellular developmental process,anatomical structure morphogenesis,tissue developmen…	oas04740	Olfactory transduction
TCONS_00280360	XLOC_008604	-	520	1.32921	0	inf	5e-05	0.00321	trans	ENSOARG00000004918(0.975053306276)	FGF14	Fibroblast growth factor family||Cytokine, IL-1-like	GO:0048731,GO:0044707,GO:0007275,GO:0044699,GO:0032501,GO:0048856,GO:0032502,GO:0044763,GO:0050794,GO:0050789,GO:0048518,GO:0065007,GO:0023052,GO:0007154,GO:0044700,GO:0007165,GO:0007399,GO:0051716,GO:0050896,GO:0005515,GO:0048583,GO:0003008,GO:0005575,GO:0050877,GO:0007243,GO:0035556,GO:0032879,GO:0000165,GO:0051179,GO:0005576,GO:0007267,GO:0043269,GO:0035637,GO:0044708,GO:0019226,GO:0008344,GO:…	system development,single-multicellular organism process,multicellular organismal development,single-organism process,multicellular organismal process,anatomical structure development,developmental process,single-organism cellular process,regulation of cellular process,regulation of biological process,positive regulation of biological process,biological regulation,signaling,cell communication,sin…	oas04014,oas04151,oas04010,oas04015,oas04810,oas05218,oas05200	Ras signaling pathway,PI3K-Akt signaling pathway,MAPK signaling pathway,Rap1 signaling pathway,Regulation of actin cytoskeleton,Melanoma,Pathways in cancer
TCONS_00280360	XLOC_008604	-	520	1.32921	0	inf	5e-05	0.00321	trans	ENSOARG00000007895(0.99289653408)	FOXJ1	Transcription factor, fork head	GO:0048731,GO:0044707,GO:0007275,GO:0044699,GO:0032501,GO:0048513,GO:0048856,GO:0032502,GO:0044763,GO:0050794,GO:0050789,GO:0044767,GO:0030154,GO:0048518,GO:0065007,GO:0051239,GO:0048869,GO:0007399,GO:0048522,GO:0009653,GO:2000026,GO:0009888,GO:0009887,GO:0050896,GO:0050793,GO:0008283,GO:0045595,GO:0009893,GO:0060429,GO:0040011,GO:0030855,GO:0048583,GO:0006928,GO:0010604,GO:0030029,GO:0048523,GO:…	system development,single-multicellular organism process,multicellular organismal development,single-organism process,multicellular organismal process,organ development,anatomical structure development,developmental process,single-organism cellular process,regulation of cellular process,regulation of biological process,single-organism developmental process,cell differentiation,positive regulation…	oas04514,oas04670,oas04530	Cell adhesion molecules (CAMs),Leukocyte transendothelial migration,Tight junction
TCONS_00280360	XLOC_008604	-	520	1.32921	0	inf	5e-05	0.00321	trans	ENSOARG00000011417(-0.960488806581)	FRMPD1	Ubiquitin-related domain||FERM, N-terminal||Band 4.1 domain||FERM central domain||PDZ domain||FERM domain	GO:0005515,GO:0044421,GO:0005575,GO:0070062,GO:0043230,GO:0065010,GO:0005576,GO:0044464,GO:0031988,GO:0005488,GO:0005623,GO:0031982,GO:0003674,GO:0043227,GO:0043226,GO:0005856,GO:0005622,GO:0044424,GO:0043229,GO:0043228,GO:0043232	protein binding,extracellular region part,cellular_component,extracellular vesicular exosome,extracellular organelle,extracellular membrane-bounded organelle,extracellular region,cell part,membrane-bounded vesicle,binding,cell,vesicle,molecular_function,membrane-bounded organelle,organelle,cytoskeleton,intracellular,intracellular part,intracellular organelle,non-membrane-bounded organelle,intrace…	oas04650,oas05142,oas04010,oas05205,oas04060,oas04668,oas05200,oas05332,oas04115,oas05162,oas05330,oas04940,oas05143,oas05161,oas04210,oas05320,oas05168,oas05164,oas04932,oas05010	Natural killer cell mediated cytotoxicity,Chagas disease (American trypanosomiasis),MAPK signaling pathway,Proteoglycans in cancer,Cytokine-cytokine receptor interaction,TNF signaling pathway,Pathways in cancer,Graft-versus-host disease,p53 signaling pathway,Measles,Allograft rejection,Type I diabetes mellitus,African trypanosomiasis,Hepatitis B,Apoptosis,Autoimmune thyroid disease,Herpes simplex…
TCONS_00280360	XLOC_008604	-	520	1.32921	0	inf	5e-05	0.00321	trans	ENSOARG00000011082(0.986500773663)	GABBR2	Extracellular ligand-binding receptor||GPCR, family 3, gamma-aminobutyric acid receptor, type B1||GPCR, family 3||GPCR, family 3, gamma-aminobutyric acid receptor, type B2||GPCR, family 3, C-terminal||Periplasmic binding protein-like I	GO:0044699,GO:0044763,GO:0050794,GO:0050789,GO:0065007,GO:0023052,GO:0007154,GO:0044700,GO:0007165,GO:0005886,GO:0071944,GO:0051716,GO:0050896,GO:0007166,GO:0004872,GO:0038023,GO:0005515,GO:0004871,GO:0060089,GO:0004888,GO:0031224,GO:0016021,GO:0005575,GO:0044425,GO:0016020,GO:0044459,GO:0007186,GO:0004930,GO:0031226,GO:0009987,GO:0044464,GO:0097458,GO:0005488,GO:0005623,GO:0005887,GO:0043005,GO:…	single-organism process,single-organism cellular process,regulation of cellular process,regulation of biological process,biological regulation,signaling,cell communication,single organism signaling,signal transduction,plasma membrane,cell periphery,cellular response to stimulus,response to stimulus,cell surface receptor signaling pathway,receptor activity,signaling receptor activity,protein bindi…	oas04024,oas04915,oas04080,oas05032,oas04727	cAMP signaling pathway,Estrogen signaling pathway,Neuroactive ligand-receptor interaction,Morphine addiction,GABAergic synapse
TCONS_00280360	XLOC_008604	-	520	1.32921	0	inf	5e-05	0.00321	trans	ENSOARG00000013672(0.992286626453)	GLDC	Pyridoxal phosphate-dependent transferase||Glycine cleavage system P-protein, N-terminal||Aromatic amino acid beta-eliminating lyase/threonine aldolase||Glycine dehydrogenase (decarboxylating)	GO:0009987,GO:0005488,GO:0008150,GO:0043167,GO:0003674,GO:0016638,GO:0043168,GO:0044710,GO:0044282,GO:0044712,GO:0044281,GO:0006082,GO:0004375,GO:0016642,GO:0048037,GO:0043436,GO:0016054,GO:0046395,GO:0055114,GO:0006546,GO:0019752,GO:1901564,GO:0044248,GO:1901565,GO:0016829,GO:0009056,GO:0016491,GO:0009071,GO:0009063,GO:1901575,GO:0071704,GO:0044238,GO:0030170,GO:0006520,GO:0008152,GO:0006544,GO:…	cellular process,binding,biological_process,ion binding,molecular_function,oxidoreductase activity, acting on the CH-NH2 group of donors,anion binding,single-organism metabolic process,small molecule catabolic process,single-organism catabolic process,small molecule metabolic process,organic acid metabolic process,glycine dehydrogenase (decarboxylating) activity,oxidoreductase activity, acting on…	oas01200,oas00260,oas01100	Carbon metabolism,Glycine, serine and threonine metabolism,Metabolic pathways
TCONS_00280360	XLOC_008604	-	520	1.32921	0	inf	5e-05	0.00321	trans	ENSOARG00000008749(0.99289653408)	GPR50	7TM GPCR, olfactory receptor/chemoreceptor Srsx||Neuropeptide Y receptor family||GPCR, rhodopsin-like, 7TM||G protein-coupled receptor, rhodopsin-like||Melatonin receptor family||7TM GPCR, serpentine receptor class x (Srx)||Melatonin-related receptor 1X	GO:0044699,GO:0044763,GO:0050794,GO:0050789,GO:0065007,GO:0023052,GO:0007154,GO:0044700,GO:0007165,GO:0051716,GO:0050896,GO:0007166,GO:0004872,GO:0038023,GO:0005515,GO:0004871,GO:0060089,GO:0004888,GO:0031224,GO:0016021,GO:0005575,GO:0044425,GO:0016020,GO:0007186,GO:0004930,GO:0009987,GO:0005488,GO:0008150,GO:0003674,GO:0008502,GO:0042802	single-organism process,single-organism cellular process,regulation of cellular process,regulation of biological process,biological regulation,signaling,cell communication,single organism signaling,signal transduction,cellular response to stimulus,response to stimulus,cell surface receptor signaling pathway,receptor activity,signaling receptor activity,protein binding,signal transducer activity,m…	oas04080	Neuroactive ligand-receptor interaction
TCONS_00280360	XLOC_008604	-	520	1.32921	0	inf	5e-05	0.00321	trans	ENSOARG00000000845(0.99289653408)	GSG1L	-	GO:0005515,GO:0005575,GO:0005488,GO:0003674,GO:0045202,GO:0032279	protein binding,cellular_component,binding,molecular_function,synapse,asymmetric synapse	oas04740	Olfactory transduction
TCONS_00280360	XLOC_008604	-	520	1.32921	0	inf	5e-05	0.00321	trans	ENSOARG00000012554(0.99289653408)	HABP2	EGF-like domain, extracellular||Peptidase S1A, chymotrypsin-type||Trypsin-like cysteine/serine peptidase domain||EGF-like calcium-binding domain||Epidermal growth factor-like domain||Kringle||Peptidase S1||Kringle-like fold	GO:0005515,GO:0005509,GO:0005488,GO:0008150,GO:0043167,GO:0003674,GO:0043169,GO:0046872,GO:0019538,GO:0017171,GO:0008236,GO:0004252,GO:0006508,GO:0070011,GO:0008233,GO:0043170,GO:0004175,GO:0071704,GO:0044238,GO:0016787,GO:0008152,GO:0003824	protein binding,calcium ion binding,binding,biological_process,ion binding,molecular_function,cation binding,metal ion binding,protein metabolic process,serine hydrolase activity,serine-type peptidase activity,serine-type endopeptidase activity,proteolysis,peptidase activity, acting on L-amino acid peptides,peptidase activity,macromolecule metabolic process,endopeptidase activity,organic substanc…	oas04740	Olfactory transduction
TCONS_00280360	XLOC_008604	-	520	1.32921	0	inf	5e-05	0.00321	trans	ENSOARG00000014346(-0.954755634553)	HACD4	Protein-tyrosine phosphatase-like, PTPLA	GO:0005515,GO:0005575,GO:0006629,GO:0008610,GO:0009987,GO:0044464,GO:0005488,GO:0005623,GO:0072330,GO:0008150,GO:0044255,GO:0044711,GO:0006631,GO:0003674,GO:0032787,GO:0044283,GO:0006633,GO:0043227,GO:0044710,GO:0043226,GO:0016053,GO:0046394,GO:0044281,GO:0000038,GO:0006082,GO:0005783,GO:0043436,GO:0019752,GO:0005737,GO:0042761,GO:0043231,GO:0005622,GO:0044424,GO:0018812,GO:0043229,GO:0030497,GO:…	protein binding,cellular_component,lipid metabolic process,lipid biosynthetic process,cellular process,cell part,binding,cell,monocarboxylic acid biosynthetic process,biological_process,cellular lipid metabolic process,single-organism biosynthetic process,fatty acid metabolic process,molecular_function,monocarboxylic acid metabolic process,small molecule biosynthetic process,fatty acid biosynthet…	oas04740	Olfactory transduction
TCONS_00280360	XLOC_008604	-	520	1.32921	0	inf	5e-05	0.00321	trans	ENSOARG00000010036(0.97286008762)	HHIP	Epidermal growth factor-like domain||Folate receptor-like||Soluble quinoprotein glucose/sorbosone dehydrogenase	GO:0048731,GO:0044707,GO:0007275,GO:0044699,GO:0032501,GO:0048513,GO:0048856,GO:0032502,GO:0044763,GO:0050794,GO:0050789,GO:0044767,GO:0030154,GO:0065007,GO:0023052,GO:0007154,GO:0044700,GO:0048869,GO:0007165,GO:0005886,GO:0007399,GO:0071944,GO:0009653,GO:0010033,GO:0009888,GO:0051716,GO:0009887,GO:0050896,GO:0008283,GO:0042221,GO:0070887,GO:0071310,GO:0007166,GO:0010646,GO:0023051,GO:0005515,GO:…	system development,single-multicellular organism process,multicellular organismal development,single-organism process,multicellular organismal process,organ development,anatomical structure development,developmental process,single-organism cellular process,regulation of cellular process,regulation of biological process,single-organism developmental process,cell differentiation,biological regulati…	oas04024,oas05217,oas05200,oas04340	cAMP signaling pathway,Basal cell carcinoma,Pathways in cancer,Hedgehog signaling pathway
TCONS_00280360	XLOC_008604	-	520	1.32921	0	inf	5e-05	0.00321	trans	ENSOARG00000017685(0.99289653408)	HPGDS	Thioredoxin-like fold||Glutathione S-transferase, N-terminal||Glutathione S-transferase, C-terminal-like||Glutathione S-transferase, C-terminal	GO:0044699,GO:0032501,GO:0050794,GO:0050789,GO:0065007,GO:0051239,GO:0008283,GO:0005515,GO:0048523,GO:0042127,GO:0048519,GO:0008285,GO:0005509,GO:0006629,GO:0009987,GO:0005488,GO:0008150,GO:0016860,GO:0044255,GO:0006631,GO:0043167,GO:0003674,GO:0032787,GO:2000255,GO:2000241,GO:2000242,GO:0006692,GO:0006693,GO:0044710,GO:0002176,GO:0036093,GO:0043169,GO:0046872,GO:0033559,GO:0004667,GO:2000254,GO:…	single-organism process,multicellular organismal process,regulation of cellular process,regulation of biological process,biological regulation,regulation of multicellular organismal process,cell proliferation,protein binding,negative regulation of cellular process,regulation of cell proliferation,negative regulation of biological process,negative regulation of cell proliferation,calcium ion bindi…	oas00590,oas01100	Arachidonic acid metabolism,Metabolic pathways
TCONS_00280360	XLOC_008604	-	520	1.32921	0	inf	5e-05	0.00321	trans	ENSOARG00000002986(0.956563967393)	HSD11B2	Short-chain dehydrogenase/reductase SDR||Glucose/ribitol dehydrogenase	GO:0032501,GO:0008150,GO:0003674,GO:0044710,GO:0022414,GO:0000003,GO:0007565,GO:0044706,GO:0055114,GO:0044703,GO:0016491,GO:0051704,GO:0008152,GO:0003824	multicellular organismal process,biological_process,molecular_function,single-organism metabolic process,reproductive process,reproduction,female pregnancy,multi-multicellular organism process,oxidation-reduction process,multi-organism reproductive process,oxidoreductase activity,multi-organism process,metabolic process,catalytic activity	oas00140,oas04960	Steroid hormone biosynthesis,Aldosterone-regulated sodium reabsorption
TCONS_00280360	XLOC_008604	-	520	1.32921	0	inf	5e-05	0.00321	trans	ENSOARG00000013492(0.99289653408)	INSL6	Insulin-like||Insulin family	GO:0048731,GO:0044707,GO:0007275,GO:0044699,GO:0032501,GO:0048513,GO:0048856,GO:0032502,GO:0044763,GO:0050794,GO:0050789,GO:0044767,GO:0030154,GO:0065007,GO:0048869,GO:0009888,GO:0005515,GO:0060429,GO:0040011,GO:0030855,GO:0006928,GO:0048523,GO:0048468,GO:0048870,GO:0051674,GO:0005575,GO:0048519,GO:0051179,GO:0005576,GO:0009987,GO:0005488,GO:0061458,GO:0043066,GO:0060548,GO:0048608,GO:0008150,GO:…	system development,single-multicellular organism process,multicellular organismal development,single-organism process,multicellular organismal process,organ development,anatomical structure development,developmental process,single-organism cellular process,regulation of cellular process,regulation of biological process,single-organism developmental process,cell differentiation,biological regulati…	oas04740	Olfactory transduction
TCONS_00280360	XLOC_008604	-	520	1.32921	0	inf	5e-05	0.00321	trans	ENSOARG00000011171(0.99289653408)	ITK	Zinc finger, Btk motif||SH2 domain||Serine-threonine/tyrosine-protein kinase catalytic domain||SH3 domain||Variant SH3 domain||Pleckstrin homology domain||Protein kinase domain||Protein kinase-like domain||Serine/threonine/dual specificity protein kinase, catalytic domain||Tyrosine-protein kinase, catalytic domain	GO:0048731,GO:0044707,GO:0007275,GO:0044699,GO:0032501,GO:0048513,GO:0048856,GO:0032502,GO:0044763,GO:0050794,GO:0050789,GO:0044767,GO:0030154,GO:0048518,GO:0065007,GO:0023052,GO:0007154,GO:0044700,GO:0048869,GO:0007165,GO:0051716,GO:0050896,GO:0007166,GO:0005515,GO:0048583,GO:0005575,GO:0030217,GO:0035556,GO:0030098,GO:0002521,GO:0050790,GO:0030097,GO:0042110,GO:0048534,GO:0043085,GO:0048584,GO:…	system development,single-multicellular organism process,multicellular organismal development,single-organism process,multicellular organismal process,organ development,anatomical structure development,developmental process,single-organism cellular process,regulation of cellular process,regulation of biological process,single-organism developmental process,cell differentiation,positive regulation…	oas04660,oas04062,oas04670	T cell receptor signaling pathway,Chemokine signaling pathway,Leukocyte transendothelial migration
TCONS_00280360	XLOC_008604	-	520	1.32921	0	inf	5e-05	0.00321	trans	ENSOARG00000013611(0.956908526167)	JAM3	Immunoglobulin-like domain||Immunoglobulin I-set||Immunoglobulin||Immunoglobulin subtype 2||Immunoglobulin V-set domain||Immunoglobulin subtype	GO:0048731,GO:0044707,GO:0007275,GO:0044699,GO:0032501,GO:0048513,GO:0048856,GO:0032502,GO:0044763,GO:0050794,GO:0050789,GO:0044767,GO:0030154,GO:0065007,GO:0023052,GO:0007154,GO:0044700,GO:0048869,GO:0007399,GO:0009653,GO:0009888,GO:0051716,GO:0050896,GO:0042221,GO:0070887,GO:0005515,GO:0060429,GO:0040011,GO:0030855,GO:0048583,GO:0006928,GO:0003008,GO:0030029,GO:0044421,GO:0048646,GO:0048468,GO:…	system development,single-multicellular organism process,multicellular organismal development,single-organism process,multicellular organismal process,organ development,anatomical structure development,developmental process,single-organism cellular process,regulation of cellular process,regulation of biological process,single-organism developmental process,cell differentiation,biological regulati…	oas04514,oas04670,oas04530	Cell adhesion molecules (CAMs),Leukocyte transendothelial migration,Tight junction
TCONS_00280360	XLOC_008604	-	520	1.32921	0	inf	5e-05	0.00321	trans	ENSOARG00000006532(-0.96098512118)	KCNK4	Two pore domain potassium channel, TASK family||Two pore domain potassium channel domain||Two pore domain potassium channel||Two pore domain potassium channel, TRAAK||Two pore domain potassium channel, TREK	GO:0044707,GO:0044699,GO:0032501,GO:0044763,GO:0010033,GO:0051716,GO:0050896,GO:0042221,GO:0070887,GO:0071310,GO:0031224,GO:0016021,GO:0003008,GO:0005575,GO:0044425,GO:0050877,GO:0016020,GO:0033993,GO:1901700,GO:0051179,GO:0007600,GO:0009612,GO:0071396,GO:0009987,GO:1901701,GO:0050954,GO:0006811,GO:0009605,GO:0008150,GO:0022838,GO:0009628,GO:0005261,GO:0005216,GO:0015267,GO:0022803,GO:0050906,GO:…	single-multicellular organism process,single-organism process,multicellular organismal process,single-organism cellular process,response to organic substance,cellular response to stimulus,response to stimulus,response to chemical stimulus,cellular response to chemical stimulus,cellular response to organic substance,intrinsic to membrane,integral to membrane,system process,cellular_component,membr…	oas04740	Olfactory transduction
TCONS_00280360	XLOC_008604	-	520	1.32921	0	inf	5e-05	0.00321	trans	ENSOARG00000006048(0.971858108793)	KIAA1468	HEAT, type 2||HEAT||Armadillo-type fold||LIS1 homology motif	GO:0005515,GO:0005488,GO:0003674	protein binding,binding,molecular_function	oas04144	Endocytosis
TCONS_00280360	XLOC_008604	-	520	1.32921	0	inf	5e-05	0.00321	trans	ENSOARG00000005591(-0.952815575408)	KIF22	Helix-hairpin-helix DNA-binding motif, class 1||Kinesin motor domain||P-loop containing nucleoside triphosphate hydrolase	GO:0044699,GO:0044763,GO:0051716,GO:0050896,GO:0005515,GO:0006928,GO:0005575,GO:0016043,GO:0071840,GO:0051179,GO:0009987,GO:0044464,GO:0030054,GO:0005488,GO:0005623,GO:0008150,GO:0006996,GO:0043167,GO:0003674,GO:0070161,GO:0005912,GO:0043227,GO:0008092,GO:0043168,GO:0051234,GO:0007062,GO:0003677,GO:0005634,GO:0043226,GO:0005874,GO:0006950,GO:0005871,GO:0005654,GO:0005856,GO:0030055,GO:0044430,GO:…	single-organism process,single-organism cellular process,cellular response to stimulus,response to stimulus,protein binding,cellular component movement,cellular_component,cellular component organization,cellular component organization or biogenesis,localization,cellular process,cell part,cell junction,binding,cell,biological_process,organelle organization,ion binding,molecular_function,anchoring …	oas04080	Neuroactive ligand-receptor interaction
TCONS_00280360	XLOC_008604	-	520	1.32921	0	inf	5e-05	0.00321	trans	ENSOARG00000018463(0.953311627447)	KIF3C	P-loop containing nucleoside triphosphate hydrolase||Kinesin motor domain	GO:0044699,GO:0044763,GO:0005515,GO:0006928,GO:0005575,GO:0051179,GO:0009987,GO:0044464,GO:0005488,GO:0005623,GO:0008150,GO:0044765,GO:0043167,GO:0003674,GO:0008092,GO:0043168,GO:0051234,GO:0043226,GO:0005874,GO:0072384,GO:0006810,GO:0005871,GO:0005856,GO:0044430,GO:0008017,GO:0036094,GO:0001882,GO:0017076,GO:0032555,GO:0030554,GO:0032550,GO:0035639,GO:0001883,GO:0000166,GO:1901265,GO:0032553,GO:…	single-organism process,single-organism cellular process,protein binding,cellular component movement,cellular_component,localization,cellular process,cell part,binding,cell,biological_process,single-organism transport,ion binding,molecular_function,cytoskeletal protein binding,anion binding,establishment of localization,organelle,microtubule,organelle transport along microtubule,transport,kinesin…	oas04740	Olfactory transduction
TCONS_00280360	XLOC_008604	-	520	1.32921	0	inf	5e-05	0.00321	trans	ENSOARG00000002531(0.99289653408)	KNCN	-	GO:0005886,GO:0071944,GO:0005575,GO:0044425,GO:0016020,GO:0044459,GO:0044464,GO:0097458,GO:0005623,GO:0045177,GO:0016324,GO:0043025,GO:0044297,GO:0042995,GO:0044448,GO:0005938,GO:0043227,GO:0032421,GO:0043226,GO:0060091,GO:0005856,GO:0044463,GO:0044430,GO:0030863,GO:0005932,GO:0036064,GO:0015629,GO:0005737,GO:0043231,GO:0005622,GO:0044424,GO:0031514,GO:0044441,GO:0015630,GO:0043229,GO:0032437,GO:…	plasma membrane,cell periphery,cellular_component,membrane part,membrane,plasma membrane part,cell part,neuron part,cell,apical part of cell,apical plasma membrane,neuronal cell body,cell body,cell projection,cell cortex part,cell cortex,membrane-bounded organelle,stereocilium bundle,organelle,kinocilium,cytoskeleton,cell projection part,cytoskeletal part,cortical cytoskeleton,microtubule basal b…	oas04740	Olfactory transduction
TCONS_00280360	XLOC_008604	-	520	1.32921	0	inf	5e-05	0.00321	trans	ENSOARG00000017098(0.962220104578)	KRT85	Keratin, type II||Intermediate filament protein	GO:0044421,GO:0005575,GO:0005576,GO:0005615,GO:0044464,GO:0005623,GO:0003674,GO:0005882,GO:0045095,GO:0043226,GO:0045111,GO:0005856,GO:0044430,GO:0005622,GO:0044424,GO:0043229,GO:0044422,GO:0044446,GO:0043234,GO:0043228,GO:0043232,GO:0005198,GO:0032991	extracellular region part,cellular_component,extracellular region,extracellular space,cell part,cell,molecular_function,intermediate filament,keratin filament,organelle,intermediate filament cytoskeleton,cytoskeleton,cytoskeletal part,intracellular,intracellular part,intracellular organelle,organelle part,intracellular organelle part,protein complex,non-membrane-bounded organelle,intracellular no…	oas04740	Olfactory transduction
TCONS_00280360	XLOC_008604	-	520	1.32921	0	inf	5e-05	0.00321	trans	ENSOARG00000016434(0.99289653408)	LBX1	Homeodomain-like||Homeobox domain	GO:0048731,GO:0044707,GO:0007275,GO:0044699,GO:0032501,GO:0048513,GO:0048856,GO:0032502,GO:0044763,GO:0050794,GO:0050789,GO:0044767,GO:0030154,GO:0065007,GO:0051239,GO:0048869,GO:0007399,GO:0009653,GO:2000026,GO:0009888,GO:0009887,GO:0050793,GO:0008283,GO:0048598,GO:0005515,GO:0045595,GO:0022008,GO:0048562,GO:0048699,GO:0060429,GO:0030182,GO:0048523,GO:0042127,GO:0048468,GO:0009790,GO:0005575,GO:…	system development,single-multicellular organism process,multicellular organismal development,single-organism process,multicellular organismal process,organ development,anatomical structure development,developmental process,single-organism cellular process,regulation of cellular process,regulation of biological process,single-organism developmental process,cell differentiation,biological regulati…	oas04022,oas04020,oas05166,oas05161,oas05203,oas05016,oas05012	cGMP-PKG signaling pathway,Calcium signaling pathway,HTLV-I infection,Hepatitis B,Viral carcinogenesis,Huntington's disease,Parkinson's disease
TCONS_00280360	XLOC_008604	-	520	1.32921	0	inf	5e-05	0.00321	trans	ENSOARG00000005332(0.99289653408)	LRRC23	Leucine-rich repeat	GO:0005515,GO:0005488,GO:0003674	protein binding,binding,molecular_function	oas04740	Olfactory transduction
TCONS_00280360	XLOC_008604	-	520	1.32921	0	inf	5e-05	0.00321	trans	ENSOARG00000006372(0.99289653408)	LRRC6	U2A'/phosphoprotein 32 family A, C-terminal	GO:0048731,GO:0044707,GO:0007275,GO:0044699,GO:0032501,GO:0048513,GO:0048856,GO:0032502,GO:0044763,GO:0044767,GO:0048869,GO:0009653,GO:0040011,GO:0006928,GO:0048646,GO:0048870,GO:0051674,GO:0005575,GO:0007389,GO:0016043,GO:0071840,GO:0030030,GO:0051179,GO:0000902,GO:0009987,GO:0044464,GO:0071822,GO:0005623,GO:0061458,GO:0032989,GO:0009799,GO:0022607,GO:0043933,GO:0048858,GO:0007368,GO:0048608,GO:…	system development,single-multicellular organism process,multicellular organismal development,single-organism process,multicellular organismal process,organ development,anatomical structure development,developmental process,single-organism cellular process,single-organism developmental process,cellular developmental process,anatomical structure morphogenesis,locomotion,cellular component movement…	oas04080	Neuroactive ligand-receptor interaction
TCONS_00280360	XLOC_008604	-	520	1.32921	0	inf	5e-05	0.00321	trans	ENSOARG00000016501(0.962325913501)	LRRFIP2	Leucine-rich repeat flightless-interacting protein	GO:0005515,GO:0005488,GO:0003674,GO:0030275,GO:0019904	protein binding,binding,molecular_function,LRR domain binding,protein domain specific binding	oas04740	Olfactory transduction
TCONS_00280360	XLOC_008604	-	520	1.32921	0	inf	5e-05	0.00321	trans	ENSOARG00000007473(0.963156925708)	LUZP2	-	GO:0044707,GO:0044699,GO:0032501,GO:0044763,GO:0050794,GO:0050789,GO:0065007,GO:0023052,GO:0007154,GO:0044700,GO:0007165,GO:0005886,GO:0071944,GO:0051716,GO:0050896,GO:0042221,GO:0007166,GO:0004872,GO:0038023,GO:0004871,GO:0060089,GO:0004888,GO:0031224,GO:0016021,GO:0003008,GO:0005575,GO:0044425,GO:0050877,GO:0016020,GO:0007186,GO:0007600,GO:0004930,GO:0009987,GO:0044464,GO:0005623,GO:0008150,GO:…	single-multicellular organism process,single-organism process,multicellular organismal process,single-organism cellular process,regulation of cellular process,regulation of biological process,biological regulation,signaling,cell communication,single organism signaling,signal transduction,plasma membrane,cell periphery,cellular response to stimulus,response to stimulus,response to chemical stimulu…	oas04660,oas04390,oas05166,oas05203	T cell receptor signaling pathway,Hippo signaling pathway,HTLV-I infection,Viral carcinogenesis
TCONS_00280360	XLOC_008604	-	520	1.32921	0	inf	5e-05	0.00321	trans	ENSOARG00000005700(0.953405639225)	MARK3	Serine/threonine/dual specificity protein kinase, catalytic domain||Tyrosine-protein kinase, catalytic domain||Kinase associated domain 1 (KA1)||Protein kinase-like domain||Protein kinase domain||Ubiquitin-associated/translation elongation factor EF1B, N-terminal, eukaryote||KA1 domain/Ssp2 C-terminal domain||Serine-threonine/tyrosine-protein kinase catalytic domain	GO:0009987,GO:0006468,GO:0005488,GO:0008150,GO:0016310,GO:0006796,GO:0006793,GO:0043167,GO:0006464,GO:0036211,GO:0003674,GO:0043412,GO:0004713,GO:0043168,GO:0004674,GO:0016773,GO:0004672,GO:0019538,GO:0036094,GO:0016301,GO:0001882,GO:0017076,GO:0032555,GO:0030554,GO:0032550,GO:0035639,GO:0001883,GO:0000166,GO:1901265,GO:0032553,GO:0005524,GO:0032559,GO:0032549,GO:0044267,GO:0043170,GO:0071704,GO:…	cellular process,protein phosphorylation,binding,biological_process,phosphorylation,phosphate-containing compound metabolic process,phosphorus metabolic process,ion binding,cellular protein modification process,protein modification process,molecular_function,macromolecule modification,protein tyrosine kinase activity,anion binding,protein serine/threonine kinase activity,phosphotransferase activi…	oas04740	Olfactory transduction
TCONS_00280360	XLOC_008604	-	520	1.32921	0	inf	5e-05	0.00321	trans	ENSOARG00000013530(0.99289653408)	MBL2	C-type lectin||C-type lectin fold||Collagen triple helix repeat	GO:0044699,GO:0050794,GO:0050789,GO:0048518,GO:0065007,GO:0050896,GO:0031012,GO:0005515,GO:0044420,GO:0048583,GO:0005578,GO:0044421,GO:0048523,GO:0005575,GO:0048519,GO:0016043,GO:0032879,GO:0071840,GO:0065008,GO:0040007,GO:0051179,GO:0005576,GO:0051128,GO:0005615,GO:0040008,GO:0048584,GO:0009987,GO:0051130,GO:0005488,GO:0005581,GO:0051050,GO:0008150,GO:0002682,GO:0051049,GO:0006897,GO:0031640,GO:…	single-organism process,regulation of cellular process,regulation of biological process,positive regulation of biological process,biological regulation,response to stimulus,extracellular matrix,protein binding,extracellular matrix part,regulation of response to stimulus,proteinaceous extracellular matrix,extracellular region part,negative regulation of cellular process,cellular_component,negative…	oas04610,oas04145,oas05150	Complement and coagulation cascades,Phagosome,Staphylococcus aureus infection
TCONS_00280360	XLOC_008604	-	520	1.32921	0	inf	5e-05	0.00321	trans	ENSOARG00000010282(0.954047155047)	MED19	DNA-directed RNA polymerase I, subunit RPA34.5||Mediator complex, subunit Med19, metazoa	GO:0050794,GO:0050789,GO:0065007,GO:0005515,GO:0005575,GO:0019222,GO:0006357,GO:0009987,GO:0044464,GO:0005488,GO:0005623,GO:0031323,GO:0060255,GO:0006366,GO:0080090,GO:0008150,GO:0010468,GO:0003674,GO:0043227,GO:0009889,GO:0051171,GO:0000989,GO:0006355,GO:0031326,GO:0000988,GO:2001141,GO:2000112,GO:0051252,GO:0005634,GO:0043226,GO:0003712,GO:0034654,GO:0010556,GO:0032774,GO:0019219,GO:0044271,GO:…	regulation of cellular process,regulation of biological process,biological regulation,protein binding,cellular_component,regulation of metabolic process,regulation of transcription from RNA polymerase II promoter,cellular process,cell part,binding,cell,regulation of cellular metabolic process,regulation of macromolecule metabolic process,transcription from RNA polymerase II promoter,regulation of…	oas04514,oas04670,oas04530	Cell adhesion molecules (CAMs),Leukocyte transendothelial migration,Tight junction
TCONS_00280360	XLOC_008604	-	520	1.32921	0	inf	5e-05	0.00321	trans	ENSOARG00000005084(0.99289653408)	MMP3	Hemopexin-like repeats||Peptidase M10, metallopeptidase||Hemopexin-like domain||Peptidase, metallopeptidase||Peptidase M10A||Peptidoglycan binding-like||Peptidase M10A, stromelysin-type	GO:0044699,GO:0044763,GO:0050794,GO:0050789,GO:0048518,GO:0065007,GO:0031012,GO:0005515,GO:0040011,GO:0006928,GO:0048523,GO:0048870,GO:0051674,GO:0005575,GO:0048519,GO:0016477,GO:0051270,GO:0040012,GO:0030334,GO:0016043,GO:0005509,GO:0032879,GO:2000145,GO:0071840,GO:0051179,GO:0051128,GO:0019222,GO:0044087,GO:0009987,GO:0051130,GO:0071822,GO:0005488,GO:0031323,GO:0022607,GO:0043933,GO:0008150,GO:…	single-organism process,single-organism cellular process,regulation of cellular process,regulation of biological process,positive regulation of biological process,biological regulation,extracellular matrix,protein binding,locomotion,cellular component movement,negative regulation of cellular process,cell motility,localization of cell,cellular_component,negative regulation of biological process,ce…	oas05202,oas04668,oas05323	Transcriptional misregulation in cancer,TNF signaling pathway,Rheumatoid arthritis
TCONS_00280360	XLOC_008604	-	520	1.32921	0	inf	5e-05	0.00321	trans	ENSOARG00000012135(0.99289653408)	MROH9	Armadillo-type fold	GO:0005488,GO:0003674	binding,molecular_function	oas04740	Olfactory transduction
TCONS_00280360	XLOC_008604	-	520	1.32921	0	inf	5e-05	0.00321	trans	ENSOARG00000019120(-0.951361397725)	MYO18B	P-loop containing nucleoside triphosphate hydrolase||IQ motif, EF-hand binding site||Myosin head, motor domain	GO:0048731,GO:0044707,GO:0007275,GO:0044699,GO:0032501,GO:0048513,GO:0048856,GO:0032502,GO:0044763,GO:0044767,GO:0030154,GO:0048869,GO:0009653,GO:0009888,GO:0005515,GO:0048468,GO:0009790,GO:0005575,GO:0072358,GO:0072359,GO:0001568,GO:0001944,GO:0048514,GO:0009792,GO:0043009,GO:0007507,GO:0009987,GO:0044464,GO:0005488,GO:0005623,GO:0061061,GO:0008150,GO:0060537,GO:0014706,GO:0051146,GO:0042692,GO:…	system development,single-multicellular organism process,multicellular organismal development,single-organism process,multicellular organismal process,organ development,anatomical structure development,developmental process,single-organism cellular process,single-organism developmental process,cell differentiation,cellular developmental process,anatomical structure morphogenesis,tissue developmen…	oas04740	Olfactory transduction
TCONS_00280360	XLOC_008604	-	520	1.32921	0	inf	5e-05	0.00321	trans	ENSOARG00000014732(-0.95038009569)	N6AMT1	S-adenosyl-L-methionine-dependent methyltransferase||Methyltransferase small domain||Eukaryotic/archaeal PrmC-related	GO:0009987,GO:0005488,GO:0008150,GO:0006464,GO:0036211,GO:0003674,GO:0043412,GO:0019538,GO:0044267,GO:0008276,GO:0043170,GO:0071704,GO:0044238,GO:0043414,GO:0097159,GO:0008152,GO:0044260,GO:1901363,GO:0032259,GO:0044237,GO:0006479,GO:0008213,GO:0008168,GO:0016740,GO:0016741,GO:0003676,GO:0003824	cellular process,binding,biological_process,cellular protein modification process,protein modification process,molecular_function,macromolecule modification,protein metabolic process,cellular protein metabolic process,protein methyltransferase activity,macromolecule metabolic process,organic substance metabolic process,primary metabolic process,macromolecule methylation,organic cyclic compound bi…	oas04514,oas04670,oas04530	Cell adhesion molecules (CAMs),Leukocyte transendothelial migration,Tight junction
TCONS_00280360	XLOC_008604	-	520	1.32921	0	inf	5e-05	0.00321	trans	ENSOARG00000007371(-0.960817717746)	NIPSNAP3A	Dimeric alpha-beta barrel||NIPSNAP	GO:0005515,GO:0005575,GO:0044464,GO:0005488,GO:0005623,GO:0003674,GO:0043227,GO:0005634,GO:0043226,GO:0043231,GO:0005622,GO:0044424,GO:0043229	protein binding,cellular_component,cell part,binding,cell,molecular_function,membrane-bounded organelle,nucleus,organelle,intracellular membrane-bounded organelle,intracellular,intracellular part,intracellular organelle	oas04740	Olfactory transduction
TCONS_00280360	XLOC_008604	-	520	1.32921	0	inf	5e-05	0.00321	trans	ENSOARG00000000602(0.9715514872)	NPTX2	Pentaxin||Concanavalin A-like lectin/glucanase domain	GO:0044707,GO:0044699,GO:0032501,GO:0050896,GO:0003008,GO:0050877,GO:0044708,GO:0007610,GO:0008150,GO:0007611,GO:0007612,GO:0050890,GO:0008306	single-multicellular organism process,single-organism process,multicellular organismal process,response to stimulus,system process,neurological system process,single-organism behavior,behavior,biological_process,learning or memory,learning,cognition,associative learning	oas04740	Olfactory transduction
TCONS_00280360	XLOC_008604	-	520	1.32921	0	inf	5e-05	0.00321	trans	ENSOARG00000002572(0.99289653408)	OLIG3	Myc-type, basic helix-loop-helix (bHLH) domain	GO:0048731,GO:0044707,GO:0007275,GO:0044699,GO:0032501,GO:0048856,GO:0032502,GO:0044763,GO:0050794,GO:0050789,GO:0030154,GO:0065007,GO:0048869,GO:0007399,GO:0005515,GO:0022008,GO:0048699,GO:0040011,GO:0030182,GO:0006928,GO:0048523,GO:0048870,GO:0051674,GO:0048519,GO:0016477,GO:0051179,GO:0007417,GO:0019222,GO:0006357,GO:0009987,GO:0001764,GO:0005488,GO:0031323,GO:0060255,GO:0006366,GO:0080090,GO:…	system development,single-multicellular organism process,multicellular organismal development,single-organism process,multicellular organismal process,anatomical structure development,developmental process,single-organism cellular process,regulation of cellular process,regulation of biological process,cell differentiation,biological regulation,cellular developmental process,nervous system develop…	oas04978	Mineral absorption
TCONS_00280360	XLOC_008604	-	520	1.32921	0	inf	5e-05	0.00321	trans	ENSOARG00000007014(0.99289653408)	OR10K2	Olfactory receptor||GPCR, rhodopsin-like, 7TM||G protein-coupled receptor, rhodopsin-like	GO:0044707,GO:0044699,GO:0032501,GO:0044763,GO:0050794,GO:0050789,GO:0065007,GO:0023052,GO:0007154,GO:0044700,GO:0007165,GO:0051716,GO:0050896,GO:0042221,GO:0007166,GO:0004872,GO:0038023,GO:0004871,GO:0060089,GO:0004888,GO:0031224,GO:0016021,GO:0003008,GO:0005575,GO:0044425,GO:0050877,GO:0016020,GO:0007186,GO:0007600,GO:0004930,GO:0009987,GO:0008150,GO:0050906,GO:0007608,GO:0007606,GO:0003674,GO:…	single-multicellular organism process,single-organism process,multicellular organismal process,single-organism cellular process,regulation of cellular process,regulation of biological process,biological regulation,signaling,cell communication,single organism signaling,signal transduction,cellular response to stimulus,response to stimulus,response to chemical stimulus,cell surface receptor signali…	oas04740	Olfactory transduction
TCONS_00280360	XLOC_008604	-	520	1.32921	0	inf	5e-05	0.00321	trans	ENSOARG00000016851(0.99289653408)	OR13G1	G protein-coupled receptor, rhodopsin-like||7TM GPCR, olfactory receptor/chemoreceptor Srsx||Olfactory receptor||GPCR, rhodopsin-like, 7TM	GO:0044707,GO:0044699,GO:0032501,GO:0044763,GO:0050794,GO:0050789,GO:0065007,GO:0023052,GO:0007154,GO:0044700,GO:0007165,GO:0051716,GO:0050896,GO:0042221,GO:0007166,GO:0004872,GO:0038023,GO:0004871,GO:0060089,GO:0004888,GO:0031224,GO:0016021,GO:0003008,GO:0005575,GO:0044425,GO:0050877,GO:0016020,GO:0007186,GO:0007600,GO:0004930,GO:0009987,GO:0008150,GO:0050906,GO:0007608,GO:0007606,GO:0003674,GO:…	single-multicellular organism process,single-organism process,multicellular organismal process,single-organism cellular process,regulation of cellular process,regulation of biological process,biological regulation,signaling,cell communication,single organism signaling,signal transduction,cellular response to stimulus,response to stimulus,response to chemical stimulus,cell surface receptor signali…	oas04740	Olfactory transduction
TCONS_00280360	XLOC_008604	-	520	1.32921	0	inf	5e-05	0.00321	trans	ENSOARG00000019284(0.99289653408)	OR1N2	G protein-coupled receptor, rhodopsin-like||Olfactory receptor||GPCR, rhodopsin-like, 7TM	GO:0044707,GO:0044699,GO:0032501,GO:0044763,GO:0050794,GO:0050789,GO:0065007,GO:0023052,GO:0007154,GO:0044700,GO:0007165,GO:0051716,GO:0050896,GO:0042221,GO:0007166,GO:0004872,GO:0038023,GO:0004871,GO:0060089,GO:0004888,GO:0031224,GO:0016021,GO:0003008,GO:0005575,GO:0044425,GO:0050877,GO:0016020,GO:0007186,GO:0007600,GO:0004930,GO:0009987,GO:0008150,GO:0050906,GO:0007608,GO:0007606,GO:0003674,GO:…	single-multicellular organism process,single-organism process,multicellular organismal process,single-organism cellular process,regulation of cellular process,regulation of biological process,biological regulation,signaling,cell communication,single organism signaling,signal transduction,cellular response to stimulus,response to stimulus,response to chemical stimulus,cell surface receptor signali…	oas04740	Olfactory transduction
TCONS_00280360	XLOC_008604	-	520	1.32921	0	inf	5e-05	0.00321	trans	ENSOARG00000006330(0.99289653408)	OR51G2	7TM GPCR, olfactory receptor/chemoreceptor Srsx||Olfactory receptor||GPCR, rhodopsin-like, 7TM||G protein-coupled receptor, rhodopsin-like	GO:0044707,GO:0044699,GO:0032501,GO:0044763,GO:0050794,GO:0050789,GO:0065007,GO:0023052,GO:0007154,GO:0044700,GO:0007165,GO:0051716,GO:0050896,GO:0042221,GO:0007166,GO:0004872,GO:0038023,GO:0004871,GO:0060089,GO:0004888,GO:0031224,GO:0016021,GO:0003008,GO:0005575,GO:0044425,GO:0050877,GO:0016020,GO:0007186,GO:0007600,GO:0004930,GO:0009987,GO:0008150,GO:0050906,GO:0007608,GO:0007606,GO:0003674,GO:…	single-multicellular organism process,single-organism process,multicellular organismal process,single-organism cellular process,regulation of cellular process,regulation of biological process,biological regulation,signaling,cell communication,single organism signaling,signal transduction,cellular response to stimulus,response to stimulus,response to chemical stimulus,cell surface receptor signali…	oas04740	Olfactory transduction
TCONS_00280360	XLOC_008604	-	520	1.32921	0	inf	5e-05	0.00321	trans	ENSOARG00000017373(0.99289653408)	OR52B2	GPCR, rhodopsin-like, 7TM||7TM GPCR, olfactory receptor/chemoreceptor Srsx||Olfactory receptor||G protein-coupled receptor, rhodopsin-like	GO:0044707,GO:0044699,GO:0032501,GO:0044763,GO:0050794,GO:0050789,GO:0065007,GO:0023052,GO:0007154,GO:0044700,GO:0007165,GO:0005886,GO:0071944,GO:0051716,GO:0050896,GO:0042221,GO:0007166,GO:0004872,GO:0038023,GO:0004871,GO:0060089,GO:0004888,GO:0031224,GO:0016021,GO:0003008,GO:0005575,GO:0044425,GO:0050877,GO:0016020,GO:0007186,GO:0007600,GO:0004930,GO:0009987,GO:0044464,GO:0005623,GO:0008150,GO:…	single-multicellular organism process,single-organism process,multicellular organismal process,single-organism cellular process,regulation of cellular process,regulation of biological process,biological regulation,signaling,cell communication,single organism signaling,signal transduction,plasma membrane,cell periphery,cellular response to stimulus,response to stimulus,response to chemical stimulu…	oas04740	Olfactory transduction
TCONS_00280360	XLOC_008604	-	520	1.32921	0	inf	5e-05	0.00321	trans	ENSOARG00000006217(0.99289653408)	OR52J3	G protein-coupled receptor, rhodopsin-like||Olfactory receptor||7TM GPCR, olfactory receptor/chemoreceptor Srsx||GPCR, rhodopsin-like, 7TM	GO:0044707,GO:0044699,GO:0032501,GO:0044763,GO:0050794,GO:0050789,GO:0065007,GO:0023052,GO:0007154,GO:0044700,GO:0007165,GO:0005886,GO:0071944,GO:0051716,GO:0050896,GO:0042221,GO:0007166,GO:0004872,GO:0038023,GO:0004871,GO:0060089,GO:0004888,GO:0031224,GO:0016021,GO:0003008,GO:0005575,GO:0044425,GO:0050877,GO:0016020,GO:0007186,GO:0007600,GO:0004930,GO:0009987,GO:0044464,GO:0005623,GO:0008150,GO:…	single-multicellular organism process,single-organism process,multicellular organismal process,single-organism cellular process,regulation of cellular process,regulation of biological process,biological regulation,signaling,cell communication,single organism signaling,signal transduction,plasma membrane,cell periphery,cellular response to stimulus,response to stimulus,response to chemical stimulu…	oas04740	Olfactory transduction
TCONS_00280360	XLOC_008604	-	520	1.32921	0	inf	5e-05	0.00321	trans	ENSOARG00000017140(0.99289653408)	OR5V1	G protein-coupled receptor, rhodopsin-like||Olfactory receptor||GPCR, rhodopsin-like, 7TM	GO:0044707,GO:0044699,GO:0032501,GO:0044763,GO:0050794,GO:0050789,GO:0065007,GO:0023052,GO:0007154,GO:0044700,GO:0007165,GO:0005886,GO:0071944,GO:0051716,GO:0050896,GO:0042221,GO:0007166,GO:0004872,GO:0038023,GO:0004871,GO:0060089,GO:0004888,GO:0031224,GO:0016021,GO:0003008,GO:0005575,GO:0044425,GO:0050877,GO:0016020,GO:0007186,GO:0007600,GO:0004930,GO:0009987,GO:0044464,GO:0005623,GO:0008150,GO:…	single-multicellular organism process,single-organism process,multicellular organismal process,single-organism cellular process,regulation of cellular process,regulation of biological process,biological regulation,signaling,cell communication,single organism signaling,signal transduction,plasma membrane,cell periphery,cellular response to stimulus,response to stimulus,response to chemical stimulu…	oas04740	Olfactory transduction
TCONS_00280360	XLOC_008604	-	520	1.32921	0	inf	5e-05	0.00321	trans	ENSOARG00000018231(0.99289653408)	OR6C3	G protein-coupled receptor, rhodopsin-like||GPCR, rhodopsin-like, 7TM||Olfactory receptor	GO:0044707,GO:0044699,GO:0032501,GO:0044763,GO:0050794,GO:0050789,GO:0065007,GO:0023052,GO:0007154,GO:0044700,GO:0007165,GO:0051716,GO:0050896,GO:0042221,GO:0007166,GO:0004872,GO:0038023,GO:0004871,GO:0060089,GO:0004888,GO:0031224,GO:0016021,GO:0003008,GO:0005575,GO:0044425,GO:0050877,GO:0016020,GO:0007186,GO:0007600,GO:0004930,GO:0009987,GO:0008150,GO:0050906,GO:0007608,GO:0007606,GO:0003674,GO:…	single-multicellular organism process,single-organism process,multicellular organismal process,single-organism cellular process,regulation of cellular process,regulation of biological process,biological regulation,signaling,cell communication,single organism signaling,signal transduction,cellular response to stimulus,response to stimulus,response to chemical stimulus,cell surface receptor signali…	oas04740	Olfactory transduction
TCONS_00280360	XLOC_008604	-	520	1.32921	0	inf	5e-05	0.00321	trans	ENSOARG00000018160(0.99289653408)	OR6C68	7TM GPCR, olfactory receptor/chemoreceptor Srsx||Olfactory receptor||GPCR, rhodopsin-like, 7TM||G protein-coupled receptor, rhodopsin-like	GO:0044707,GO:0044699,GO:0032501,GO:0044763,GO:0050794,GO:0050789,GO:0065007,GO:0023052,GO:0007154,GO:0044700,GO:0007165,GO:0005886,GO:0071944,GO:0051716,GO:0050896,GO:0042221,GO:0007166,GO:0004872,GO:0038023,GO:0004871,GO:0060089,GO:0004888,GO:0031224,GO:0016021,GO:0003008,GO:0005575,GO:0044425,GO:0050877,GO:0016020,GO:0007186,GO:0007600,GO:0004930,GO:0009987,GO:0044464,GO:0005623,GO:0008150,GO:…	single-multicellular organism process,single-organism process,multicellular organismal process,single-organism cellular process,regulation of cellular process,regulation of biological process,biological regulation,signaling,cell communication,single organism signaling,signal transduction,plasma membrane,cell periphery,cellular response to stimulus,response to stimulus,response to chemical stimulu…	oas04740	Olfactory transduction
TCONS_00280360	XLOC_008604	-	520	1.32921	0	inf	5e-05	0.00321	trans	ENSOARG00000020592(0.99289653408)	OSBPL9	Oxysterol-binding protein	GO:0044699,GO:0005575,GO:0010876,GO:0006869,GO:0051179,GO:0044464,GO:0005623,GO:0008150,GO:0044765,GO:0033036,GO:0043227,GO:0051234,GO:0071702,GO:0043226,GO:0006810,GO:0005794,GO:0005737,GO:0043231,GO:0005622,GO:0044424,GO:0043229,GO:0044444	single-organism process,cellular_component,lipid localization,lipid transport,localization,cell part,cell,biological_process,single-organism transport,macromolecule localization,membrane-bounded organelle,establishment of localization,organic substance transport,organelle,transport,Golgi apparatus,cytoplasm,intracellular membrane-bounded organelle,intracellular,intracellular part,intracellular or…	oas04610,oas04145,oas05150	Complement and coagulation cascades,Phagosome,Staphylococcus aureus infection
TCONS_00280360	XLOC_008604	-	520	1.32921	0	inf	5e-05	0.00321	trans	ENSOARG00000007756(0.960850773386)	OTOP1	Otopetrin	GO:0009987,GO:0005488,GO:0008150,GO:0006464,GO:0036211,GO:0003674,GO:0043412,GO:0019538,GO:0044267,GO:0008276,GO:0043170,GO:0071704,GO:0044238,GO:0043414,GO:0097159,GO:0008152,GO:0044260,GO:1901363,GO:0032259,GO:0044237,GO:0006479,GO:0008213,GO:0008168,GO:0016740,GO:0016741,GO:0003676,GO:0003824	cellular process,binding,biological_process,cellular protein modification process,protein modification process,molecular_function,macromolecule modification,protein metabolic process,cellular protein metabolic process,protein methyltransferase activity,macromolecule metabolic process,organic substance metabolic process,primary metabolic process,macromolecule methylation,organic cyclic compound bi…	oas04514,oas04670,oas04530	Cell adhesion molecules (CAMs),Leukocyte transendothelial migration,Tight junction
TCONS_00280360	XLOC_008604	-	520	1.32921	0	inf	5e-05	0.00321	trans	ENSOARG00000011669(0.99289653408)	OTOP3	Otopetrin	GO:0009987,GO:0005488,GO:0008150,GO:0006464,GO:0036211,GO:0003674,GO:0043412,GO:0019538,GO:0044267,GO:0008276,GO:0043170,GO:0071704,GO:0044238,GO:0043414,GO:0097159,GO:0008152,GO:0044260,GO:1901363,GO:0032259,GO:0044237,GO:0006479,GO:0008213,GO:0008168,GO:0016740,GO:0016741,GO:0003676,GO:0003824	cellular process,binding,biological_process,cellular protein modification process,protein modification process,molecular_function,macromolecule modification,protein metabolic process,cellular protein metabolic process,protein methyltransferase activity,macromolecule metabolic process,organic substance metabolic process,primary metabolic process,macromolecule methylation,organic cyclic compound bi…	oas04514,oas04670,oas04530	Cell adhesion molecules (CAMs),Leukocyte transendothelial migration,Tight junction
TCONS_00280360	XLOC_008604	-	520	1.32921	0	inf	5e-05	0.00321	trans	ENSOARG00000002180(0.968127648213)	PIK3R3	PI3 kinase, P85 regulatory subunit||SH2 domain	GO:0050794,GO:0050789,GO:0065007,GO:0005515,GO:0005575,GO:0050790,GO:0019220,GO:0019222,GO:0019216,GO:0051174,GO:0006629,GO:0065009,GO:0042325,GO:0043549,GO:0009987,GO:0044464,GO:0051338,GO:0005488,GO:0005623,GO:0031323,GO:0080090,GO:0008150,GO:0016310,GO:0035014,GO:0006796,GO:0006793,GO:0003674,GO:0044710,GO:0043550,GO:0043551,GO:0005942,GO:0005737,GO:0005622,GO:0044424,GO:0005829,GO:0030234,GO:…	regulation of cellular process,regulation of biological process,biological regulation,protein binding,cellular_component,regulation of catalytic activity,regulation of phosphate metabolic process,regulation of metabolic process,regulation of lipid metabolic process,regulation of phosphorus metabolic process,lipid metabolic process,regulation of molecular function,regulation of phosphorylation,reg…	oas04024,oas04917,oas04915,oas04650,oas04750,oas04014,oas04930,oas04725,oas05142,oas04660,oas04151,oas04510,oas04068,oas04550,oas05221,oas05146,oas05220,oas04380,oas04611,oas04152,oas04921,oas04666,oas04022,oas05223,oas05205,oas04910,oas04015,oas04630,oas05213,oas05215,oas04722,oas04664,oas05211,oas05212,oas04810,oas04012,oas04662,oas05218,oas04668,oas04914,oas04150,oas05200,oas04919,oas05214,oas…	cAMP signaling pathway,Prolactin signaling pathway,Estrogen signaling pathway,Natural killer cell mediated cytotoxicity,Inflammatory mediator regulation of TRP channels,Ras signaling pathway,Type II diabetes mellitus,Cholinergic synapse,Chagas disease (American trypanosomiasis),T cell receptor signaling pathway,PI3K-Akt signaling pathway,Focal adhesion,FoxO signaling pathway,Signaling pathways re…
TCONS_00280360	XLOC_008604	-	520	1.32921	0	inf	5e-05	0.00321	trans	ENSOARG00000016423(0.972686441958)	PNLIPRP3	Pancreatic lipase||Alpha/Beta hydrolase fold||Triacylglycerol lipase family||Lipase, LIPH-type||Lipase, N-terminal||Lipase/lipooxygenase, PLAT/LH2	GO:0005575,GO:0005576,GO:0006629,GO:0008150,GO:0003674,GO:0044710,GO:0004806,GO:0016298,GO:0016788,GO:0052689,GO:0071704,GO:0044238,GO:0016787,GO:0008152,GO:0003824	cellular_component,extracellular region,lipid metabolic process,biological_process,molecular_function,single-organism metabolic process,triglyceride lipase activity,lipase activity,hydrolase activity, acting on ester bonds,carboxylic ester hydrolase activity,organic substance metabolic process,primary metabolic process,hydrolase activity,metabolic process,catalytic activity	oas00561,oas01100	Glycerolipid metabolism,Metabolic pathways
TCONS_00280360	XLOC_008604	-	520	1.32921	0	inf	5e-05	0.00321	trans	ENSOARG00000010224(0.970864150829)	POLD3	DNA polymerase subunit Cdc27	GO:0044699,GO:0044763,GO:0051716,GO:0050896,GO:0005515,GO:0005575,GO:0009987,GO:0044464,GO:0005488,GO:0005623,GO:0008150,GO:0003674,GO:0043227,GO:0005634,GO:0043226,GO:0006950,GO:0005654,GO:0005737,GO:0033554,GO:0043231,GO:0005622,GO:0044424,GO:0070013,GO:0043233,GO:0031974,GO:0043229,GO:0031981,GO:0006297,GO:0044428,GO:0044422,GO:0043170,GO:0071704,GO:0044446,GO:0044238,GO:0008152,GO:0044260,GO:…	single-organism process,single-organism cellular process,cellular response to stimulus,response to stimulus,protein binding,cellular_component,cellular process,cell part,binding,cell,biological_process,molecular_function,membrane-bounded organelle,nucleus,organelle,response to stress,nucleoplasm,cytoplasm,cellular response to stress,intracellular membrane-bounded organelle,intracellular,intracell…	oas05166,oas00230,oas03440,oas00240,oas03420,oas03430,oas03030,oas03410,oas01100	HTLV-I infection,Purine metabolism,Homologous recombination,Pyrimidine metabolism,Nucleotide excision repair,Mismatch repair,DNA replication,Base excision repair,Metabolic pathways
TCONS_00280360	XLOC_008604	-	520	1.32921	0	inf	5e-05	0.00321	trans	ENSOARG00000002913(0.958131372672)	PON1	Paraoxonase1||SMP-30/Gluconolactonase/LRE-like region||Arylesterase||Strictosidine synthase, conserved region	GO:0044699,GO:0050789,GO:0048518,GO:0065007,GO:0050896,GO:0042221,GO:0005515,GO:0044421,GO:0005575,GO:0005509,GO:0032879,GO:0070062,GO:0015850,GO:0043230,GO:0065010,GO:0032368,GO:0032370,GO:0010876,GO:0015918,GO:0030301,GO:0006869,GO:0051179,GO:0005576,GO:0005615,GO:0006629,GO:0065009,GO:0033344,GO:0010875,GO:0009987,GO:0031988,GO:0005488,GO:0031982,GO:0010874,GO:0032373,GO:0032376,GO:0051050,GO:…	single-organism process,regulation of biological process,positive regulation of biological process,biological regulation,response to stimulus,response to chemical stimulus,protein binding,extracellular region part,cellular_component,calcium ion binding,regulation of localization,extracellular vesicular exosome,organic hydroxy compound transport,extracellular organelle,extracellular membrane-bound…	oas01100	Metabolic pathways
TCONS_00280360	XLOC_008604	-	520	1.32921	0	inf	5e-05	0.00321	trans	ENSOARG00000010553(0.975790191433)	PRMT8	S-adenosyl-L-methionine-dependent methyltransferase||Methyltransferase type 11||SAM-dependent methyltransferase TRM5/TYW2-type||Protein arginine N-methyltransferase	GO:0044699,GO:0044763,GO:0005886,GO:0071944,GO:0005515,GO:0005575,GO:0016020,GO:0016043,GO:0071840,GO:0009987,GO:0044464,GO:0005488,GO:0005623,GO:0008150,GO:0006996,GO:0006464,GO:0036211,GO:0003674,GO:0043412,GO:0019919,GO:0035242,GO:0018193,GO:0018195,GO:0008469,GO:0019538,GO:0035247,GO:0042054,GO:0034969,GO:0018216,GO:0035246,GO:0016568,GO:0016273,GO:0016274,GO:0006325,GO:0044267,GO:0035241,GO:…	single-organism process,single-organism cellular process,plasma membrane,cell periphery,protein binding,cellular_component,membrane,cellular component organization,cellular component organization or biogenesis,cellular process,cell part,binding,cell,biological_process,organelle organization,cellular protein modification process,protein modification process,molecular_function,macromolecule modific…	oas04144	Endocytosis
TCONS_00280360	XLOC_008604	-	520	1.32921	0	inf	5e-05	0.00321	trans	ENSOARG00000012329(0.99289653408)	PRR35	NHL repeat, subgroup	GO:0044707,GO:0044699,GO:0032501,GO:0044763,GO:0050794,GO:0050789,GO:0065007,GO:0023052,GO:0007154,GO:0044700,GO:0007165,GO:0005886,GO:0071944,GO:0051716,GO:0050896,GO:0042221,GO:0007166,GO:0004872,GO:0038023,GO:0004871,GO:0060089,GO:0004888,GO:0031224,GO:0016021,GO:0003008,GO:0005575,GO:0044425,GO:0050877,GO:0016020,GO:0007186,GO:0007600,GO:0004930,GO:0009987,GO:0044464,GO:0005623,GO:0008150,GO:…	single-multicellular organism process,single-organism process,multicellular organismal process,single-organism cellular process,regulation of cellular process,regulation of biological process,biological regulation,signaling,cell communication,single organism signaling,signal transduction,plasma membrane,cell periphery,cellular response to stimulus,response to stimulus,response to chemical stimulu…	oas04740	Olfactory transduction
TCONS_00280360	XLOC_008604	-	520	1.32921	0	inf	5e-05	0.00321	trans	ENSOARG00000019019(0.99289653408)	RAB17	Small GTPase superfamily, Ras type||Ran GTPase||P-loop containing nucleoside triphosphate hydrolase||Gtr1/RagA G protein||Small GTPase superfamily||Small GTPase superfamily, Rab type||Small GTP-binding protein domain||Small GTPase superfamily, Rho type||Mitochondrial Rho-like||Small GTPase superfamily, ARF/SAR type	GO:0048731,GO:0044707,GO:0007275,GO:0044699,GO:0032501,GO:0048856,GO:0032502,GO:0044763,GO:0050794,GO:0050789,GO:0044767,GO:0030154,GO:0065007,GO:0023052,GO:0007154,GO:0044700,GO:0051239,GO:0048869,GO:0007165,GO:0005886,GO:0007399,GO:0071944,GO:0009653,GO:2000026,GO:0051716,GO:0050896,GO:0050793,GO:0005515,GO:0045595,GO:0022008,GO:0048699,GO:0030182,GO:0003008,GO:0044421,GO:0048646,GO:0048468,GO:…	system development,single-multicellular organism process,multicellular organismal development,single-organism process,multicellular organismal process,anatomical structure development,developmental process,single-organism cellular process,regulation of cellular process,regulation of biological process,single-organism developmental process,cell differentiation,biological regulation,signaling,cell …	oas04740	Olfactory transduction
TCONS_00280360	XLOC_008604	-	520	1.32921	0	inf	5e-05	0.00321	trans	ENSOARG00000018747(0.99289653408)	RAD21L1	Rad21/Rec8-like protein, C-terminal, eukaryotic||Rad21/Rec8-like protein, N-terminal	GO:0048731,GO:0044707,GO:0007275,GO:0044699,GO:0032501,GO:0048513,GO:0048856,GO:0032502,GO:0044763,GO:0044767,GO:0051716,GO:0050896,GO:0005515,GO:0005575,GO:0016043,GO:0071840,GO:0051179,GO:0009987,GO:0044464,GO:0005488,GO:0005623,GO:0061458,GO:0022607,GO:0048608,GO:0008150,GO:0044085,GO:0006996,GO:0003674,GO:0046661,GO:0008584,GO:0043227,GO:0003006,GO:0046546,GO:0005634,GO:0043226,GO:0006950,GO:…	system development,single-multicellular organism process,multicellular organismal development,single-organism process,multicellular organismal process,organ development,anatomical structure development,developmental process,single-organism cellular process,single-organism developmental process,cellular response to stimulus,response to stimulus,protein binding,cellular_component,cellular component…	oas03010	Ribosome
TCONS_00280360	XLOC_008604	-	520	1.32921	0	inf	5e-05	0.00321	trans	ENSOARG00000010522(0.99289653408)	RPRML	-	GO:0050789,GO:0065007,GO:0005575,GO:0050790,GO:0005576,GO:0019222,GO:0065009,GO:0051336,GO:0008150,GO:0044092,GO:0051346,GO:0052547,GO:0043086,GO:0003674,GO:0010466,GO:0061134,GO:0030414,GO:0004857,GO:0030234,GO:0008152	regulation of biological process,biological regulation,cellular_component,regulation of catalytic activity,extracellular region,regulation of metabolic process,regulation of molecular function,regulation of hydrolase activity,biological_process,negative regulation of molecular function,negative regulation of hydrolase activity,regulation of peptidase activity,negative regulation of catalytic acti…	oas04080	Neuroactive ligand-receptor interaction
TCONS_00280360	XLOC_008604	-	520	1.32921	0	inf	5e-05	0.00321	trans	ENSOARG00000013423(0.99289653408)	RPS25	Ribosomal protein S25	GO:0005515,GO:0005488,GO:0003674	protein binding,binding,molecular_function	oas03010	Ribosome
TCONS_00280360	XLOC_008604	-	520	1.32921	0	inf	5e-05	0.00321	trans	ENSOARG00000021086(0.986069522256)	RPTN	S100/CaBP-9k-type, calcium binding, subdomain||EF-hand domain	GO:0005575,GO:0005509,GO:0044464,GO:0005488,GO:0005623,GO:0043167,GO:0003674,GO:0043169,GO:0043226,GO:0046872,GO:0005856,GO:0005622,GO:0044424,GO:0043229,GO:0001533,GO:0043228,GO:0043232	cellular_component,calcium ion binding,cell part,binding,cell,ion binding,molecular_function,cation binding,organelle,metal ion binding,cytoskeleton,intracellular,intracellular part,intracellular organelle,cornified envelope,non-membrane-bounded organelle,intracellular non-membrane-bounded organelle	oas04740	Olfactory transduction
TCONS_00280360	XLOC_008604	-	520	1.32921	0	inf	5e-05	0.00321	trans	ENSOARG00000020501(0.99289653408)	RTP1	-	GO:0044699,GO:0044763,GO:0005515,GO:0005575,GO:0009986,GO:0016043,GO:0071840,GO:0051179,GO:0009987,GO:0044464,GO:0005488,GO:0005623,GO:0008150,GO:0051205,GO:0003674,GO:0005102,GO:0033036,GO:0008104,GO:0031849,GO:0051668,GO:0016044,GO:0070727,GO:0034613,GO:0061024,GO:0051641,GO:0001664	single-organism process,single-organism cellular process,protein binding,cellular_component,cell surface,cellular component organization,cellular component organization or biogenesis,localization,cellular process,cell part,binding,cell,biological_process,protein insertion into membrane,molecular_function,receptor binding,macromolecule localization,protein localization,olfactory receptor binding,l…	oas04740	Olfactory transduction
TCONS_00280360	XLOC_008604	-	520	1.32921	0	inf	5e-05	0.00321	trans	ENSOARG00000011938(0.99289653408)	RXFP3	GPCR, rhodopsin-like, 7TM||G protein-coupled receptor, rhodopsin-like	GO:0044699,GO:0044763,GO:0050794,GO:0050789,GO:0048518,GO:0065007,GO:0023052,GO:0007154,GO:0044700,GO:0007165,GO:0048522,GO:0051716,GO:0050896,GO:0007166,GO:0004872,GO:0038023,GO:0004871,GO:0060089,GO:0004888,GO:0031224,GO:0016021,GO:0005575,GO:0044425,GO:0016020,GO:0065008,GO:0007186,GO:0004930,GO:0009987,GO:0044464,GO:0005623,GO:0008150,GO:0048878,GO:0042592,GO:0003674,GO:0007204,GO:0050801,GO:…	single-organism process,single-organism cellular process,regulation of cellular process,regulation of biological process,positive regulation of biological process,biological regulation,signaling,cell communication,single organism signaling,signal transduction,positive regulation of cellular process,cellular response to stimulus,response to stimulus,cell surface receptor signaling pathway,receptor…	oas04514,oas04670,oas04530	Cell adhesion molecules (CAMs),Leukocyte transendothelial migration,Tight junction
TCONS_00280360	XLOC_008604	-	520	1.32921	0	inf	5e-05	0.00321	trans	ENSOARG00000009022(0.959450408575)	SAMD10	Sterile alpha motif/pointed domain||Sterile alpha motif, type 1||Pointed domain||Sterile alpha motif, type 2||Sterile alpha motif domain	GO:0005515,GO:0005575,GO:0043565,GO:0044464,GO:0005488,GO:0005623,GO:0003674,GO:0043227,GO:0003677,GO:0005634,GO:0043226,GO:0043231,GO:0005622,GO:0044424,GO:0043229,GO:0097159,GO:1901363,GO:0003676	protein binding,cellular_component,sequence-specific DNA binding,cell part,binding,cell,molecular_function,membrane-bounded organelle,DNA binding,nucleus,organelle,intracellular membrane-bounded organelle,intracellular,intracellular part,intracellular organelle,organic cyclic compound binding,heterocyclic compound binding,nucleic acid binding	oas04740	Olfactory transduction
TCONS_00280360	XLOC_008604	-	520	1.32921	0	inf	5e-05	0.00321	trans	ENSOARG00000008058(0.99289653408)	SDR9C7	2,3-dihydro-2,3-dihydroxybenzoate dehydrogenase||Glucose/ribitol dehydrogenase||Short-chain dehydrogenase/reductase SDR	GO:0005575,GO:0044464,GO:0005623,GO:0008150,GO:0004745,GO:0003674,GO:0016614,GO:0043227,GO:0044710,GO:0005634,GO:0043226,GO:0016616,GO:0055114,GO:0005737,GO:0043231,GO:0005622,GO:0044424,GO:0070013,GO:0043233,GO:0031974,GO:0043229,GO:0031981,GO:0016491,GO:0044428,GO:0044422,GO:0044446,GO:0043228,GO:0043232,GO:0008152,GO:0005730,GO:0003824	cellular_component,cell part,cell,biological_process,retinol dehydrogenase activity,molecular_function,oxidoreductase activity, acting on CH-OH group of donors,membrane-bounded organelle,single-organism metabolic process,nucleus,organelle,oxidoreductase activity, acting on the CH-OH group of donors, NAD or NADP as acceptor,oxidation-reduction process,cytoplasm,intracellular membrane-bounded organ…	oas00970,oas01100	Aminoacyl-tRNA biosynthesis,Metabolic pathways
TCONS_00280360	XLOC_008604	-	520	1.32921	0	inf	5e-05	0.00321	trans	ENSOARG00000020765(0.99289653408)	SLC2A2	Major facilitator superfamily||Major facilitator superfamily domain||General substrate transporter||Glucose transporter, type 2 (GLUT2)||Reduced folate carrier||Sugar/inositol transporter	GO:0044699,GO:0044763,GO:0005886,GO:0071944,GO:0031224,GO:0016021,GO:0005575,GO:0044425,GO:0016020,GO:0051179,GO:0009987,GO:0006820,GO:0044464,GO:0005623,GO:0006811,GO:0015711,GO:0008150,GO:0044765,GO:0055085,GO:0042995,GO:0003674,GO:0022857,GO:0051234,GO:0071702,GO:0006810,GO:0022891,GO:0022892,GO:0051180,GO:0005215,GO:0005355,GO:0005903,GO:0055056,GO:0005737,GO:0005622,GO:0044424,GO:0015149,GO:…	single-organism process,single-organism cellular process,plasma membrane,cell periphery,intrinsic to membrane,integral to membrane,cellular_component,membrane part,membrane,localization,cellular process,anion transport,cell part,cell,ion transport,organic anion transport,biological_process,single-organism transport,transmembrane transport,cell projection,molecular_function,transmembrane transport…	oas04917,oas04930,oas04911,oas04950,oas04973	Prolactin signaling pathway,Type II diabetes mellitus,Insulin secretion,Maturity onset diabetes of the young,Carbohydrate digestion and absorption
TCONS_00280360	XLOC_008604	-	520	1.32921	0	inf	5e-05	0.00321	trans	ENSOARG00000007831(0.950731873375)	SLC2A9	General substrate transporter||Major facilitator superfamily domain||Major facilitator superfamily||Sugar/inositol transporter	GO:0044699,GO:0044763,GO:0005886,GO:0071944,GO:0031224,GO:0016021,GO:0005575,GO:0044425,GO:0016020,GO:0051179,GO:0009987,GO:0044464,GO:0005623,GO:0008150,GO:0044765,GO:0055085,GO:0003674,GO:0022857,GO:0051234,GO:0071702,GO:0044710,GO:0046415,GO:0006810,GO:0022891,GO:0044281,GO:0006082,GO:0022892,GO:0072521,GO:0005215,GO:0005355,GO:1901564,GO:0015149,GO:0015145,GO:0015758,GO:0008645,GO:0015749,GO:…	single-organism process,single-organism cellular process,plasma membrane,cell periphery,intrinsic to membrane,integral to membrane,cellular_component,membrane part,membrane,localization,cellular process,cell part,cell,biological_process,single-organism transport,transmembrane transport,molecular_function,transmembrane transporter activity,establishment of localization,organic substance transport,…	oas04024,oas05217,oas05200,oas04340	cAMP signaling pathway,Basal cell carcinoma,Pathways in cancer,Hedgehog signaling pathway
TCONS_00280360	XLOC_008604	-	520	1.32921	0	inf	5e-05	0.00321	trans	ENSOARG00000010928(0.983103243589)	SMG1	Armadillo-type fold||Protein kinase-like domain||PIK-related kinase, FATC||PIK-related kinase||Phosphatidylinositol 3-/4-kinase, catalytic domain	GO:0050896,GO:0005515,GO:0005575,GO:0006629,GO:0009987,GO:0044464,GO:0006468,GO:0005488,GO:0005623,GO:0008150,GO:0016310,GO:0044255,GO:0006796,GO:0006793,GO:0043167,GO:0006464,GO:0036211,GO:0003674,GO:0043412,GO:0046777,GO:0043227,GO:0043168,GO:0018193,GO:0044710,GO:0005634,GO:0043226,GO:0016773,GO:0019538,GO:0006950,GO:0030258,GO:0036094,GO:0046486,GO:0016301,GO:0018209,GO:0001882,GO:0018105,GO:…	response to stimulus,protein binding,cellular_component,lipid metabolic process,cellular process,cell part,protein phosphorylation,binding,cell,biological_process,phosphorylation,cellular lipid metabolic process,phosphate-containing compound metabolic process,phosphorus metabolic process,ion binding,cellular protein modification process,protein modification process,molecular_function,macromolecul…	oas03015	mRNA surveillance pathway
TCONS_00280360	XLOC_008604	-	520	1.32921	0	inf	5e-05	0.00321	trans	ENSOARG00000000938(0.960015546135)	SOCS4	SOCS protein, C-terminal||SH2 domain||SOCS4/SOCS5 domain	GO:0044699,GO:0044763,GO:0050794,GO:0050789,GO:0048518,GO:0065007,GO:0023052,GO:0007154,GO:0044700,GO:0007165,GO:0048522,GO:0051716,GO:0050896,GO:0007166,GO:0010646,GO:0023051,GO:0005515,GO:0009893,GO:0048583,GO:0009966,GO:0010604,GO:0048523,GO:0005575,GO:0048519,GO:0007167,GO:0031325,GO:0035556,GO:0051247,GO:0007169,GO:0032270,GO:0048585,GO:0050790,GO:0009968,GO:0010648,GO:0032268,GO:0051246,GO:…	single-organism process,single-organism cellular process,regulation of cellular process,regulation of biological process,positive regulation of biological process,biological regulation,signaling,cell communication,single organism signaling,signal transduction,positive regulation of cellular process,cellular response to stimulus,response to stimulus,cell surface receptor signaling pathway,regulati…	oas04917,oas04930,oas04910,oas04630	Prolactin signaling pathway,Type II diabetes mellitus,Insulin signaling pathway,Jak-STAT signaling pathway
TCONS_00280360	XLOC_008604	-	520	1.32921	0	inf	5e-05	0.00321	trans	ENSOARG00000006873(0.99289653408)	SPATA25	-	GO:0044699,GO:0032501,GO:0008150,GO:0022414,GO:0000003,GO:0007283,GO:0048232,GO:0048609,GO:0032504,GO:0007276,GO:0044702,GO:0019953	single-organism process,multicellular organismal process,biological_process,reproductive process,reproduction,spermatogenesis,male gamete generation,multicellular organismal reproductive process,multicellular organism reproduction,gamete generation,single organism reproductive process,sexual reproduction	oas04740	Olfactory transduction
TCONS_00280360	XLOC_008604	-	520	1.32921	0	inf	5e-05	0.00321	trans	ENSOARG00000010078(0.99289653408)	SPATA45	-	GO:0044707,GO:0044699,GO:0032501,GO:0044763,GO:0050794,GO:0050789,GO:0065007,GO:0023052,GO:0007154,GO:0044700,GO:0007165,GO:0051716,GO:0050896,GO:0042221,GO:0007166,GO:0004872,GO:0038023,GO:0004871,GO:0060089,GO:0004888,GO:0031224,GO:0016021,GO:0003008,GO:0005575,GO:0044425,GO:0050877,GO:0016020,GO:0007186,GO:0007600,GO:0004930,GO:0009987,GO:0008150,GO:0050906,GO:0007608,GO:0007606,GO:0003674,GO:…	single-multicellular organism process,single-organism process,multicellular organismal process,single-organism cellular process,regulation of cellular process,regulation of biological process,biological regulation,signaling,cell communication,single organism signaling,signal transduction,cellular response to stimulus,response to stimulus,response to chemical stimulus,cell surface receptor signali…	oas04740	Olfactory transduction
TCONS_00280360	XLOC_008604	-	520	1.32921	0	inf	5e-05	0.00321	trans	ENSOARG00000020448(0.985312661831)	SPTBN5	Calponin homology domain||Spectrin/alpha-actinin||Calmodulin-regulated spectrin-associated protein, CH domain||Spectrin repeat	GO:0044699,GO:0044763,GO:0005886,GO:0071944,GO:0005515,GO:0044421,GO:0005575,GO:0044425,GO:0016020,GO:0044459,GO:0016043,GO:0070062,GO:0043230,GO:0065010,GO:0071840,GO:0051179,GO:0005576,GO:0009987,GO:0044464,GO:0097458,GO:0071822,GO:0031988,GO:0005488,GO:0005623,GO:0031982,GO:0022607,GO:0043933,GO:0008150,GO:0044085,GO:0045177,GO:0044765,GO:0006996,GO:0051259,GO:0042995,GO:0006461,GO:0070271,GO:…	single-organism process,single-organism cellular process,plasma membrane,cell periphery,protein binding,extracellular region part,cellular_component,membrane part,membrane,plasma membrane part,cellular component organization,extracellular vesicular exosome,extracellular organelle,extracellular membrane-bounded organelle,cellular component organization or biogenesis,localization,extracellular regi…	oas04740	Olfactory transduction
TCONS_00280360	XLOC_008604	-	520	1.32921	0	inf	5e-05	0.00321	trans	ENSOARG00000015645(0.972792755167)	SRRT	Protein of unknown function DUF3546||Arsenite-resistance protein 2	GO:0048731,GO:0044707,GO:0007275,GO:0044699,GO:0032501,GO:0048856,GO:0032502,GO:0044763,GO:0050794,GO:0050789,GO:0044767,GO:0030154,GO:0048518,GO:0065007,GO:0051239,GO:0048869,GO:0007399,GO:0048522,GO:2000026,GO:0010033,GO:0051716,GO:0050896,GO:0050793,GO:0008283,GO:0042221,GO:0070887,GO:0071310,GO:0005515,GO:0045595,GO:0022008,GO:0048699,GO:0048523,GO:0048468,GO:0005575,GO:0048519,GO:0051094,GO:…	system development,single-multicellular organism process,multicellular organismal development,single-organism process,multicellular organismal process,anatomical structure development,developmental process,single-organism cellular process,regulation of cellular process,regulation of biological process,single-organism developmental process,cell differentiation,positive regulation of biological pro…	oas04932,oas05010,oas01100,oas05016,oas00190,oas05012	Non-alcoholic fatty liver disease (NAFLD),Alzheimer's disease,Metabolic pathways,Huntington's disease,Oxidative phosphorylation,Parkinson's disease
TCONS_00280360	XLOC_008604	-	520	1.32921	0	inf	5e-05	0.00321	trans	ENSOARG00000016551(0.99289653408)	STPG2	-	GO:0048731,GO:0044707,GO:0007275,GO:0044699,GO:0032501,GO:0048513,GO:0048856,GO:0032502,GO:0044763,GO:0050794,GO:0050789,GO:0044767,GO:0030154,GO:0065007,GO:0048869,GO:0009888,GO:0005515,GO:0060429,GO:0040011,GO:0030855,GO:0006928,GO:0048523,GO:0048468,GO:0048870,GO:0051674,GO:0005575,GO:0048519,GO:0051179,GO:0005576,GO:0009987,GO:0005488,GO:0061458,GO:0043066,GO:0060548,GO:0048608,GO:0008150,GO:…	system development,single-multicellular organism process,multicellular organismal development,single-organism process,multicellular organismal process,organ development,anatomical structure development,developmental process,single-organism cellular process,regulation of cellular process,regulation of biological process,single-organism developmental process,cell differentiation,biological regulati…	oas04740	Olfactory transduction
TCONS_00280360	XLOC_008604	-	520	1.32921	0	inf	5e-05	0.00321	trans	ENSOARG00000019977(0.992521444463)	STXBP5L	WD40 repeat||WD40-repeat-containing domain||Lethal giant larvae homologue 2||Lethal giant larvae (Lgl)-like, C-terminal domain||Lethal(2) giant larvae protein||Synaptobrevin	GO:0044699,GO:0044763,GO:0050794,GO:0050789,GO:0048518,GO:0065007,GO:0023052,GO:0007154,GO:0044700,GO:0005886,GO:0048522,GO:0071944,GO:0010646,GO:0023051,GO:0005515,GO:0031224,GO:0016021,GO:0048523,GO:0005575,GO:0048519,GO:0044425,GO:0016020,GO:0032879,GO:0065008,GO:0051179,GO:0007267,GO:0009987,GO:0044464,GO:0005488,GO:0005623,GO:0051051,GO:0046676,GO:0051050,GO:0008150,GO:0050796,GO:0046888,GO:…	single-organism process,single-organism cellular process,regulation of cellular process,regulation of biological process,positive regulation of biological process,biological regulation,signaling,cell communication,single organism signaling,plasma membrane,positive regulation of cellular process,cell periphery,regulation of cell communication,regulation of signaling,protein binding,intrinsic to me…	oas04514	Cell adhesion molecules (CAMs)
TCONS_00280360	XLOC_008604	-	520	1.32921	0	inf	5e-05	0.00321	trans	ENSOARG00000017213(0.982843606857)	SVOP	Major facilitator superfamily||Major facilitator superfamily domain||General substrate transporter||Organic cation transport protein	GO:0044699,GO:0044763,GO:0031224,GO:0016021,GO:0005575,GO:0044425,GO:0016020,GO:0051179,GO:0009987,GO:0006811,GO:0008150,GO:0044765,GO:0055085,GO:0003674,GO:0034220,GO:0022857,GO:0051234,GO:0006810,GO:0022891,GO:0022892,GO:0015075,GO:0005215	single-organism process,single-organism cellular process,intrinsic to membrane,integral to membrane,cellular_component,membrane part,membrane,localization,cellular process,ion transport,biological_process,single-organism transport,transmembrane transport,molecular_function,ion transmembrane transport,transmembrane transporter activity,establishment of localization,transport,substrate-specific tra…	--	--
TCONS_00280360	XLOC_008604	-	520	1.32921	0	inf	5e-05	0.00321	trans	ENSOARG00000017528(-0.981035784838)	TAS2R40	Taste receptor type 2	GO:0044707,GO:0044699,GO:0032501,GO:0044763,GO:0050794,GO:0050789,GO:0065007,GO:0023052,GO:0007154,GO:0044700,GO:0007165,GO:0051716,GO:0050896,GO:0042221,GO:0007166,GO:0004872,GO:0038023,GO:0004871,GO:0060089,GO:0004888,GO:0031224,GO:0016021,GO:0003008,GO:0005575,GO:0044425,GO:0050877,GO:0016020,GO:0007186,GO:0007600,GO:0004930,GO:0009987,GO:0008150,GO:0050906,GO:0007606,GO:0003674,GO:0050907,GO:…	single-multicellular organism process,single-organism process,multicellular organismal process,single-organism cellular process,regulation of cellular process,regulation of biological process,biological regulation,signaling,cell communication,single organism signaling,signal transduction,cellular response to stimulus,response to stimulus,response to chemical stimulus,cell surface receptor signali…	oas04742	Taste transduction
TCONS_00280360	XLOC_008604	-	520	1.32921	0	inf	5e-05	0.00321	trans	ENSOARG00000012438(0.99289653408)	TCN1	Cobalamin (vitamin B12)-binding transporter, eukaryotic	GO:0044699,GO:0044421,GO:0005575,GO:0051179,GO:0005576,GO:0005615,GO:0005488,GO:0008150,GO:0071705,GO:0044765,GO:0003674,GO:0051234,GO:0019842,GO:0071702,GO:0015889,GO:0006810,GO:0051180,GO:0036094,GO:0031419,GO:0046906,GO:0097159,GO:1901363	single-organism process,extracellular region part,cellular_component,localization,extracellular region,extracellular space,binding,biological_process,nitrogen compound transport,single-organism transport,molecular_function,establishment of localization,vitamin binding,organic substance transport,cobalamin transport,transport,vitamin transport,small molecule binding,cobalamin binding,tetrapyrrole …	oas04660,oas05332,oas05323,oas05162,oas04514,oas05330,oas04940,oas05320,oas05416,oas04672,oas05322	T cell receptor signaling pathway,Graft-versus-host disease,Rheumatoid arthritis,Measles,Cell adhesion molecules (CAMs),Allograft rejection,Type I diabetes mellitus,Autoimmune thyroid disease,Viral myocarditis,Intestinal immune network for IgA production,Systemic lupus erythematosus
TCONS_00280360	XLOC_008604	-	520	1.32921	0	inf	5e-05	0.00321	trans	ENSOARG00000009601(0.99289653408)	TCTE1	Leucine-rich repeat, ribonuclease inhibitor subtype	GO:0044421,GO:0005575,GO:0005576,GO:0005615,GO:0044464,GO:0005623,GO:0003674,GO:0005882,GO:0045095,GO:0043226,GO:0045111,GO:0005856,GO:0044430,GO:0005622,GO:0044424,GO:0043229,GO:0044422,GO:0044446,GO:0043234,GO:0043228,GO:0043232,GO:0005198,GO:0032991	extracellular region part,cellular_component,extracellular region,extracellular space,cell part,cell,molecular_function,intermediate filament,keratin filament,organelle,intermediate filament cytoskeleton,cytoskeleton,cytoskeletal part,intracellular,intracellular part,intracellular organelle,organelle part,intracellular organelle part,protein complex,non-membrane-bounded organelle,intracellular no…	oas04740	Olfactory transduction
TCONS_00280360	XLOC_008604	-	520	1.32921	0	inf	5e-05	0.00321	trans	ENSOARG00000014221(0.955261525832)	TENM1	YD repeat||Epidermal growth factor-like domain||EGF-like domain, extracellular||Teneurin intracellular, N-terminal	GO:0044699,GO:0044763,GO:0050794,GO:0050789,GO:0048518,GO:0065007,GO:0023052,GO:0007154,GO:0044700,GO:0007165,GO:0005886,GO:0048522,GO:0071944,GO:0051716,GO:0050896,GO:0010646,GO:0023051,GO:0005515,GO:0009893,GO:0031224,GO:0048583,GO:0009966,GO:0016021,GO:0010604,GO:0030029,GO:0005575,GO:0044425,GO:0007243,GO:0023056,GO:0030036,GO:0016020,GO:0010562,GO:0045937,GO:0010627,GO:0010740,GO:0044459,GO:…	single-organism process,single-organism cellular process,regulation of cellular process,regulation of biological process,positive regulation of biological process,biological regulation,signaling,cell communication,single organism signaling,signal transduction,plasma membrane,positive regulation of cellular process,cell periphery,cellular response to stimulus,response to stimulus,regulation of cel…	oas00970,oas01100	Aminoacyl-tRNA biosynthesis,Metabolic pathways
TCONS_00280360	XLOC_008604	-	520	1.32921	0	inf	5e-05	0.00321	trans	ENSOARG00000012336(0.973152851804)	TLE4	WD40-repeat-containing domain||WD40 repeat||Groucho/transducin-like enhancer||Groucho/TLE, N-terminal Q-rich domain	GO:0044699,GO:0044763,GO:0050794,GO:0050789,GO:0065007,GO:0023052,GO:0007154,GO:0044700,GO:0007165,GO:0051716,GO:0050896,GO:0007166,GO:0005515,GO:0048523,GO:0005575,GO:0048519,GO:0001071,GO:0003700,GO:0016055,GO:0019222,GO:0006357,GO:0009987,GO:0044464,GO:0005488,GO:0005623,GO:0031323,GO:0060255,GO:0006366,GO:0080090,GO:0000981,GO:0008150,GO:0031324,GO:0010468,GO:0000122,GO:0009892,GO:0010605,GO:…	single-organism process,single-organism cellular process,regulation of cellular process,regulation of biological process,biological regulation,signaling,cell communication,single organism signaling,signal transduction,cellular response to stimulus,response to stimulus,cell surface receptor signaling pathway,protein binding,negative regulation of cellular process,cellular_component,negative regula…	oas01100	Metabolic pathways
TCONS_00280360	XLOC_008604	-	520	1.32921	0	inf	5e-05	0.00321	trans	ENSOARG00000008708(0.99289653408)	TM6SF2	Transmembrane protein 6/97	GO:0050789,GO:0065007,GO:0005575,GO:0044425,GO:0016020,GO:0019222,GO:0019216,GO:0006629,GO:0044464,GO:0005623,GO:0080090,GO:0008150,GO:0005793,GO:0043227,GO:0044710,GO:0043226,GO:0012505,GO:0005783,GO:0044432,GO:0042175,GO:0005789,GO:0005737,GO:0043231,GO:0005622,GO:0044424,GO:0043229,GO:0031090,GO:0044422,GO:0033116,GO:0071704,GO:0044446,GO:0044238,GO:0008152,GO:0044444	regulation of biological process,biological regulation,cellular_component,membrane part,membrane,regulation of metabolic process,regulation of lipid metabolic process,lipid metabolic process,cell part,cell,regulation of primary metabolic process,biological_process,endoplasmic reticulum-Golgi intermediate compartment,membrane-bounded organelle,single-organism metabolic process,organelle,endomembra…	oas00590,oas01100	Arachidonic acid metabolism,Metabolic pathways
TCONS_00280360	XLOC_008604	-	520	1.32921	0	inf	5e-05	0.00321	trans	ENSOARG00000020751(0.99289653408)	TMEM212	CD20-like family	GO:0031224,GO:0016021,GO:0005575,GO:0044425,GO:0016020	intrinsic to membrane,integral to membrane,cellular_component,membrane part,membrane	oas03420	Nucleotide excision repair
TCONS_00280360	XLOC_008604	-	520	1.32921	0	inf	5e-05	0.00321	trans	ENSOARG00000009026(0.99289653408)	TMEM215	-	GO:0044707,GO:0044699,GO:0032501,GO:0044763,GO:0050794,GO:0050789,GO:0065007,GO:0023052,GO:0007154,GO:0044700,GO:0007165,GO:0005886,GO:0071944,GO:0051716,GO:0050896,GO:0042221,GO:0007166,GO:0004872,GO:0038023,GO:0004871,GO:0060089,GO:0004888,GO:0031224,GO:0016021,GO:0003008,GO:0005575,GO:0044425,GO:0050877,GO:0016020,GO:0007186,GO:0007600,GO:0004930,GO:0009987,GO:0044464,GO:0005623,GO:0008150,GO:…	single-multicellular organism process,single-organism process,multicellular organismal process,single-organism cellular process,regulation of cellular process,regulation of biological process,biological regulation,signaling,cell communication,single organism signaling,signal transduction,plasma membrane,cell periphery,cellular response to stimulus,response to stimulus,response to chemical stimulu…	oas04740	Olfactory transduction
TCONS_00280360	XLOC_008604	-	520	1.32921	0	inf	5e-05	0.00321	trans	ENSOARG00000018028(0.99289653408)	TMPRSS5	Peptidase S1A, chymotrypsin-type||Trypsin-like cysteine/serine peptidase domain||SRCR-like domain||SRCR domain||Peptidase S1	GO:0005886,GO:0071944,GO:0004872,GO:0005575,GO:0016020,GO:0051179,GO:0044464,GO:0097458,GO:0005623,GO:0008150,GO:0006898,GO:0006897,GO:0043025,GO:0044297,GO:0003674,GO:0051234,GO:0019538,GO:0006810,GO:0038024,GO:0017171,GO:0008236,GO:0005044,GO:0004252,GO:0016192,GO:0006508,GO:0070011,GO:0008233,GO:0043170,GO:0004175,GO:0071704,GO:0044238,GO:0016787,GO:0008152,GO:0003824	plasma membrane,cell periphery,receptor activity,cellular_component,membrane,localization,cell part,neuron part,cell,biological_process,receptor-mediated endocytosis,endocytosis,neuronal cell body,cell body,molecular_function,establishment of localization,protein metabolic process,transport,cargo receptor activity,serine hydrolase activity,serine-type peptidase activity,scavenger receptor activit…	oas04080	Neuroactive ligand-receptor interaction
TCONS_00280360	XLOC_008604	-	520	1.32921	0	inf	5e-05	0.00321	trans	ENSOARG00000001345(0.99289653408)	TPH1	Tryptophan 5-monooxygenase||Aromatic amino acid hydroxylase, C-terminal||Tyrosine 3-monooxygenase-like	GO:0048731,GO:0044707,GO:0007275,GO:0044699,GO:0032501,GO:0048513,GO:0048856,GO:0032502,GO:0044763,GO:0050794,GO:0050789,GO:0044767,GO:0030154,GO:0048518,GO:0065007,GO:0048869,GO:0048522,GO:0050793,GO:0045595,GO:0005575,GO:0048732,GO:0051094,GO:0045597,GO:0009987,GO:0044464,GO:0005488,GO:0005623,GO:0045444,GO:0008150,GO:0030879,GO:0046849,GO:0045598,GO:0043167,GO:0003674,GO:0031406,GO:0043168,GO:…	system development,single-multicellular organism process,multicellular organismal development,single-organism process,multicellular organismal process,organ development,anatomical structure development,developmental process,single-organism cellular process,regulation of cellular process,regulation of biological process,single-organism developmental process,cell differentiation,positive regulation…	oas04726,oas00380,oas01100	Serotonergic synapse,Tryptophan metabolism,Metabolic pathways
TCONS_00280360	XLOC_008604	-	520	1.32921	0	inf	5e-05	0.00321	trans	ENSOARG00000003289(0.99289653408)	TRAV10	Immunoglobulin subtype||Immunoglobulin V-set domain||Immunoglobulin-like domain||Immunoglobulin I-set	GO:0005515,GO:0005488,GO:0003674	protein binding,binding,molecular_function	oas04660,oas05332,oas05323,oas05162,oas04514,oas05330,oas04940,oas05320,oas05416,oas04672,oas05322	T cell receptor signaling pathway,Graft-versus-host disease,Rheumatoid arthritis,Measles,Cell adhesion molecules (CAMs),Allograft rejection,Type I diabetes mellitus,Autoimmune thyroid disease,Viral myocarditis,Intestinal immune network for IgA production,Systemic lupus erythematosus
TCONS_00280360	XLOC_008604	-	520	1.32921	0	inf	5e-05	0.00321	trans	ENSOARG00000003362(0.99289653408)	TRIM77	Zinc finger, RING-type||Butyrophylin-like||Zinc finger, B-box||Concanavalin A-like lectin/glucanase domain||SPRY domain||B30.2/SPRY domain	GO:0005515,GO:0005575,GO:0044464,GO:0005488,GO:0005623,GO:0043167,GO:0003674,GO:0043169,GO:0046872,GO:0046914,GO:0005622,GO:0008270	protein binding,cellular_component,cell part,binding,cell,ion binding,molecular_function,cation binding,metal ion binding,transition metal ion binding,intracellular,zinc ion binding	oas04024,oas04080,oas04540,oas05414,oas04022,oas04020,oas04261,oas04970,oas04144	cAMP signaling pathway,Neuroactive ligand-receptor interaction,Gap junction,Dilated cardiomyopathy,cGMP-PKG signaling pathway,Calcium signaling pathway,Adrenergic signaling in cardiomyocytes,Salivary secretion,Endocytosis
TCONS_00280360	XLOC_008604	-	520	1.32921	0	inf	5e-05	0.00321	trans	ENSOARG00000011255(-0.978367145171)	TSTD2	Rhodanese-like domain	GO:0005515,GO:0005488,GO:0003674	protein binding,binding,molecular_function	oas04932,oas05010,oas01100,oas05016,oas00190,oas05012	Non-alcoholic fatty liver disease (NAFLD),Alzheimer's disease,Metabolic pathways,Huntington's disease,Oxidative phosphorylation,Parkinson's disease
TCONS_00280360	XLOC_008604	-	520	1.32921	0	inf	5e-05	0.00321	trans	ENSOARG00000010806(0.99289653408)	UBASH3A	Histidine phosphatase superfamily||SH3 domain||Ubiquitin-associated/translation elongation factor EF1B, N-terminal, eukaryote||Histidine phosphatase superfamily, clade-1||UBA-like	GO:0044707,GO:0044699,GO:0032501,GO:0044763,GO:0050794,GO:0050789,GO:0048518,GO:0065007,GO:0023052,GO:0007154,GO:0044700,GO:0051239,GO:0007165,GO:0051716,GO:0050896,GO:0007166,GO:0010646,GO:0023051,GO:0005515,GO:0048583,GO:0009966,GO:0044421,GO:0048523,GO:0005575,GO:0048519,GO:0070062,GO:0043230,GO:0065010,GO:0048585,GO:0009968,GO:0010648,GO:0005576,GO:0023057,GO:0048584,GO:0009987,GO:0044464,GO:…	single-multicellular organism process,single-organism process,multicellular organismal process,single-organism cellular process,regulation of cellular process,regulation of biological process,positive regulation of biological process,biological regulation,signaling,cell communication,single organism signaling,regulation of multicellular organismal process,signal transduction,cellular response to …	oas04022,oas04020,oas05166,oas05161,oas05203,oas05016,oas05012	cGMP-PKG signaling pathway,Calcium signaling pathway,HTLV-I infection,Hepatitis B,Viral carcinogenesis,Huntington's disease,Parkinson's disease
TCONS_00280360	XLOC_008604	-	520	1.32921	0	inf	5e-05	0.00321	trans	ENSOARG00000003070(0.980874975432)	ULK3	Lipopolysaccharide kinase||Tyrosine-protein kinase, catalytic domain||Serine/threonine/dual specificity protein kinase, catalytic domain||Protein kinase-like domain||Protein kinase domain||MIT||Serine-threonine/tyrosine-protein kinase catalytic domain	GO:0044699,GO:0044763,GO:0050794,GO:0050789,GO:0048518,GO:0065007,GO:0023052,GO:0007154,GO:0044700,GO:0007165,GO:0048522,GO:0051716,GO:0050896,GO:0007166,GO:0010646,GO:0023051,GO:0005515,GO:0048583,GO:0009966,GO:0048523,GO:0005575,GO:0048519,GO:0023056,GO:0016020,GO:0010647,GO:0009967,GO:0048585,GO:0009968,GO:0010648,GO:0023057,GO:0048584,GO:0009987,GO:0044464,GO:0006468,GO:0005488,GO:0005623,GO:…	single-organism process,single-organism cellular process,regulation of cellular process,regulation of biological process,positive regulation of biological process,biological regulation,signaling,cell communication,single organism signaling,signal transduction,positive regulation of cellular process,cellular response to stimulus,response to stimulus,cell surface receptor signaling pathway,regulati…	oas04150,oas04140	mTOR signaling pathway,Regulation of autophagy
TCONS_00280360	XLOC_008604	-	520	1.32921	0	inf	5e-05	0.00321	trans	ENSOARG00000000592(0.99289653408)	UNC5CL	ZU5 domain||Death-like domain||Death domain	GO:0044699,GO:0044763,GO:0050794,GO:0050789,GO:0048518,GO:0065007,GO:0023052,GO:0007154,GO:0044700,GO:0007165,GO:0048522,GO:0051716,GO:0050896,GO:0010646,GO:0023051,GO:0005515,GO:0048583,GO:0009966,GO:0005575,GO:0007243,GO:0023056,GO:0016020,GO:0010627,GO:0010740,GO:0010647,GO:0035556,GO:0009967,GO:0000165,GO:0043408,GO:0048584,GO:0043410,GO:0009987,GO:0005488,GO:0046328,GO:0008150,GO:0007254,GO:…	single-organism process,single-organism cellular process,regulation of cellular process,regulation of biological process,positive regulation of biological process,biological regulation,signaling,cell communication,single organism signaling,signal transduction,positive regulation of cellular process,cellular response to stimulus,response to stimulus,regulation of cell communication,regulation of s…	oas04022,oas04020,oas05166,oas05161,oas05203,oas05016,oas05012	cGMP-PKG signaling pathway,Calcium signaling pathway,HTLV-I infection,Hepatitis B,Viral carcinogenesis,Huntington's disease,Parkinson's disease
TCONS_00280360	XLOC_008604	-	520	1.32921	0	inf	5e-05	0.00321	trans	ENSOARG00000002533(0.969902853243)	VIPAS39	Golgin subfamily A member 5	GO:0044699,GO:0044763,GO:0005515,GO:0005575,GO:0044425,GO:0016020,GO:0051179,GO:0009987,GO:0044464,GO:0005488,GO:0005623,GO:0008150,GO:0044765,GO:0003674,GO:0033036,GO:0008104,GO:0055037,GO:0043227,GO:0051234,GO:0071702,GO:0043226,GO:0006810,GO:0007041,GO:0070727,GO:0045184,GO:0034613,GO:0015031,GO:0005769,GO:0007034,GO:0051641,GO:0005737,GO:0043231,GO:0005622,GO:0044424,GO:0043229,GO:0030897,GO:…	single-organism process,single-organism cellular process,protein binding,cellular_component,membrane part,membrane,localization,cellular process,cell part,binding,cell,biological_process,single-organism transport,molecular_function,macromolecule localization,protein localization,recycling endosome,membrane-bounded organelle,establishment of localization,organic substance transport,organelle,trans…	oas04080	Neuroactive ligand-receptor interaction
TCONS_00280360	XLOC_008604	-	520	1.32921	0	inf	5e-05	0.00321	trans	ENSOARG00000012640(0.971277341885)	WDR54	WD40-repeat-containing domain||WD40 repeat	GO:0005515,GO:0005488,GO:0003674	protein binding,binding,molecular_function	oas04740	Olfactory transduction
TCONS_00280360	XLOC_008604	-	520	1.32921	0	inf	5e-05	0.00321	trans	ENSOARG00000015400(0.964525324187)	WNT5A	Wnt	GO:0048731,GO:0044707,GO:0007275,GO:0044699,GO:0032501,GO:0048513,GO:0048856,GO:0032502,GO:0044763,GO:0050794,GO:0050789,GO:0044767,GO:0030154,GO:0048518,GO:0065007,GO:0023052,GO:0007154,GO:0044700,GO:0051239,GO:0048869,GO:0007165,GO:0007399,GO:0048522,GO:0009653,GO:0007423,GO:2000026,GO:0010033,GO:0009888,GO:0051716,GO:0009887,GO:0050896,GO:0043588,GO:0050793,GO:0008283,GO:0042221,GO:0070887,GO:…	system development,single-multicellular organism process,multicellular organismal development,single-organism process,multicellular organismal process,organ development,anatomical structure development,developmental process,single-organism cellular process,regulation of cellular process,regulation of biological process,single-organism developmental process,cell differentiation,positive regulation…	oas04550,oas05217,oas05205,oas04390,oas05200,oas04340,oas05166,oas04916,oas04310	Signaling pathways regulating pluripotency of stem cells,Basal cell carcinoma,Proteoglycans in cancer,Hippo signaling pathway,Pathways in cancer,Hedgehog signaling pathway,HTLV-I infection,Melanogenesis,Wnt signaling pathway
TCONS_00280360	XLOC_008604	-	520	1.32921	0	inf	5e-05	0.00321	trans	ENSOARG00000001810(0.99289653408)	ZBED2	Zinc finger, BED-type	GO:0044699,GO:0044763,GO:0050794,GO:0050789,GO:0048518,GO:0065007,GO:0023052,GO:0007154,GO:0044700,GO:0007165,GO:0048522,GO:0051716,GO:0050896,GO:0007166,GO:0010646,GO:0023051,GO:0005515,GO:0009893,GO:0048583,GO:0009966,GO:0010604,GO:0048523,GO:0005575,GO:0048519,GO:0023056,GO:0016020,GO:0010647,GO:0031325,GO:0009967,GO:0030111,GO:0065008,GO:0032268,GO:0060828,GO:0051246,GO:0016055,GO:0010628,GO:…	single-organism process,single-organism cellular process,regulation of cellular process,regulation of biological process,positive regulation of biological process,biological regulation,signaling,cell communication,single organism signaling,signal transduction,positive regulation of cellular process,cellular response to stimulus,response to stimulus,cell surface receptor signaling pathway,regulati…	oas04080	Neuroactive ligand-receptor interaction
TCONS_00280360	XLOC_008604	-	520	1.32921	0	inf	5e-05	0.00321	trans	ENSOARG00000014655(0.961873096603)	ZMIZ2	Zinc finger, MIZ-type	GO:0050794,GO:0050789,GO:0048518,GO:0065007,GO:0048522,GO:0005515,GO:0009893,GO:0010604,GO:0005575,GO:0031325,GO:0010628,GO:0019222,GO:0006357,GO:0009987,GO:0044464,GO:0005488,GO:0005623,GO:0031323,GO:0060255,GO:0006366,GO:0080090,GO:0009891,GO:0008150,GO:0010468,GO:0031328,GO:0045893,GO:0051173,GO:0051254,GO:0043167,GO:0045944,GO:0010557,GO:0003674,GO:0045935,GO:0043227,GO:0009889,GO:0051171,GO:…	regulation of cellular process,regulation of biological process,positive regulation of biological process,biological regulation,positive regulation of cellular process,protein binding,positive regulation of metabolic process,positive regulation of macromolecule metabolic process,cellular_component,positive regulation of cellular metabolic process,positive regulation of gene expression,regulation …	oas05202,oas04668,oas05323	Transcriptional misregulation in cancer,TNF signaling pathway,Rheumatoid arthritis
TCONS_00280360	XLOC_008604	-	520	1.32921	0	inf	5e-05	0.00321	trans	ENSOARG00000014028(0.961996411233)	ZMYM2	TRASH domain||Zinc finger, MYM-type||Protein of unknown function DUF3504	GO:0005515,GO:0005575,GO:0044464,GO:0005488,GO:0005623,GO:0043167,GO:0003674,GO:0043227,GO:0005634,GO:0043169,GO:0043226,GO:0046872,GO:0031624,GO:0005654,GO:0044390,GO:0016604,GO:0043231,GO:0046914,GO:0005622,GO:0044424,GO:0008270,GO:0070013,GO:0043233,GO:0031974,GO:0044451,GO:0043229,GO:0031981,GO:0044428,GO:0044422,GO:0044446,GO:0019899,GO:0016605	protein binding,cellular_component,cell part,binding,cell,ion binding,molecular_function,membrane-bounded organelle,nucleus,cation binding,organelle,metal ion binding,ubiquitin conjugating enzyme binding,nucleoplasm,small protein conjugating enzyme binding,nuclear body,intracellular membrane-bounded organelle,transition metal ion binding,intracellular,intracellular part,zinc ion binding,intracell…	oas04024,oas04080,oas04540,oas05414,oas04022,oas04020,oas04261,oas04970,oas04144	cAMP signaling pathway,Neuroactive ligand-receptor interaction,Gap junction,Dilated cardiomyopathy,cGMP-PKG signaling pathway,Calcium signaling pathway,Adrenergic signaling in cardiomyocytes,Salivary secretion,Endocytosis
TCONS_00280360	XLOC_008604	-	520	1.32921	0	inf	5e-05	0.00321	trans	ENSOARG00000002496(-0.965953398658)	ZNF316	Zinc finger, C2H2||Krueppel-associated box	GO:0050794,GO:0050789,GO:0065007,GO:0005575,GO:0019222,GO:0009987,GO:0044464,GO:0005488,GO:0005623,GO:0031323,GO:0060255,GO:0080090,GO:0008150,GO:0010468,GO:0043167,GO:0003674,GO:0009889,GO:0051171,GO:0006355,GO:0031326,GO:2001141,GO:2000112,GO:0051252,GO:0043169,GO:0034654,GO:0010556,GO:0046872,GO:0032774,GO:0019219,GO:0044271,GO:1901362,GO:0006351,GO:0018130,GO:0019438,GO:0010467,GO:0005622,GO:…	regulation of cellular process,regulation of biological process,biological regulation,cellular_component,regulation of metabolic process,cellular process,cell part,binding,cell,regulation of cellular metabolic process,regulation of macromolecule metabolic process,regulation of primary metabolic process,biological_process,regulation of gene expression,ion binding,molecular_function,regulation of b…	oas04080	Neuroactive ligand-receptor interaction
TCONS_00282431	XLOC_015081	-	9425	8.16041	4.2664	0.935621	5e-05	0.00321	--	--	--	--	--	--	--	--
TCONS_00282431	XLOC_015081	-	9425	8.16041	4.2664	0.935621	5e-05	0.00321	trans	ENSOARG00000014569(0.979998123093)	-	Serine/threonine/dual specificity protein kinase, catalytic domain||HEAT, type 2||HEAT||Armadillo-type fold||Protein kinase-like domain||Serine-threonine/tyrosine-protein kinase catalytic domain||Protein kinase domain	GO:0005515,GO:0009987,GO:0006468,GO:0005488,GO:0008150,GO:0016310,GO:0006796,GO:0006793,GO:0043167,GO:0006464,GO:0036211,GO:0003674,GO:0043412,GO:0043168,GO:0016773,GO:0004672,GO:0019538,GO:0036094,GO:0016301,GO:0001882,GO:0017076,GO:0032555,GO:0030554,GO:0032550,GO:0035639,GO:0001883,GO:0000166,GO:1901265,GO:0032553,GO:0005524,GO:0032559,GO:0032549,GO:0044267,GO:0043170,GO:0071704,GO:0044238,GO:…	protein binding,cellular process,protein phosphorylation,binding,biological_process,phosphorylation,phosphate-containing compound metabolic process,phosphorus metabolic process,ion binding,cellular protein modification process,protein modification process,molecular_function,macromolecule modification,anion binding,phosphotransferase activity, alcohol group as acceptor,protein kinase activity,prot…	--	--
TCONS_00282431	XLOC_015081	-	9425	8.16041	4.2664	0.935621	5e-05	0.00321	trans	ENSOARG00000020118(0.951189000827)	-	Putative phosphatase regulatory subunit	GO:0005515,GO:0005488,GO:0003674	protein binding,binding,molecular_function	oas04024,oas04725,oas04380,oas04921,oas04020,oas04722,oas05031,oas04720,oas05034	cAMP signaling pathway,Cholinergic synapse,Osteoclast differentiation,Oxytocin signaling pathway,Calcium signaling pathway,Neurotrophin signaling pathway,Amphetamine addiction,Long-term potentiation,Alcoholism
TCONS_00282431	XLOC_015081	-	9425	8.16041	4.2664	0.935621	5e-05	0.00321	trans	ENSOARG00000009868(0.957316671714)	-	MHC classes I/II-like antigen recognition protein||MHC class I alpha chain, alpha1 alpha2 domains||Immunoglobulin C1-set||Immunoglobulin-like domain	GO:0050896,GO:0005515,GO:0031224,GO:0016021,GO:0005575,GO:0044425,GO:0016020,GO:0005488,GO:0008150,GO:0002376,GO:0003674,GO:0006955,GO:0019882	response to stimulus,protein binding,intrinsic to membrane,integral to membrane,cellular_component,membrane part,membrane,binding,biological_process,immune system process,molecular_function,immune response,antigen processing and presentation	oas04024,oas04725,oas04380,oas04921,oas04020,oas04722,oas05031,oas04720,oas05034	cAMP signaling pathway,Cholinergic synapse,Osteoclast differentiation,Oxytocin signaling pathway,Calcium signaling pathway,Neurotrophin signaling pathway,Amphetamine addiction,Long-term potentiation,Alcoholism
TCONS_00282431	XLOC_015081	-	9425	8.16041	4.2664	0.935621	5e-05	0.00321	trans	ENSOARG00000015541(0.970095638042)	-	Variant SH3 domain||SH3 domain	GO:0044699,GO:0044763,GO:0050794,GO:0050789,GO:0065007,GO:0023052,GO:0007154,GO:0044700,GO:0007165,GO:0051716,GO:0050896,GO:0010646,GO:0023051,GO:0005515,GO:0048583,GO:0009966,GO:0007243,GO:0010627,GO:0035556,GO:0000165,GO:0043408,GO:0009987,GO:0005488,GO:0046328,GO:0008150,GO:0007254,GO:0070302,GO:0032872,GO:0006915,GO:0031098,GO:0051403,GO:0012501,GO:0008219,GO:0016265,GO:0003674,GO:0080134,GO:…	single-organism process,single-organism cellular process,regulation of cellular process,regulation of biological process,biological regulation,signaling,cell communication,single organism signaling,signal transduction,cellular response to stimulus,response to stimulus,regulation of cell communication,regulation of signaling,protein binding,regulation of response to stimulus,regulation of signal t…	oas04530	Tight junction
TCONS_00282431	XLOC_015081	-	9425	8.16041	4.2664	0.935621	5e-05	0.00321	trans	ENSOARG00000002637(0.960424428994)	-	Type-2 ice-structuring protein||C-type lectin fold||C-type lectin	GO:0048731,GO:0044707,GO:0007275,GO:0044699,GO:0032501,GO:0048513,GO:0048856,GO:0032502,GO:0044763,GO:0050794,GO:0050789,GO:0044767,GO:0030154,GO:0065007,GO:0051239,GO:0048869,GO:0005886,GO:0071944,GO:0009653,GO:2000026,GO:0009888,GO:0050793,GO:0008283,GO:0005515,GO:0045595,GO:0030029,GO:0048646,GO:0042127,GO:0048468,GO:0005575,GO:0044425,GO:0030036,GO:0016020,GO:0016043,GO:0007010,GO:0071840,GO:…	system development,single-multicellular organism process,multicellular organismal development,single-organism process,multicellular organismal process,organ development,anatomical structure development,developmental process,single-organism cellular process,regulation of cellular process,regulation of biological process,single-organism developmental process,cell differentiation,biological regulati…	oas05162,oas04145,oas05152	Measles,Phagosome,Tuberculosis
TCONS_00282431	XLOC_015081	-	9425	8.16041	4.2664	0.935621	5e-05	0.00321	trans	ENSOARG00000018425(0.95105962099)	-	GPCR, rhodopsin-like, 7TM||5-Hydroxytryptamine 1D receptor||7TM GPCR, olfactory receptor/chemoreceptor Srsx||G protein-coupled receptor, rhodopsin-like||5-hydroxytryptamine receptor family	GO:0044707,GO:0044699,GO:0032501,GO:0044763,GO:0050794,GO:0050789,GO:0065007,GO:0023052,GO:0007154,GO:0044700,GO:0007165,GO:0005886,GO:0071944,GO:0051716,GO:0050896,GO:0007166,GO:0004872,GO:0038023,GO:0004871,GO:0060089,GO:0004888,GO:0040011,GO:0031224,GO:0048583,GO:0016021,GO:0003008,GO:0005575,GO:0044425,GO:0050877,GO:0016020,GO:0040012,GO:0044459,GO:0065008,GO:0007186,GO:0007267,GO:0004930,GO:…	single-multicellular organism process,single-organism process,multicellular organismal process,single-organism cellular process,regulation of cellular process,regulation of biological process,biological regulation,signaling,cell communication,single organism signaling,signal transduction,plasma membrane,cell periphery,cellular response to stimulus,response to stimulus,cell surface receptor signal…	oas04024,oas04080,oas04726	cAMP signaling pathway,Neuroactive ligand-receptor interaction,Serotonergic synapse
TCONS_00282431	XLOC_015081	-	9425	8.16041	4.2664	0.935621	5e-05	0.00321	trans	ENSOARG00000001608(-0.982659523461)	-	Tim10/DDP family zinc finger	GO:0005575,GO:0051179,GO:0044464,GO:0005488,GO:0005623,GO:0008150,GO:0043167,GO:0003674,GO:0033036,GO:0008104,GO:0043227,GO:0051234,GO:0071702,GO:0043169,GO:0043226,GO:0046872,GO:0006810,GO:0045184,GO:0015031,GO:0005737,GO:0043231,GO:0005622,GO:0044424,GO:0043229,GO:0044444,GO:0005739	cellular_component,localization,cell part,binding,cell,biological_process,ion binding,molecular_function,macromolecule localization,protein localization,membrane-bounded organelle,establishment of localization,organic substance transport,cation binding,organelle,metal ion binding,transport,establishment of protein localization,protein transport,cytoplasm,intracellular membrane-bounded organelle,i…	oas00564,oas00561,oas01100	Glycerophospholipid metabolism,Glycerolipid metabolism,Metabolic pathways
TCONS_00282431	XLOC_015081	-	9425	8.16041	4.2664	0.935621	5e-05	0.00321	trans	ENSOARG00000006661(0.977009035238)	-	Cadherin||Cadherin-like	GO:0048731,GO:0044707,GO:0007275,GO:0044699,GO:0032501,GO:0048513,GO:0048856,GO:0032502,GO:0044763,GO:0044767,GO:0030154,GO:0048869,GO:0005886,GO:0007399,GO:0071944,GO:0009653,GO:0007423,GO:0009888,GO:0009887,GO:0050896,GO:0043588,GO:0008544,GO:0048598,GO:0009913,GO:0005515,GO:0022008,GO:0048562,GO:0048699,GO:0060429,GO:0030855,GO:0031224,GO:0043583,GO:0030182,GO:0016021,GO:0048468,GO:0009790,GO:…	system development,single-multicellular organism process,multicellular organismal development,single-organism process,multicellular organismal process,organ development,anatomical structure development,developmental process,single-organism cellular process,single-organism developmental process,cell differentiation,cellular developmental process,plasma membrane,nervous system development,cell peri…	oas00564,oas00561,oas01100	Glycerophospholipid metabolism,Glycerolipid metabolism,Metabolic pathways
TCONS_00282431	XLOC_015081	-	9425	8.16041	4.2664	0.935621	5e-05	0.00321	trans	ENSOARG00000005453(0.969684400144)	-	Ribosomal protein L1/ribosomal biogenesis protein||Ribosomal protein L1||Ribosomal protein L1-like	GO:0005575,GO:0009987,GO:0044464,GO:0005488,GO:0005623,GO:0008150,GO:0003674,GO:0043226,GO:0019538,GO:0010467,GO:0044267,GO:0005737,GO:0005622,GO:0044424,GO:0043229,GO:0015934,GO:0044422,GO:0043170,GO:0071704,GO:0044446,GO:0044238,GO:0043228,GO:0043232,GO:0044391,GO:0097159,GO:0008152,GO:0044260,GO:1901363,GO:0044249,GO:0034645,GO:0009059,GO:0044444,GO:1901576,GO:0005198,GO:0009058,GO:0044237,GO:…	cellular_component,cellular process,cell part,binding,cell,biological_process,molecular_function,organelle,protein metabolic process,gene expression,cellular protein metabolic process,cytoplasm,intracellular,intracellular part,intracellular organelle,large ribosomal subunit,organelle part,macromolecule metabolic process,organic substance metabolic process,intracellular organelle part,primary meta…	oas03010	Ribosome
TCONS_00282431	XLOC_015081	-	9425	8.16041	4.2664	0.935621	5e-05	0.00321	trans	ENSOARG00000007887(-0.962906809421)	-	PDZ domain	GO:0005515,GO:0005488,GO:0003674	protein binding,binding,molecular_function	oas04621,oas04010,oas04380,oas04668,oas05162,oas05140,oas04620,oas05169,oas05145,oas04064,oas05168	NOD-like receptor signaling pathway,MAPK signaling pathway,Osteoclast differentiation,TNF signaling pathway,Measles,Leishmaniasis,Toll-like receptor signaling pathway,Epstein-Barr virus infection,Toxoplasmosis,NF-kappa B signaling pathway,Herpes simplex infection
TCONS_00282431	XLOC_015081	-	9425	8.16041	4.2664	0.935621	5e-05	0.00321	trans	ENSOARG00000008557(-0.95792920377)	--	--	GO:0050794,GO:0050789,GO:0065007,GO:0005515,GO:0048523,GO:0005575,GO:0048519,GO:0019222,GO:0009987,GO:0044464,GO:0005488,GO:0005623,GO:0031323,GO:0060255,GO:0080090,GO:0008150,GO:0031324,GO:0005720,GO:0010468,GO:0000792,GO:0009892,GO:0010605,GO:0051253,GO:0051172,GO:0045892,GO:0010629,GO:0031327,GO:0009890,GO:0045934,GO:2000113,GO:0003674,GO:0010558,GO:0043227,GO:0009889,GO:0051171,GO:0000790,GO:…	regulation of cellular process,regulation of biological process,biological regulation,protein binding,negative regulation of cellular process,cellular_component,negative regulation of biological process,regulation of metabolic process,cellular process,cell part,binding,cell,regulation of cellular metabolic process,regulation of macromolecule metabolic process,regulation of primary metabolic proce…	oas04151,oas04510,oas05146,oas04512,oas05200,oas05222,oas05145	PI3K-Akt signaling pathway,Focal adhesion,Amoebiasis,ECM-receptor interaction,Pathways in cancer,Small cell lung cancer,Toxoplasmosis
TCONS_00282431	XLOC_015081	-	9425	8.16041	4.2664	0.935621	5e-05	0.00321	trans	ENSOARG00000007198(0.977629414336)	--	--	GO:0050794,GO:0050789,GO:0065007,GO:0005515,GO:0048523,GO:0005575,GO:0048519,GO:0019222,GO:0009987,GO:0044464,GO:0005488,GO:0005623,GO:0031323,GO:0060255,GO:0080090,GO:0008150,GO:0031324,GO:0005720,GO:0010468,GO:0000792,GO:0009892,GO:0010605,GO:0051253,GO:0051172,GO:0045892,GO:0010629,GO:0031327,GO:0009890,GO:0045934,GO:2000113,GO:0003674,GO:0010558,GO:0043227,GO:0009889,GO:0051171,GO:0000790,GO:…	regulation of cellular process,regulation of biological process,biological regulation,protein binding,negative regulation of cellular process,cellular_component,negative regulation of biological process,regulation of metabolic process,cellular process,cell part,binding,cell,regulation of cellular metabolic process,regulation of macromolecule metabolic process,regulation of primary metabolic proce…	oas04024,oas05032,oas00230	cAMP signaling pathway,Morphine addiction,Purine metabolism
TCONS_00282431	XLOC_015081	-	9425	8.16041	4.2664	0.935621	5e-05	0.00321	trans	ENSOARG00000012566(-0.952966170373)	ACOT7	Thioesterase superfamily||HotDog domain	GO:0005515,GO:0044421,GO:0005575,GO:0070062,GO:0043230,GO:0065010,GO:0005576,GO:0006629,GO:0008610,GO:0009987,GO:0044464,GO:0097458,GO:0031988,GO:0005488,GO:0005623,GO:0031982,GO:0043005,GO:0072330,GO:0008150,GO:0044255,GO:0006796,GO:0044711,GO:0006631,GO:0006793,GO:0044297,GO:0042995,GO:0043167,GO:0003674,GO:0032787,GO:0044283,GO:1901137,GO:0006633,GO:1901135,GO:0043227,GO:0043168,GO:0044710,GO:…	protein binding,extracellular region part,cellular_component,extracellular vesicular exosome,extracellular organelle,extracellular membrane-bounded organelle,extracellular region,lipid metabolic process,lipid biosynthetic process,cellular process,cell part,neuron part,membrane-bounded vesicle,binding,cell,vesicle,neuron projection,monocarboxylic acid biosynthetic process,biological_process,cellul…	oas01040,oas00062	Biosynthesis of unsaturated fatty acids,Fatty acid elongation
TCONS_00282431	XLOC_015081	-	9425	8.16041	4.2664	0.935621	5e-05	0.00321	trans	ENSOARG00000019981(0.952433298417)	AKIRIN1	-	GO:0005515,GO:0005575,GO:0016020,GO:0044464,GO:0005488,GO:0005623,GO:0003674,GO:0043227,GO:0005634,GO:0043226,GO:0005654,GO:0012505,GO:0031965,GO:0043231,GO:0005622,GO:0044424,GO:0070013,GO:0043233,GO:0031974,GO:0043229,GO:0031090,GO:0031981,GO:0044428,GO:0044422,GO:0005635,GO:0044446,GO:0031967,GO:0031975	protein binding,cellular_component,membrane,cell part,binding,cell,molecular_function,membrane-bounded organelle,nucleus,organelle,nucleoplasm,endomembrane system,nuclear membrane,intracellular membrane-bounded organelle,intracellular,intracellular part,intracellular organelle lumen,organelle lumen,membrane-enclosed lumen,intracellular organelle,organelle membrane,nuclear lumen,nuclear part,organ…	oas03060	Protein export
TCONS_00282431	XLOC_015081	-	9425	8.16041	4.2664	0.935621	5e-05	0.00321	trans	ENSOARG00000008507(0.981281675003)	ALPL	Alkaline phosphatase||Alkaline-phosphatase-like, core domain	GO:0048731,GO:0044707,GO:0007275,GO:0044699,GO:0032501,GO:0048513,GO:0048856,GO:0032502,GO:0044763,GO:0044767,GO:0030154,GO:0048869,GO:0005886,GO:0071944,GO:0009653,GO:0010033,GO:0051716,GO:0009887,GO:0050896,GO:0042221,GO:0070887,GO:0071310,GO:0031012,GO:0005515,GO:0048705,GO:0001503,GO:0001501,GO:0005578,GO:0044421,GO:0005575,GO:0016020,GO:0033993,GO:1901700,GO:0070062,GO:0043230,GO:0065010,GO:…	system development,single-multicellular organism process,multicellular organismal development,single-organism process,multicellular organismal process,organ development,anatomical structure development,developmental process,single-organism cellular process,single-organism developmental process,cell differentiation,cellular developmental process,plasma membrane,cell periphery,anatomical structure …	oas00790,oas01100	Folate biosynthesis,Metabolic pathways
TCONS_00282431	XLOC_015081	-	9425	8.16041	4.2664	0.935621	5e-05	0.00321	trans	ENSOARG00000016371(-0.952174932802)	ARPP21	Single-stranded nucleic acid binding R3H	GO:0044699,GO:0044763,GO:0051716,GO:0050896,GO:0009987,GO:0005488,GO:0009408,GO:0008150,GO:0009266,GO:0009628,GO:0034605,GO:0003674,GO:0006950,GO:0033554,GO:0097159,GO:1901363,GO:0003676	single-organism process,single-organism cellular process,cellular response to stimulus,response to stimulus,cellular process,binding,response to heat,biological_process,response to temperature stimulus,response to abiotic stimulus,cellular response to heat,molecular_function,response to stress,cellular response to stress,organic cyclic compound binding,heterocyclic compound binding,nucleic acid b…	oas04961	Endocrine and other factor-regulated calcium reabsorption
TCONS_00282431	XLOC_015081	-	9425	8.16041	4.2664	0.935621	5e-05	0.00321	trans	ENSOARG00000014541(0.960732008102)	ATP8A1	P-type ATPase, cytoplasmic domain N||P-type ATPase||HAD-like domain||P-type ATPase, A domain||P-type ATPase, subfamily IV	GO:0044707,GO:0044699,GO:0032501,GO:0044763,GO:0050794,GO:0050789,GO:0048518,GO:0065007,GO:0005886,GO:0048522,GO:0071944,GO:0050896,GO:0005515,GO:0040011,GO:0031224,GO:0016021,GO:0006928,GO:0003008,GO:0044421,GO:0048870,GO:0051674,GO:0005575,GO:0016477,GO:0044425,GO:0050877,GO:0051270,GO:0016020,GO:0040012,GO:0030334,GO:0016043,GO:0032879,GO:0070062,GO:0043230,GO:0065010,GO:2000145,GO:0032368,GO:…	single-multicellular organism process,single-organism process,multicellular organismal process,single-organism cellular process,regulation of cellular process,regulation of biological process,positive regulation of biological process,biological regulation,plasma membrane,positive regulation of cellular process,cell periphery,response to stimulus,protein binding,locomotion,intrinsic to membrane,in…	oas05414,oas05410,oas05412	Dilated cardiomyopathy,Hypertrophic cardiomyopathy (HCM),Arrhythmogenic right ventricular cardiomyopathy (ARVC)
TCONS_00282431	XLOC_015081	-	9425	8.16041	4.2664	0.935621	5e-05	0.00321	trans	ENSOARG00000006287(-0.961660306894)	BSPRY	Butyrophylin-like||SPRY domain||SPRY-associated||B30.2/SPRY domain||Concanavalin A-like lectin/glucanase domain	GO:0005515,GO:0005575,GO:0044464,GO:0030054,GO:0005488,GO:0005623,GO:0003674,GO:0070161,GO:0005912,GO:0043227,GO:0005634,GO:0043226,GO:0005654,GO:0030055,GO:0005924,GO:0005925,GO:0005737,GO:0043231,GO:0005622,GO:0044424,GO:0070013,GO:0043233,GO:0031974,GO:0043229,GO:0031981,GO:0044428,GO:0044422,GO:0044446	protein binding,cellular_component,cell part,cell junction,binding,cell,molecular_function,anchoring junction,adherens junction,membrane-bounded organelle,nucleus,organelle,nucleoplasm,cell-substrate junction,cell-substrate adherens junction,focal adhesion,cytoplasm,intracellular membrane-bounded organelle,intracellular,intracellular part,intracellular organelle lumen,organelle lumen,membrane-enc…	oas04024,oas04360,oas04510,oas04611,oas04270,oas04921,oas04022,oas05205,oas04810,oas04062,oas04670,oas04350,oas05132,oas05206	cAMP signaling pathway,Axon guidance,Focal adhesion,Platelet activation,Vascular smooth muscle contraction,Oxytocin signaling pathway,cGMP-PKG signaling pathway,Proteoglycans in cancer,Regulation of actin cytoskeleton,Chemokine signaling pathway,Leukocyte transendothelial migration,TGF-beta signaling pathway,Salmonella infection,MicroRNAs in cancer
TCONS_00282431	XLOC_015081	-	9425	8.16041	4.2664	0.935621	5e-05	0.00321	trans	ENSOARG00000019208(0.951332908288)	C1QTNF6	Tumour necrosis factor-like domain||Collagen triple helix repeat||Complement C1q protein	GO:0031012,GO:0005515,GO:0044420,GO:0005578,GO:0044421,GO:0005575,GO:0016043,GO:0071840,GO:0005576,GO:0005615,GO:0071822,GO:0005488,GO:0022607,GO:0043933,GO:0005581,GO:0008150,GO:0044085,GO:0051259,GO:0006461,GO:0070271,GO:0003674,GO:0065003,GO:0070208,GO:0051291,GO:0042802,GO:0070206	extracellular matrix,protein binding,extracellular matrix part,proteinaceous extracellular matrix,extracellular region part,cellular_component,cellular component organization,cellular component organization or biogenesis,extracellular region,extracellular space,protein complex subunit organization,binding,cellular component assembly,macromolecular complex subunit organization,collagen,biological_…	oas04930,oas04068,oas04152,oas04022,oas04910,oas04920	Type II diabetes mellitus,FoxO signaling pathway,AMPK signaling pathway,cGMP-PKG signaling pathway,Insulin signaling pathway,Adipocytokine signaling pathway
TCONS_00282431	XLOC_015081	-	9425	8.16041	4.2664	0.935621	5e-05	0.00321	trans	ENSOARG00000016380(0.962993925201)	CALCOCO1	Coiled-coil transcriptional coactivator-like	GO:0044699,GO:0044763,GO:0050794,GO:0050789,GO:0048518,GO:0065007,GO:0023052,GO:0007154,GO:0044700,GO:0007165,GO:0048522,GO:0051716,GO:0050896,GO:0005515,GO:0009893,GO:0010604,GO:0005575,GO:0031325,GO:0010628,GO:0019222,GO:0006357,GO:0043565,GO:0009987,GO:0044212,GO:0044464,GO:0005488,GO:0000975,GO:0001067,GO:0005623,GO:0031323,GO:0060255,GO:0006366,GO:0080090,GO:0009891,GO:0008150,GO:0010468,GO:…	single-organism process,single-organism cellular process,regulation of cellular process,regulation of biological process,positive regulation of biological process,biological regulation,signaling,cell communication,single organism signaling,signal transduction,positive regulation of cellular process,cellular response to stimulus,response to stimulus,protein binding,positive regulation of metabolic…	oas00790,oas01100	Folate biosynthesis,Metabolic pathways
TCONS_00282431	XLOC_015081	-	9425	8.16041	4.2664	0.935621	5e-05	0.00321	trans	ENSOARG00000000184(0.970318261027)	CAMK4	Protein kinase-like domain||Tyrosine-protein kinase, catalytic domain||Serine/threonine/dual specificity protein kinase, catalytic domain||Serine-threonine/tyrosine-protein kinase catalytic domain||Protein kinase domain	GO:0048731,GO:0044707,GO:0007275,GO:0044699,GO:0032501,GO:0048513,GO:0048856,GO:0032502,GO:0044763,GO:0050794,GO:0050789,GO:0044767,GO:0030154,GO:0048518,GO:0065007,GO:0023052,GO:0007154,GO:0044700,GO:0048869,GO:0007165,GO:0048522,GO:0051716,GO:0050896,GO:0005515,GO:0009893,GO:0003008,GO:0010604,GO:0044421,GO:0005575,GO:0050877,GO:0031325,GO:0032879,GO:0070062,GO:0043230,GO:0065010,GO:0002521,GO:…	system development,single-multicellular organism process,multicellular organismal development,single-organism process,multicellular organismal process,organ development,anatomical structure development,developmental process,single-organism cellular process,regulation of cellular process,regulation of biological process,single-organism developmental process,cell differentiation,positive regulation…	oas04024,oas04725,oas04380,oas04921,oas04020,oas04722,oas05031,oas04720,oas05034	cAMP signaling pathway,Cholinergic synapse,Osteoclast differentiation,Oxytocin signaling pathway,Calcium signaling pathway,Neurotrophin signaling pathway,Amphetamine addiction,Long-term potentiation,Alcoholism
TCONS_00282431	XLOC_015081	-	9425	8.16041	4.2664	0.935621	5e-05	0.00321	trans	ENSOARG00000016251(-0.97579469151)	CBX5	Chromo domain||Chromo domain subgroup||Chromo shadow domain||Chromo domain-like||Chromo/chromo shadow domain	GO:0050794,GO:0050789,GO:0065007,GO:0005515,GO:0048523,GO:0005575,GO:0048519,GO:0019222,GO:0009987,GO:0044464,GO:0005488,GO:0005623,GO:0031323,GO:0060255,GO:0080090,GO:0008150,GO:0031324,GO:0005720,GO:0010468,GO:0000792,GO:0009892,GO:0010605,GO:0051253,GO:0051172,GO:0045892,GO:0010629,GO:0031327,GO:0009890,GO:0045934,GO:2000113,GO:0003674,GO:0010558,GO:0043227,GO:0009889,GO:0051171,GO:0000790,GO:…	regulation of cellular process,regulation of biological process,biological regulation,protein binding,negative regulation of cellular process,cellular_component,negative regulation of biological process,regulation of metabolic process,cellular process,cell part,binding,cell,regulation of cellular metabolic process,regulation of macromolecule metabolic process,regulation of primary metabolic proce…	oas04151,oas04510,oas05146,oas04512,oas05200,oas05222,oas05145	PI3K-Akt signaling pathway,Focal adhesion,Amoebiasis,ECM-receptor interaction,Pathways in cancer,Small cell lung cancer,Toxoplasmosis
TCONS_00282431	XLOC_015081	-	9425	8.16041	4.2664	0.935621	5e-05	0.00321	trans	ENSOARG00000007971(0.960959591938)	CD55	Sushi/SCR/CCP domain	GO:0005515,GO:0005575,GO:0044464,GO:0030054,GO:0005488,GO:0005623,GO:0003674,GO:0070161,GO:0005912,GO:0043227,GO:0005634,GO:0043226,GO:0005654,GO:0030055,GO:0005924,GO:0005925,GO:0005737,GO:0043231,GO:0005622,GO:0044424,GO:0070013,GO:0043233,GO:0031974,GO:0043229,GO:0031981,GO:0044428,GO:0044422,GO:0044446	protein binding,cellular_component,cell part,cell junction,binding,cell,molecular_function,anchoring junction,adherens junction,membrane-bounded organelle,nucleus,organelle,nucleoplasm,cell-substrate junction,cell-substrate adherens junction,focal adhesion,cytoplasm,intracellular membrane-bounded organelle,intracellular,intracellular part,intracellular organelle lumen,organelle lumen,membrane-enc…	oas04610,oas04640,oas05416	Complement and coagulation cascades,Hematopoietic cell lineage,Viral myocarditis
TCONS_00282431	XLOC_015081	-	9425	8.16041	4.2664	0.935621	5e-05	0.00321	trans	ENSOARG00000020747(-0.968888539973)	CD8B	Immunoglobulin-like domain||Immunoglobulin||Immunoglobulin V-set domain||Immunoglobulin subtype	GO:0005886,GO:0071944,GO:0005515,GO:0005575,GO:0044425,GO:0016020,GO:0044459,GO:0009986,GO:0044464,GO:0005488,GO:0005623,GO:0009897,GO:0003674	plasma membrane,cell periphery,protein binding,cellular_component,membrane part,membrane,plasma membrane part,cell surface,cell part,binding,cell,external side of plasma membrane,molecular_function	oas04660,oas04612,oas04514,oas04640,oas05340	T cell receptor signaling pathway,Antigen processing and presentation,Cell adhesion molecules (CAMs),Hematopoietic cell lineage,Primary immunodeficiency
TCONS_00282431	XLOC_015081	-	9425	8.16041	4.2664	0.935621	5e-05	0.00321	trans	ENSOARG00000013227(0.97473321559)	CLASP1	CLASP N-terminal domain||Armadillo-type fold||HEAT||HEAT, type 2	GO:0048731,GO:0044707,GO:0007275,GO:0044699,GO:0032501,GO:0048513,GO:0048856,GO:0032502,GO:0044763,GO:0050794,GO:0050789,GO:0044767,GO:0030154,GO:0048518,GO:0065007,GO:0051239,GO:0048869,GO:0048522,GO:0071944,GO:0009653,GO:2000026,GO:0009888,GO:0050793,GO:0048598,GO:0005515,GO:0045595,GO:0040011,GO:0030155,GO:0006928,GO:0030029,GO:0044421,GO:0048523,GO:0048468,GO:0009790,GO:0048870,GO:0051674,GO:…	system development,single-multicellular organism process,multicellular organismal development,single-organism process,multicellular organismal process,organ development,anatomical structure development,developmental process,single-organism cellular process,regulation of cellular process,regulation of biological process,single-organism developmental process,cell differentiation,positive regulation…	oas04961	Endocrine and other factor-regulated calcium reabsorption
TCONS_00282431	XLOC_015081	-	9425	8.16041	4.2664	0.935621	5e-05	0.00321	trans	ENSOARG00000005731(0.969307061658)	CRB3	-	GO:0044699,GO:0044763,GO:0005515,GO:0044421,GO:0005575,GO:0016043,GO:0070062,GO:0043230,GO:0065010,GO:0071840,GO:0051179,GO:0005576,GO:0009987,GO:0044464,GO:0030054,GO:0031988,GO:0005488,GO:0005623,GO:0031982,GO:0008150,GO:0045177,GO:0003674,GO:0033036,GO:0008104,GO:0072659,GO:0043227,GO:0007009,GO:0043226,GO:0072657,GO:0016044,GO:0070727,GO:0034613,GO:0061024,GO:0051641,GO:0017124,GO:0019904	single-organism process,single-organism cellular process,protein binding,extracellular region part,cellular_component,cellular component organization,extracellular vesicular exosome,extracellular organelle,extracellular membrane-bounded organelle,cellular component organization or biogenesis,localization,extracellular region,cellular process,cell part,cell junction,membrane-bounded vesicle,bindin…	oas04530	Tight junction
TCONS_00282431	XLOC_015081	-	9425	8.16041	4.2664	0.935621	5e-05	0.00321	trans	ENSOARG00000020185(-0.970851088472)	DES	Intermediate filament head, DNA-binding domain||Prefoldin||Intermediate filament protein	GO:0005886,GO:0071944,GO:0005515,GO:0044421,GO:0005575,GO:0016020,GO:0070062,GO:0043230,GO:0065010,GO:0005576,GO:0044464,GO:0030054,GO:0031988,GO:0005488,GO:0005623,GO:0031982,GO:0005911,GO:0003674,GO:0005882,GO:0070161,GO:0005913,GO:0005912,GO:0045202,GO:0043227,GO:0008092,GO:0043226,GO:0045111,GO:0005856,GO:0044430,GO:0044291,GO:0043292,GO:0044449,GO:0005916,GO:0014704,GO:0030016,GO:0030017,GO:…	plasma membrane,cell periphery,protein binding,extracellular region part,cellular_component,membrane,extracellular vesicular exosome,extracellular organelle,extracellular membrane-bounded organelle,extracellular region,cell part,cell junction,membrane-bounded vesicle,binding,cell,vesicle,cell-cell junction,molecular_function,intermediate filament,anchoring junction,cell-cell adherens junction,adh…	oas05414,oas05410,oas05412	Dilated cardiomyopathy,Hypertrophic cardiomyopathy (HCM),Arrhythmogenic right ventricular cardiomyopathy (ARVC)
TCONS_00282431	XLOC_015081	-	9425	8.16041	4.2664	0.935621	5e-05	0.00321	trans	ENSOARG00000012524(-0.958443812327)	DIEXF	Digestive organ expansion factor, predicted	GO:0005515,GO:0005575,GO:0044464,GO:0005488,GO:0005623,GO:0003674,GO:0043227,GO:0005634,GO:0043226,GO:0043231,GO:0005622,GO:0044424,GO:0043229	protein binding,cellular_component,cell part,binding,cell,molecular_function,membrane-bounded organelle,nucleus,organelle,intracellular membrane-bounded organelle,intracellular,intracellular part,intracellular organelle	oas04024,oas04725,oas04380,oas04921,oas04020,oas04722,oas05031,oas04720,oas05034	cAMP signaling pathway,Cholinergic synapse,Osteoclast differentiation,Oxytocin signaling pathway,Calcium signaling pathway,Neurotrophin signaling pathway,Amphetamine addiction,Long-term potentiation,Alcoholism
TCONS_00282431	XLOC_015081	-	9425	8.16041	4.2664	0.935621	5e-05	0.00321	trans	ENSOARG00000013878(0.953882588503)	DOPEY2	Dopey, N-terminal	GO:0044707,GO:0044699,GO:0032501,GO:0003008,GO:0044421,GO:0005575,GO:0050877,GO:0070062,GO:0043230,GO:0065010,GO:0005576,GO:0031988,GO:0031982,GO:0008150,GO:0050890,GO:0043227,GO:0043226	single-multicellular organism process,single-organism process,multicellular organismal process,system process,extracellular region part,cellular_component,neurological system process,extracellular vesicular exosome,extracellular organelle,extracellular membrane-bounded organelle,extracellular region,membrane-bounded vesicle,vesicle,biological_process,cognition,membrane-bounded organelle,organelle	oas04666,oas00565,oas00564,oas00561,oas04975,oas00600,oas01100	Fc gamma R-mediated phagocytosis,Ether lipid metabolism,Glycerophospholipid metabolism,Glycerolipid metabolism,Fat digestion and absorption,Sphingolipid metabolism,Metabolic pathways
TCONS_00282431	XLOC_015081	-	9425	8.16041	4.2664	0.935621	5e-05	0.00321	trans	ENSOARG00000004456(-0.977163145887)	ERAL1	Small GTP-binding protein domain||Ferrous iron transport protein B, N-terminal||Elongation factor, GTP-binding domain||Mitochondrial Rho-like||GTP binding domain||P-loop containing nucleoside triphosphate hydrolase||K homology domain, prokaryotic type||AIG1-type guanine nucleotide-binding (G) domain	GO:0044699,GO:0044763,GO:0050794,GO:0050789,GO:0065007,GO:0023052,GO:0007154,GO:0044700,GO:0007165,GO:0051716,GO:0050896,GO:0005515,GO:0031224,GO:0016021,GO:0005575,GO:0044425,GO:0016020,GO:0016043,GO:0035556,GO:0071840,GO:0051179,GO:0009987,GO:0044464,GO:0005488,GO:0005623,GO:0022607,GO:0043933,GO:0006811,GO:0008150,GO:0044085,GO:0044765,GO:0006996,GO:0043167,GO:0003674,GO:0005381,GO:0015684,GO:…	single-organism process,single-organism cellular process,regulation of cellular process,regulation of biological process,biological regulation,signaling,cell communication,single organism signaling,signal transduction,cellular response to stimulus,response to stimulus,protein binding,intrinsic to membrane,integral to membrane,cellular_component,membrane part,membrane,cellular component organizati…	oas05414,oas05410,oas05412	Dilated cardiomyopathy,Hypertrophic cardiomyopathy (HCM),Arrhythmogenic right ventricular cardiomyopathy (ARVC)
TCONS_00282431	XLOC_015081	-	9425	8.16041	4.2664	0.935621	5e-05	0.00321	trans	ENSOARG00000003297(-0.962207168087)	GABRP	Neurotransmitter-gated ion-channel transmembrane domain||Neurotransmitter-gated ion-channel||Gamma-aminobutyric-acid A receptor pi subunit||Neurotransmitter-gated ion-channel ligand-binding domain||Gamma-aminobutyric acid A receptor/Glycine receptor alpha	GO:0044699,GO:0044763,GO:0050794,GO:0050789,GO:0065007,GO:0023052,GO:0007154,GO:0044700,GO:0007165,GO:0005886,GO:0071944,GO:0051716,GO:0050896,GO:0004872,GO:0038023,GO:0004871,GO:0060089,GO:0004888,GO:0031224,GO:0016021,GO:0005575,GO:0044425,GO:0016020,GO:0051179,GO:0009987,GO:0044464,GO:0030054,GO:0005623,GO:0016917,GO:0006811,GO:0008150,GO:0022836,GO:0022839,GO:0022838,GO:0005216,GO:0015267,GO:…	single-organism process,single-organism cellular process,regulation of cellular process,regulation of biological process,biological regulation,signaling,cell communication,single organism signaling,signal transduction,plasma membrane,cell periphery,cellular response to stimulus,response to stimulus,receptor activity,signaling receptor activity,signal transducer activity,molecular transducer activ…	oas04080,oas05033,oas05032,oas04723,oas04727	Neuroactive ligand-receptor interaction,Nicotine addiction,Morphine addiction,Retrograde endocannabinoid signaling,GABAergic synapse
TCONS_00282431	XLOC_015081	-	9425	8.16041	4.2664	0.935621	5e-05	0.00321	trans	ENSOARG00000008374(-0.964678711867)	GCNT1	Glycosyl transferase, family 14	GO:0048731,GO:0044707,GO:0007275,GO:0044699,GO:0032501,GO:0048513,GO:0048856,GO:0032502,GO:0044763,GO:0044767,GO:0009653,GO:0009888,GO:0009887,GO:0005515,GO:0040011,GO:0006928,GO:0048870,GO:0051674,GO:0005575,GO:0001655,GO:0016477,GO:0016020,GO:0072001,GO:0001822,GO:0022610,GO:0007155,GO:0051179,GO:0048729,GO:0009987,GO:0044464,GO:0005488,GO:0005623,GO:0045123,GO:0008150,GO:0050900,GO:0016337,GO:…	system development,single-multicellular organism process,multicellular organismal development,single-organism process,multicellular organismal process,organ development,anatomical structure development,developmental process,single-organism cellular process,single-organism developmental process,anatomical structure morphogenesis,tissue development,organ morphogenesis,protein binding,locomotion,cel…	oas00512,oas01100	Mucin type O-Glycan biosynthesis,Metabolic pathways
TCONS_00282431	XLOC_015081	-	9425	8.16041	4.2664	0.935621	5e-05	0.00321	trans	ENSOARG00000015947(-0.970624939424)	GLRX5	Glutaredoxin||Monothiol glutaredoxin-related||Thioredoxin-like fold	GO:0044699,GO:0044763,GO:0050794,GO:0050789,GO:0065007,GO:0005575,GO:0065008,GO:0009987,GO:0044464,GO:0005623,GO:0008150,GO:0042592,GO:0016667,GO:0003674,GO:0043227,GO:0015036,GO:0044710,GO:0005634,GO:0043226,GO:0015035,GO:0019725,GO:0045454,GO:0055114,GO:0043231,GO:0005622,GO:0044424,GO:0043229,GO:0016491,GO:0008152,GO:0009055,GO:0003824	single-organism process,single-organism cellular process,regulation of cellular process,regulation of biological process,biological regulation,cellular_component,regulation of biological quality,cellular process,cell part,cell,biological_process,homeostatic process,oxidoreductase activity, acting on a sulfur group of donors,molecular_function,membrane-bounded organelle,disulfide oxidoreductase ac…	oas04612,oas05340,oas05152	Antigen processing and presentation,Primary immunodeficiency,Tuberculosis
TCONS_00282431	XLOC_015081	-	9425	8.16041	4.2664	0.935621	5e-05	0.00321	trans	ENSOARG00000014040(0.969392253785)	GPAT2	Phospholipid/glycerol acyltransferase	GO:0005575,GO:0006629,GO:0008610,GO:0009987,GO:0044464,GO:0005623,GO:0006641,GO:0008150,GO:0019432,GO:0044255,GO:0006639,GO:0046460,GO:0046463,GO:0006796,GO:0006638,GO:0006793,GO:0003674,GO:0045017,GO:1901135,GO:0043227,GO:0044710,GO:0043226,GO:0052646,GO:0046486,GO:0019637,GO:0005737,GO:0043231,GO:0005622,GO:0044424,GO:0006072,GO:0004366,GO:0043229,GO:0071704,GO:0044238,GO:0008152,GO:0008374,GO:…	cellular_component,lipid metabolic process,lipid biosynthetic process,cellular process,cell part,cell,triglyceride metabolic process,biological_process,triglyceride biosynthetic process,cellular lipid metabolic process,acylglycerol metabolic process,neutral lipid biosynthetic process,acylglycerol biosynthetic process,phosphate-containing compound metabolic process,neutral lipid metabolic process,…	oas00564,oas00561,oas01100	Glycerophospholipid metabolism,Glycerolipid metabolism,Metabolic pathways
TCONS_00282431	XLOC_015081	-	9425	8.16041	4.2664	0.935621	5e-05	0.00321	trans	ENSOARG00000010244(0.968119679021)	GRIN3B	Ionotropic glutamate receptor, metazoa||Ionotropic glutamate receptor, L-glutamate and glycine-binding domain||Ionotropic glutamate receptor	GO:0044699,GO:0044763,GO:0050794,GO:0050789,GO:0065007,GO:0023052,GO:0007154,GO:0044700,GO:0007165,GO:0005886,GO:0071944,GO:0051716,GO:0050896,GO:0007166,GO:0004872,GO:0038023,GO:0004871,GO:0060089,GO:0004888,GO:0031224,GO:0016021,GO:0005575,GO:0044425,GO:0016020,GO:0044459,GO:0016043,GO:0032879,GO:0071840,GO:0051179,GO:0043269,GO:0031226,GO:0009987,GO:0044464,GO:0097458,GO:0030054,GO:0005623,GO:…	single-organism process,single-organism cellular process,regulation of cellular process,regulation of biological process,biological regulation,signaling,cell communication,single organism signaling,signal transduction,plasma membrane,cell periphery,cellular response to stimulus,response to stimulus,cell surface receptor signaling pathway,receptor activity,signaling receptor activity,signal transd…	oas04024,oas04080,oas05033,oas04724,oas05030,oas05031,oas05034	cAMP signaling pathway,Neuroactive ligand-receptor interaction,Nicotine addiction,Glutamatergic synapse,Cocaine addiction,Amphetamine addiction,Alcoholism
TCONS_00282431	XLOC_015081	-	9425	8.16041	4.2664	0.935621	5e-05	0.00321	trans	ENSOARG00000000579(0.971009914139)	HNRNPD	RNA recognition motif domain	GO:0044707,GO:0044699,GO:0032501,GO:0050794,GO:0050789,GO:0048518,GO:0065007,GO:0048522,GO:0005515,GO:0009893,GO:0010604,GO:0044421,GO:0005575,GO:0031325,GO:0051247,GO:0070062,GO:0043230,GO:0065010,GO:0032270,GO:0065008,GO:0032268,GO:0005576,GO:0051246,GO:0019222,GO:0043565,GO:0009987,GO:0044464,GO:0031988,GO:0005488,GO:0005623,GO:0031323,GO:0031982,GO:0060255,GO:0080090,GO:0009891,GO:0008150,GO:…	single-multicellular organism process,single-organism process,multicellular organismal process,regulation of cellular process,regulation of biological process,positive regulation of biological process,biological regulation,positive regulation of cellular process,protein binding,positive regulation of metabolic process,positive regulation of macromolecule metabolic process,extracellular region par…	oas04024,oas04725,oas04380,oas04921,oas04020,oas04722,oas05031,oas04720,oas05034	cAMP signaling pathway,Cholinergic synapse,Osteoclast differentiation,Oxytocin signaling pathway,Calcium signaling pathway,Neurotrophin signaling pathway,Amphetamine addiction,Long-term potentiation,Alcoholism
TCONS_00282431	XLOC_015081	-	9425	8.16041	4.2664	0.935621	5e-05	0.00321	trans	ENSOARG00000010934(0.986031941896)	HOGA1	DapA-like	GO:0005515,GO:0044421,GO:0005575,GO:0070062,GO:0043230,GO:0065010,GO:0005576,GO:0009987,GO:0044464,GO:0031988,GO:0005488,GO:0005623,GO:0031982,GO:0072330,GO:0008150,GO:0044711,GO:0003674,GO:0032787,GO:0044283,GO:0042219,GO:0043227,GO:0044710,GO:0043226,GO:0016053,GO:0046394,GO:0044282,GO:0044712,GO:0072329,GO:0019470,GO:0033609,GO:0044281,GO:0006082,GO:0006081,GO:0043436,GO:0019471,GO:0016054,GO:…	protein binding,extracellular region part,cellular_component,extracellular vesicular exosome,extracellular organelle,extracellular membrane-bounded organelle,extracellular region,cellular process,cell part,membrane-bounded vesicle,binding,cell,vesicle,monocarboxylic acid biosynthetic process,biological_process,single-organism biosynthetic process,molecular_function,monocarboxylic acid metabolic p…	oas00630,oas00330,oas01100	Glyoxylate and dicarboxylate metabolism,Arginine and proline metabolism,Metabolic pathways
TCONS_00282431	XLOC_015081	-	9425	8.16041	4.2664	0.935621	5e-05	0.00321	trans	ENSOARG00000001958(0.959657685509)	IFNG	Four-helical cytokine-like, core||Interferon gamma	GO:0048731,GO:0044707,GO:0007275,GO:0044699,GO:0032501,GO:0048513,GO:0048856,GO:0032502,GO:0044763,GO:0050794,GO:0050789,GO:0044767,GO:0030154,GO:0048518,GO:0065007,GO:0023052,GO:0007154,GO:0044700,GO:0051239,GO:0048869,GO:0007165,GO:0005886,GO:0007399,GO:0048522,GO:0071944,GO:2000026,GO:0010033,GO:0051716,GO:0050896,GO:0050793,GO:0008283,GO:0042221,GO:0070887,GO:0071310,GO:0007166,GO:0010646,GO:…	system development,single-multicellular organism process,multicellular organismal development,single-organism process,multicellular organismal process,organ development,anatomical structure development,developmental process,single-organism cellular process,regulation of cellular process,regulation of biological process,single-organism developmental process,cell differentiation,positive regulation…	oas04650,oas05142,oas04660,oas05146,oas04380,oas04630,oas04060,oas05332,oas05323,oas04612,oas05162,oas04350,oas04066,oas05132,oas05144,oas05330,oas04940,oas05143,oas05140,oas04140,oas05169,oas05145,oas05321,oas05168,oas05164,oas05152,oas05322,oas03050	Natural killer cell mediated cytotoxicity,Chagas disease (American trypanosomiasis),T cell receptor signaling pathway,Amoebiasis,Osteoclast differentiation,Jak-STAT signaling pathway,Cytokine-cytokine receptor interaction,Graft-versus-host disease,Rheumatoid arthritis,Antigen processing and presentation,Measles,TGF-beta signaling pathway,HIF-1 signaling pathway,Salmonella infection,Malaria,Allogr…
TCONS_00282431	XLOC_015081	-	9425	8.16041	4.2664	0.935621	5e-05	0.00321	trans	ENSOARG00000002052(-0.964463226136)	IPP	BTB/POZ-like||BTB/POZ||BTB/Kelch-associated||BTB/POZ fold||Kelch repeat type 1||Kelch repeat type 2||BTB-kelch protein	GO:0005515,GO:0005488,GO:0003674,GO:0003779,GO:0008092	protein binding,binding,molecular_function,actin binding,cytoskeletal protein binding	oas00512,oas01100	Mucin type O-Glycan biosynthesis,Metabolic pathways
TCONS_00282431	XLOC_015081	-	9425	8.16041	4.2664	0.935621	5e-05	0.00321	trans	ENSOARG00000019119(0.976873205384)	IQCA1	P-loop containing nucleoside triphosphate hydrolase||IQ motif, EF-hand binding site||ATPase, AAA-type, core	GO:0005515,GO:0005488,GO:0043167,GO:0003674,GO:0043168,GO:0036094,GO:0001882,GO:0017076,GO:0032555,GO:0030554,GO:0032550,GO:0035639,GO:0001883,GO:0000166,GO:1901265,GO:0032553,GO:0005524,GO:0032559,GO:0032549,GO:0097159,GO:1901363	protein binding,binding,ion binding,molecular_function,anion binding,small molecule binding,nucleoside binding,purine nucleotide binding,purine ribonucleotide binding,adenyl nucleotide binding,purine ribonucleoside binding,purine ribonucleoside triphosphate binding,purine nucleoside binding,nucleotide binding,nucleoside phosphate binding,ribonucleotide binding,ATP binding,adenyl ribonucleotide bi…	oas04621,oas04010,oas04380,oas04668,oas05162,oas05140,oas04620,oas05169,oas05145,oas04064,oas05168	NOD-like receptor signaling pathway,MAPK signaling pathway,Osteoclast differentiation,TNF signaling pathway,Measles,Leishmaniasis,Toll-like receptor signaling pathway,Epstein-Barr virus infection,Toxoplasmosis,NF-kappa B signaling pathway,Herpes simplex infection
TCONS_00282431	XLOC_015081	-	9425	8.16041	4.2664	0.935621	5e-05	0.00321	trans	ENSOARG00000018126(0.970792412538)	IRS4	Insulin receptor substrate-1, PTB||Pleckstrin homology domain	GO:0005515,GO:0005158,GO:0005488,GO:0003674,GO:0005102,GO:0032403	protein binding,insulin receptor binding,binding,molecular_function,receptor binding,protein complex binding	oas04930,oas04068,oas04152,oas04022,oas04910,oas04920	Type II diabetes mellitus,FoxO signaling pathway,AMPK signaling pathway,cGMP-PKG signaling pathway,Insulin signaling pathway,Adipocytokine signaling pathway
TCONS_00282431	XLOC_015081	-	9425	8.16041	4.2664	0.935621	5e-05	0.00321	trans	ENSOARG00000011438(0.955847695048)	KANSL1	-	GO:0044699,GO:0044763,GO:0005515,GO:0005575,GO:0016043,GO:0071840,GO:0009987,GO:0044464,GO:0005488,GO:0005623,GO:0008150,GO:0006996,GO:0006464,GO:0036211,GO:0003674,GO:0043412,GO:0043227,GO:0018193,GO:0005634,GO:0043226,GO:0019538,GO:0005654,GO:0016568,GO:0006325,GO:0044267,GO:0043231,GO:0043981,GO:0043982,GO:0005622,GO:0044424,GO:0018394,GO:0016569,GO:0016570,GO:0006473,GO:0070013,GO:0043233,GO:…	single-organism process,single-organism cellular process,protein binding,cellular_component,cellular component organization,cellular component organization or biogenesis,cellular process,cell part,binding,cell,biological_process,organelle organization,cellular protein modification process,protein modification process,molecular_function,macromolecule modification,membrane-bounded organelle,peptidy…	oas00630,oas00330,oas01100	Glyoxylate and dicarboxylate metabolism,Arginine and proline metabolism,Metabolic pathways
TCONS_00282431	XLOC_015081	-	9425	8.16041	4.2664	0.935621	5e-05	0.00321	trans	ENSOARG00000008677(0.970686904969)	KAT6B	Linker histone H1/H5, domain H15||Zinc finger, PHD-finger||Zinc finger, PHD-type||MOZ/SAS-like protein||Acyl-CoA N-acyltransferase||Zinc finger, FYVE/PHD-type	GO:0044699,GO:0044763,GO:0050794,GO:0050789,GO:0048518,GO:0065007,GO:0048522,GO:0005515,GO:0009893,GO:0010604,GO:0048523,GO:0005575,GO:0048519,GO:0031325,GO:0016043,GO:0071840,GO:0010628,GO:0019222,GO:0009987,GO:0044464,GO:0005488,GO:0005623,GO:0031323,GO:0060255,GO:0022607,GO:0043933,GO:0080090,GO:0009891,GO:0008150,GO:0031324,GO:0010468,GO:0044085,GO:0031328,GO:0009892,GO:0010605,GO:0006996,GO:…	single-organism process,single-organism cellular process,regulation of cellular process,regulation of biological process,positive regulation of biological process,biological regulation,positive regulation of cellular process,protein binding,positive regulation of metabolic process,positive regulation of macromolecule metabolic process,negative regulation of cellular process,cellular_component,neg…	oas04621,oas04010,oas04380,oas04668,oas05162,oas05140,oas04620,oas05169,oas05145,oas04064,oas05168	NOD-like receptor signaling pathway,MAPK signaling pathway,Osteoclast differentiation,TNF signaling pathway,Measles,Leishmaniasis,Toll-like receptor signaling pathway,Epstein-Barr virus infection,Toxoplasmosis,NF-kappa B signaling pathway,Herpes simplex infection
TCONS_00282431	XLOC_015081	-	9425	8.16041	4.2664	0.935621	5e-05	0.00321	trans	ENSOARG00000008595(0.96927162096)	KIAA0430	NYN domain, limkain-b1-type||RNA recognition motif domain||Limkain b1, conserved domain	GO:0044699,GO:0032501,GO:0044763,GO:0050794,GO:0050789,GO:0065007,GO:0051716,GO:0050896,GO:0005575,GO:0016020,GO:0050790,GO:0019220,GO:0019222,GO:0051174,GO:0065009,GO:0009987,GO:0044464,GO:0005488,GO:0005623,GO:0031323,GO:0051336,GO:0060255,GO:0008150,GO:0010468,GO:0044092,GO:0006796,GO:0051346,GO:0006793,GO:0043086,GO:0003674,GO:0043227,GO:0043226,GO:0006950,GO:0036094,GO:0016311,GO:0022414,GO:…	single-organism process,multicellular organismal process,single-organism cellular process,regulation of cellular process,regulation of biological process,biological regulation,cellular response to stimulus,response to stimulus,cellular_component,membrane,regulation of catalytic activity,regulation of phosphate metabolic process,regulation of metabolic process,regulation of phosphorus metabolic pr…	oas04024,oas04360,oas04510,oas04611,oas04270,oas04921,oas04022,oas05205,oas04810,oas04062,oas04670,oas04350,oas05132,oas05206	cAMP signaling pathway,Axon guidance,Focal adhesion,Platelet activation,Vascular smooth muscle contraction,Oxytocin signaling pathway,cGMP-PKG signaling pathway,Proteoglycans in cancer,Regulation of actin cytoskeleton,Chemokine signaling pathway,Leukocyte transendothelial migration,TGF-beta signaling pathway,Salmonella infection,MicroRNAs in cancer
TCONS_00282431	XLOC_015081	-	9425	8.16041	4.2664	0.935621	5e-05	0.00321	trans	ENSOARG00000003388(-0.959416439656)	KLHL41	Kelch repeat type 1||BTB/POZ fold||BTB-kelch protein||BTB/POZ-like||BTB/Kelch-associated||BTB/POZ	GO:0048731,GO:0044707,GO:0007275,GO:0044699,GO:0032501,GO:0048513,GO:0048856,GO:0032502,GO:0044763,GO:0050794,GO:0050789,GO:0044767,GO:0030154,GO:0065007,GO:0051239,GO:0048869,GO:0005886,GO:0071944,GO:0009653,GO:2000026,GO:0009888,GO:0050793,GO:0008283,GO:0005515,GO:0045595,GO:0030029,GO:0048646,GO:0042127,GO:0048468,GO:0005575,GO:0044425,GO:0030036,GO:0016020,GO:0016043,GO:0007010,GO:0071840,GO:…	system development,single-multicellular organism process,multicellular organismal development,single-organism process,multicellular organismal process,organ development,anatomical structure development,developmental process,single-organism cellular process,regulation of cellular process,regulation of biological process,single-organism developmental process,cell differentiation,biological regulati…	oas04080,oas05033,oas05032,oas04723,oas04727	Neuroactive ligand-receptor interaction,Nicotine addiction,Morphine addiction,Retrograde endocannabinoid signaling,GABAergic synapse
TCONS_00282431	XLOC_015081	-	9425	8.16041	4.2664	0.935621	5e-05	0.00321	trans	ENSOARG00000014213(0.970387689984)	KLK1	Peptidase S1A, chymotrypsin-type||Trypsin-like cysteine/serine peptidase domain||Peptidase S1	GO:0044421,GO:0005575,GO:0070062,GO:0043230,GO:0065010,GO:0005576,GO:0044464,GO:0031988,GO:0005623,GO:0031982,GO:0008150,GO:0003674,GO:0043227,GO:0005634,GO:0043226,GO:0019538,GO:0017171,GO:0008236,GO:0004252,GO:0043231,GO:0005622,GO:0044424,GO:0006508,GO:0043229,GO:0070011,GO:0008233,GO:0043170,GO:0004175,GO:0071704,GO:0044238,GO:0016787,GO:0008152,GO:0003824	extracellular region part,cellular_component,extracellular vesicular exosome,extracellular organelle,extracellular membrane-bounded organelle,extracellular region,cell part,membrane-bounded vesicle,cell,vesicle,biological_process,molecular_function,membrane-bounded organelle,nucleus,organelle,protein metabolic process,serine hydrolase activity,serine-type peptidase activity,serine-type endopeptid…	oas04961	Endocrine and other factor-regulated calcium reabsorption
TCONS_00282431	XLOC_015081	-	9425	8.16041	4.2664	0.935621	5e-05	0.00321	trans	ENSOARG00000007270(0.953533186391)	LAMC3	Laminin B type IV||EGF-like, laminin||Laminin, N-terminal||Laminin B, subgroup||Epidermal growth factor-like domain	GO:0048731,GO:0044707,GO:0007275,GO:0044699,GO:0032501,GO:0048513,GO:0048856,GO:0032502,GO:0044763,GO:0044767,GO:0030154,GO:0048869,GO:0007399,GO:0009653,GO:0007423,GO:0031012,GO:0005515,GO:0022008,GO:0044420,GO:0005578,GO:0001654,GO:0003008,GO:0044421,GO:0048468,GO:0043010,GO:0005575,GO:0050877,GO:0016043,GO:0071840,GO:0005576,GO:0007600,GO:0007417,GO:0005604,GO:0000904,GO:0000902,GO:0009987,GO:…	system development,single-multicellular organism process,multicellular organismal development,single-organism process,multicellular organismal process,organ development,anatomical structure development,developmental process,single-organism cellular process,single-organism developmental process,cell differentiation,cellular developmental process,nervous system development,anatomical structure morp…	oas04151,oas04510,oas05146,oas04512,oas05200,oas05222,oas05145	PI3K-Akt signaling pathway,Focal adhesion,Amoebiasis,ECM-receptor interaction,Pathways in cancer,Small cell lung cancer,Toxoplasmosis
TCONS_00282431	XLOC_015081	-	9425	8.16041	4.2664	0.935621	5e-05	0.00321	trans	ENSOARG00000019636(0.962756394859)	LBH	Limb-bud-and-heart	GO:0044707,GO:0044699,GO:0032501,GO:0050794,GO:0050789,GO:0048518,GO:0065007,GO:0051239,GO:0048522,GO:0050896,GO:0009893,GO:0048583,GO:0010604,GO:0005575,GO:0031325,GO:0065008,GO:0010628,GO:0019222,GO:0042060,GO:0009987,GO:0044464,GO:0009611,GO:0005623,GO:0031323,GO:0060255,GO:0080090,GO:0009605,GO:0009891,GO:0008150,GO:0010468,GO:0031328,GO:0050878,GO:0045893,GO:0051173,GO:0051254,GO:0032101,GO:…	single-multicellular organism process,single-organism process,multicellular organismal process,regulation of cellular process,regulation of biological process,positive regulation of biological process,biological regulation,regulation of multicellular organismal process,positive regulation of cellular process,response to stimulus,positive regulation of metabolic process,regulation of response to s…	oas00512,oas01100	Mucin type O-Glycan biosynthesis,Metabolic pathways
TCONS_00282431	XLOC_015081	-	9425	8.16041	4.2664	0.935621	5e-05	0.00321	trans	ENSOARG00000012619(0.972616189304)	LMX1B	Zinc finger, LIM-type	GO:0005515,GO:0005575,GO:0001071,GO:0003700,GO:0044464,GO:0005488,GO:0005623,GO:0043167,GO:0003674,GO:0043227,GO:0003677,GO:0005634,GO:0043169,GO:0043226,GO:0046872,GO:0043231,GO:0046914,GO:0005622,GO:0044424,GO:0008270,GO:0043229,GO:0097159,GO:1901363,GO:0003676	protein binding,cellular_component,nucleic acid binding transcription factor activity,sequence-specific DNA binding transcription factor activity,cell part,binding,cell,ion binding,molecular_function,membrane-bounded organelle,DNA binding,nucleus,cation binding,organelle,metal ion binding,intracellular membrane-bounded organelle,transition metal ion binding,intracellular,intracellular part,zinc i…	oas05162,oas04145,oas05152	Measles,Phagosome,Tuberculosis
TCONS_00282431	XLOC_015081	-	9425	8.16041	4.2664	0.935621	5e-05	0.00321	trans	ENSOARG00000011692(-0.961103170743)	LOXL4	SRCR-like domain||SRCR domain||Lysyl oxidase	GO:0004872,GO:0005515,GO:0044421,GO:0005575,GO:0016020,GO:0070062,GO:0043230,GO:0065010,GO:0051179,GO:0005576,GO:0031988,GO:0005488,GO:0031982,GO:0008150,GO:0006898,GO:0043235,GO:0006897,GO:0043167,GO:0003674,GO:0016638,GO:0004720,GO:0043227,GO:0051234,GO:0044710,GO:0043169,GO:0043226,GO:0046872,GO:0006810,GO:0038024,GO:0005044,GO:0016641,GO:0016192,GO:0055114,GO:0046914,GO:0016491,GO:0005507,GO:…	receptor activity,protein binding,extracellular region part,cellular_component,membrane,extracellular vesicular exosome,extracellular organelle,extracellular membrane-bounded organelle,localization,extracellular region,membrane-bounded vesicle,binding,vesicle,biological_process,receptor-mediated endocytosis,receptor complex,endocytosis,ion binding,molecular_function,oxidoreductase activity, actin…	oas04024,oas04080,oas04726	cAMP signaling pathway,Neuroactive ligand-receptor interaction,Serotonergic synapse
TCONS_00282431	XLOC_015081	-	9425	8.16041	4.2664	0.935621	5e-05	0.00321	trans	ENSOARG00000020597(-0.979351425002)	MDGA2	Immunoglobulin subtype||Immunoglobulin V-set domain||Fibronectin type III||Immunoglobulin subtype 2||Immunoglobulin||MAM domain||Immunoglobulin-like domain||Concanavalin A-like lectin/glucanase domain||Immunoglobulin I-set	GO:0044707,GO:0007275,GO:0044699,GO:0032501,GO:0032502,GO:0005515,GO:0005575,GO:0016020,GO:0007389,GO:0005488,GO:0008150,GO:0003674	single-multicellular organism process,multicellular organismal development,single-organism process,multicellular organismal process,developmental process,protein binding,cellular_component,membrane,pattern specification process,binding,biological_process,molecular_function	oas04621,oas04010,oas04380,oas04668,oas05162,oas05140,oas04620,oas05169,oas05145,oas04064,oas05168	NOD-like receptor signaling pathway,MAPK signaling pathway,Osteoclast differentiation,TNF signaling pathway,Measles,Leishmaniasis,Toll-like receptor signaling pathway,Epstein-Barr virus infection,Toxoplasmosis,NF-kappa B signaling pathway,Herpes simplex infection
TCONS_00282431	XLOC_015081	-	9425	8.16041	4.2664	0.935621	5e-05	0.00321	trans	ENSOARG00000014285(0.976545058332)	MPHOSPH8	Chromo/chromo shadow domain||Ankyrin repeat-containing domain||Chromo domain||Ankyrin repeat||Chromo domain-like	GO:0050794,GO:0050789,GO:0065007,GO:0005886,GO:0071944,GO:0005515,GO:0044421,GO:0048523,GO:0005575,GO:0048519,GO:0016020,GO:0070062,GO:0043230,GO:0065010,GO:0005576,GO:0019222,GO:0009987,GO:0044464,GO:0031988,GO:0005488,GO:0005623,GO:0031323,GO:0031982,GO:0060255,GO:0080090,GO:0008150,GO:0031324,GO:0005720,GO:0010468,GO:0000792,GO:0009892,GO:0010605,GO:0051253,GO:0051172,GO:0045892,GO:0010629,GO:…	regulation of cellular process,regulation of biological process,biological regulation,plasma membrane,cell periphery,protein binding,extracellular region part,negative regulation of cellular process,cellular_component,negative regulation of biological process,membrane,extracellular vesicular exosome,extracellular organelle,extracellular membrane-bounded organelle,extracellular region,regulation o…	oas05205,oas04810,oas05206	Proteoglycans in cancer,Regulation of actin cytoskeleton,MicroRNAs in cancer
TCONS_00282431	XLOC_015081	-	9425	8.16041	4.2664	0.935621	5e-05	0.00321	trans	ENSOARG00000009626(0.965954869603)	MSR1	Collagen triple helix repeat||SRCR-like domain||SRCR domain||Macrophage scavenger receptor	GO:0044707,GO:0044699,GO:0032501,GO:0032502,GO:0044763,GO:0050794,GO:0050789,GO:0030154,GO:0048518,GO:0065007,GO:0048869,GO:0048522,GO:0050793,GO:0004872,GO:0005515,GO:0045595,GO:0005575,GO:0016020,GO:0051094,GO:0032879,GO:0015850,GO:0045597,GO:0010876,GO:0015918,GO:0030301,GO:0006869,GO:0051179,GO:0009987,GO:0005488,GO:0008150,GO:0006898,GO:0006897,GO:0097006,GO:0019915,GO:0044765,GO:0010878,GO:…	single-multicellular organism process,single-organism process,multicellular organismal process,developmental process,single-organism cellular process,regulation of cellular process,regulation of biological process,cell differentiation,positive regulation of biological process,biological regulation,cellular developmental process,positive regulation of cellular process,regulation of developmental p…	oas04145	Phagosome
TCONS_00282431	XLOC_015081	-	9425	8.16041	4.2664	0.935621	5e-05	0.00321	trans	ENSOARG00000015159(-0.958767358306)	MYF5	Myc-type, basic helix-loop-helix (bHLH) domain||Myogenic determination factor 5||Myogenic basic muscle-specific protein	GO:0048731,GO:0044707,GO:0007275,GO:0044699,GO:0032501,GO:0048513,GO:0048856,GO:0032502,GO:0044763,GO:0050794,GO:0050789,GO:0044767,GO:0030154,GO:0048518,GO:0065007,GO:0048869,GO:0048522,GO:0009653,GO:0007423,GO:0009888,GO:0009887,GO:0048598,GO:0005515,GO:0048562,GO:0009893,GO:0048705,GO:0001503,GO:0001501,GO:0030155,GO:0001654,GO:0010604,GO:0048646,GO:0009790,GO:0043010,GO:0005575,GO:0010810,GO:…	system development,single-multicellular organism process,multicellular organismal development,single-organism process,multicellular organismal process,organ development,anatomical structure development,developmental process,single-organism cellular process,regulation of cellular process,regulation of biological process,single-organism developmental process,cell differentiation,positive regulation…	oas04550	Signaling pathways regulating pluripotency of stem cells
TCONS_00282431	XLOC_015081	-	9425	8.16041	4.2664	0.935621	5e-05	0.00321	trans	ENSOARG00000019429(0.968063628358)	OXA1L	Membrane insertase YidC/Oxa1, C-terminal||Membrane insertase OXA1/ALB3/YidC	GO:0044699,GO:0044763,GO:0031224,GO:0016021,GO:0005575,GO:0044425,GO:0016020,GO:0016043,GO:0071840,GO:0051179,GO:0009987,GO:0044464,GO:0005623,GO:0008150,GO:0051205,GO:0033036,GO:0008104,GO:0043227,GO:0051668,GO:0043226,GO:0016044,GO:0070727,GO:0034613,GO:0061024,GO:0051641,GO:0005737,GO:0043231,GO:0005622,GO:0044424,GO:0043229,GO:0031090,GO:0044422,GO:0044446,GO:0044444,GO:0031967,GO:0031975,GO:…	single-organism process,single-organism cellular process,intrinsic to membrane,integral to membrane,cellular_component,membrane part,membrane,cellular component organization,cellular component organization or biogenesis,localization,cellular process,cell part,cell,biological_process,protein insertion into membrane,macromolecule localization,protein localization,membrane-bounded organelle,localiza…	oas03060	Protein export
TCONS_00282431	XLOC_015081	-	9425	8.16041	4.2664	0.935621	5e-05	0.00321	trans	ENSOARG00000005888(0.974324809989)	PAPPA	Concanavalin A-like lectin/glucanase domain||LamG-like jellyroll fold||Sushi/SCR/CCP domain||Myxococcus cysteine-rich repeat||Peptidase M43, pregnancy-associated plasma-A||Notch domain	GO:0044699,GO:0032502,GO:0044763,GO:0030154,GO:0048869,GO:0005575,GO:0016020,GO:0005576,GO:0009987,GO:0008150,GO:0003674,GO:0004222,GO:0019538,GO:0008237,GO:0006508,GO:0070011,GO:0008233,GO:0043170,GO:0004175,GO:0071704,GO:0044238,GO:0016787,GO:0008152,GO:0003824	single-organism process,developmental process,single-organism cellular process,cell differentiation,cellular developmental process,cellular_component,membrane,extracellular region,cellular process,biological_process,molecular_function,metalloendopeptidase activity,protein metabolic process,metallopeptidase activity,proteolysis,peptidase activity, acting on L-amino acid peptides,peptidase activity…	oas00512,oas01100	Mucin type O-Glycan biosynthesis,Metabolic pathways
TCONS_00282431	XLOC_015081	-	9425	8.16041	4.2664	0.935621	5e-05	0.00321	trans	ENSOARG00000008216(-0.989256408683)	PDP1	Protein phosphatase 2C (PP2C)-like domain	GO:0005515,GO:0005575,GO:0035970,GO:0009987,GO:0044464,GO:0005488,GO:0005623,GO:0008150,GO:0006796,GO:0006793,GO:0043167,GO:0006464,GO:0036211,GO:0003674,GO:0006470,GO:0004722,GO:0043412,GO:0043227,GO:0043169,GO:0043226,GO:0046872,GO:0019538,GO:0016311,GO:0042578,GO:0016791,GO:0004721,GO:0044267,GO:0005737,GO:0043231,GO:0005622,GO:0044424,GO:0016788,GO:0043229,GO:0043170,GO:0071704,GO:0044238,GO:…	protein binding,cellular_component,peptidyl-threonine dephosphorylation,cellular process,cell part,binding,cell,biological_process,phosphate-containing compound metabolic process,phosphorus metabolic process,ion binding,cellular protein modification process,protein modification process,molecular_function,protein dephosphorylation,protein serine/threonine phosphatase activity,macromolecule modific…	oas04961	Endocrine and other factor-regulated calcium reabsorption
TCONS_00282431	XLOC_015081	-	9425	8.16041	4.2664	0.935621	5e-05	0.00321	trans	ENSOARG00000013947(0.986498316578)	PDXP	HAD-like domain||HAD-superfamily hydrolase, subfamily IIA||2-phosphoglycolate phosphatase, eukaryotic	GO:0044699,GO:0044763,GO:0050794,GO:0050789,GO:0048518,GO:0065007,GO:0005886,GO:0048522,GO:0071944,GO:0010033,GO:0051716,GO:0050896,GO:0042221,GO:0070887,GO:0071310,GO:0005515,GO:0030029,GO:0044421,GO:0005575,GO:0044425,GO:0030036,GO:0016020,GO:0009719,GO:0044459,GO:0033198,GO:0016043,GO:1901700,GO:0007010,GO:0070062,GO:0043230,GO:0065010,GO:0071840,GO:0071495,GO:0014070,GO:0065008,GO:0032970,GO:…	single-organism process,single-organism cellular process,regulation of cellular process,regulation of biological process,positive regulation of biological process,biological regulation,plasma membrane,positive regulation of cellular process,cell periphery,response to organic substance,cellular response to stimulus,response to stimulus,response to chemical stimulus,cellular response to chemical st…	oas00750,oas01100	Vitamin B6 metabolism,Metabolic pathways
TCONS_00282431	XLOC_015081	-	9425	8.16041	4.2664	0.935621	5e-05	0.00321	trans	ENSOARG00000007234(-0.950765685717)	PLK2	POLO box duplicated domain||Protein kinase domain||Serine-threonine/tyrosine-protein kinase catalytic domain||Serine/threonine/dual specificity protein kinase, catalytic domain||Tyrosine-protein kinase, catalytic domain||Protein kinase-like domain	GO:0044707,GO:0044699,GO:0032501,GO:0044763,GO:0050794,GO:0050789,GO:0048518,GO:0065007,GO:0023052,GO:0007154,GO:0044700,GO:0051239,GO:0007165,GO:0048522,GO:0051716,GO:0050896,GO:0010646,GO:0023051,GO:0005515,GO:0004871,GO:0060089,GO:0048583,GO:0009966,GO:0003008,GO:0048523,GO:0005575,GO:0048519,GO:0050877,GO:0007243,GO:0023056,GO:0010627,GO:0010740,GO:0010647,GO:0016043,GO:0035556,GO:0007010,GO:…	single-multicellular organism process,single-organism process,multicellular organismal process,single-organism cellular process,regulation of cellular process,regulation of biological process,positive regulation of biological process,biological regulation,signaling,cell communication,single organism signaling,regulation of multicellular organismal process,signal transduction,positive regulation o…	oas04068	FoxO signaling pathway
TCONS_00282431	XLOC_015081	-	9425	8.16041	4.2664	0.935621	5e-05	0.00321	trans	ENSOARG00000020009(0.985289725339)	POLQ	DEAD/DEAH box helicase domain||Ribonuclease H-like domain||P-loop containing nucleoside triphosphate hydrolase||DNA-directed DNA polymerase, family A, palm domain||Helicase superfamily 1/2, ATP-binding domain||Helicase, C-terminal	GO:0048731,GO:0044707,GO:0007275,GO:0044699,GO:0032501,GO:0048856,GO:0032502,GO:0044763,GO:0050794,GO:0050789,GO:0065007,GO:0051716,GO:0050896,GO:0005515,GO:0048583,GO:0048523,GO:0048519,GO:0016043,GO:0071840,GO:0048585,GO:0019222,GO:0009987,GO:0071822,GO:0002520,GO:0005488,GO:0031323,GO:0060255,GO:0022607,GO:0043933,GO:0080090,GO:0008150,GO:0031324,GO:0044085,GO:0009892,GO:0002376,GO:0010605,GO:…	system development,single-multicellular organism process,multicellular organismal development,single-organism process,multicellular organismal process,anatomical structure development,developmental process,single-organism cellular process,regulation of cellular process,regulation of biological process,biological regulation,cellular response to stimulus,response to stimulus,protein binding,regulat…	oas04024,oas04725,oas04380,oas04921,oas04020,oas04722,oas05031,oas04720,oas05034	cAMP signaling pathway,Cholinergic synapse,Osteoclast differentiation,Oxytocin signaling pathway,Calcium signaling pathway,Neurotrophin signaling pathway,Amphetamine addiction,Long-term potentiation,Alcoholism
TCONS_00282431	XLOC_015081	-	9425	8.16041	4.2664	0.935621	5e-05	0.00321	trans	ENSOARG00000007826(-0.973246381431)	PPAP2B	Phosphatidic acid phosphatase type 2/haloperoxidase	GO:0048731,GO:0044707,GO:0007275,GO:0044699,GO:0032501,GO:0048856,GO:0032502,GO:0044763,GO:0050794,GO:0050789,GO:0044767,GO:0030154,GO:0048518,GO:0065007,GO:0023052,GO:0007154,GO:0044700,GO:0051239,GO:0048869,GO:0007165,GO:0005886,GO:0007399,GO:0048522,GO:0071944,GO:0009653,GO:0051716,GO:0050896,GO:0007166,GO:0048598,GO:0010646,GO:0023051,GO:0005515,GO:0022008,GO:0009893,GO:0040011,GO:0030155,GO:…	system development,single-multicellular organism process,multicellular organismal development,single-organism process,multicellular organismal process,anatomical structure development,developmental process,single-organism cellular process,regulation of cellular process,regulation of biological process,single-organism developmental process,cell differentiation,positive regulation of biological pro…	oas04666,oas00565,oas00564,oas00561,oas04975,oas00600,oas01100	Fc gamma R-mediated phagocytosis,Ether lipid metabolism,Glycerophospholipid metabolism,Glycerolipid metabolism,Fat digestion and absorption,Sphingolipid metabolism,Metabolic pathways
TCONS_00282431	XLOC_015081	-	9425	8.16041	4.2664	0.935621	5e-05	0.00321	trans	ENSOARG00000011058(0.995647431509)	PPP2R5B	Protein phosphatase 2A, regulatory B subunit, B56||Armadillo-type fold	GO:0044699,GO:0044763,GO:0050794,GO:0050789,GO:0065007,GO:0023052,GO:0007154,GO:0044700,GO:0007165,GO:0051716,GO:0050896,GO:0005515,GO:0005575,GO:0050790,GO:0019220,GO:0019222,GO:0051174,GO:0065009,GO:0009987,GO:0044464,GO:0005488,GO:0005623,GO:0031323,GO:0051336,GO:0008150,GO:0006796,GO:0006793,GO:0003674,GO:0016311,GO:0035303,GO:0043666,GO:0005622,GO:0044424,GO:0010921,GO:0030234,GO:0043234,GO:…	single-organism process,single-organism cellular process,regulation of cellular process,regulation of biological process,biological regulation,signaling,cell communication,single organism signaling,signal transduction,cellular response to stimulus,response to stimulus,protein binding,cellular_component,regulation of catalytic activity,regulation of phosphate metabolic process,regulation of metabo…	oas04151,oas04152,oas04728,oas04261,oas04114,oas03015	PI3K-Akt signaling pathway,AMPK signaling pathway,Dopaminergic synapse,Adrenergic signaling in cardiomyocytes,Oocyte meiosis,mRNA surveillance pathway
TCONS_00282431	XLOC_015081	-	9425	8.16041	4.2664	0.935621	5e-05	0.00321	trans	ENSOARG00000013578(0.966570820642)	PURA	Purine-rich element binding protein family	GO:0048731,GO:0044707,GO:0007275,GO:0044699,GO:0032501,GO:0048856,GO:0032502,GO:0044763,GO:0050794,GO:0050789,GO:0030154,GO:0048518,GO:0065007,GO:0048869,GO:0007399,GO:0048522,GO:0008283,GO:0005515,GO:0048523,GO:0042127,GO:0005575,GO:0048519,GO:0008284,GO:0032268,GO:0001071,GO:0003700,GO:0051246,GO:0019222,GO:0043565,GO:0009987,GO:0044212,GO:0044464,GO:0097458,GO:0005488,GO:0000975,GO:0001067,GO:…	system development,single-multicellular organism process,multicellular organismal development,single-organism process,multicellular organismal process,anatomical structure development,developmental process,single-organism cellular process,regulation of cellular process,regulation of biological process,cell differentiation,positive regulation of biological process,biological regulation,cellular de…	oas04024,oas04725,oas04380,oas04921,oas04020,oas04722,oas05031,oas04720,oas05034	cAMP signaling pathway,Cholinergic synapse,Osteoclast differentiation,Oxytocin signaling pathway,Calcium signaling pathway,Neurotrophin signaling pathway,Amphetamine addiction,Long-term potentiation,Alcoholism
TCONS_00282431	XLOC_015081	-	9425	8.16041	4.2664	0.935621	5e-05	0.00321	trans	ENSOARG00000013286(-0.9599623613)	RDX	Ezrin/radixin/moesin, C-terminal||Band 4.1 domain||FERM, C-terminal PH-like domain||Ezrin/radixin/moesin||FERM central domain||FERM domain||Moesin tail domain||Ubiquitin-related domain||Ezrin/radixin/moesin like||FERM, N-terminal	GO:0044699,GO:0048856,GO:0032502,GO:0044763,GO:0050794,GO:0050789,GO:0044767,GO:0030154,GO:0048518,GO:0065007,GO:0048869,GO:0005886,GO:0048522,GO:0071944,GO:0009888,GO:0005515,GO:0009893,GO:0060429,GO:0030855,GO:0010604,GO:0044421,GO:0048468,GO:0005575,GO:0044425,GO:0016020,GO:0016043,GO:0032879,GO:0070062,GO:0043230,GO:0065010,GO:0071840,GO:0030030,GO:0051179,GO:0005576,GO:0051128,GO:0005615,GO:…	single-organism process,anatomical structure development,developmental process,single-organism cellular process,regulation of cellular process,regulation of biological process,single-organism developmental process,cell differentiation,positive regulation of biological process,biological regulation,cellular developmental process,plasma membrane,positive regulation of cellular process,cell peripher…	oas05205,oas04810,oas05206	Proteoglycans in cancer,Regulation of actin cytoskeleton,MicroRNAs in cancer
TCONS_00282431	XLOC_015081	-	9425	8.16041	4.2664	0.935621	5e-05	0.00321	trans	ENSOARG00000020987(0.9581783928)	RFX5	DNA-binding RFX-type winged-helix domain	GO:0050794,GO:0050789,GO:0065007,GO:0005515,GO:0048523,GO:0048519,GO:0019222,GO:0006357,GO:0009987,GO:0005488,GO:0031323,GO:0060255,GO:0006366,GO:0080090,GO:0008150,GO:0031324,GO:0010468,GO:0000122,GO:0009892,GO:0010605,GO:0051253,GO:0051172,GO:0045892,GO:0010629,GO:0031327,GO:0009890,GO:0045934,GO:2000113,GO:0003674,GO:0010558,GO:0009889,GO:0051171,GO:0006355,GO:0031326,GO:2001141,GO:2000112,GO:…	regulation of cellular process,regulation of biological process,biological regulation,protein binding,negative regulation of cellular process,negative regulation of biological process,regulation of metabolic process,regulation of transcription from RNA polymerase II promoter,cellular process,binding,regulation of cellular metabolic process,regulation of macromolecule metabolic process,transcripti…	oas04612,oas05340,oas05152	Antigen processing and presentation,Primary immunodeficiency,Tuberculosis
TCONS_00282431	XLOC_015081	-	9425	8.16041	4.2664	0.935621	5e-05	0.00321	trans	ENSOARG00000013873(0.966149052891)	RGS20	RGS domain	GO:0044699,GO:0044763,GO:0050794,GO:0050789,GO:0065007,GO:0023052,GO:0007154,GO:0044700,GO:0007165,GO:0051716,GO:0050896,GO:0007166,GO:0010646,GO:0023051,GO:0005515,GO:0048583,GO:0009966,GO:0048523,GO:0005575,GO:0048519,GO:0048585,GO:0009968,GO:0010648,GO:0007186,GO:0023057,GO:0009987,GO:0044464,GO:0005488,GO:0005623,GO:0008150,GO:0008277,GO:0003674,GO:0045744,GO:0023021,GO:0043227,GO:0038032,GO:…	single-organism process,single-organism cellular process,regulation of cellular process,regulation of biological process,biological regulation,signaling,cell communication,single organism signaling,signal transduction,cellular response to stimulus,response to stimulus,cell surface receptor signaling pathway,regulation of cell communication,regulation of signaling,protein binding,regulation of res…	oas04080,oas05033,oas05032,oas04723,oas04727	Neuroactive ligand-receptor interaction,Nicotine addiction,Morphine addiction,Retrograde endocannabinoid signaling,GABAergic synapse
TCONS_00282431	XLOC_015081	-	9425	8.16041	4.2664	0.935621	5e-05	0.00321	trans	ENSOARG00000006573(0.952181099719)	RGS7BP	-	GO:0044699,GO:0044763,GO:0050794,GO:0050789,GO:0065007,GO:0023052,GO:0007154,GO:0044700,GO:0007165,GO:0005886,GO:0071944,GO:0051716,GO:0050896,GO:0007166,GO:0005515,GO:0005575,GO:0016020,GO:0007186,GO:0009987,GO:0044464,GO:0005488,GO:0005623,GO:0008150,GO:0003674,GO:0043227,GO:0005634,GO:0043226,GO:0005737,GO:0043231,GO:0005622,GO:0044424,GO:0043229	single-organism process,single-organism cellular process,regulation of cellular process,regulation of biological process,biological regulation,signaling,cell communication,single organism signaling,signal transduction,plasma membrane,cell periphery,cellular response to stimulus,response to stimulus,cell surface receptor signaling pathway,protein binding,cellular_component,membrane,G-protein coupl…	oas04666,oas00565,oas00564,oas00561,oas04975,oas00600,oas01100	Fc gamma R-mediated phagocytosis,Ether lipid metabolism,Glycerophospholipid metabolism,Glycerolipid metabolism,Fat digestion and absorption,Sphingolipid metabolism,Metabolic pathways
TCONS_00282431	XLOC_015081	-	9425	8.16041	4.2664	0.935621	5e-05	0.00321	trans	ENSOARG00000008819(0.950713557914)	ROCK1	Protein kinase, C-terminal||Serine-threonine/tyrosine-protein kinase catalytic domain||Rho-associated protein kinase 1/2||Pleckstrin homology domain||HR1 rho-binding repeat||AGC-kinase, C-terminal||Rho binding domain||Protein kinase domain||Protein kinase C-like, phorbol ester/diacylglycerol-binding domain||Serine/threonine/dual specificity protein kinase, catalytic domain||Tyrosine-protein kinas…	GO:0048731,GO:0044707,GO:0007275,GO:0044699,GO:0032501,GO:0048513,GO:0048856,GO:0032502,GO:0044763,GO:0050794,GO:0050789,GO:0044767,GO:0030154,GO:0048518,GO:0065007,GO:0023052,GO:0007154,GO:0044700,GO:0051239,GO:0048869,GO:0007165,GO:0005886,GO:0048522,GO:0071944,GO:0009653,GO:2000026,GO:0009888,GO:0051716,GO:0050896,GO:0043588,GO:0050793,GO:0008544,GO:0009913,GO:0005515,GO:0045595,GO:0060429,GO:…	system development,single-multicellular organism process,multicellular organismal development,single-organism process,multicellular organismal process,organ development,anatomical structure development,developmental process,single-organism cellular process,regulation of cellular process,regulation of biological process,single-organism developmental process,cell differentiation,positive regulation…	oas04024,oas04360,oas04510,oas04611,oas04270,oas04921,oas04022,oas05205,oas04810,oas04062,oas04670,oas04350,oas05132,oas05206	cAMP signaling pathway,Axon guidance,Focal adhesion,Platelet activation,Vascular smooth muscle contraction,Oxytocin signaling pathway,cGMP-PKG signaling pathway,Proteoglycans in cancer,Regulation of actin cytoskeleton,Chemokine signaling pathway,Leukocyte transendothelial migration,TGF-beta signaling pathway,Salmonella infection,MicroRNAs in cancer
TCONS_00282431	XLOC_015081	-	9425	8.16041	4.2664	0.935621	5e-05	0.00321	trans	ENSOARG00000008308(-0.96720671233)	RYK	Serine-threonine/tyrosine-protein kinase catalytic domain||Protein kinase domain||Serine/threonine/dual specificity protein kinase, catalytic domain||Tyrosine-protein kinase, catalytic domain||WIF domain||Protein kinase-like domain	GO:0048731,GO:0044707,GO:0007275,GO:0044699,GO:0032501,GO:0048513,GO:0048856,GO:0032502,GO:0044763,GO:0050794,GO:0050789,GO:0044767,GO:0030154,GO:0065007,GO:0023052,GO:0007154,GO:0044700,GO:0051239,GO:0048869,GO:0007165,GO:0005886,GO:0007399,GO:0071944,GO:0009653,GO:2000026,GO:0051716,GO:0009887,GO:0050896,GO:0050793,GO:0042221,GO:0007166,GO:0004872,GO:0038023,GO:0005515,GO:0004871,GO:0060089,GO:…	system development,single-multicellular organism process,multicellular organismal development,single-organism process,multicellular organismal process,organ development,anatomical structure development,developmental process,single-organism cellular process,regulation of cellular process,regulation of biological process,single-organism developmental process,cell differentiation,biological regulati…	oas04024,oas04725,oas04380,oas04921,oas04020,oas04722,oas05031,oas04720,oas05034	cAMP signaling pathway,Cholinergic synapse,Osteoclast differentiation,Oxytocin signaling pathway,Calcium signaling pathway,Neurotrophin signaling pathway,Amphetamine addiction,Long-term potentiation,Alcoholism
TCONS_00282431	XLOC_015081	-	9425	8.16041	4.2664	0.935621	5e-05	0.00321	trans	ENSOARG00000009775(-0.985354412476)	SH3BGR	Thioredoxin-like fold||SH3-binding, glutamic acid-rich protein||Glutaredoxin	GO:0044699,GO:0044763,GO:0050794,GO:0050789,GO:0065007,GO:0005575,GO:0065008,GO:0009987,GO:0044464,GO:0005623,GO:0008150,GO:0042592,GO:0016667,GO:0003674,GO:0015036,GO:0015035,GO:0019725,GO:0045454,GO:0005737,GO:0005622,GO:0044424,GO:0005829,GO:0016491,GO:0044444,GO:0009055,GO:0003824	single-organism process,single-organism cellular process,regulation of cellular process,regulation of biological process,biological regulation,cellular_component,regulation of biological quality,cellular process,cell part,cell,biological_process,homeostatic process,oxidoreductase activity, acting on a sulfur group of donors,molecular_function,disulfide oxidoreductase activity,protein disulfide ox…	oas04621,oas04010,oas04380,oas04668,oas05162,oas05140,oas04620,oas05169,oas05145,oas04064,oas05168	NOD-like receptor signaling pathway,MAPK signaling pathway,Osteoclast differentiation,TNF signaling pathway,Measles,Leishmaniasis,Toll-like receptor signaling pathway,Epstein-Barr virus infection,Toxoplasmosis,NF-kappa B signaling pathway,Herpes simplex infection
TCONS_00282431	XLOC_015081	-	9425	8.16041	4.2664	0.935621	5e-05	0.00321	trans	ENSOARG00000018720(0.976507398313)	SNPH	-	GO:0005515,GO:0005575,GO:0044464,GO:0005488,GO:0005623,GO:0003674,GO:0043227,GO:0043226,GO:0005874,GO:0005856,GO:0044430,GO:0019905,GO:0005737,GO:0043231,GO:0005622,GO:0044424,GO:0000149,GO:0017075,GO:0015630,GO:0005881,GO:0043229,GO:0044422,GO:0044446,GO:0043234,GO:0043228,GO:0043232,GO:0044444,GO:0032991,GO:0005739	protein binding,cellular_component,cell part,binding,cell,molecular_function,membrane-bounded organelle,organelle,microtubule,cytoskeleton,cytoskeletal part,syntaxin binding,cytoplasm,intracellular membrane-bounded organelle,intracellular,intracellular part,SNARE binding,syntaxin-1 binding,microtubule cytoskeleton,cytoplasmic microtubule,intracellular organelle,organelle part,intracellular organe…	oas04068	FoxO signaling pathway
TCONS_00282431	XLOC_015081	-	9425	8.16041	4.2664	0.935621	5e-05	0.00321	trans	ENSOARG00000013407(0.95823072427)	ST18	Myelin transcription factor 1||Zinc finger, C2HC-type	GO:0050794,GO:0050789,GO:0065007,GO:0005575,GO:0001071,GO:0003700,GO:0019222,GO:0009987,GO:0044464,GO:0005488,GO:0005623,GO:0031323,GO:0060255,GO:0080090,GO:0008150,GO:0010468,GO:0043167,GO:0003674,GO:0043227,GO:0009889,GO:0051171,GO:0006355,GO:0031326,GO:2001141,GO:2000112,GO:0051252,GO:0005634,GO:0043169,GO:0043226,GO:0034654,GO:0010556,GO:0046872,GO:0032774,GO:0019219,GO:0044271,GO:1901362,GO:…	regulation of cellular process,regulation of biological process,biological regulation,cellular_component,nucleic acid binding transcription factor activity,sequence-specific DNA binding transcription factor activity,regulation of metabolic process,cellular process,cell part,binding,cell,regulation of cellular metabolic process,regulation of macromolecule metabolic process,regulation of primary me…	oas04961	Endocrine and other factor-regulated calcium reabsorption
TCONS_00282431	XLOC_015081	-	9425	8.16041	4.2664	0.935621	5e-05	0.00321	trans	ENSOARG00000002578(0.960746884165)	TAB2	Ubiquitin system component Cue||Zinc finger, RanBP2-type	GO:0048731,GO:0044707,GO:0007275,GO:0044699,GO:0032501,GO:0048513,GO:0048856,GO:0032502,GO:0044763,GO:0050794,GO:0050789,GO:0044767,GO:0048518,GO:0065007,GO:0023052,GO:0007154,GO:0044700,GO:0007165,GO:0048522,GO:0051716,GO:0050896,GO:0010646,GO:0023051,GO:0005515,GO:0009893,GO:0048583,GO:0009966,GO:0010604,GO:0072358,GO:0072359,GO:0007243,GO:0023056,GO:0010562,GO:0045937,GO:0010627,GO:0010740,GO:…	system development,single-multicellular organism process,multicellular organismal development,single-organism process,multicellular organismal process,organ development,anatomical structure development,developmental process,single-organism cellular process,regulation of cellular process,regulation of biological process,single-organism developmental process,positive regulation of biological proces…	oas04621,oas04010,oas04380,oas04668,oas05162,oas05140,oas04620,oas05169,oas05145,oas04064,oas05168	NOD-like receptor signaling pathway,MAPK signaling pathway,Osteoclast differentiation,TNF signaling pathway,Measles,Leishmaniasis,Toll-like receptor signaling pathway,Epstein-Barr virus infection,Toxoplasmosis,NF-kappa B signaling pathway,Herpes simplex infection
TCONS_00282431	XLOC_015081	-	9425	8.16041	4.2664	0.935621	5e-05	0.00321	trans	ENSOARG00000018224(0.977003946559)	TAB3	Zinc finger, RanBP2-type||Ubiquitin system component Cue	GO:0005515,GO:0044421,GO:0005575,GO:0070062,GO:0043230,GO:0065010,GO:0005576,GO:0044464,GO:0031988,GO:0005488,GO:0005623,GO:0031982,GO:0043167,GO:0003674,GO:0043227,GO:0005634,GO:0043169,GO:0043226,GO:0046872,GO:0005654,GO:0005737,GO:0043231,GO:0046914,GO:0005622,GO:0044424,GO:0008270,GO:0070013,GO:0043233,GO:0031974,GO:0043229,GO:0031981,GO:0044428,GO:0044422,GO:0044446	protein binding,extracellular region part,cellular_component,extracellular vesicular exosome,extracellular organelle,extracellular membrane-bounded organelle,extracellular region,cell part,membrane-bounded vesicle,binding,cell,vesicle,ion binding,molecular_function,membrane-bounded organelle,nucleus,cation binding,organelle,metal ion binding,nucleoplasm,cytoplasm,intracellular membrane-bounded or…	oas04621,oas04668,oas04064	NOD-like receptor signaling pathway,TNF signaling pathway,NF-kappa B signaling pathway
TCONS_00282431	XLOC_015081	-	9425	8.16041	4.2664	0.935621	5e-05	0.00321	trans	ENSOARG00000011271(-0.962589482147)	TMOD1	Tropomodulin	GO:0048731,GO:0044707,GO:0007275,GO:0044699,GO:0032501,GO:0048513,GO:0048856,GO:0032502,GO:0044763,GO:0050794,GO:0050789,GO:0044767,GO:0030154,GO:0065007,GO:0048869,GO:0071944,GO:0009653,GO:0007423,GO:0009888,GO:0050896,GO:0005515,GO:0060429,GO:0030855,GO:0001654,GO:0003008,GO:0030029,GO:0048523,GO:0048646,GO:0048468,GO:0043010,GO:0005575,GO:0048519,GO:0030036,GO:0016020,GO:0016043,GO:0007010,GO:…	system development,single-multicellular organism process,multicellular organismal development,single-organism process,multicellular organismal process,organ development,anatomical structure development,developmental process,single-organism cellular process,regulation of cellular process,regulation of biological process,single-organism developmental process,cell differentiation,biological regulati…	oas04024,oas04725,oas04380,oas04921,oas04020,oas04722,oas05031,oas04720,oas05034	cAMP signaling pathway,Cholinergic synapse,Osteoclast differentiation,Oxytocin signaling pathway,Calcium signaling pathway,Neurotrophin signaling pathway,Amphetamine addiction,Long-term potentiation,Alcoholism
TCONS_00282431	XLOC_015081	-	9425	8.16041	4.2664	0.935621	5e-05	0.00321	trans	ENSOARG00000006019(0.976154301768)	TVP23A	Protein of unknown function DUF846, eukaryotic	GO:0031224,GO:0016021,GO:0005575,GO:0044425,GO:0016020	intrinsic to membrane,integral to membrane,cellular_component,membrane part,membrane	oas04621,oas04010,oas04380,oas04668,oas05162,oas05140,oas04620,oas05169,oas05145,oas04064,oas05168	NOD-like receptor signaling pathway,MAPK signaling pathway,Osteoclast differentiation,TNF signaling pathway,Measles,Leishmaniasis,Toll-like receptor signaling pathway,Epstein-Barr virus infection,Toxoplasmosis,NF-kappa B signaling pathway,Herpes simplex infection
TCONS_00282431	XLOC_015081	-	9425	8.16041	4.2664	0.935621	5e-05	0.00321	trans	ENSOARG00000007958(0.973542672285)	VSIG8	Immunoglobulin subtype 2||Immunoglobulin subtype||Immunoglobulin V-set domain||Immunoglobulin I-set||Immunoglobulin-like domain	GO:0005515,GO:0005575,GO:0044464,GO:0005488,GO:0005623,GO:0003674,GO:0005622	protein binding,cellular_component,cell part,binding,cell,molecular_function,intracellular	--	--
TCONS_00282431	XLOC_015081	-	9425	8.16041	4.2664	0.935621	5e-05	0.00321	trans	ENSOARG00000015822(0.954009126364)	WRAP53	WD40 repeat||WD40-repeat-containing domain	GO:0044699,GO:0044763,GO:0050789,GO:0065007,GO:0005515,GO:0005575,GO:0016043,GO:0071840,GO:0050790,GO:0043085,GO:0019222,GO:0065009,GO:0051347,GO:0009987,GO:0044464,GO:0051338,GO:0005488,GO:0005623,GO:0022607,GO:0008150,GO:0044093,GO:0044085,GO:0006996,GO:0003674,GO:0043227,GO:0005634,GO:0043226,GO:0032203,GO:0005654,GO:0051973,GO:0016604,GO:0005737,GO:0043231,GO:0005622,GO:0044424,GO:0005697,GO:…	single-organism process,single-organism cellular process,regulation of biological process,biological regulation,protein binding,cellular_component,cellular component organization,cellular component organization or biogenesis,regulation of catalytic activity,positive regulation of catalytic activity,regulation of metabolic process,regulation of molecular function,positive regulation of transferase…	oas04024,oas04080,oas04726	cAMP signaling pathway,Neuroactive ligand-receptor interaction,Serotonergic synapse
TCONS_00282431	XLOC_015081	-	9425	8.16041	4.2664	0.935621	5e-05	0.00321	trans	ENSOARG00000014655(0.964147926697)	ZMIZ2	Zinc finger, MIZ-type	GO:0050794,GO:0050789,GO:0048518,GO:0065007,GO:0048522,GO:0005515,GO:0009893,GO:0010604,GO:0005575,GO:0031325,GO:0010628,GO:0019222,GO:0006357,GO:0009987,GO:0044464,GO:0005488,GO:0005623,GO:0031323,GO:0060255,GO:0006366,GO:0080090,GO:0009891,GO:0008150,GO:0010468,GO:0031328,GO:0045893,GO:0051173,GO:0051254,GO:0043167,GO:0045944,GO:0010557,GO:0003674,GO:0045935,GO:0043227,GO:0009889,GO:0051171,GO:…	regulation of cellular process,regulation of biological process,positive regulation of biological process,biological regulation,positive regulation of cellular process,protein binding,positive regulation of metabolic process,positive regulation of macromolecule metabolic process,cellular_component,positive regulation of cellular metabolic process,positive regulation of gene expression,regulation …	oas04550	Signaling pathways regulating pluripotency of stem cells
TCONS_00282431	XLOC_015081	-	9425	8.16041	4.2664	0.935621	5e-05	0.00321	trans	ENSOARG00000004193(0.970205330558)	ZNF703	-	GO:0048731,GO:0044707,GO:0007275,GO:0044699,GO:0032501,GO:0048513,GO:0048856,GO:0032502,GO:0044763,GO:0050794,GO:0050789,GO:0044767,GO:0030154,GO:0048518,GO:0065007,GO:0023052,GO:0007154,GO:0044700,GO:0051239,GO:0048869,GO:0007165,GO:0048522,GO:0009653,GO:2000026,GO:0010033,GO:0009888,GO:0051716,GO:0050896,GO:0050793,GO:0008283,GO:0042221,GO:0070887,GO:0071310,GO:0007166,GO:0010646,GO:0023051,GO:…	system development,single-multicellular organism process,multicellular organismal development,single-organism process,multicellular organismal process,organ development,anatomical structure development,developmental process,single-organism cellular process,regulation of cellular process,regulation of biological process,single-organism developmental process,cell differentiation,positive regulation…	oas04621,oas04010,oas04380,oas04668,oas05162,oas05140,oas04620,oas05169,oas05145,oas04064,oas05168	NOD-like receptor signaling pathway,MAPK signaling pathway,Osteoclast differentiation,TNF signaling pathway,Measles,Leishmaniasis,Toll-like receptor signaling pathway,Epstein-Barr virus infection,Toxoplasmosis,NF-kappa B signaling pathway,Herpes simplex infection
TCONS_00438132	XLOC_034651	-	386	1.72209	0	inf	0.00045	0.0203671	cis	ENSOARG00000019936	HIPK1	Protein kinase domain||Serine-threonine/tyrosine-protein kinase catalytic domain||Tyrosine-protein kinase, catalytic domain||Serine/threonine/dual specificity protein kinase, catalytic domain||Protein kinase-like domain	GO:0008630,GO:0048596,GO:0072331,GO:0005622,GO:0048048,GO:0042771,GO:0031076,GO:0097193,GO:0034329,GO:0045216,GO:0048592,GO:0060235,GO:0061072,GO:0034330,GO:0072332,GO:0044464,GO:0060059,GO:0005623,GO:0005575,GO:0016607,GO:0044763,GO:0044699,GO:0043227,GO:0010803,GO:0006974,GO:0007166,GO:0044424,GO:0043226,GO:0048593,GO:0048568,GO:0002089,GO:0009887,GO:0010842,GO:0009966,GO:0097190,GO:0048562,GO:…	intrinsic apoptotic signaling pathway in response to DNA damage,embryonic camera-type eye morphogenesis,signal transduction by p53 class mediator,intracellular,embryonic eye morphogenesis,intrinsic apoptotic signaling pathway in response to DNA damage by p53 class mediator,embryonic camera-type eye development,intrinsic apoptotic signaling pathway,cell junction assembly,cell-cell junction organiz…	--	--
TCONS_00438132	XLOC_034651	-	386	1.72209	0	inf	0.00045	0.0203671	cis	ENSOARG00000019942	OLFML3	Olfactomedin-like	GO:0005488,GO:0005515,GO:0003674	binding,protein binding,molecular_function	--	--
TCONS_00438132	XLOC_034651	-	386	1.72209	0	inf	0.00045	0.0203671	cis	ENSOARG00000019944	SYT6	Synaptotagmin||C2 domain	GO:0005622,GO:0060478,GO:0051234,GO:0006810,GO:0044464,GO:0005623,GO:0005783,GO:0005575,GO:0097038,GO:0044432,GO:0016021,GO:0044763,GO:0031224,GO:0044699,GO:0043227,GO:0051179,GO:0044424,GO:0043226,GO:0009566,GO:0007340,GO:0044765,GO:0030276,GO:0019898,GO:0044425,GO:0009987,GO:0042803,GO:0016020,GO:0048306,GO:0019905,GO:0043231,GO:0032940,GO:0017156,GO:0000149,GO:0048610,GO:0043229,GO:0042802,GO:…	intracellular,acrosomal vesicle exocytosis,establishment of localization,transport,cell part,cell,endoplasmic reticulum,cellular_component,perinuclear endoplasmic reticulum,endoplasmic reticulum part,integral to membrane,single-organism cellular process,intrinsic to membrane,single-organism process,membrane-bounded organelle,localization,intracellular part,organelle,fertilization,acrosome reactio…	--	--
TCONS_00438132	XLOC_034651	-	386	1.72209	0	inf	0.00045	0.0203671	trans	ENSOARG00000009821(0.958828463496)	-	Gamma-retroviral matrix protein||Retrovirus capsid, N-terminal domain||Core shell protein Gag P30	GO:0005575,GO:0016043,GO:0071840,GO:0009987,GO:0022607,GO:0008150,GO:0044085,GO:0003674,GO:0000003,GO:0048610,GO:0019068,GO:0019067,GO:0051704,GO:0019058,GO:0005198,GO:0044403,GO:0044419,GO:0044764,GO:0016032,GO:0019028,GO:0044423,GO:0019012	cellular_component,cellular component organization,cellular component organization or biogenesis,cellular process,cellular component assembly,biological_process,cellular component biogenesis,molecular_function,reproduction,cellular process involved in reproduction,virion assembly,viral assembly, maturation, egress, and release,multi-organism process,viral infectious cycle,structural molecule acti…	--	--
TCONS_00438132	XLOC_034651	-	386	1.72209	0	inf	0.00045	0.0203671	trans	ENSOARG00000006911(0.951569809384)	-	ATPase, AAA-4	GO:0005488,GO:0043167,GO:0003674,GO:0043168,GO:0036094,GO:0001882,GO:0017076,GO:0032555,GO:0030554,GO:0032550,GO:0035639,GO:0001883,GO:0000166,GO:1901265,GO:0032553,GO:0005524,GO:0032559,GO:0032549,GO:0097159,GO:1901363	binding,ion binding,molecular_function,anion binding,small molecule binding,nucleoside binding,purine nucleotide binding,purine ribonucleotide binding,adenyl nucleotide binding,purine ribonucleoside binding,purine ribonucleoside triphosphate binding,purine nucleoside binding,nucleotide binding,nucleoside phosphate binding,ribonucleotide binding,ATP binding,adenyl ribonucleotide binding,ribonucleo…	oas04151,oas04152,oas05166	PI3K-Akt signaling pathway,AMPK signaling pathway,HTLV-I infection
TCONS_00438132	XLOC_034651	-	386	1.72209	0	inf	0.00045	0.0203671	trans	ENSOARG00000021005(0.968870389398)	-	C-type lectin||C-type lectin fold	GO:0044707,GO:0044699,GO:0032501,GO:0044763,GO:0050794,GO:0050789,GO:0048518,GO:0065007,GO:0023052,GO:0007154,GO:0044700,GO:0051239,GO:0007165,GO:0005886,GO:0071944,GO:0051716,GO:0050896,GO:0007166,GO:0004872,GO:0038023,GO:0005515,GO:0004871,GO:0060089,GO:0004888,GO:0031224,GO:0048583,GO:0016021,GO:0005575,GO:0044425,GO:0016020,GO:0044459,GO:0009986,GO:0048584,GO:0051240,GO:0031226,GO:0009987,GO:…	single-multicellular organism process,single-organism process,multicellular organismal process,single-organism cellular process,regulation of cellular process,regulation of biological process,positive regulation of biological process,biological regulation,signaling,cell communication,single organism signaling,regulation of multicellular organismal process,signal transduction,plasma membrane,cell …	oas04650,oas04612	Natural killer cell mediated cytotoxicity,Antigen processing and presentation
TCONS_00438132	XLOC_034651	-	386	1.72209	0	inf	0.00045	0.0203671	trans	ENSOARG00000017506(-0.953143148449)	-	TRAM/LAG1/CLN8 homology domain	GO:0031224,GO:0016021,GO:0005575,GO:0044425,GO:0016020	intrinsic to membrane,integral to membrane,cellular_component,membrane part,membrane	oas04151,oas04152,oas05166	PI3K-Akt signaling pathway,AMPK signaling pathway,HTLV-I infection
TCONS_00438132	XLOC_034651	-	386	1.72209	0	inf	0.00045	0.0203671	trans	ENSOARG00000014639(0.9603953725)	-	Polycystin cation channel, PKD1/PKD2||Ion transport domain	GO:0044699,GO:0044763,GO:0050794,GO:0050789,GO:0065007,GO:0005886,GO:0071944,GO:0031224,GO:0016021,GO:0005575,GO:0044425,GO:0016020,GO:0044459,GO:0032879,GO:0051179,GO:0043269,GO:0009987,GO:0044464,GO:0005623,GO:0006811,GO:0008150,GO:0022836,GO:0022839,GO:0022838,GO:0005261,GO:0005216,GO:0015267,GO:0022803,GO:0051049,GO:0005244,GO:0022832,GO:0044765,GO:0055085,GO:0003674,GO:0034220,GO:0005262,GO:…	single-organism process,single-organism cellular process,regulation of cellular process,regulation of biological process,biological regulation,plasma membrane,cell periphery,intrinsic to membrane,integral to membrane,cellular_component,membrane part,membrane,plasma membrane part,regulation of localization,localization,regulation of ion transport,cellular process,cell part,cell,ion transport,biolo…	oas04010,oas04713,oas04020	MAPK signaling pathway,Circadian entrainment,Calcium signaling pathway
TCONS_00438132	XLOC_034651	-	386	1.72209	0	inf	0.00045	0.0203671	trans	ENSOARG00000019927(0.995611350032)	-	GPCR, rhodopsin-like, 7TM||Olfactory receptor||G protein-coupled receptor, rhodopsin-like	GO:0044707,GO:0044699,GO:0032501,GO:0044763,GO:0050794,GO:0050789,GO:0065007,GO:0023052,GO:0007154,GO:0044700,GO:0007165,GO:0005886,GO:0071944,GO:0051716,GO:0050896,GO:0042221,GO:0007166,GO:0004872,GO:0038023,GO:0004871,GO:0060089,GO:0004888,GO:0031224,GO:0016021,GO:0003008,GO:0005575,GO:0044425,GO:0050877,GO:0016020,GO:0007186,GO:0007600,GO:0004930,GO:0009987,GO:0044464,GO:0005623,GO:0008150,GO:…	single-multicellular organism process,single-organism process,multicellular organismal process,single-organism cellular process,regulation of cellular process,regulation of biological process,biological regulation,signaling,cell communication,single organism signaling,signal transduction,plasma membrane,cell periphery,cellular response to stimulus,response to stimulus,response to chemical stimulu…	oas04740	Olfactory transduction
TCONS_00438132	XLOC_034651	-	386	1.72209	0	inf	0.00045	0.0203671	trans	ENSOARG00000014471(0.995557420281)	-	K Homology domain||K Homology domain, type 1||K Homology domain, type 2	GO:0005488,GO:0003674,GO:0097159,GO:1901363,GO:0003676,GO:0003723	binding,molecular_function,organic cyclic compound binding,heterocyclic compound binding,nucleic acid binding,RNA binding	oas05206,oas05203,oas05168,oas03040	MicroRNAs in cancer,Viral carcinogenesis,Herpes simplex infection,Spliceosome
TCONS_00438132	XLOC_034651	-	386	1.72209	0	inf	0.00045	0.0203671	trans	ENSOARG00000006646(0.950370558927)	-	G protein-coupled receptor, rhodopsin-like||7TM GPCR, olfactory receptor/chemoreceptor Srsx||Olfactory receptor||GPCR, rhodopsin-like, 7TM	GO:0044707,GO:0044699,GO:0032501,GO:0044763,GO:0050794,GO:0050789,GO:0065007,GO:0023052,GO:0007154,GO:0044700,GO:0007165,GO:0051716,GO:0050896,GO:0042221,GO:0007166,GO:0004872,GO:0038023,GO:0004871,GO:0060089,GO:0004888,GO:0031224,GO:0016021,GO:0003008,GO:0005575,GO:0044425,GO:0050877,GO:0016020,GO:0007186,GO:0007600,GO:0004930,GO:0009987,GO:0008150,GO:0050906,GO:0007608,GO:0007606,GO:0003674,GO:…	single-multicellular organism process,single-organism process,multicellular organismal process,single-organism cellular process,regulation of cellular process,regulation of biological process,biological regulation,signaling,cell communication,single organism signaling,signal transduction,cellular response to stimulus,response to stimulus,response to chemical stimulus,cell surface receptor signali…	oas04740	Olfactory transduction
TCONS_00438132	XLOC_034651	-	386	1.72209	0	inf	0.00045	0.0203671	trans	ENSOARG00000001329(0.958702720072)	-	MHC classes I/II-like antigen recognition protein||MHC class I alpha chain, alpha1 alpha2 domains	GO:0050896,GO:0005575,GO:0016020,GO:0008150,GO:0002376,GO:0006955,GO:0019882	response to stimulus,cellular_component,membrane,biological_process,immune system process,immune response,antigen processing and presentation	oas04650	Natural killer cell mediated cytotoxicity
TCONS_00438132	XLOC_034651	-	386	1.72209	0	inf	0.00045	0.0203671	trans	ENSOARG00000002529(0.953795746497)	-	Sec7 domain	GO:0044699,GO:0044763,GO:0050794,GO:0050789,GO:0065007,GO:0023052,GO:0007154,GO:0044700,GO:0007165,GO:0051716,GO:0050896,GO:0010646,GO:0023051,GO:0048583,GO:0009966,GO:0035556,GO:0050790,GO:0043085,GO:0019220,GO:0019222,GO:0051174,GO:0065009,GO:0009987,GO:0007265,GO:0031323,GO:0051336,GO:0080090,GO:0008150,GO:0044093,GO:0006796,GO:0051056,GO:0051345,GO:0046578,GO:0006793,GO:0003674,GO:0007264,GO:…	single-organism process,single-organism cellular process,regulation of cellular process,regulation of biological process,biological regulation,signaling,cell communication,single organism signaling,signal transduction,cellular response to stimulus,response to stimulus,regulation of cell communication,regulation of signaling,regulation of response to stimulus,regulation of signal transduction,intr…	oas04144	Endocytosis
TCONS_00438132	XLOC_034651	-	386	1.72209	0	inf	0.00045	0.0203671	trans	ENSOARG00000015892(0.975035043257)	-	Core shell protein Gag P30||Ribonuclease H-like domain||Integrase, catalytic core||Ribonuclease H domain	GO:0016043,GO:0071840,GO:0009987,GO:0005488,GO:0022607,GO:0008150,GO:0044085,GO:0003674,GO:0090501,GO:0000003,GO:0004521,GO:0004540,GO:0090305,GO:0090502,GO:0016788,GO:0048610,GO:0019068,GO:0015074,GO:0004519,GO:0016070,GO:0004518,GO:0043170,GO:0071704,GO:0044238,GO:0019067,GO:0016787,GO:0004523,GO:0051704,GO:0097159,GO:0008152,GO:0044260,GO:1901363,GO:0016891,GO:0016893,GO:0019058,GO:0044403,GO:…	cellular component organization,cellular component organization or biogenesis,cellular process,binding,cellular component assembly,biological_process,cellular component biogenesis,molecular_function,RNA phosphodiester bond hydrolysis,reproduction,endoribonuclease activity,ribonuclease activity,nucleic acid phosphodiester bond hydrolysis,RNA phosphodiester bond hydrolysis, endonucleolytic,hydrolas…	oas04917,oas04380,oas04060,oas05323,oas04064	Prolactin signaling pathway,Osteoclast differentiation,Cytokine-cytokine receptor interaction,Rheumatoid arthritis,NF-kappa B signaling pathway
TCONS_00438132	XLOC_034651	-	386	1.72209	0	inf	0.00045	0.0203671	trans	ENSOARG00000001221(0.995194215685)	-	ABC transporter type 1, transmembrane domain	GO:0044699,GO:0044763,GO:0031224,GO:0016021,GO:0005575,GO:0044425,GO:0016020,GO:0051179,GO:0009987,GO:0005488,GO:0008150,GO:0044765,GO:0055085,GO:0043167,GO:0003674,GO:0043168,GO:0022857,GO:0051234,GO:0006810,GO:0036094,GO:0015399,GO:0015405,GO:0042626,GO:0016820,GO:0005215,GO:0022804,GO:0001882,GO:0017076,GO:0032555,GO:0030554,GO:0032550,GO:0035639,GO:0001883,GO:0000166,GO:1901265,GO:0032553,GO:…	single-organism process,single-organism cellular process,intrinsic to membrane,integral to membrane,cellular_component,membrane part,membrane,localization,cellular process,binding,biological_process,single-organism transport,transmembrane transport,ion binding,molecular_function,anion binding,transmembrane transporter activity,establishment of localization,transport,small molecule binding,primary…	oas04024,oas02010,oas04976	cAMP signaling pathway,ABC transporters,Bile secretion
TCONS_00438132	XLOC_034651	-	386	1.72209	0	inf	0.00045	0.0203671	trans	ENSOARG00000020778(0.995547302968)	-	Alkaline phosphatase||Alkaline-phosphatase-like, core domain	GO:0009987,GO:0008150,GO:0006796,GO:0006793,GO:0003674,GO:0016311,GO:0042578,GO:0016791,GO:0016788,GO:0016787,GO:0008152,GO:0044237,GO:0003824	cellular process,biological_process,phosphate-containing compound metabolic process,phosphorus metabolic process,molecular_function,dephosphorylation,phosphoric ester hydrolase activity,phosphatase activity,hydrolase activity, acting on ester bonds,hydrolase activity,metabolic process,cellular metabolic process,catalytic activity	oas00790,oas01100	Folate biosynthesis,Metabolic pathways
TCONS_00438132	XLOC_034651	-	386	1.72209	0	inf	0.00045	0.0203671	trans	ENSOARG00000001232(0.987662609763)	-	P-loop containing nucleoside triphosphate hydrolase||ABC transporter type 1, transmembrane domain||ABC transporter-like||AAA+ ATPase domain	GO:0044699,GO:0044763,GO:0031224,GO:0016021,GO:0005575,GO:0044425,GO:0016020,GO:0051179,GO:0009987,GO:0005488,GO:0008150,GO:0044765,GO:0055085,GO:0043167,GO:0003674,GO:0043168,GO:0022857,GO:0051234,GO:0006810,GO:0036094,GO:0015399,GO:0015405,GO:0042626,GO:0016820,GO:0005215,GO:0022804,GO:0001882,GO:0017076,GO:0032555,GO:0030554,GO:0032550,GO:0035639,GO:0001883,GO:0000166,GO:1901265,GO:0032553,GO:…	single-organism process,single-organism cellular process,intrinsic to membrane,integral to membrane,cellular_component,membrane part,membrane,localization,cellular process,binding,biological_process,single-organism transport,transmembrane transport,ion binding,molecular_function,anion binding,transmembrane transporter activity,establishment of localization,transport,small molecule binding,primary…	oas04024,oas02010,oas04976	cAMP signaling pathway,ABC transporters,Bile secretion
TCONS_00438132	XLOC_034651	-	386	1.72209	0	inf	0.00045	0.0203671	trans	ENSOARG00000018009(-0.95589725701)	-	Nuclear transport factor 2||Nuclear transport factor 2, eukaryote	GO:0005575,GO:0051179,GO:0044464,GO:0005623,GO:0008150,GO:0051234,GO:0006810,GO:0005622	cellular_component,localization,cell part,cell,biological_process,establishment of localization,transport,intracellular	oas03015,oas05164,oas03013,oas03008	mRNA surveillance pathway,Influenza A,RNA transport,Ribosome biogenesis in eukaryotes
TCONS_00438132	XLOC_034651	-	386	1.72209	0	inf	0.00045	0.0203671	trans	ENSOARG00000018841(0.974612154691)	-	SET domain	GO:0005515,GO:0005488,GO:0003674	protein binding,binding,molecular_function	oas05206	MicroRNAs in cancer
TCONS_00438132	XLOC_034651	-	386	1.72209	0	inf	0.00045	0.0203671	trans	ENSOARG00000008886(0.995603906647)	-	Olfactory receptor||GPCR, rhodopsin-like, 7TM||G protein-coupled receptor, rhodopsin-like	GO:0044707,GO:0044699,GO:0032501,GO:0044763,GO:0050794,GO:0050789,GO:0065007,GO:0023052,GO:0007154,GO:0044700,GO:0007165,GO:0051716,GO:0050896,GO:0042221,GO:0007166,GO:0004872,GO:0038023,GO:0004871,GO:0060089,GO:0004888,GO:0031224,GO:0016021,GO:0003008,GO:0005575,GO:0044425,GO:0050877,GO:0016020,GO:0007186,GO:0007600,GO:0004930,GO:0009987,GO:0008150,GO:0050906,GO:0007608,GO:0007606,GO:0003674,GO:…	single-multicellular organism process,single-organism process,multicellular organismal process,single-organism cellular process,regulation of cellular process,regulation of biological process,biological regulation,signaling,cell communication,single organism signaling,signal transduction,cellular response to stimulus,response to stimulus,response to chemical stimulus,cell surface receptor signali…	oas04740	Olfactory transduction
TCONS_00438132	XLOC_034651	-	386	1.72209	0	inf	0.00045	0.0203671	trans	ENSOARG00000002582(0.995602531905)	-	NAD:arginine ADP-ribosyltransferase, ART	GO:0009987,GO:0008150,GO:0016763,GO:0006464,GO:0036211,GO:0003674,GO:0043412,GO:1901137,GO:0009100,GO:1901135,GO:0009101,GO:0003956,GO:0019538,GO:0006471,GO:0016757,GO:0044267,GO:0006486,GO:0043413,GO:0005975,GO:0070085,GO:0043170,GO:0071704,GO:0044238,GO:0044723,GO:0008152,GO:0044260,GO:0044249,GO:0034645,GO:0009059,GO:1901576,GO:0009058,GO:0044237,GO:0016740,GO:0003824	cellular process,biological_process,transferase activity, transferring pentosyl groups,cellular protein modification process,protein modification process,molecular_function,macromolecule modification,carbohydrate derivative biosynthetic process,glycoprotein metabolic process,carbohydrate derivative metabolic process,glycoprotein biosynthetic process,NAD(P)+-protein-arginine ADP-ribosyltransferase…	oas04141	Protein processing in endoplasmic reticulum
TCONS_00438132	XLOC_034651	-	386	1.72209	0	inf	0.00045	0.0203671	trans	ENSOARG00000000596(-0.961527880202)	-	Domain of unknown function DUF814	GO:0005886,GO:0071944,GO:0005515,GO:0031224,GO:0016021,GO:0044421,GO:0005575,GO:0044425,GO:0016020,GO:0044459,GO:0009986,GO:0070062,GO:0043230,GO:0065010,GO:0005576,GO:0031226,GO:0044464,GO:0031988,GO:0005488,GO:0005623,GO:0005887,GO:0031982,GO:0009897,GO:0003674,GO:0043227,GO:0043226	plasma membrane,cell periphery,protein binding,intrinsic to membrane,integral to membrane,extracellular region part,cellular_component,membrane part,membrane,plasma membrane part,cell surface,extracellular vesicular exosome,extracellular organelle,extracellular membrane-bounded organelle,extracellular region,intrinsic to plasma membrane,cell part,membrane-bounded vesicle,binding,cell,integral to …	oas04662,oas04514,oas04640	B cell receptor signaling pathway,Cell adhesion molecules (CAMs),Hematopoietic cell lineage
TCONS_00438132	XLOC_034651	-	386	1.72209	0	inf	0.00045	0.0203671	trans	ENSOARG00000018512(0.956338990543)	-	Zinc finger, C2H2||Zinc finger, C2H2-like	GO:0005488,GO:0043167,GO:0003674,GO:0043169,GO:0046872,GO:0097159,GO:1901363,GO:0003676	binding,ion binding,molecular_function,cation binding,metal ion binding,organic cyclic compound binding,heterocyclic compound binding,nucleic acid binding	oas04662,oas04514,oas04640	B cell receptor signaling pathway,Cell adhesion molecules (CAMs),Hematopoietic cell lineage
TCONS_00438132	XLOC_034651	-	386	1.72209	0	inf	0.00045	0.0203671	trans	ENSOARG00000000617(0.995680334039)	-	MHC classes I/II-like antigen recognition protein||MHC class I alpha chain, alpha1 alpha2 domains	GO:0050896,GO:0005575,GO:0016020,GO:0008150,GO:0002376,GO:0006955,GO:0019882	response to stimulus,cellular_component,membrane,biological_process,immune system process,immune response,antigen processing and presentation	oas04650	Natural killer cell mediated cytotoxicity
TCONS_00438132	XLOC_034651	-	386	1.72209	0	inf	0.00045	0.0203671	trans	ENSOARG00000006207(0.973605210318)	-	Ribonuclease H-like domain||Reverse transcriptase thumb||Ribonuclease H domain||Integrase, catalytic core||Reverse transcriptase domain	GO:0009987,GO:0005488,GO:0008150,GO:0003674,GO:0090501,GO:0004521,GO:0004540,GO:0090305,GO:0090502,GO:0016788,GO:0015074,GO:0004519,GO:0016070,GO:0004518,GO:0043170,GO:0071704,GO:0044238,GO:0016787,GO:0004523,GO:0097159,GO:0008152,GO:0044260,GO:1901363,GO:0016891,GO:0016893,GO:0044249,GO:0034645,GO:0009059,GO:1901576,GO:0009058,GO:0044237,GO:0006807,GO:1901360,GO:0006139,GO:0034641,GO:0046483,GO:…	cellular process,binding,biological_process,molecular_function,RNA phosphodiester bond hydrolysis,endoribonuclease activity,ribonuclease activity,nucleic acid phosphodiester bond hydrolysis,RNA phosphodiester bond hydrolysis, endonucleolytic,hydrolase activity, acting on ester bonds,DNA integration,endonuclease activity,RNA metabolic process,nuclease activity,macromolecule metabolic process,organ…	oas04650	Natural killer cell mediated cytotoxicity
TCONS_00438132	XLOC_034651	-	386	1.72209	0	inf	0.00045	0.0203671	trans	ENSOARG00000009402(-0.965733548455)	-	Saposin B||Domain of unknown function DUF3456	GO:0044707,GO:0044699,GO:0032501,GO:0050794,GO:0050789,GO:0048518,GO:0065007,GO:0051239,GO:0048522,GO:0009893,GO:0010604,GO:0048519,GO:0031325,GO:0019222,GO:0009987,GO:0031323,GO:0060255,GO:0009891,GO:0008150,GO:0010468,GO:0097006,GO:0009892,GO:0010605,GO:0010629,GO:0010557,GO:0034381,GO:0043112,GO:0009889,GO:0032799,GO:0045716,GO:0010556,GO:0034383,GO:0010988,GO:0010869,GO:0045713,GO:0010467,GO:…	single-multicellular organism process,single-organism process,multicellular organismal process,regulation of cellular process,regulation of biological process,positive regulation of biological process,biological regulation,regulation of multicellular organismal process,positive regulation of cellular process,positive regulation of metabolic process,positive regulation of macromolecule metabolic p…	oas04650	Natural killer cell mediated cytotoxicity
TCONS_00438132	XLOC_034651	-	386	1.72209	0	inf	0.00045	0.0203671	trans	ENSOARG00000008728(-0.974771004612)	-	Adenylyl-sulfate kinase||P-loop containing nucleoside triphosphate hydrolase||PUA-like domain||Sulphate adenylyltransferase||Sulphate adenylyltransferase catalytic domain	GO:0009987,GO:0005488,GO:0008150,GO:0016310,GO:0006796,GO:0006793,GO:0043167,GO:0003674,GO:0043168,GO:0016773,GO:0000103,GO:0036094,GO:0016301,GO:0001882,GO:0006790,GO:0017076,GO:0032555,GO:0030554,GO:0032550,GO:0035639,GO:0001883,GO:0000166,GO:1901265,GO:0032553,GO:0005524,GO:0032559,GO:0032549,GO:0004779,GO:0004781,GO:0004020,GO:0097159,GO:0008152,GO:1901363,GO:0044237,GO:0070566,GO:0016772,GO:…	cellular process,binding,biological_process,phosphorylation,phosphate-containing compound metabolic process,phosphorus metabolic process,ion binding,molecular_function,anion binding,phosphotransferase activity, alcohol group as acceptor,sulfate assimilation,small molecule binding,kinase activity,nucleoside binding,sulfur compound metabolic process,purine nucleotide binding,purine ribonucleotide b…	oas00230,oas00450,oas00920,oas01100	Purine metabolism,Selenocompound metabolism,Sulfur metabolism,Metabolic pathways
TCONS_00438132	XLOC_034651	-	386	1.72209	0	inf	0.00045	0.0203671	trans	ENSOARG00000000867(0.974610649606)	-	7TM GPCR, olfactory receptor/chemoreceptor Srsx||Olfactory receptor||GPCR, rhodopsin-like, 7TM||G protein-coupled receptor, rhodopsin-like	GO:0044707,GO:0044699,GO:0032501,GO:0044763,GO:0050794,GO:0050789,GO:0065007,GO:0023052,GO:0007154,GO:0044700,GO:0007165,GO:0005886,GO:0071944,GO:0051716,GO:0050896,GO:0042221,GO:0007166,GO:0004872,GO:0038023,GO:0004871,GO:0060089,GO:0004888,GO:0031224,GO:0016021,GO:0003008,GO:0005575,GO:0044425,GO:0050877,GO:0016020,GO:0007186,GO:0007600,GO:0004930,GO:0009987,GO:0044464,GO:0005623,GO:0008150,GO:…	single-multicellular organism process,single-organism process,multicellular organismal process,single-organism cellular process,regulation of cellular process,regulation of biological process,biological regulation,signaling,cell communication,single organism signaling,signal transduction,plasma membrane,cell periphery,cellular response to stimulus,response to stimulus,response to chemical stimulu…	oas04740	Olfactory transduction
TCONS_00438132	XLOC_034651	-	386	1.72209	0	inf	0.00045	0.0203671	trans	ENSOARG00000008111(0.961227093527)	-	Immunoglobulin subtype||Immunoglobulin V-set domain||Immunoglobulin subtype 2||Immunoglobulin||Immunoglobulin-like domain||Immunoglobulin I-set	GO:0005515,GO:0005488,GO:0003674	protein binding,binding,molecular_function	oas04740	Olfactory transduction
TCONS_00438132	XLOC_034651	-	386	1.72209	0	inf	0.00045	0.0203671	trans	ENSOARG00000003716(0.958872165105)	-	Immunoglobulin-like domain||Immunoglobulin V-set domain||Immunoglobulin subtype	GO:0005515,GO:0005488,GO:0003674	protein binding,binding,molecular_function	oas04740	Olfactory transduction
TCONS_00438132	XLOC_034651	-	386	1.72209	0	inf	0.00045	0.0203671	trans	ENSOARG00000002428(0.955372716627)	-	Spindle assembly checkpoint component Mad1	GO:0044699,GO:0044763,GO:0050794,GO:0050789,GO:0065007,GO:0048523,GO:0048519,GO:0016043,GO:0071840,GO:0051128,GO:0009987,GO:0008150,GO:0006996,GO:0033043,GO:0045839,GO:0051784,GO:0045786,GO:0051129,GO:1901991,GO:0010639,GO:0051726,GO:0045841,GO:1902100,GO:0007088,GO:0051783,GO:0007049,GO:0007091,GO:0044784,GO:0007093,GO:0007094,GO:0030071,GO:1902099,GO:0010948,GO:0071174,GO:0044772,GO:0071173,GO:…	single-organism process,single-organism cellular process,regulation of cellular process,regulation of biological process,biological regulation,negative regulation of cellular process,negative regulation of biological process,cellular component organization,cellular component organization or biogenesis,regulation of cellular component organization,cellular process,biological_process,organelle orga…	oas03060	Protein export
TCONS_00438132	XLOC_034651	-	386	1.72209	0	inf	0.00045	0.0203671	trans	ENSOARG00000013890(-0.961384497436)	-	Dynein heavy chain domain||ATPase, dynein-related, AAA domain||Dynein heavy chain, domain-2||P-loop containing nucleoside triphosphate hydrolase||AAA+ ATPase domain	GO:0044699,GO:0044763,GO:0006928,GO:0005575,GO:0009987,GO:0044464,GO:0005488,GO:0005623,GO:0008150,GO:0043167,GO:0003674,GO:0043168,GO:0043226,GO:0005856,GO:0044430,GO:0036094,GO:0001882,GO:0017076,GO:0032555,GO:0030554,GO:0032550,GO:0035639,GO:0001883,GO:0000166,GO:1901265,GO:0032553,GO:0005524,GO:0032559,GO:0032549,GO:0005622,GO:0044424,GO:0003777,GO:0007017,GO:0015630,GO:0003774,GO:0043229,GO:…	single-organism process,single-organism cellular process,cellular component movement,cellular_component,cellular process,cell part,binding,cell,biological_process,ion binding,molecular_function,anion binding,organelle,cytoskeleton,cytoskeletal part,small molecule binding,nucleoside binding,purine nucleotide binding,purine ribonucleotide binding,adenyl nucleotide binding,purine ribonucleoside bind…	oas05161,oas05203	Hepatitis B,Viral carcinogenesis
TCONS_00438132	XLOC_034651	-	386	1.72209	0	inf	0.00045	0.0203671	trans	ENSOARG00000012160(0.958116316276)	-	Protein phosphatase inhibitor 2 (IPP-2)	GO:0044699,GO:0044763,GO:0050794,GO:0050789,GO:0065007,GO:0023052,GO:0007154,GO:0044700,GO:0007165,GO:0051716,GO:0050896,GO:0010646,GO:0023051,GO:0048583,GO:0009966,GO:0050790,GO:0019220,GO:0019222,GO:0051174,GO:0065009,GO:0009987,GO:0031323,GO:0051336,GO:0008150,GO:0044092,GO:0006796,GO:0006793,GO:0043086,GO:0003674,GO:0016311,GO:0035303,GO:0043666,GO:0004857,GO:0010921,GO:0030234,GO:0004864,GO:…	single-organism process,single-organism cellular process,regulation of cellular process,regulation of biological process,biological regulation,signaling,cell communication,single organism signaling,signal transduction,cellular response to stimulus,response to stimulus,regulation of cell communication,regulation of signaling,regulation of response to stimulus,regulation of signal transduction,regu…	oas05161,oas05203	Hepatitis B,Viral carcinogenesis
TCONS_00438132	XLOC_034651	-	386	1.72209	0	inf	0.00045	0.0203671	trans	ENSOARG00000001169(0.999986483826)	-	ABC transporter-like||P-loop containing nucleoside triphosphate hydrolase	GO:0044699,GO:0044763,GO:0031224,GO:0016021,GO:0005575,GO:0044425,GO:0016020,GO:0051179,GO:0009987,GO:0005488,GO:0008150,GO:0044765,GO:0055085,GO:0043167,GO:0003674,GO:0043168,GO:0022857,GO:0051234,GO:0006810,GO:0036094,GO:0015399,GO:0015405,GO:0042626,GO:0016820,GO:0005215,GO:0022804,GO:0001882,GO:0017076,GO:0032555,GO:0030554,GO:0032550,GO:0035639,GO:0001883,GO:0000166,GO:1901265,GO:0032553,GO:…	single-organism process,single-organism cellular process,intrinsic to membrane,integral to membrane,cellular_component,membrane part,membrane,localization,cellular process,binding,biological_process,single-organism transport,transmembrane transport,ion binding,molecular_function,anion binding,transmembrane transporter activity,establishment of localization,transport,small molecule binding,primary…	oas04024,oas02010,oas04976	cAMP signaling pathway,ABC transporters,Bile secretion
TCONS_00438132	XLOC_034651	-	386	1.72209	0	inf	0.00045	0.0203671	trans	ENSOARG00000019538(0.959008138448)	-	Immunoglobulin V-set domain||Immunoglobulin subtype||Immunoglobulin-like domain||Immunoglobulin	GO:0005515,GO:0005488,GO:0003674	protein binding,binding,molecular_function	oas04010	MAPK signaling pathway
TCONS_00438132	XLOC_034651	-	386	1.72209	0	inf	0.00045	0.0203671	trans	ENSOARG00000016450(0.972101243422)	-	Sulfotransferase domain||P-loop containing nucleoside triphosphate hydrolase	GO:0008150,GO:0003674,GO:0008146,GO:0016782,GO:0008152,GO:0016740,GO:0003824	biological_process,molecular_function,sulfotransferase activity,transferase activity, transferring sulfur-containing groups,metabolic process,transferase activity,catalytic activity	oas00534	Glycosaminoglycan biosynthesis - heparan sulfate / heparin
TCONS_00438132	XLOC_034651	-	386	1.72209	0	inf	0.00045	0.0203671	trans	ENSOARG00000001610(0.988181690437)	--	--	GO:0050794,GO:0050789,GO:0065007,GO:0005575,GO:0019222,GO:0065009,GO:0009987,GO:0044464,GO:0005623,GO:0031323,GO:0060255,GO:0080090,GO:0008150,GO:0044093,GO:0010468,GO:0043227,GO:0009889,GO:0051171,GO:0006355,GO:0031326,GO:2001141,GO:2000112,GO:0051252,GO:0005634,GO:0043226,GO:0034654,GO:0010556,GO:0032774,GO:0019219,GO:0044271,GO:1901362,GO:0006351,GO:0018130,GO:0019438,GO:0010467,GO:0005737,GO:…	regulation of cellular process,regulation of biological process,biological regulation,cellular_component,regulation of metabolic process,regulation of molecular function,cellular process,cell part,cell,regulation of cellular metabolic process,regulation of macromolecule metabolic process,regulation of primary metabolic process,biological_process,positive regulation of molecular function,regulatio…	oas04151,oas04152,oas05166	PI3K-Akt signaling pathway,AMPK signaling pathway,HTLV-I infection
TCONS_00438132	XLOC_034651	-	386	1.72209	0	inf	0.00045	0.0203671	trans	ENSOARG00000000391(0.959127159854)	--	--	GO:0050794,GO:0050789,GO:0065007,GO:0005575,GO:0016043,GO:0071840,GO:0019222,GO:0065009,GO:0009987,GO:0044464,GO:0071822,GO:0005623,GO:0031323,GO:0060255,GO:0022607,GO:0043933,GO:0080090,GO:0008150,GO:0044093,GO:0010468,GO:0044085,GO:0008140,GO:0051259,GO:0006461,GO:0070271,GO:0003674,GO:0065003,GO:0043227,GO:0009889,GO:0051171,GO:0000989,GO:0006355,GO:0031326,GO:0000988,GO:2001141,GO:0051260,GO:…	regulation of cellular process,regulation of biological process,biological regulation,cellular_component,cellular component organization,cellular component organization or biogenesis,regulation of metabolic process,regulation of molecular function,cellular process,cell part,protein complex subunit organization,cell,regulation of cellular metabolic process,regulation of macromolecule metabolic pro…	oas04151,oas04152,oas05166	PI3K-Akt signaling pathway,AMPK signaling pathway,HTLV-I infection
TCONS_00438132	XLOC_034651	-	386	1.72209	0	inf	0.00045	0.0203671	trans	ENSOARG00000005051(-0.964875728078)	--	--	GO:0044707,GO:0007275,GO:0044699,GO:0032501,GO:0048856,GO:0032502,GO:0044767,GO:0008283,GO:0005515,GO:0009790,GO:0005575,GO:0040007,GO:0009792,GO:0043009,GO:0009987,GO:0044464,GO:0005488,GO:0005623,GO:0048589,GO:0008150,GO:0003674,GO:0001701,GO:0001833,GO:0043227,GO:0005634,GO:0043226,GO:0001832,GO:0005737,GO:0043231,GO:0005622,GO:0044424,GO:0001824,GO:0043229,GO:0043170,GO:0071704,GO:0044238,GO:…	single-multicellular organism process,multicellular organismal development,single-organism process,multicellular organismal process,anatomical structure development,developmental process,single-organism developmental process,cell proliferation,protein binding,embryo development,cellular_component,growth,embryo development ending in birth or egg hatching,chordate embryonic development,cellular pro…	oas05161,oas05203	Hepatitis B,Viral carcinogenesis
TCONS_00438132	XLOC_034651	-	386	1.72209	0	inf	0.00045	0.0203671	trans	ENSOARG00000021149(0.959113514208)	--	--	GO:0044699,GO:0044763,GO:0050789,GO:0065007,GO:0051716,GO:0050896,GO:0042221,GO:0070887,GO:0005515,GO:0005575,GO:1901700,GO:0050790,GO:0051179,GO:0043085,GO:0019222,GO:0065009,GO:0009987,GO:1901701,GO:0044464,GO:0005488,GO:0005623,GO:0006811,GO:0008150,GO:0044093,GO:0051353,GO:0044765,GO:0043167,GO:0003674,GO:0030001,GO:0051341,GO:0006812,GO:0043227,GO:0051234,GO:0016209,GO:0044710,GO:0005634,GO:…	single-organism process,single-organism cellular process,regulation of biological process,biological regulation,cellular response to stimulus,response to stimulus,response to chemical stimulus,cellular response to chemical stimulus,protein binding,cellular_component,response to oxygen-containing compound,regulation of catalytic activity,localization,positive regulation of catalytic activity,regul…	oas05014	Amyotrophic lateral sclerosis (ALS)
TCONS_00438132	XLOC_034651	-	386	1.72209	0	inf	0.00045	0.0203671	trans	ENSOARG00000011708(0.95544211397)	--	--	GO:0044699,GO:0044763,GO:0031224,GO:0016021,GO:0005575,GO:0044425,GO:0016020,GO:0051179,GO:0009987,GO:0005488,GO:0008150,GO:0044765,GO:0055085,GO:0043167,GO:0003674,GO:0043168,GO:0022857,GO:0051234,GO:0006810,GO:0036094,GO:0015399,GO:0015405,GO:0042626,GO:0016820,GO:0005215,GO:0022804,GO:0001882,GO:0017076,GO:0032555,GO:0030554,GO:0032550,GO:0035639,GO:0001883,GO:0000166,GO:1901265,GO:0032553,GO:…	single-organism process,single-organism cellular process,intrinsic to membrane,integral to membrane,cellular_component,membrane part,membrane,localization,cellular process,binding,biological_process,single-organism transport,transmembrane transport,ion binding,molecular_function,anion binding,transmembrane transporter activity,establishment of localization,transport,small molecule binding,primary…	oas04024,oas02010,oas04976	cAMP signaling pathway,ABC transporters,Bile secretion
TCONS_00438132	XLOC_034651	-	386	1.72209	0	inf	0.00045	0.0203671	trans	ENSOARG00000001030(0.974992205469)	ABCD4	AAA+ ATPase domain||P-loop containing nucleoside triphosphate hydrolase||ABC transporter type 1, transmembrane domain||ABC transporter-like	GO:0044699,GO:0044763,GO:0031224,GO:0016021,GO:0005575,GO:0044425,GO:0016020,GO:0051179,GO:0009987,GO:0044464,GO:0005488,GO:0005623,GO:0008150,GO:0044765,GO:0006766,GO:0055085,GO:0043167,GO:0003674,GO:0043227,GO:0043168,GO:0022857,GO:0051234,GO:0044710,GO:0043226,GO:0006810,GO:0044281,GO:0012505,GO:0005783,GO:0036094,GO:0044432,GO:0015399,GO:0015405,GO:0042626,GO:0016820,GO:0005215,GO:0022804,GO:…	single-organism process,single-organism cellular process,intrinsic to membrane,integral to membrane,cellular_component,membrane part,membrane,localization,cellular process,cell part,binding,cell,biological_process,single-organism transport,vitamin metabolic process,transmembrane transport,ion binding,molecular_function,membrane-bounded organelle,anion binding,transmembrane transporter activity,es…	oas02010,oas04146	ABC transporters,Peroxisome
TCONS_00438132	XLOC_034651	-	386	1.72209	0	inf	0.00045	0.0203671	trans	ENSOARG00000018213(0.971315837286)	ABI2	Variant SH3 domain||Target SNARE coiled-coil domain||SH3 domain||Abl-interactor, homeo-domain homologous domain	GO:0048731,GO:0044707,GO:0007275,GO:0044699,GO:0032501,GO:0048513,GO:0048856,GO:0032502,GO:0044763,GO:0044767,GO:0030154,GO:0048869,GO:0007399,GO:0007423,GO:0050896,GO:0005515,GO:0022008,GO:0048699,GO:0040011,GO:0030182,GO:0006928,GO:0001654,GO:0003008,GO:0030029,GO:0048468,GO:0043010,GO:0048870,GO:0051674,GO:0005575,GO:0016477,GO:0050877,GO:0030036,GO:0016043,GO:0007010,GO:0048666,GO:0071840,GO:…	system development,single-multicellular organism process,multicellular organismal development,single-organism process,multicellular organismal process,organ development,anatomical structure development,developmental process,single-organism cellular process,single-organism developmental process,cell differentiation,cellular developmental process,nervous system development,sensory organ development…	oas04810	Regulation of actin cytoskeleton
TCONS_00438132	XLOC_034651	-	386	1.72209	0	inf	0.00045	0.0203671	trans	ENSOARG00000002249(0.958204258889)	ADAM33	Epidermal growth factor-like domain||ADAM, cysteine-rich||Peptidase M12B, ADAM/reprolysin||Peptidase M12B, propeptide||Blood coagulation inhibitor, Disintegrin	GO:0005515,GO:0005488,GO:0008150,GO:0043167,GO:0003674,GO:0004222,GO:0043169,GO:0046872,GO:0019538,GO:0008237,GO:0046914,GO:0008270,GO:0006508,GO:0070011,GO:0008233,GO:0043170,GO:0004175,GO:0071704,GO:0044238,GO:0016787,GO:0008152,GO:0003824	protein binding,binding,biological_process,ion binding,molecular_function,metalloendopeptidase activity,cation binding,metal ion binding,protein metabolic process,metallopeptidase activity,transition metal ion binding,zinc ion binding,proteolysis,peptidase activity, acting on L-amino acid peptides,peptidase activity,macromolecule metabolic process,endopeptidase activity,organic substance metaboli…	oas05161,oas05203	Hepatitis B,Viral carcinogenesis
TCONS_00438132	XLOC_034651	-	386	1.72209	0	inf	0.00045	0.0203671	trans	ENSOARG00000001770(-0.969673437334)	AFG3L2	Peptidase, FtsH||Peptidase M41, FtsH extracellular||AAA+ ATPase domain||P-loop containing nucleoside triphosphate hydrolase||ATPase, AAA-type, core||Peptidase M41	GO:0048731,GO:0044707,GO:0007275,GO:0044699,GO:0032501,GO:0048513,GO:0048856,GO:0032502,GO:0044763,GO:0050789,GO:0044767,GO:0030154,GO:0065007,GO:0023052,GO:0007154,GO:0044700,GO:0051239,GO:0048869,GO:0007399,GO:0009653,GO:0009888,GO:0050896,GO:0005515,GO:0022008,GO:0048699,GO:0031224,GO:0030182,GO:0016021,GO:0003008,GO:0048468,GO:0005575,GO:0044425,GO:0050877,GO:0016020,GO:0016043,GO:0048666,GO:…	system development,single-multicellular organism process,multicellular organismal development,single-organism process,multicellular organismal process,organ development,anatomical structure development,developmental process,single-organism cellular process,regulation of biological process,single-organism developmental process,cell differentiation,biological regulation,signaling,cell communication…	oas05206	MicroRNAs in cancer
TCONS_00438132	XLOC_034651	-	386	1.72209	0	inf	0.00045	0.0203671	trans	ENSOARG00000014749(0.959051731223)	ALDH8A1	Aldehyde dehydrogenase domain||Aldehyde/histidinol dehydrogenase	GO:0065007,GO:0044421,GO:0005575,GO:0070062,GO:0043230,GO:0065010,GO:0065008,GO:0005576,GO:0006629,GO:0008610,GO:0009987,GO:0044464,GO:0031988,GO:0005623,GO:0031982,GO:0072330,GO:0008150,GO:0044255,GO:0010817,GO:0044711,GO:0042573,GO:0001523,GO:0016101,GO:0003674,GO:0002138,GO:0016102,GO:0032787,GO:0044283,GO:0008299,GO:0006720,GO:0006721,GO:0016114,GO:0042904,GO:0042905,GO:0043227,GO:0034754,GO:…	biological regulation,extracellular region part,cellular_component,extracellular vesicular exosome,extracellular organelle,extracellular membrane-bounded organelle,regulation of biological quality,extracellular region,lipid metabolic process,lipid biosynthetic process,cellular process,cell part,membrane-bounded vesicle,cell,vesicle,monocarboxylic acid biosynthetic process,biological_process,cellu…	oas04650	Natural killer cell mediated cytotoxicity
TCONS_00438132	XLOC_034651	-	386	1.72209	0	inf	0.00045	0.0203671	trans	ENSOARG00000007511(0.954519233168)	ALDOB	Fructose-bisphosphate aldolase, class-I	GO:0050794,GO:0050789,GO:0065007,GO:0005515,GO:0044421,GO:0005575,GO:0016043,GO:0070062,GO:0043230,GO:0065010,GO:0071840,GO:0050790,GO:0005576,GO:0043085,GO:0019220,GO:0019222,GO:0051174,GO:0065009,GO:0009987,GO:0044464,GO:0071822,GO:0031988,GO:0005488,GO:0005623,GO:0031323,GO:0031982,GO:0051336,GO:0022607,GO:0043933,GO:0080090,GO:0008150,GO:0044093,GO:0044085,GO:0006796,GO:0051345,GO:0006793,GO:…	regulation of cellular process,regulation of biological process,biological regulation,protein binding,extracellular region part,cellular_component,cellular component organization,extracellular vesicular exosome,extracellular organelle,extracellular membrane-bounded organelle,cellular component organization or biogenesis,regulation of catalytic activity,extracellular region,positive regulation of …	oas00051,oas01200,oas00030,oas00010,oas01230,oas01100	Fructose and mannose metabolism,Carbon metabolism,Pentose phosphate pathway,Glycolysis / Gluconeogenesis,Biosynthesis of amino acids,Metabolic pathways
TCONS_00438132	XLOC_034651	-	386	1.72209	0	inf	0.00045	0.0203671	trans	ENSOARG00000011089(0.955276080121)	ANKS1A	Sterile alpha motif, type 1||Ankyrin repeat||Sterile alpha motif/pointed domain||Sterile alpha motif, type 2||Ankyrin repeat-containing domain||Sterile alpha motif domain||PTB/PI domain	GO:0005515,GO:0005575,GO:0044464,GO:0005488,GO:0005623,GO:0003674,GO:0043227,GO:0005634,GO:0043226,GO:0005654,GO:0005737,GO:0043231,GO:0005622,GO:0044424,GO:0070013,GO:0043233,GO:0031974,GO:0043229,GO:0031981,GO:0044428,GO:0044422,GO:0044446	protein binding,cellular_component,cell part,binding,cell,molecular_function,membrane-bounded organelle,nucleus,organelle,nucleoplasm,cytoplasm,intracellular membrane-bounded organelle,intracellular,intracellular part,intracellular organelle lumen,organelle lumen,membrane-enclosed lumen,intracellular organelle,nuclear lumen,nuclear part,organelle part,intracellular organelle part	oas04650	Natural killer cell mediated cytotoxicity
TCONS_00438132	XLOC_034651	-	386	1.72209	0	inf	0.00045	0.0203671	trans	ENSOARG00000017060(0.984553631046)	ANO8	Anoctamin	GO:0044699,GO:0005886,GO:0071944,GO:0031224,GO:0016021,GO:0005575,GO:0044425,GO:0016020,GO:0051179,GO:0006820,GO:0044464,GO:0005623,GO:0006811,GO:0008150,GO:0022836,GO:0022839,GO:0022838,GO:0005216,GO:0015267,GO:0022803,GO:0044765,GO:0008509,GO:0003674,GO:0006821,GO:0015698,GO:0015108,GO:0015103,GO:0022857,GO:0051234,GO:0005253,GO:0006810,GO:0022891,GO:0022892,GO:0005254,GO:0015075,GO:0005215,GO:…	single-organism process,plasma membrane,cell periphery,intrinsic to membrane,integral to membrane,cellular_component,membrane part,membrane,localization,anion transport,cell part,cell,ion transport,biological_process,gated channel activity,ion gated channel activity,substrate-specific channel activity,ion channel activity,channel activity,passive transmembrane transporter activity,single-organism…	oas03013	RNA transport
TCONS_00438132	XLOC_034651	-	386	1.72209	0	inf	0.00045	0.0203671	trans	ENSOARG00000011841(0.953823635318)	ANPEP	Peptidase M1, membrane alanine aminopeptidase, N-terminal	GO:0005886,GO:0071944,GO:0044421,GO:0005575,GO:0044425,GO:0016020,GO:0044459,GO:0009986,GO:0070062,GO:0043230,GO:0065010,GO:0005576,GO:0005615,GO:0044464,GO:0031988,GO:0005488,GO:0005623,GO:0031982,GO:0009897,GO:0008150,GO:0043167,GO:0005793,GO:0003674,GO:0043227,GO:0043169,GO:0043226,GO:0046872,GO:0019538,GO:0008237,GO:0005737,GO:0043231,GO:0046914,GO:0005622,GO:0044424,GO:0008270,GO:0006508,GO:…	plasma membrane,cell periphery,extracellular region part,cellular_component,membrane part,membrane,plasma membrane part,cell surface,extracellular vesicular exosome,extracellular organelle,extracellular membrane-bounded organelle,extracellular region,extracellular space,cell part,membrane-bounded vesicle,binding,cell,vesicle,external side of plasma membrane,biological_process,ion binding,endoplas…	oas04614,oas00480,oas04640,oas01100	Renin-angiotensin system,Glutathione metabolism,Hematopoietic cell lineage,Metabolic pathways
TCONS_00438132	XLOC_034651	-	386	1.72209	0	inf	0.00045	0.0203671	trans	ENSOARG00000012776(0.960511161325)	APLNR	Angiotensin II receptor family||GPCR, rhodopsin-like, 7TM||APJ receptor||G protein-coupled receptor, rhodopsin-like	GO:0044699,GO:0044763,GO:0050794,GO:0050789,GO:0065007,GO:0023052,GO:0007154,GO:0044700,GO:0007165,GO:0051716,GO:0050896,GO:0007166,GO:0004872,GO:0038023,GO:0004871,GO:0060089,GO:0004888,GO:0031224,GO:0016021,GO:0005575,GO:0044425,GO:0016020,GO:0007186,GO:0004930,GO:0009987,GO:0008150,GO:0003674	single-organism process,single-organism cellular process,regulation of cellular process,regulation of biological process,biological regulation,signaling,cell communication,single organism signaling,signal transduction,cellular response to stimulus,response to stimulus,cell surface receptor signaling pathway,receptor activity,signaling receptor activity,signal transducer activity,molecular transdu…	oas04080	Neuroactive ligand-receptor interaction
TCONS_00438132	XLOC_034651	-	386	1.72209	0	inf	0.00045	0.0203671	trans	ENSOARG00000010605(-0.954827276383)	ARCN1	Clathrin adaptor, mu subunit, C-terminal||Longin-like domain||Mu homology domain||AP complex, mu/sigma subunit	GO:0048731,GO:0044707,GO:0007275,GO:0044699,GO:0032501,GO:0048513,GO:0048856,GO:0032502,GO:0044763,GO:0044767,GO:0007399,GO:0050896,GO:0005515,GO:0005575,GO:0044425,GO:0016020,GO:0007420,GO:0051179,GO:0007417,GO:0044708,GO:0008344,GO:0007610,GO:0009987,GO:0044464,GO:0031988,GO:0005488,GO:0005623,GO:0031982,GO:0007626,GO:0030534,GO:0008150,GO:0044765,GO:0030902,GO:0021691,GO:0021699,GO:0003674,GO:…	system development,single-multicellular organism process,multicellular organismal development,single-organism process,multicellular organismal process,organ development,anatomical structure development,developmental process,single-organism cellular process,single-organism developmental process,nervous system development,response to stimulus,protein binding,cellular_component,membrane part,membran…	oas04510,oas05213,oas03320,oas05100	Focal adhesion,Endometrial cancer,PPAR signaling pathway,Bacterial invasion of epithelial cells
TCONS_00438132	XLOC_034651	-	386	1.72209	0	inf	0.00045	0.0203671	trans	ENSOARG00000017522(0.985526111172)	BFSP1	-	GO:0048731,GO:0044707,GO:0007275,GO:0044699,GO:0032501,GO:0048513,GO:0048856,GO:0032502,GO:0044763,GO:0044767,GO:0030154,GO:0048869,GO:0005886,GO:0071944,GO:0007423,GO:0009888,GO:0005515,GO:0060429,GO:0030855,GO:0001654,GO:0048468,GO:0043010,GO:0005575,GO:0016020,GO:0002088,GO:0070307,GO:0009987,GO:0044464,GO:0005488,GO:0005623,GO:0008150,GO:0005212,GO:0003674,GO:0070306,GO:0005882,GO:0043227,GO:…	system development,single-multicellular organism process,multicellular organismal development,single-organism process,multicellular organismal process,organ development,anatomical structure development,developmental process,single-organism cellular process,single-organism developmental process,cell differentiation,cellular developmental process,plasma membrane,cell periphery,sensory organ develop…	oas00534	Glycosaminoglycan biosynthesis - heparan sulfate / heparin
TCONS_00438132	XLOC_034651	-	386	1.72209	0	inf	0.00045	0.0203671	trans	ENSOARG00000016965(-0.95162642855)	C12orf45	-	GO:0005515,GO:0005575,GO:0044464,GO:0005488,GO:0005623,GO:0003674,GO:0043227,GO:0005634,GO:0043226,GO:0005654,GO:0005737,GO:0043231,GO:0005622,GO:0044424,GO:0070013,GO:0043233,GO:0031974,GO:0043229,GO:0031981,GO:0044428,GO:0044422,GO:0044446	protein binding,cellular_component,cell part,binding,cell,molecular_function,membrane-bounded organelle,nucleus,organelle,nucleoplasm,cytoplasm,intracellular membrane-bounded organelle,intracellular,intracellular part,intracellular organelle lumen,organelle lumen,membrane-enclosed lumen,intracellular organelle,nuclear lumen,nuclear part,organelle part,intracellular organelle part	oas04650	Natural killer cell mediated cytotoxicity
TCONS_00438132	XLOC_034651	-	386	1.72209	0	inf	0.00045	0.0203671	trans	ENSOARG00000008176(-0.989559891911)	C19orf53	Uncharacterised protein family UPF0390	GO:0005515,GO:0005488,GO:0003674	protein binding,binding,molecular_function	oas04740	Olfactory transduction
TCONS_00438132	XLOC_034651	-	386	1.72209	0	inf	0.00045	0.0203671	trans	ENSOARG00000020205(0.953064862442)	CCDC14	-	GO:0048731,GO:0044707,GO:0007275,GO:0044699,GO:0032501,GO:0048513,GO:0048856,GO:0032502,GO:0044767,GO:0007399,GO:0005515,GO:0005575,GO:0007420,GO:0007417,GO:0044464,GO:0005488,GO:0005623,GO:0030900,GO:0008150,GO:0021536,GO:0003674,GO:0043226,GO:0005856,GO:0044430,GO:0021539,GO:0005622,GO:0044424,GO:0021762,GO:0015630,GO:0043229,GO:0005815,GO:0005813,GO:0044422,GO:0044446,GO:0043228,GO:0043232	system development,single-multicellular organism process,multicellular organismal development,single-organism process,multicellular organismal process,organ development,anatomical structure development,developmental process,single-organism developmental process,nervous system development,protein binding,cellular_component,brain development,central nervous system development,cell part,binding,cell…	oas04740	Olfactory transduction
TCONS_00438132	XLOC_034651	-	386	1.72209	0	inf	0.00045	0.0203671	trans	ENSOARG00000007385(-0.961843673511)	CCS	Superoxide dismutase, copper/zinc binding domain||Heavy metal-associated domain, HMA	GO:0044699,GO:0044763,GO:0050789,GO:0065007,GO:0051716,GO:0050896,GO:0042221,GO:0070887,GO:0005515,GO:0005575,GO:1901700,GO:0050790,GO:0051179,GO:0043085,GO:0019222,GO:0065009,GO:0009987,GO:1901701,GO:0044464,GO:0005488,GO:0005623,GO:0006811,GO:0008150,GO:0044093,GO:0051353,GO:0044765,GO:0043167,GO:0003674,GO:0030001,GO:0051341,GO:0006812,GO:0043227,GO:0051234,GO:0016209,GO:0044710,GO:0005634,GO:…	single-organism process,single-organism cellular process,regulation of biological process,biological regulation,cellular response to stimulus,response to stimulus,response to chemical stimulus,cellular response to chemical stimulus,protein binding,cellular_component,response to oxygen-containing compound,regulation of catalytic activity,localization,positive regulation of catalytic activity,regul…	oas05014	Amyotrophic lateral sclerosis (ALS)
TCONS_00438132	XLOC_034651	-	386	1.72209	0	inf	0.00045	0.0203671	trans	ENSOARG00000004796(0.97330667473)	CD22	Immunoglobulin I-set||CD80-like, immunoglobulin C2-set||Immunoglobulin-like domain||Immunoglobulin||Immunoglobulin subtype 2||Immunoglobulin subtype	GO:0005886,GO:0071944,GO:0005515,GO:0031224,GO:0016021,GO:0044421,GO:0005575,GO:0044425,GO:0016020,GO:0044459,GO:0009986,GO:0070062,GO:0043230,GO:0065010,GO:0005576,GO:0031226,GO:0044464,GO:0031988,GO:0005488,GO:0005623,GO:0005887,GO:0031982,GO:0009897,GO:0003674,GO:0043227,GO:0043226	plasma membrane,cell periphery,protein binding,intrinsic to membrane,integral to membrane,extracellular region part,cellular_component,membrane part,membrane,plasma membrane part,cell surface,extracellular vesicular exosome,extracellular organelle,extracellular membrane-bounded organelle,extracellular region,intrinsic to plasma membrane,cell part,membrane-bounded vesicle,binding,cell,integral to …	oas04662,oas04514,oas04640	B cell receptor signaling pathway,Cell adhesion molecules (CAMs),Hematopoietic cell lineage
TCONS_00438132	XLOC_034651	-	386	1.72209	0	inf	0.00045	0.0203671	trans	ENSOARG00000003676(-0.987824102466)	CD320	Low-density lipoprotein (LDL) receptor class A repeat	GO:0050789,GO:0065007,GO:0005886,GO:0071944,GO:0005515,GO:0044421,GO:0005575,GO:0016020,GO:0070062,GO:0043230,GO:0065010,GO:0005576,GO:0019222,GO:0044464,GO:0030656,GO:0031988,GO:0005488,GO:0005623,GO:0031982,GO:0008150,GO:0006766,GO:0003674,GO:0043227,GO:0019842,GO:0044710,GO:0043226,GO:0044281,GO:0005783,GO:0036094,GO:0031419,GO:0046906,GO:0005737,GO:0043231,GO:0005622,GO:0044424,GO:0043229,GO:…	regulation of biological process,biological regulation,plasma membrane,cell periphery,protein binding,extracellular region part,cellular_component,membrane,extracellular vesicular exosome,extracellular organelle,extracellular membrane-bounded organelle,extracellular region,regulation of metabolic process,cell part,regulation of vitamin metabolic process,membrane-bounded vesicle,binding,cell,vesic…	oas04080	Neuroactive ligand-receptor interaction
TCONS_00438132	XLOC_034651	-	386	1.72209	0	inf	0.00045	0.0203671	trans	ENSOARG00000000080(0.957362294091)	CEP131	-	GO:0044699,GO:0048856,GO:0032502,GO:0044763,GO:0050794,GO:0050789,GO:0044767,GO:0048518,GO:0065007,GO:0048869,GO:0048522,GO:0009653,GO:0008283,GO:0005515,GO:0006928,GO:0044421,GO:0042127,GO:0005575,GO:0016020,GO:0016043,GO:0007010,GO:0032879,GO:0008284,GO:0071840,GO:0030030,GO:0051179,GO:0005576,GO:0051128,GO:0000902,GO:0009987,GO:0044464,GO:0005488,GO:0005623,GO:0032989,GO:0051493,GO:0048858,GO:…	single-organism process,anatomical structure development,developmental process,single-organism cellular process,regulation of cellular process,regulation of biological process,single-organism developmental process,positive regulation of biological process,biological regulation,cellular developmental process,positive regulation of cellular process,anatomical structure morphogenesis,cell proliferat…	oas04614,oas00480,oas04640,oas01100	Renin-angiotensin system,Glutathione metabolism,Hematopoietic cell lineage,Metabolic pathways
TCONS_00438132	XLOC_034651	-	386	1.72209	0	inf	0.00045	0.0203671	trans	ENSOARG00000013249(-0.979048269169)	CLTC	Clathrin, heavy chain/VPS, 7-fold repeat||Clathrin, heavy chain||Clathrin, heavy chain, propeller, N-terminal||Clathrin, heavy chain, propeller repeat||Clathrin, heavy chain, linker, core motif||Armadillo-type fold	GO:0044699,GO:0044763,GO:0005886,GO:0071944,GO:0005515,GO:0005575,GO:0044425,GO:0016020,GO:0044459,GO:0051179,GO:0009987,GO:0044464,GO:0031988,GO:0005488,GO:0005623,GO:0031982,GO:0008150,GO:0003674,GO:0000139,GO:0033036,GO:0008104,GO:0043227,GO:0051234,GO:0005905,GO:0071702,GO:0044431,GO:0030136,GO:0043226,GO:0030140,GO:0006810,GO:0005798,GO:0012505,GO:0070727,GO:0045184,GO:0034613,GO:0030130,GO:…	single-organism process,single-organism cellular process,plasma membrane,cell periphery,protein binding,cellular_component,membrane part,membrane,plasma membrane part,localization,cellular process,cell part,membrane-bounded vesicle,binding,cell,vesicle,biological_process,molecular_function,Golgi membrane,macromolecule localization,protein localization,membrane-bounded organelle,establishment of l…	oas04961,oas04721,oas05100,oas04142,oas04144,oas05016	Endocrine and other factor-regulated calcium reabsorption,Synaptic vesicle cycle,Bacterial invasion of epithelial cells,Lysosome,Endocytosis,Huntington's disease
TCONS_00438132	XLOC_034651	-	386	1.72209	0	inf	0.00045	0.0203671	trans	ENSOARG00000017586(-0.959672882049)	CNPY4	Domain of unknown function DUF3456	GO:0005515,GO:0005488,GO:0003674,GO:0005102	protein binding,binding,molecular_function,receptor binding	oas04024,oas02010,oas04976	cAMP signaling pathway,ABC transporters,Bile secretion
TCONS_00438132	XLOC_034651	-	386	1.72209	0	inf	0.00045	0.0203671	trans	ENSOARG00000006212(0.960107621898)	CRABP2	Lipocalin/cytosolic fatty-acid binding domain||Cytosolic fatty-acid binding||Calycin-like	GO:0048731,GO:0044707,GO:0007275,GO:0044699,GO:0032501,GO:0048856,GO:0032502,GO:0044763,GO:0050794,GO:0050789,GO:0044767,GO:0030154,GO:0048518,GO:0065007,GO:0051239,GO:0048869,GO:0007399,GO:0048522,GO:0009653,GO:2000026,GO:0050793,GO:0048598,GO:0005515,GO:0045595,GO:0022008,GO:0048699,GO:0030182,GO:0044421,GO:0048468,GO:0009790,GO:0005575,GO:0051094,GO:0051960,GO:0016043,GO:0048666,GO:0070062,GO:…	system development,single-multicellular organism process,multicellular organismal development,single-organism process,multicellular organismal process,anatomical structure development,developmental process,single-organism cellular process,regulation of cellular process,regulation of biological process,single-organism developmental process,cell differentiation,positive regulation of biological pro…	oas04080	Neuroactive ligand-receptor interaction
TCONS_00438132	XLOC_034651	-	386	1.72209	0	inf	0.00045	0.0203671	trans	ENSOARG00000007889(0.951668163098)	CRHR2	GPCR, family 2, extracellular hormone receptor domain||GPCR, family 2-like||GPCR, family 2, secretin-like||GPCR, family 2, diuretic hormone receptor||GPCR, family 2, corticotropin releasing factor receptor||GPCR, family 2, corticotropin releasing factor receptor, type 2	GO:0048731,GO:0044707,GO:0007275,GO:0044699,GO:0032501,GO:0048856,GO:0032502,GO:0044763,GO:0050794,GO:0050789,GO:0044767,GO:0048518,GO:0065007,GO:0023052,GO:0007154,GO:0044700,GO:0051239,GO:0007165,GO:0005886,GO:0048522,GO:0071944,GO:0009653,GO:2000026,GO:0010033,GO:0051716,GO:0050896,GO:0050793,GO:0042221,GO:0070887,GO:0071310,GO:0007166,GO:0004872,GO:0038023,GO:0010646,GO:0023051,GO:0005515,GO:…	system development,single-multicellular organism process,multicellular organismal development,single-organism process,multicellular organismal process,anatomical structure development,developmental process,single-organism cellular process,regulation of cellular process,regulation of biological process,single-organism developmental process,positive regulation of biological process,biological regul…	oas04080,oas04730	Neuroactive ligand-receptor interaction,Long-term depression
TCONS_00438132	XLOC_034651	-	386	1.72209	0	inf	0.00045	0.0203671	trans	ENSOARG00000017411(0.955440370673)	CSRNP2	Cysteine/serine-rich nuclear protein family	GO:0050794,GO:0050789,GO:0048518,GO:0065007,GO:0048522,GO:0005515,GO:0009893,GO:0010604,GO:0031325,GO:0050790,GO:0001071,GO:0003700,GO:0010628,GO:0019220,GO:0019222,GO:0051174,GO:0065009,GO:0006357,GO:0043565,GO:0009987,GO:0005488,GO:0001228,GO:0031323,GO:0051336,GO:0060255,GO:0006366,GO:0080090,GO:0000981,GO:0009891,GO:0008150,GO:0010468,GO:0044092,GO:0031328,GO:0006796,GO:0051346,GO:0006793,GO:…	regulation of cellular process,regulation of biological process,positive regulation of biological process,biological regulation,positive regulation of cellular process,protein binding,positive regulation of metabolic process,positive regulation of macromolecule metabolic process,positive regulation of cellular metabolic process,regulation of catalytic activity,nucleic acid binding transcription f…	oas04915,oas05032,oas04723,oas04726,oas04713,oas04921,oas04728	Estrogen signaling pathway,Morphine addiction,Retrograde endocannabinoid signaling,Serotonergic synapse,Circadian entrainment,Oxytocin signaling pathway,Dopaminergic synapse
TCONS_00438132	XLOC_034651	-	386	1.72209	0	inf	0.00045	0.0203671	trans	ENSOARG00000006327(-0.977746220129)	CST7	Proteinase inhibitor I25, cystatin	GO:0050789,GO:0065007,GO:0005515,GO:0050790,GO:0019222,GO:0065009,GO:0005488,GO:0051336,GO:0008150,GO:0044092,GO:0051346,GO:0052547,GO:0052548,GO:0043086,GO:0003674,GO:0010951,GO:0010466,GO:0061135,GO:0004866,GO:0061134,GO:0030414,GO:0004857,GO:0030234,GO:0004869,GO:0008152	regulation of biological process,biological regulation,protein binding,regulation of catalytic activity,regulation of metabolic process,regulation of molecular function,binding,regulation of hydrolase activity,biological_process,negative regulation of molecular function,negative regulation of hydrolase activity,regulation of peptidase activity,regulation of endopeptidase activity,negative regulat…	oas05161,oas05203	Hepatitis B,Viral carcinogenesis
TCONS_00438132	XLOC_034651	-	386	1.72209	0	inf	0.00045	0.0203671	trans	ENSOARG00000018487(0.995582060861)	CTSW	Peptidase C1A, papain C-terminal||Proteinase inhibitor I29, cathepsin propeptide	GO:0005575,GO:0016020,GO:0008150,GO:0003674,GO:0019538,GO:0006508,GO:0008234,GO:0070011,GO:0008233,GO:0043170,GO:0071704,GO:0044238,GO:0016787,GO:0008152,GO:0003824	cellular_component,membrane,biological_process,molecular_function,protein metabolic process,proteolysis,cysteine-type peptidase activity,peptidase activity, acting on L-amino acid peptides,peptidase activity,macromolecule metabolic process,organic substance metabolic process,primary metabolic process,hydrolase activity,metabolic process,catalytic activity	oas04142	Lysosome
TCONS_00438132	XLOC_034651	-	386	1.72209	0	inf	0.00045	0.0203671	trans	ENSOARG00000006242(-0.973365101604)	DEXI	Dexamethasone-induced protein	GO:0044699,GO:0044763,GO:0050794,GO:0050789,GO:0065007,GO:0023052,GO:0007154,GO:0044700,GO:0007165,GO:0051716,GO:0050896,GO:0010646,GO:0023051,GO:0048583,GO:0009966,GO:0050790,GO:0019220,GO:0019222,GO:0051174,GO:0065009,GO:0009987,GO:0031323,GO:0051336,GO:0008150,GO:0044092,GO:0006796,GO:0006793,GO:0043086,GO:0003674,GO:0016311,GO:0035303,GO:0043666,GO:0004857,GO:0010921,GO:0030234,GO:0004864,GO:…	single-organism process,single-organism cellular process,regulation of cellular process,regulation of biological process,biological regulation,signaling,cell communication,single organism signaling,signal transduction,cellular response to stimulus,response to stimulus,regulation of cell communication,regulation of signaling,regulation of response to stimulus,regulation of signal transduction,regu…	oas05161,oas05203	Hepatitis B,Viral carcinogenesis
TCONS_00438132	XLOC_034651	-	386	1.72209	0	inf	0.00045	0.0203671	trans	ENSOARG00000016282(0.955280995237)	DGKQ	Ubiquitin-related domain||Ras-association||Diacylglycerol kinase, accessory domain	GO:0044699,GO:0044763,GO:0050794,GO:0050789,GO:0065007,GO:0023052,GO:0007154,GO:0044700,GO:0007165,GO:0005886,GO:0071944,GO:0010033,GO:0051716,GO:0050896,GO:0042221,GO:0007166,GO:0005515,GO:0005575,GO:0007243,GO:0016020,GO:0009719,GO:0033198,GO:0035556,GO:1901700,GO:0014070,GO:0007186,GO:1901698,GO:0019222,GO:0046683,GO:0006357,GO:0009987,GO:0044464,GO:0005488,GO:0005623,GO:0031323,GO:0060255,GO:…	single-organism process,single-organism cellular process,regulation of cellular process,regulation of biological process,biological regulation,signaling,cell communication,single organism signaling,signal transduction,plasma membrane,cell periphery,response to organic substance,cellular response to stimulus,response to stimulus,response to chemical stimulus,cell surface receptor signaling pathway…	oas04070,oas00564,oas00561,oas01100	Phosphatidylinositol signaling system,Glycerophospholipid metabolism,Glycerolipid metabolism,Metabolic pathways
TCONS_00438132	XLOC_034651	-	386	1.72209	0	inf	0.00045	0.0203671	trans	ENSOARG00000014744(-0.950537280991)	DHRS3	Polyketide synthase, ketoreductase domain||Glucose/ribitol dehydrogenase||Short-chain dehydrogenase/reductase SDR	GO:0048731,GO:0044707,GO:0007275,GO:0044699,GO:0032501,GO:0048513,GO:0048856,GO:0032502,GO:0044763,GO:0050794,GO:0050789,GO:0044767,GO:0065007,GO:0023052,GO:0007154,GO:0044700,GO:0051239,GO:0007165,GO:0009653,GO:0051716,GO:0009887,GO:0050896,GO:0010646,GO:0023051,GO:0048705,GO:0001503,GO:0001501,GO:0048583,GO:0009966,GO:0048523,GO:0048519,GO:0072358,GO:0072359,GO:0060349,GO:0060348,GO:0048585,GO:…	system development,single-multicellular organism process,multicellular organismal development,single-organism process,multicellular organismal process,organ development,anatomical structure development,developmental process,single-organism cellular process,regulation of cellular process,regulation of biological process,single-organism developmental process,biological regulation,signaling,cell com…	oas00830,oas01100	Retinol metabolism,Metabolic pathways
TCONS_00438132	XLOC_034651	-	386	1.72209	0	inf	0.00045	0.0203671	trans	ENSOARG00000002779(-0.966348999606)	EDEM3	Protease-associated domain, PA||Glycoside hydrolase, family 47	GO:0005575,GO:0016020,GO:0005509,GO:0009987,GO:0044464,GO:0005488,GO:0005623,GO:0008150,GO:0043167,GO:0003674,GO:0005788,GO:0004571,GO:0015924,GO:0009100,GO:1901135,GO:0043227,GO:0043169,GO:0043226,GO:0046872,GO:0019538,GO:0005783,GO:0004569,GO:0044432,GO:0015923,GO:0004559,GO:1901136,GO:0006516,GO:0044267,GO:0005737,GO:0004553,GO:0044248,GO:0043231,GO:0005622,GO:0044424,GO:0016798,GO:0070013,GO:…	cellular_component,membrane,calcium ion binding,cellular process,cell part,binding,cell,biological_process,ion binding,molecular_function,endoplasmic reticulum lumen,mannosyl-oligosaccharide 1,2-alpha-mannosidase activity,mannosyl-oligosaccharide mannosidase activity,glycoprotein metabolic process,carbohydrate derivative metabolic process,membrane-bounded organelle,cation binding,organelle,metal …	oas04141	Protein processing in endoplasmic reticulum
TCONS_00438132	XLOC_034651	-	386	1.72209	0	inf	0.00045	0.0203671	trans	ENSOARG00000004477(-0.954301473988)	EED	WD40-repeat-containing domain||WD40 repeat	GO:0044699,GO:0044763,GO:0050794,GO:0050789,GO:0048518,GO:0065007,GO:0048522,GO:0005515,GO:0009893,GO:0010604,GO:0005575,GO:0031325,GO:0016043,GO:0051247,GO:0032270,GO:0071840,GO:0032268,GO:0051246,GO:0051128,GO:0031401,GO:0019222,GO:0009987,GO:0044464,GO:0051130,GO:0031399,GO:0005488,GO:0005623,GO:0031323,GO:0060255,GO:0080090,GO:0008150,GO:0005720,GO:0010468,GO:0000792,GO:0006996,GO:0006464,GO:…	single-organism process,single-organism cellular process,regulation of cellular process,regulation of biological process,positive regulation of biological process,biological regulation,positive regulation of cellular process,protein binding,positive regulation of metabolic process,positive regulation of macromolecule metabolic process,cellular_component,positive regulation of cellular metabolic p…	oas04010,oas04713,oas04020	MAPK signaling pathway,Circadian entrainment,Calcium signaling pathway
TCONS_00438132	XLOC_034651	-	386	1.72209	0	inf	0.00045	0.0203671	trans	ENSOARG00000010199(0.962556635589)	EGR3	Zinc finger, C2H2||Protein of unknown function DUF3446||Zinc finger, C2H2-like	GO:0048731,GO:0044707,GO:0007275,GO:0044699,GO:0032501,GO:0048513,GO:0048856,GO:0032502,GO:0044763,GO:0050794,GO:0050789,GO:0044767,GO:0030154,GO:0048518,GO:0065007,GO:0023052,GO:0007154,GO:0044700,GO:0051239,GO:0048869,GO:0007399,GO:0048522,GO:0009653,GO:2000026,GO:0010033,GO:0051716,GO:0050896,GO:0050793,GO:0008283,GO:0042221,GO:0070887,GO:0071310,GO:0045595,GO:0040011,GO:0050673,GO:0006928,GO:…	system development,single-multicellular organism process,multicellular organismal development,single-organism process,multicellular organismal process,organ development,anatomical structure development,developmental process,single-organism cellular process,regulation of cellular process,regulation of biological process,single-organism developmental process,cell differentiation,positive regulation…	oas05161,oas05203	Hepatitis B,Viral carcinogenesis
TCONS_00438132	XLOC_034651	-	386	1.72209	0	inf	0.00045	0.0203671	trans	ENSOARG00000009623(-0.975800073699)	FAM114A2	Protein of unknown function DUF719	GO:0005515,GO:0005488,GO:0003674	protein binding,binding,molecular_function	oas04010	MAPK signaling pathway
TCONS_00438132	XLOC_034651	-	386	1.72209	0	inf	0.00045	0.0203671	trans	ENSOARG00000019763(0.958705201407)	FAM19A3	Chemokine-like protein, FAM19A2	GO:0050794,GO:0050789,GO:0065007,GO:0005575,GO:0019222,GO:0065009,GO:0009987,GO:0044464,GO:0005623,GO:0031323,GO:0060255,GO:0080090,GO:0008150,GO:0044093,GO:0010468,GO:0043227,GO:0009889,GO:0051171,GO:0006355,GO:0031326,GO:2001141,GO:2000112,GO:0051252,GO:0005634,GO:0043226,GO:0034654,GO:0010556,GO:0032774,GO:0019219,GO:0044271,GO:1901362,GO:0006351,GO:0018130,GO:0019438,GO:0010467,GO:0005737,GO:…	regulation of cellular process,regulation of biological process,biological regulation,cellular_component,regulation of metabolic process,regulation of molecular function,cellular process,cell part,cell,regulation of cellular metabolic process,regulation of macromolecule metabolic process,regulation of primary metabolic process,biological_process,positive regulation of molecular function,regulatio…	oas04151,oas04152,oas05166	PI3K-Akt signaling pathway,AMPK signaling pathway,HTLV-I infection
TCONS_00438132	XLOC_034651	-	386	1.72209	0	inf	0.00045	0.0203671	trans	ENSOARG00000014735(-0.970779051513)	GADL1	Aromatic amino acid beta-eliminating lyase/threonine aldolase||Pyridoxal phosphate-dependent decarboxylase||Pyridoxal phosphate-dependent transferase||Aminotransferase class V domain	GO:0009987,GO:0005488,GO:0008150,GO:0043167,GO:0003674,GO:0043168,GO:0044710,GO:0044281,GO:0006082,GO:0048037,GO:0043436,GO:0019752,GO:1901564,GO:0016831,GO:0016829,GO:0016830,GO:0071704,GO:0044238,GO:0030170,GO:0006520,GO:0008152,GO:0044237,GO:0006807,GO:0003824	cellular process,binding,biological_process,ion binding,molecular_function,anion binding,single-organism metabolic process,small molecule metabolic process,organic acid metabolic process,cofactor binding,oxoacid metabolic process,carboxylic acid metabolic process,organonitrogen compound metabolic process,carboxy-lyase activity,lyase activity,carbon-carbon lyase activity,organic substance metaboli…	oas05221	Acute myeloid leukemia
TCONS_00438132	XLOC_034651	-	386	1.72209	0	inf	0.00045	0.0203671	trans	ENSOARG00000002379(-0.965539567454)	GINS4	GINS complex, subunit Sld5||GINS complex	GO:0044707,GO:0007275,GO:0044699,GO:0032501,GO:0048856,GO:0032502,GO:0044767,GO:0008283,GO:0005515,GO:0009790,GO:0005575,GO:0040007,GO:0009792,GO:0043009,GO:0009987,GO:0044464,GO:0005488,GO:0005623,GO:0048589,GO:0008150,GO:0003674,GO:0001701,GO:0001833,GO:0043227,GO:0005634,GO:0043226,GO:0001832,GO:0005737,GO:0043231,GO:0005622,GO:0044424,GO:0001824,GO:0043229,GO:0043170,GO:0071704,GO:0044238,GO:…	single-multicellular organism process,multicellular organismal development,single-organism process,multicellular organismal process,anatomical structure development,developmental process,single-organism developmental process,cell proliferation,protein binding,embryo development,cellular_component,growth,embryo development ending in birth or egg hatching,chordate embryonic development,cellular pro…	oas05161,oas05203	Hepatitis B,Viral carcinogenesis
TCONS_00438132	XLOC_034651	-	386	1.72209	0	inf	0.00045	0.0203671	trans	ENSOARG00000002809(0.973669213176)	GMEB1	SAND domain||SAND domain-like	GO:0050794,GO:0050789,GO:0048518,GO:0065007,GO:0048522,GO:0005515,GO:0009893,GO:0010604,GO:0005575,GO:0031325,GO:0001071,GO:0003700,GO:0010628,GO:0019222,GO:0006357,GO:0043565,GO:0009987,GO:0044212,GO:0044464,GO:0005488,GO:0001228,GO:0000975,GO:0001067,GO:0005623,GO:0031323,GO:0060255,GO:0006366,GO:0080090,GO:0000976,GO:0000981,GO:0009891,GO:0008150,GO:0010468,GO:0001012,GO:0031328,GO:0001077,GO:…	regulation of cellular process,regulation of biological process,positive regulation of biological process,biological regulation,positive regulation of cellular process,protein binding,positive regulation of metabolic process,positive regulation of macromolecule metabolic process,cellular_component,positive regulation of cellular metabolic process,nucleic acid binding transcription factor activity…	oas03040	Spliceosome
TCONS_00438132	XLOC_034651	-	386	1.72209	0	inf	0.00045	0.0203671	trans	ENSOARG00000008063(-0.962270029666)	HEY1	Orange||Myc-type, basic helix-loop-helix (bHLH) domain	GO:0048731,GO:0044707,GO:0007275,GO:0044699,GO:0032501,GO:0048513,GO:0048856,GO:0032502,GO:0044763,GO:0050794,GO:0050789,GO:0044767,GO:0030154,GO:0048518,GO:0065007,GO:0023052,GO:0007154,GO:0044700,GO:0051239,GO:0048869,GO:0007165,GO:0048522,GO:0009653,GO:0009888,GO:0051716,GO:0009887,GO:0050896,GO:0050793,GO:0007166,GO:0010646,GO:0023051,GO:0005515,GO:0045595,GO:0001503,GO:0048583,GO:0009966,GO:…	system development,single-multicellular organism process,multicellular organismal development,single-organism process,multicellular organismal process,organ development,anatomical structure development,developmental process,single-organism cellular process,regulation of cellular process,regulation of biological process,single-organism developmental process,cell differentiation,positive regulation…	oas05161,oas05203	Hepatitis B,Viral carcinogenesis
TCONS_00438132	XLOC_034651	-	386	1.72209	0	inf	0.00045	0.0203671	trans	ENSOARG00000008915(-0.958012650095)	HNRNPLL	HnRNP-L/PTB/hephaestus splicing factor||RNA recognition motif domain	GO:0050794,GO:0050789,GO:0048518,GO:0065007,GO:0048522,GO:0005515,GO:0009893,GO:0010604,GO:0005575,GO:0016020,GO:0031325,GO:0019222,GO:0009987,GO:0044464,GO:0005488,GO:0005623,GO:0031323,GO:0060255,GO:0080090,GO:0008150,GO:0010468,GO:0051173,GO:0051254,GO:0003674,GO:0045935,GO:0043227,GO:0051171,GO:0051252,GO:0005634,GO:0043226,GO:0019219,GO:0036094,GO:0010467,GO:0000166,GO:1901265,GO:0043231,GO:…	regulation of cellular process,regulation of biological process,positive regulation of biological process,biological regulation,positive regulation of cellular process,protein binding,positive regulation of metabolic process,positive regulation of macromolecule metabolic process,cellular_component,membrane,positive regulation of cellular metabolic process,regulation of metabolic process,cellular …	oas04020,oas04919,oas04070,oas00562,oas04114,oas01100	Calcium signaling pathway,Thyroid hormone signaling pathway,Phosphatidylinositol signaling system,Inositol phosphate metabolism,Oocyte meiosis,Metabolic pathways
TCONS_00438132	XLOC_034651	-	386	1.72209	0	inf	0.00045	0.0203671	trans	ENSOARG00000000840(0.956098239917)	HPS4	-	GO:0044707,GO:0044699,GO:0032501,GO:0048856,GO:0032502,GO:0044763,GO:0050789,GO:0030154,GO:0065007,GO:0048869,GO:0009888,GO:0050896,GO:0005515,GO:0060429,GO:0030855,GO:0005575,GO:0016020,GO:0016043,GO:0071840,GO:0065008,GO:0051179,GO:0019222,GO:0042060,GO:0009987,GO:0044464,GO:0009611,GO:0031988,GO:0005488,GO:0005623,GO:0031982,GO:0060255,GO:0008150,GO:0010468,GO:0044765,GO:0006996,GO:0050878,GO:…	single-multicellular organism process,single-organism process,multicellular organismal process,anatomical structure development,developmental process,single-organism cellular process,regulation of biological process,cell differentiation,biological regulation,cellular developmental process,tissue development,response to stimulus,protein binding,epithelium development,epithelial cell differentiatio…	oas04662,oas04514,oas04640	B cell receptor signaling pathway,Cell adhesion molecules (CAMs),Hematopoietic cell lineage
TCONS_00438132	XLOC_034651	-	386	1.72209	0	inf	0.00045	0.0203671	trans	ENSOARG00000012258(0.958512040894)	HSD17B14	Polyketide synthase, ketoreductase domain||2,3-dihydro-2,3-dihydroxybenzoate dehydrogenase||Alcohol dehydrogenase, insect-type||Glucose/ribitol dehydrogenase||Short-chain dehydrogenase/reductase SDR	GO:0005515,GO:0005575,GO:0006629,GO:0044464,GO:0005488,GO:0005623,GO:0008202,GO:0008150,GO:0003674,GO:0016614,GO:0044710,GO:0016616,GO:0047045,GO:0006706,GO:0016042,GO:0055114,GO:1901361,GO:0005737,GO:0005622,GO:0044424,GO:0033764,GO:0004303,GO:0005829,GO:0016229,GO:0009056,GO:0016491,GO:1901575,GO:0071704,GO:0044238,GO:0008152,GO:0044444,GO:1901360,GO:0003824	protein binding,cellular_component,lipid metabolic process,cell part,binding,cell,steroid metabolic process,biological_process,molecular_function,oxidoreductase activity, acting on CH-OH group of donors,single-organism metabolic process,oxidoreductase activity, acting on the CH-OH group of donors, NAD or NADP as acceptor,testosterone 17-beta-dehydrogenase (NADP+) activity,steroid catabolic proces…	oas04144	Endocytosis
TCONS_00438132	XLOC_034651	-	386	1.72209	0	inf	0.00045	0.0203671	trans	ENSOARG00000007785(-0.955400675896)	HTRA1	Peptidase S1||Peptidase S1C||PDZ domain||Trypsin-like cysteine/serine peptidase domain	GO:0048731,GO:0044707,GO:0007275,GO:0044699,GO:0032501,GO:0048513,GO:0048856,GO:0032502,GO:0044763,GO:0050794,GO:0050789,GO:0044767,GO:0030154,GO:0065007,GO:0023052,GO:0007154,GO:0044700,GO:0048869,GO:0007165,GO:0010033,GO:0051716,GO:0050896,GO:0042221,GO:0070887,GO:0071310,GO:0007166,GO:0010646,GO:0023051,GO:0031012,GO:0005515,GO:0048583,GO:0009966,GO:0044421,GO:0048523,GO:0005575,GO:0048519,GO:…	system development,single-multicellular organism process,multicellular organismal development,single-organism process,multicellular organismal process,organ development,anatomical structure development,developmental process,single-organism cellular process,regulation of cellular process,regulation of biological process,single-organism developmental process,cell differentiation,biological regulati…	oas04360	Axon guidance
TCONS_00438132	XLOC_034651	-	386	1.72209	0	inf	0.00045	0.0203671	trans	ENSOARG00000017258(-0.986515806196)	ILK	Serine-threonine/tyrosine-protein kinase catalytic domain||Ankyrin repeat||Integrin-linked protein kinase||Protein kinase-like domain||Serine/threonine/dual specificity protein kinase, catalytic domain||Ankyrin repeat-containing domain||Tyrosine-protein kinase, catalytic domain||Protein kinase domain	GO:0048731,GO:0044707,GO:0007275,GO:0044699,GO:0032501,GO:0048513,GO:0048856,GO:0032502,GO:0044763,GO:0050794,GO:0050789,GO:0044767,GO:0030154,GO:0048518,GO:0065007,GO:0023052,GO:0007154,GO:0044700,GO:0051239,GO:0048869,GO:0007165,GO:0007399,GO:0048522,GO:0009653,GO:0009888,GO:0051716,GO:0009887,GO:0050896,GO:0050793,GO:0008283,GO:0007166,GO:0010646,GO:0023051,GO:0005515,GO:0045595,GO:0022008,GO:…	system development,single-multicellular organism process,multicellular organismal development,single-organism process,multicellular organismal process,organ development,anatomical structure development,developmental process,single-organism cellular process,regulation of cellular process,regulation of biological process,single-organism developmental process,cell differentiation,positive regulation…	oas04510,oas05213,oas03320,oas05100	Focal adhesion,Endometrial cancer,PPAR signaling pathway,Bacterial invasion of epithelial cells
TCONS_00438132	XLOC_034651	-	386	1.72209	0	inf	0.00045	0.0203671	trans	ENSOARG00000002257(0.99586523361)	IQCJ	-	GO:0050794,GO:0050789,GO:0065007,GO:0005515,GO:0005575,GO:0019222,GO:0009987,GO:0044464,GO:0005488,GO:0005623,GO:0031323,GO:0060255,GO:0080090,GO:0008150,GO:0010468,GO:0043167,GO:0003674,GO:0009889,GO:0051171,GO:0006355,GO:0031326,GO:2001141,GO:2000112,GO:0051252,GO:0043169,GO:0034654,GO:0010556,GO:0046872,GO:0032774,GO:0019219,GO:0044271,GO:1901362,GO:0006351,GO:0018130,GO:0019438,GO:0010467,GO:…	regulation of cellular process,regulation of biological process,biological regulation,protein binding,cellular_component,regulation of metabolic process,cellular process,cell part,binding,cell,regulation of cellular metabolic process,regulation of macromolecule metabolic process,regulation of primary metabolic process,biological_process,regulation of gene expression,ion binding,molecular_function…	oas02010,oas04146	ABC transporters,Peroxisome
TCONS_00438132	XLOC_034651	-	386	1.72209	0	inf	0.00045	0.0203671	trans	ENSOARG00000017061(0.972684132487)	KCNIP2	EF-hand domain	GO:0048731,GO:0044707,GO:0007275,GO:0044699,GO:0032501,GO:0048856,GO:0032502,GO:0044763,GO:0044767,GO:0030154,GO:0065007,GO:0048869,GO:0005886,GO:0007399,GO:0071944,GO:0005515,GO:0022008,GO:0048699,GO:0031224,GO:0030182,GO:0016021,GO:0048468,GO:0005575,GO:0044425,GO:0016020,GO:0044459,GO:0016043,GO:0005509,GO:0048666,GO:0071840,GO:0065008,GO:0051179,GO:0031226,GO:0009987,GO:0044464,GO:0005488,GO:…	system development,single-multicellular organism process,multicellular organismal development,single-organism process,multicellular organismal process,anatomical structure development,developmental process,single-organism cellular process,single-organism developmental process,cell differentiation,biological regulation,cellular developmental process,plasma membrane,nervous system development,cell …	oas04010	MAPK signaling pathway
TCONS_00438132	XLOC_034651	-	386	1.72209	0	inf	0.00045	0.0203671	trans	ENSOARG00000013280(0.959000366197)	KCNJ5	Immunoglobulin E-set||Potassium channel, inwardly rectifying, Kir3.4||Potassium channel, inwardly rectifying, Kir	GO:0044699,GO:0044763,GO:0050794,GO:0050789,GO:0065007,GO:0005515,GO:0031224,GO:0016021,GO:0005575,GO:0044425,GO:0016020,GO:0032879,GO:0051179,GO:0043269,GO:0009987,GO:0005488,GO:0006811,GO:0008150,GO:0022836,GO:0022839,GO:0022838,GO:0005261,GO:0005216,GO:0015267,GO:0022803,GO:0051049,GO:0005244,GO:0022832,GO:0044765,GO:0055085,GO:0003674,GO:0015276,GO:0022834,GO:0006813,GO:0034220,GO:0030001,GO:…	single-organism process,single-organism cellular process,regulation of cellular process,regulation of biological process,biological regulation,protein binding,intrinsic to membrane,integral to membrane,cellular_component,membrane part,membrane,regulation of localization,localization,regulation of ion transport,cellular process,binding,ion transport,biological_process,gated channel activity,ion ga…	oas04915,oas05032,oas04723,oas04726,oas04713,oas04921,oas04728	Estrogen signaling pathway,Morphine addiction,Retrograde endocannabinoid signaling,Serotonergic synapse,Circadian entrainment,Oxytocin signaling pathway,Dopaminergic synapse
TCONS_00438132	XLOC_034651	-	386	1.72209	0	inf	0.00045	0.0203671	trans	ENSOARG00000005030(0.959366823576)	KCTD13	BTB/POZ fold||Potassium channel tetramerisation-type BTB domain||BTB/POZ-like	GO:0044699,GO:0044763,GO:0050794,GO:0050789,GO:0065007,GO:0023052,GO:0007154,GO:0044700,GO:0007165,GO:0051716,GO:0050896,GO:0010646,GO:0023051,GO:0005515,GO:0040011,GO:0048583,GO:0009966,GO:0006928,GO:0030029,GO:0048523,GO:0048870,GO:0051674,GO:0005575,GO:0048519,GO:0016477,GO:0030036,GO:0016043,GO:0035556,GO:0007010,GO:0071840,GO:0048585,GO:0009968,GO:0010648,GO:0051179,GO:0007015,GO:0023057,GO:…	single-organism process,single-organism cellular process,regulation of cellular process,regulation of biological process,biological regulation,signaling,cell communication,single organism signaling,signal transduction,cellular response to stimulus,response to stimulus,regulation of cell communication,regulation of signaling,protein binding,locomotion,regulation of response to stimulus,regulation …	oas05134	Legionellosis
TCONS_00438132	XLOC_034651	-	386	1.72209	0	inf	0.00045	0.0203671	trans	ENSOARG00000008388(0.951915812452)	KDM4B	Tudor domain||Zinc finger, FYVE/PHD-type||JmjC domain||JmjN domain||Zinc finger, PHD-type||Zinc finger, SWIM-type	GO:0044699,GO:0044763,GO:0005515,GO:0005575,GO:0016043,GO:0071840,GO:0009987,GO:0044464,GO:0005488,GO:0005623,GO:0008150,GO:0006996,GO:0032452,GO:0043167,GO:0006464,GO:0036211,GO:0003674,GO:0032451,GO:0006482,GO:0008214,GO:0043412,GO:0043227,GO:0016577,GO:0044710,GO:0005634,GO:0043169,GO:0043226,GO:0046872,GO:0019538,GO:0070988,GO:0016568,GO:0006325,GO:0044267,GO:0043231,GO:0046914,GO:0005622,GO:…	single-organism process,single-organism cellular process,protein binding,cellular_component,cellular component organization,cellular component organization or biogenesis,cellular process,cell part,binding,cell,biological_process,organelle organization,histone demethylase activity,ion binding,cellular protein modification process,protein modification process,molecular_function,demethylase activity…	oas04010	MAPK signaling pathway
TCONS_00438132	XLOC_034651	-	386	1.72209	0	inf	0.00045	0.0203671	trans	ENSOARG00000019494(0.988102308337)	KIAA0319L	PKD domain||PKD/Chitinase domain||PKD/REJ-like protein||Seven cysteines	GO:0005515,GO:0044421,GO:0005575,GO:0070062,GO:0043230,GO:0065010,GO:0005576,GO:0044464,GO:0031988,GO:0005488,GO:0005623,GO:0031982,GO:0003674,GO:0043227,GO:0043226,GO:0005737,GO:0005622,GO:0044424,GO:0043229,GO:0031410,GO:0044444	protein binding,extracellular region part,cellular_component,extracellular vesicular exosome,extracellular organelle,extracellular membrane-bounded organelle,extracellular region,cell part,membrane-bounded vesicle,binding,cell,vesicle,molecular_function,membrane-bounded organelle,organelle,cytoplasm,intracellular,intracellular part,intracellular organelle,cytoplasmic vesicle,cytoplasmic part	oas04080,oas04730	Neuroactive ligand-receptor interaction,Long-term depression
TCONS_00438132	XLOC_034651	-	386	1.72209	0	inf	0.00045	0.0203671	trans	ENSOARG00000004975(0.953518532811)	KIAA0907	K Homology domain, type 1	GO:0005515,GO:0005488,GO:0003674,GO:0097159,GO:1901363,GO:0003676,GO:0003723	protein binding,binding,molecular_function,organic cyclic compound binding,heterocyclic compound binding,nucleic acid binding,RNA binding	oas04024,oas02010,oas04976	cAMP signaling pathway,ABC transporters,Bile secretion
TCONS_00438132	XLOC_034651	-	386	1.72209	0	inf	0.00045	0.0203671	trans	ENSOARG00000008469(-0.969715731002)	KPNB1	Armadillo||HEAT, type 2||HEAT||Armadillo-type fold||Importin-beta, N-terminal domain	GO:0044699,GO:0044763,GO:0005515,GO:0044421,GO:0005575,GO:0016020,GO:0070062,GO:0043230,GO:0065010,GO:0051179,GO:0005576,GO:0009987,GO:0044464,GO:0031988,GO:0005488,GO:0005623,GO:0031982,GO:0008150,GO:0044765,GO:0003674,GO:0033036,GO:0008104,GO:0043227,GO:0071782,GO:0051234,GO:0006610,GO:0071702,GO:0005634,GO:0043226,GO:0006810,GO:0005654,GO:0012505,GO:0022892,GO:0005783,GO:0044432,GO:0070727,GO:…	single-organism process,single-organism cellular process,protein binding,extracellular region part,cellular_component,membrane,extracellular vesicular exosome,extracellular organelle,extracellular membrane-bounded organelle,localization,extracellular region,cellular process,cell part,membrane-bounded vesicle,binding,cell,vesicle,biological_process,single-organism transport,molecular_function,macr…	oas03013	RNA transport
TCONS_00438132	XLOC_034651	-	386	1.72209	0	inf	0.00045	0.0203671	trans	ENSOARG00000016914(0.959071772391)	KRT73	Intermediate filament protein||Keratin, type II||Keratin, type I	GO:0005515,GO:0044421,GO:0005575,GO:0070062,GO:0043230,GO:0065010,GO:0005576,GO:0044464,GO:0031988,GO:0005488,GO:0005623,GO:0031982,GO:0003674,GO:0005882,GO:0043227,GO:0045095,GO:0005634,GO:0043226,GO:0045111,GO:0005856,GO:0044430,GO:0043231,GO:0005622,GO:0044424,GO:0043229,GO:0044422,GO:0044446,GO:0043234,GO:0043228,GO:0043232,GO:0005198,GO:0032991	protein binding,extracellular region part,cellular_component,extracellular vesicular exosome,extracellular organelle,extracellular membrane-bounded organelle,extracellular region,cell part,membrane-bounded vesicle,binding,cell,vesicle,molecular_function,intermediate filament,membrane-bounded organelle,keratin filament,nucleus,organelle,intermediate filament cytoskeleton,cytoskeleton,cytoskeletal …	oas00230,oas00450,oas00920,oas01100	Purine metabolism,Selenocompound metabolism,Sulfur metabolism,Metabolic pathways
TCONS_00438132	XLOC_034651	-	386	1.72209	0	inf	0.00045	0.0203671	trans	ENSOARG00000017035(0.965398225437)	KRT75	Keratin, type I||Intermediate filament protein||Prefoldin||Keratin, type II	GO:0048731,GO:0044707,GO:0007275,GO:0044699,GO:0032501,GO:0048513,GO:0048856,GO:0032502,GO:0044763,GO:0044767,GO:0030154,GO:0048869,GO:0044421,GO:0005575,GO:0070062,GO:0043230,GO:0065010,GO:0005576,GO:0030097,GO:0048534,GO:0009987,GO:0044464,GO:0002520,GO:0031988,GO:0005623,GO:0031982,GO:0008150,GO:0002376,GO:0002244,GO:0003674,GO:0005882,GO:0043227,GO:0045095,GO:0043226,GO:0045111,GO:0005856,GO:…	system development,single-multicellular organism process,multicellular organismal development,single-organism process,multicellular organismal process,organ development,anatomical structure development,developmental process,single-organism cellular process,single-organism developmental process,cell differentiation,cellular developmental process,extracellular region part,cellular_component,extrace…	oas03015,oas05164,oas03013,oas03008	mRNA surveillance pathway,Influenza A,RNA transport,Ribosome biogenesis in eukaryotes
TCONS_00438132	XLOC_034651	-	386	1.72209	0	inf	0.00045	0.0203671	trans	ENSOARG00000017839(-0.971432844917)	LIMA1	Zinc finger, LIM-type	GO:0044699,GO:0044763,GO:0050794,GO:0050789,GO:0065007,GO:0005886,GO:0071944,GO:0005515,GO:0030029,GO:0048523,GO:0005575,GO:0048519,GO:0030036,GO:0016020,GO:0016043,GO:0007010,GO:0071840,GO:0065008,GO:0030030,GO:0032970,GO:0007015,GO:0051128,GO:0032956,GO:0009987,GO:0044464,GO:0071822,GO:0030054,GO:0005488,GO:0005623,GO:0022607,GO:0043933,GO:0051493,GO:0008150,GO:0044085,GO:0061572,GO:0051017,GO:…	single-organism process,single-organism cellular process,regulation of cellular process,regulation of biological process,biological regulation,plasma membrane,cell periphery,protein binding,actin filament-based process,negative regulation of cellular process,cellular_component,negative regulation of biological process,actin cytoskeleton organization,membrane,cellular component organization,cytosk…	oas05221	Acute myeloid leukemia
TCONS_00438132	XLOC_034651	-	386	1.72209	0	inf	0.00045	0.0203671	trans	ENSOARG00000017112(0.950348577003)	LRCH2	Leucine-rich repeat, typical subtype||Leucine-rich repeat||Calponin homology domain	GO:0005515,GO:0005488,GO:0003674	protein binding,binding,molecular_function	oas04740	Olfactory transduction
[truncated: 7,269 more rows]

## Sheet: 毛囊相关的基因与lncRNA
transcript_id	gene_id	gene_name	length	T_P1_FPKM	T_P0_FPKM	log2(foldchange)	pvalue	qvalue	Target_Type	Target_GeneId	Target_GeneName	Target_GeneDescription	GoId	GoDescription	KoId	KeggDescription
[truncated: 154 more rows]

## Sheet: 候选的lncRNA
transcript_id	gene_id	gene_name	length	T_P1_FPKM	T_P0_FPKM	log2(foldchange)	pvalue	qvalue	Target_Type	Target_GeneId	Target_GeneName	Target_GeneDescription	GoId	GoDescription	KoId	KeggDescription
[truncated: 154 more rows]
