# Supplementary material for: Transcriptome Reveals Long Non-coding RNAs and mRNAs Involved in Primary Wool Follicle Induction in Carpet Sheep Fetal Skin
Source: Front Physiol. 2018 May 15;9:446. doi: 10.3389/fphys.2018.00446 (PMC5968378; doi:10.3389/fphys.2018.00446)
Supplement: TABLE S3 — Significantly enriched GO terms of differentially expressed lncRNA target genes. [file Data_Sheet_3.XLSX]

## Sheet: Sheet1
GO_accession	Description	Term_type	Over_represented_pValue	Corrected_pValue	CAD_item	CAD_list	Bg_item	Bg_list	Gene_names	Gene_description
GO:0048731	system development	biological_process	1.7008e-17	2.8474e-13	715	3335	3021	19295	ENSOARG00000019322,ENSOARG00000005963,ENSOARG00000006729,ENSOARG00000014037,ENSOARG00000005812,ENSOARG00000001772,ENSOARG00000012146,ENSOARG00000001770,ENSOARG00000008899,ENSOARG00000017035,ENSOARG00000006460,ENSOARG00000004495,ENSOARG00000011249,ENSOARG00000014169,ENSOARG00000004361,ENSOARG00000018244,ENSOARG00000006358,ENSOARG00000012360,ENSOARG00000001777,ENSOARG00000010473,ENSOARG00000000474,…	CMTM5|ARL11|TACC2|LRRC4B|H2AFY2|FOXP2|SWAP70|AFG3L2|SFRP4|KRT75|NTRK1|HELLS|VAX2|DISP1|ANLN|OVOL2|CSF1R|ELK3|RAB13|EPB41L3|GJA4|PLXNA3|CRHR2|ALPL|ITK|SGCB|LRRN3|ETV1|PEG10|SOX21|CCKBR|GSC|FZD2|MCOLN3|ISPD|PCSK2|DPF3|CALCR|PAX9|MARK2|SPATA5|LY6E|DSCAM|UBP1|GNB1|RAD21L1|TLX3|ARNT|TGM1|FOXJ1|ODAM|SLC25A25|EGR3|WFS1|PAX6|UCHL1|FAM101B|KDF1|AGTR1|IGSF3|AKT2|FOXN2|MAPK14|SPTBN4|FOXN1|HES5|CDON|BIK|SIX1…
GO:0007275	multicellular organismal development	biological_process	4.125e-16	2.3019e-12	755	3335	3264	19295	ENSOARG00000004482,ENSOARG00000005375,ENSOARG00000007013,ENSOARG00000016689,ENSOARG00000018040,ENSOARG00000006251,ENSOARG00000009565,ENSOARG00000020804,ENSOARG00000019920,ENSOARG00000000654,ENSOARG00000007581,ENSOARG00000001060,ENSOARG00000004175,ENSOARG00000018154,ENSOARG00000003792,ENSOARG00000018615,ENSOARG00000012879,ENSOARG00000019963,ENSOARG00000006688,ENSOARG00000016547,ENSOARG00000000835,…	SMYD3|FGFR2|ZSWIM6|FAT4|NCOA1|CD109|PTPN11|PRSS56|ABCB6|MAD2L2|IL31RA|KDR|FZD4|CNP|ANGPTL4|SAMD9|SEMA4F|GJA1|EVC|CALCRL|PNP|DFNA5|AHI1|NOS1|GJD4|NAB2|EPHA3|TXNIP|TG|ACAN|TNR|SEMA4A|RICTOR|PPARA|ONECUT1|ZNF703|PI16|TIGAR|ZEB2|PLXNA2|JAM3|LHFPL5|-|WNT16|MYO7A|MAPT|NCKAP1L|EDNRB|WDPCP|KCNIP2|AK8|SERPINH1|HSP90AB1|CYR61|BCL6|ATRX|PITX2|GNAS|EPHA2|ABCA12|HCLS1|HERC1|TCF3|-|TGFBR2|NF1|NPHP3|ADAMTS2|VAS…
GO:0044707	single-multicellular organism process	biological_process	4.0906e-16	2.3019e-12	1061	3335	4949	19295	ENSOARG00000020744,ENSOARG00000004726,ENSOARG00000009549,ENSOARG00000000492,ENSOARG00000017081,ENSOARG00000018424,ENSOARG00000011595,ENSOARG00000000402,ENSOARG00000018353,ENSOARG00000010714,ENSOARG00000005434,ENSOARG00000019989,ENSOARG00000020165,ENSOARG00000020378,ENSOARG00000013657,ENSOARG00000019557,ENSOARG00000016147,ENSOARG00000012335,ENSOARG00000011186,ENSOARG00000006674,ENSOARG00000015136,…	GHSR|LPA|PLAC1|NLRP12|KRT84|CCNF|GPM6B|GJB5|MAP2K5|USH2A|ZIC1|GJD2|ZHX2|HIVEP3|BTBD7|CTDSP1|ERCC3|-|-|GLI1|KLHL1|MAB21L2|EXT1|SNRNP200|ATRN|MYBBP1A|SOX9|ANK3|GUCY2F|VASN|CRYBB2|SALL4|-|NPTX2|CDHR1|LOXL2|ITGB5|-|PTPN2|FBXO45|-|FGF14|TESPA1|CTSZ|ESM1|SPP1|-|-|RAB17|MAP2K1|HOPX|KCNMA1|MKKS|MYO1E|DRD2|WEE1|PDE5A|NOG|-|SREBF1|SEMA6D|SMOC1|IL1RN|DPCD|ZBTB20|OR6N1|LRTM1|-|-|NCOR1|-|VDR|SND1|GRIP1|TREML1…
GO:0044699	single-organism process	biological_process	1.1659e-15	4.8797e-12	2015	3335	10248	19295	ENSOARG00000001408,ENSOARG00000001345,ENSOARG00000008677,ENSOARG00000005969,ENSOARG00000004810,ENSOARG00000011517,ENSOARG00000006661,ENSOARG00000017562,ENSOARG00000019568,ENSOARG00000014380,ENSOARG00000006760,ENSOARG00000003933,ENSOARG00000006616,ENSOARG00000016797,ENSOARG00000007699,ENSOARG00000020596,ENSOARG00000007204,ENSOARG00000018309,ENSOARG00000000370,ENSOARG00000001282,ENSOARG00000011369,…
GO:0032501	multicellular organismal process	biological_process	6.6929e-15	2.2409e-11	1089	3335	5143	19295	ENSOARG00000019997,ENSOARG00000004537,ENSOARG00000003792,ENSOARG00000004175,ENSOARG00000019423,ENSOARG00000010736,ENSOARG00000019963,ENSOARG00000016689,ENSOARG00000018040,ENSOARG00000014099,ENSOARG00000007581,ENSOARG00000001060,ENSOARG00000001434,ENSOARG00000019920,ENSOARG00000000654,ENSOARG00000003973,ENSOARG00000009565,ENSOARG00000009880,ENSOARG00000012431,ENSOARG00000004193,ENSOARG00000014123,…	RAB1A|LRIT3|ANGPTL4|FZD4|ENDOU|DFNA5|GJA1|FAT4|NCOA1|PRSS37|IL31RA|KDR|KCNH2|ABCB6|MAD2L2|GRM5|PTPN11|ZEB2|LHFPL5|ZNF703|PI16|AK8|CIB2|NCKAP1L|-|MAPT|EPHA3|NAB2|-|GJD4|AHI1|RICTOR|TNR|SEMA4A|-|TXNIP|-|ADAMTS2|NPHP3|TGFBR2|NF1|-|MYOM2|GABRA5|-|COL4A3|HES3|VASP|CYR61|HSP90AB1|ADRB1|OR51G2|HCLS1|EPHA2|PITX2|ATRX|GNAS|HLA-DOA|MDFI|SORT1|KIRREL3|SATB2|RAMP2|SHC1|CR2|MAPK8|BCAR3|FSCN2|SIPA1L3|RGS2|FOS|…
GO:0048513	organ development	biological_process	8.0454e-15	2.2448e-11	554	3335	2314	19295	ENSOARG00000004403,ENSOARG00000018349,ENSOARG00000011573,ENSOARG00000001958,ENSOARG00000009754,ENSOARG00000017237,ENSOARG00000015100,ENSOARG00000006372,ENSOARG00000000194,ENSOARG00000018880,ENSOARG00000009545,ENSOARG00000004431,ENSOARG00000019635,ENSOARG00000014342,ENSOARG00000012725,ENSOARG00000009195,ENSOARG00000002359,ENSOARG00000009171,ENSOARG00000015569,ENSOARG00000006176,ENSOARG00000006334,…	ARID5B|ATP7A|COL9A1|IFNG|TWIST1|PRDM16|ANGPT1|LRRC6|ATF2|MAN2A1|RELB|XIRP2|COL8A2|BCL2L11|TMC1|PLCB1|SFRP1|EIF2S2|PALLD|DYRK3|DYRK1B|CDSN|SPHK2|HSPA5|RHOJ|TAF4|CRHR1|FER1L5|POU1F1|IGF1|SP1|RB1|EPHB1|PTN|CDK6|DHCR24|BAD|HOXB4|FAT3|PTPRO|COL1A2|BATF|NEDD4|HHIP|TFCP2L1|SEPP1|CYP26B1|FGF19|FGF23|NME7|PCM1|PPARG|FGFR3|SYPL2|ALOX12B|FLVCR1|MEPE|FRZB|HOXB1|TCAF2|ILK|ETS1|ELN|BMP7|CELSR2|CD3D|ADAMTS18|LU…
GO:0048856	anatomical structure development	biological_process	1.3605e-14	3.2537e-11	811	3335	3596	19295	ENSOARG00000007013,ENSOARG00000005375,ENSOARG00000004482,ENSOARG00000006251,ENSOARG00000018040,ENSOARG00000016689,ENSOARG00000000654,ENSOARG00000019920,ENSOARG00000020804,ENSOARG00000009565,ENSOARG00000001060,ENSOARG00000007581,ENSOARG00000018615,ENSOARG00000018154,ENSOARG00000003792,ENSOARG00000004175,ENSOARG00000012879,ENSOARG00000019997,ENSOARG00000019963,ENSOARG00000012983,ENSOARG00000010736,…	ZSWIM6|FGFR2|SMYD3|CD109|NCOA1|FAT4|MAD2L2|ABCB6|PRSS56|PTPN11|KDR|IL31RA|SAMD9|CNP|ANGPTL4|FZD4|SEMA4F|RAB1A|GJA1|GFY|DFNA5|PNP|EVC|CALCRL|GJD4|NOS1|AHI1|EPHA3|NAB2|TG|TXNIP|RICTOR|PPARA|TNR|SEMA4A|ACAN|TIGAR|PI16|ZNF703|ONECUT1|JAM3|PLXNA2|LHFPL5|ZEB2|EDNRB|NCKAP1L|WNT16|MYO7A|MAPT|-|AK8|KCNIP2|WDPCP|SERPINH1|BCL6|CYR61|HSP90AB1|PIWIL1|GNAS|PITX2|ATRX|HCLS1|EPHA2|ABCA12|-|TCF3|HERC1|NPHP3|ADAMT…
GO:0032502	developmental process	biological_process	2.1564e-14	4.5126e-11	861	3335	3868	19295	ENSOARG00000004523,ENSOARG00000016199,ENSOARG00000016849,ENSOARG00000015708,ENSOARG00000020522,ENSOARG00000020673,ENSOARG00000013578,ENSOARG00000012301,ENSOARG00000005108,ENSOARG00000004787,ENSOARG00000011319,ENSOARG00000010321,ENSOARG00000017247,ENSOARG00000009764,ENSOARG00000015267,ENSOARG00000019683,ENSOARG00000018035,ENSOARG00000001371,ENSOARG00000005392,ENSOARG00000002088,ENSOARG00000005153,…	SOD2|UBE2A|LRRTM2|CHODL|TIE1|ITM2C|PURA|GJA8|DLL1|SLIT2|ATP6V1B1|CCHCR1|METTL14|ITGB4|MCAM|WNT2B|MMP2|DHCR7|SCN2A|GRK5|TBX20|DLX5|ATOH8|AKIRIN2|NOC3L|RAB3A|CCNB2|PLAGL1|LGALS8|FBN2|ELF3|PDLIM3|NDNF|CRABP2|STEAP4|ALX4|EDARADD|TRIM67|FAS|SEMA6A|AMBRA1|SLC1A3|PRL|DDX17|GLRB|PIK3R1|SLC39A1|PCLO|NRG2|FBN1|TRPS1|CUX2|NDST1|SOX4|IFT172|CDC73|MAN1A2|-|SNAI1|MSC|BBS9|RCN1|RYK|TFAP2C|-|IGF2BP1|PAPPA|GCNT1|…
GO:0044763	single-organism cellular process	biological_process	3.5291e-13	6.5646e-10	1845	3335	9379	19295	ENSOARG00000015836,ENSOARG00000009486,ENSOARG00000014320,ENSOARG00000015904,ENSOARG00000003265,ENSOARG00000009514,ENSOARG00000018715,ENSOARG00000013499,ENSOARG00000004567,ENSOARG00000005647,ENSOARG00000002334,ENSOARG00000016764,ENSOARG00000001457,ENSOARG00000017258,ENSOARG00000011424,ENSOARG00000009151,ENSOARG00000003887,ENSOARG00000002649,ENSOARG00000007933,ENSOARG00000016029,ENSOARG00000011945,…
GO:0050794	regulation of cellular process	biological_process	1.1263e-12	1.8856e-09	1541	3335	7760	19295	ENSOARG00000005030,ENSOARG00000010198,ENSOARG00000017559,ENSOARG00000002174,ENSOARG00000019265,ENSOARG00000005777,ENSOARG00000001508,ENSOARG00000020889,ENSOARG00000010036,ENSOARG00000015644,ENSOARG00000020651,ENSOARG00000004519,ENSOARG00000006405,ENSOARG00000012584,ENSOARG00000016514,ENSOARG00000017058,ENSOARG00000012064,ENSOARG00000015483,ENSOARG00000008094,ENSOARG00000006875,ENSOARG00000009438,…	KCTD13|FGF23|FGF19|-|PARVB|CCBE1|COL1A2|NEDD4|HHIP|BOLL|PTPRO|CARD9|UBE4B|COL18A1|SP1|POU1F1|FIGF|-|EPHB1|SNAP47|APOE|OR5V1|CAPG|GRM7|OR1N2|-|-|RAB8B|GPR182|NETO2|-|ELN|CELSR2|GRIK4|ADAMTS18|CD3D|DEPDC7|MSN|-|NSUN4|ULK1|RASGRP4|MAPK10|ILK|RFWD2|FHL1|RHOD|REL|FRZB|HOXB1|GPR151|THRSP|NME7|CCR9|ALOX12B|FGFR3|SPRTN|CACNA1E|PPP5C|PBX4|RASSF1|LEPR|SOAT1|ANGPT1|SPAG9|ATF2|BMP3|TWIST1|IFNG|-|NEXN|PRDM16|…
GO:0050789	regulation of biological process	biological_process	2.1606e-12	3.2883e-09	1634	3335	8306	19295	ENSOARG00000005522,ENSOARG00000000712,ENSOARG00000009653,ENSOARG00000001783,ENSOARG00000014232,ENSOARG00000005950,ENSOARG00000018046,ENSOARG00000014084,ENSOARG00000009443,ENSOARG00000011075,ENSOARG00000017777,ENSOARG00000007286,ENSOARG00000008819,ENSOARG00000001849,ENSOARG00000008091,ENSOARG00000002260,ENSOARG00000019184,ENSOARG00000003911,ENSOARG00000015783,ENSOARG00000003452,ENSOARG00000003199,…	SIPA1L3|BRWD3|RGS2|FOS|SERPINF1|ARAP1|CAPRIN1|CNTLN|SRCIN1|SELE|RBL2|DGKH|ROCK1|CDH5|HLA-DOA|MDFI|SORT1|ZNF250|SATB2|RAMP2|SHC1|CISD1|CR2|MAPK8|BCAR3|SWSAP1|NCEH1|CYR61|CENPE|ADRB1|HSP90AB1|-|OR51G2|-|HCLS1|EIF4EBP1|IQGAP2|EPHA2|NKX2-4|PELI3|ATRX|PITX2|GNAS|PDIA4|-|NPHP3|ESCO1|NF1|TGFBR2|-|GABRA5|H2AFZ|COL4A3|HES3|VASP|EPHA3|EXOC7|NAB2|MLLT4|-|GJD4|AHI1|RICTOR|PI4KB|MRE11A|DEF8|TNR|SEMA4A|-|CCNT1…
GO:0044767	single-organism developmental process	biological_process	3.3271e-12	4.6416e-09	746	3335	3341	19295	ENSOARG00000008343,ENSOARG00000019120,ENSOARG00000017171,ENSOARG00000006587,ENSOARG00000018896,ENSOARG00000006897,ENSOARG00000009812,ENSOARG00000015821,ENSOARG00000004706,ENSOARG00000015684,ENSOARG00000002050,ENSOARG00000001968,ENSOARG00000006939,ENSOARG00000017769,ENSOARG00000018791,ENSOARG00000004826,ENSOARG00000006410,ENSOARG00000004078,ENSOARG00000008418,ENSOARG00000021199,ENSOARG00000001663,…	LTBR|MYO18B|SLITRK6|PHF14|FZD5|CRISPLD1|FREM2|EPHB4|FLOT2|ARMC4|TGFB3|MFAP5|TENM3|CITED1|C11orf63|SIRT1|COL12A1|STRA6|SOSTDC1|SIPA1L1|BCL11A|AKAP4|UGDH|OSR2|FLT3LG|SULF1|TTBK1|FLT1|FOXS1|MAPK1|CALB1|-|NFATC3|PRDX2|NPNT|SMC1A|CLASP1|PATZ1|NR4A2|FASLG|TNFSF11|FREM1|GNA13|NOTO|FKBP4|STAT5B|-|NES|MKX|DSG2|STRIP2|HMX2|TP63|ZBTB1|HGF|GPCPD1|NLRP5|GJE1|MICALL2|IRX3|RCC2|SRSF4|SPOCK1|SERPINB12|NCAM1|ADGR…
GO:0030154	cell differentiation	biological_process	5.2508e-12	6.7618e-09	568	3335	2464	19295	ENSOARG00000003978,ENSOARG00000013177,ENSOARG00000001749,ENSOARG00000003629,ENSOARG00000017189,ENSOARG00000000544,ENSOARG00000015342,ENSOARG00000003216,ENSOARG00000014866,ENSOARG00000001863,ENSOARG00000010729,ENSOARG00000011811,ENSOARG00000006212,ENSOARG00000020673,ENSOARG00000013578,ENSOARG00000005108,ENSOARG00000004787,ENSOARG00000004523,ENSOARG00000015708,ENSOARG00000002088,ENSOARG00000005153,…	NOC3L|RAB3A|PLAGL1|LGALS8|FBN2|ELF3|NDNF|TRIM67|FAS|SEMA6A|SLC1A3|STEAP4|CRABP2|ITM2C|PURA|DLL1|SLIT2|SOD2|CHODL|GRK5|TBX20|DLX5|CCHCR1|METTL14|ITGB4|WNT2B|DHCR7|MMP2|KRT4|BBS9|RYK|TFAP2C|IGF2BP1|PAPPA|NSMF|IKZF3|TNNT2|CELSR1|ZAP70|PIK3R1|CDC73|SNAI1|TRPS1|CUX2|IFT172|SOX4|INPP5J|ONECUT2|CD53|SCN1B|PITX1|RERE|ADGRG1|NTNG1|SCRT1|WARS2|NR1D1|LAMA1|CYTL1|GRIN3A|TNFSF8|RBMX|GIGYF2|MB|LBX1|SOCS5|MYL2|…
GO:0048518	positive regulation of biological process	biological_process	1.3672e-11	1.6349e-08	746	3335	3417	19295	ENSOARG00000003472,ENSOARG00000015045,ENSOARG00000008050,ENSOARG00000014541,ENSOARG00000017222,ENSOARG00000005754,ENSOARG00000009979,ENSOARG00000013242,ENSOARG00000004954,ENSOARG00000010142,ENSOARG00000018739,ENSOARG00000007529,ENSOARG00000008653,ENSOARG00000007763,ENSOARG00000021158,ENSOARG00000014974,ENSOARG00000007437,ENSOARG00000003374,ENSOARG00000011171,ENSOARG00000018647,ENSOARG00000007889,…	MARK2|DDX5|PAX9|ATP8A1|SPATA5|MEOX1|DSCAM|PRKCQ|RAB27B|TNKS|CCKBR|SVIP|FZD2|ETV1|-|CAPN7|VPS37B|LRRN3|ITK|KIF23|CRHR2|CD80|ELK3|P2RX1|LPIN2|CSF1R|STXBP5L|PLXNA3|HRH1|EBF3|DISP1|PELI2|RXFP3|ABCG1|OVOL2|SFRP4|SWAP70|RAMP3|IL11|NTRK1|SH3D19|H2AFY2|FOXP2|LRRC4B|PLAC8|ITGA3|USP34|PLCG1|MLLT3|GRB2|KIF5B|CHRM3|DAB1|LAMA2|ADARB1|ARL2BP|RFXAP|S1PR1|SLC12A1|CD28|AGO1|CHD1|CDON|NFKB1|SIX1|BIK|MAPK14|PRKCD|T…
GO:0065007	biological regulation	biological_process	1.5719e-11	1.7543e-08	1698	3335	8702	19295	ENSOARG00000015177,ENSOARG00000017147,ENSOARG00000000661,ENSOARG00000015351,ENSOARG00000012907,ENSOARG00000015697,ENSOARG00000006869,ENSOARG00000007181,ENSOARG00000019619,ENSOARG00000020828,ENSOARG00000020676,ENSOARG00000005774,ENSOARG00000002149,ENSOARG00000019372,ENSOARG00000018115,ENSOARG00000015426,ENSOARG00000000918,ENSOARG00000008157,ENSOARG00000013752,ENSOARG00000016017,ENSOARG00000013868,…	IFIT1|NCOR1|-|-|-|LRTM1|-|OR6N1|ZBTB20|IL1RN|RERG|SLC9A9|SND1|VDR|-|-|TFPI2|CABLES1|NOG|PDE5A|ADNP|ULK3|DRD2|MYO1E|SMOC1|SEMA6D|SCN5A|-|SREBF1|CCNYL1|KDM8|-|BICC1|-|NAA38|SPP1|PATL2|ESM1|TESPA1|-|FGF14|MKKS|CHRDL2|CHRNA6|-|KCNMA1|HOPX|RAB17|MAP2K1|PIK3R3|ITGB5|MC5R|ERAL1|AKT1S1|TLN2|PIK3R5|PTPN2|S100A8|-|-|SALL4|WFDC3|SMARCAL1|TRIOBP|VASN|IL2RB|CACNG5|LOXL2|FOXO6|GPR101|ZNF184|CDHR1|MYBBP1A|ATRN|…
GO:0007154	cell communication	biological_process	4.8937e-11	4.5542e-08	968	3335	4672	19295	ENSOARG00000001142,ENSOARG00000000549,ENSOARG00000018423,ENSOARG00000004340,ENSOARG00000012715,ENSOARG00000015118,ENSOARG00000004819,ENSOARG00000007281,ENSOARG00000015357,ENSOARG00000012776,ENSOARG00000002924,ENSOARG00000019020,ENSOARG00000004446,ENSOARG00000015898,ENSOARG00000015400,ENSOARG00000021069,ENSOARG00000008249,ENSOARG00000014491,ENSOARG00000000893,ENSOARG00000015310,ENSOARG00000021060,…	ITPKB|PTPRM|UBASH3B|FSHR|PTGIS|BDNF|ARHGEF28|SRGAP3|GABRG1|APLNR|CCND3|NPTN|TOB1|ROCK2|WNT5A|BMP4|ASPN|RNF34|FOXB1|HPGD|RORC|DLC1|-|LRRN1|-|ARHGAP12|-|GRIA2|-|SNX27|MKS1|PPAP2B|SCN10A|SIRT4|GABBR2|TDGF1|TNC|SPRY1|CDK12|CAMK1|CREB3L3|PTPRD|HAX1|PLCH2|ASPM|PRDM1|OPRL1|-|CNTN2|WASF1|CA8|NAB1|GRIN2B|OR5P2|ADRBK2|BAG3|PKHD1|SOX2|STK16|LCK|-|IL1RAPL2|-|CD3G|DSTYK|DOC2A|MTOR|USP46|SHH|DCX|OR5M9|CARM1|-|…
GO:0023052	signaling	biological_process	4.434e-11	4.5542e-08	955	3335	4597	19295	ENSOARG00000005189,ENSOARG00000013678,ENSOARG00000001560,ENSOARG00000003748,ENSOARG00000007455,ENSOARG00000006460,ENSOARG00000008899,ENSOARG00000001770,ENSOARG00000019953,ENSOARG00000002438,ENSOARG00000014037,ENSOARG00000006225,ENSOARG00000001362,ENSOARG00000013638,ENSOARG00000017481,ENSOARG00000005963,ENSOARG00000008837,ENSOARG00000004319,ENSOARG00000008076,ENSOARG00000017144,ENSOARG00000010473,…	IL11|RAMP3|ARHGAP22|-|ADCY8|NTRK1|SFRP4|AFG3L2|HTR1B|-|LRRC4B|TRIM23|-|GNG7|-|ARL11|GHR|PLXNA3|ARL15|-|EPB41L3|CSF1R|P2RX1|RAB13|STXBP5L|PPP1R9A|OVOL2|HRH1|DISP1|PELI2|HELLS|RXFP3|OXSR1|SIPA1L2|LRRN3|ARHGEF12|-|MAPK4|ITK|CRHR2|-|GNB1|SPATA5|RGS3|DDX5|MARK2|-|CALCR|RALGPS2|FZD2|GSC|PRKCQ|RAB27B|TNKS|CCKBR|EGR3|WFS1|MCC|TNIP1|-|-|RAB37|OR10K1|-|ARNT|PPP2R5B|DOC2B|HES5|FBLN1|SPTBN4|MAPK14|PRKCD|-|TN…
GO:0044700	single organism signaling	biological_process	4.8967e-11	4.5542e-08	954	3335	4594	19295	ENSOARG00000003622,ENSOARG00000003591,ENSOARG00000003006,ENSOARG00000010729,ENSOARG00000001863,ENSOARG00000016138,ENSOARG00000012339,ENSOARG00000003216,ENSOARG00000014866,ENSOARG00000010445,ENSOARG00000006340,ENSOARG00000016783,ENSOARG00000008285,ENSOARG00000020570,ENSOARG00000004300,ENSOARG00000013204,ENSOARG00000005739,ENSOARG00000013620,ENSOARG00000017189,ENSOARG00000013918,ENSOARG00000013177,…	EDARADD|NFAT5|AGRP|SLC1A3|SEMA6A|CD5|OR5AU1|TRIM67|FAS|EBI3|-|OR2B11|ITGA1|ATOH8|DOK3|ADAMTS3|ERAS|ADGRL2|FBN2|IL12RB1|RAB3A|WNT2B|STK17A|ARHGEF1|SCN2A|OR6B1|ITGB4|ADGRF3|-|PSD2|DLX5|OR6A2|GRK5|GABRR1|TBX20|RGS12|CSPG5|LRRTM2|ZNF205|RSU1|CYSLTR1|RHOBTB3|SOD2|SLIT2|-|SMOC2|DLL1|ITM2C|-|PTGER2|TEAD1|DGKQ|PPT1|ZAP70|GPR39|CELSR1|MLXIPL|MBD2|TRIO|OR2W3|-|PLD2|RYK|STARD8|IL17RC|GABRP|-|F10|CDK14|RGS20…
GO:0051239	regulation of multicellular organismal process	biological_process	5.5128e-11	4.8574e-08	448	3335	1914	19295	ENSOARG00000014342,ENSOARG00000004649,ENSOARG00000005780,ENSOARG00000008063,ENSOARG00000001504,ENSOARG00000002147,ENSOARG00000021190,ENSOARG00000011083,ENSOARG00000009392,ENSOARG00000017850,ENSOARG00000016017,ENSOARG00000013245,ENSOARG00000013752,ENSOARG00000009195,ENSOARG00000002359,ENSOARG00000016626,ENSOARG00000013089,ENSOARG00000020044,ENSOARG00000019372,ENSOARG00000005975,ENSOARG00000017616,…	BCL2L11|RND2|EMP2|HEY1|SREBF1|PIK3R6|SMOC1|IL23R|SLITRK2|DRD2|PDE5A|DMRT2|NOG|PLCB1|SFRP1|RARG|CACNA1C|RASGRP1|VDR|TWF2|RFX4|PBX3|IL1RN|ZBTB20|P2RX7|LRTM1|CRHR1|FKBP1B|NCOR1|PTPN2|SCAMP5|AKAP9|PRDM16|IFNG|RAP2A|TWIST1|GLI2|SPAG9|RAB17|MAP2K1|ACVR1C|HOPX|ATF2|KCNMA1|ANGPT1|MKKS|HRH2|TESPA1|CACNA1E|BTG1|F12|MAN2A1|RELB|IL4R|SCN2B|FGFR3|SOX9|CHRNB4|CHRM2|ALOX12B|DTX1|PCM1|ADCYAP1|PPARG|FRZB|REL|ILK|…
GO:0048869	cellular developmental process	biological_process	6.0146e-11	5.0345e-08	605	3335	2679	19295	ENSOARG00000011771,ENSOARG00000018832,ENSOARG00000016760,ENSOARG00000004250,ENSOARG00000009163,ENSOARG00000018185,ENSOARG00000019019,ENSOARG00000004859,ENSOARG00000010317,ENSOARG00000016631,ENSOARG00000010444,ENSOARG00000013052,ENSOARG00000020222,ENSOARG00000000840,ENSOARG00000020347,ENSOARG00000001930,ENSOARG00000011828,ENSOARG00000017257,ENSOARG00000017010,ENSOARG00000007785,ENSOARG00000015479,…	TESPA1|IL4R|BTG1|FAM57B|KCNMA1|MAP2K1|RAB17|HOPX|MKKS|HRH2|CHRDL2|GLI2|ITGB5|HPS4|FBXO45|PTPN2|UPK2|COL7A1|AKAP9|HTRA1|P2RX7|NCOR1|RASGRP1|VDR|RFX4|SND1|GRIP1|SIN3A|PDE5A|NOG|MYO1E|DRD2|WEE1|RARG|GABRB2|RND2|EMP2|HEY1|RDX|PIK3R6|ELP3|SMOC1|SYCP3|PPP1R16B|USH2A|TSHR|HIVEP3|DNPH1|ZHX2|FNBP1L|-|CTDSP1|C1QL4|OLFM4|ERCC3|KLHL1|ACVR1|LDB1|GLI1|ZMYM6|DTNBP1|LPA|POU3F4|KRT84|TAF8|GJB5|EIF4G1|VASN|TRIOBP|…
GO:0007165	signal transduction	biological_process	1.8658e-10	1.4874e-07	883	3335	4253	19295	ENSOARG00000014084,ENSOARG00000005950,ENSOARG00000010200,ENSOARG00000001783,ENSOARG00000000592,ENSOARG00000009653,ENSOARG00000005522,ENSOARG00000014744,ENSOARG00000008819,ENSOARG00000007286,ENSOARG00000018383,ENSOARG00000003304,ENSOARG00000018732,ENSOARG00000015454,ENSOARG00000015585,ENSOARG00000016099,ENSOARG00000011781,ENSOARG00000014750,ENSOARG00000015262,ENSOARG00000018160,ENSOARG00000019184,…	CNTLN|ARAP1|-|FOS|UNC5CL|RGS2|SIPA1L3|DHRS3|ROCK1|DGKH|DHX58|PLCH1|UACA|PPM1F|-|MEF2C|-|STK17B|SERPINE1|OR6C68|SORT1|MDFI|ADGRF5|GUCY1A3|BCAR3|MAPK8|CR2|SHC1|RAMP2|-|OR6V1|LPAR4|OR51G2|-|HSP90AB1|ADRB1|SELP|BCL6|CYR61|NCEH1|TNK1|GNAS|ADGRA1|ATRX|PITX2|-|PELI3|IQGAP2|EIF4EBP1|EPHA2|HCLS1|DCLK3|MAPK6|PLCB3|-|-|PRKAB1|TGFBR2|NF1|NPHP3|-|HPSE|COL4A3|TMED4|GABRA5|-|DRAXIN|DLG1|RAB18|NOS1|PUM1|MLLT4|-|…
GO:0007399	nervous system development	biological_process	2.8515e-10	2.0756e-07	334	3335	1332	19295	ENSOARG00000003472,ENSOARG00000003533,ENSOARG00000006200,ENSOARG00000009979,ENSOARG00000015387,ENSOARG00000000185,ENSOARG00000016923,ENSOARG00000014101,ENSOARG00000008410,ENSOARG00000008653,ENSOARG00000007763,ENSOARG00000003374,ENSOARG00000007984,ENSOARG00000015619,ENSOARG00000005019,ENSOARG00000001777,ENSOARG00000004319,ENSOARG00000010473,ENSOARG00000003329,ENSOARG00000006417,ENSOARG00000011249,…	MARK2|TLX3|NES|DSCAM|GSC|DPF3|PCSK2|MCOLN3|ISPD|FZD2|ETV1|LRRN3|NR4A2|SDHA|-|RAB13|PLXNA3|EPB41L3|SULF1|TTBK1|VAX2|OVOL2|BCL11A|SIPA1L1|AFG3L2|CITED1|C11orf63|NTRK1|TACC2|ARMC4|FOXP2|H2AFY2|LRRC4B|SLITRK6|ITGA3|ATAT1|ETV4|DAB1|LAMA2|RGMA|S1PR1|ABI2|CCDC141|MDK|MYH10|APC|MYO6|OLIG3|CDON|-|VCAN|SIX1|NRXN1|COBL|AKT2|HES5|GRXCR1|TSC1|SPTBN4|CLMN|CALR|PAX6|UCHL1|ARNTL|DPYSL2|PMP22|NCAM1|ADGRB3|DISC1|M…
GO:0048522	positive regulation of cellular process	biological_process	3.9402e-10	2.7485e-07	666	3335	3062	19295	ENSOARG00000008101,ENSOARG00000020058,ENSOARG00000011597,ENSOARG00000013317,ENSOARG00000016819,ENSOARG00000014355,ENSOARG00000016380,ENSOARG00000002754,ENSOARG00000009439,ENSOARG00000013346,ENSOARG00000014945,ENSOARG00000009401,ENSOARG00000015943,ENSOARG00000010766,ENSOARG00000006094,ENSOARG00000004444,ENSOARG00000019636,ENSOARG00000015036,ENSOARG00000016578,ENSOARG00000011418,ENSOARG00000001779,…	OSBPL7|THBS1|SEC13|TBX18|POU2F3|ANKRD54|CALCOCO1|PTX3|EVX1|CCL24|EPGN|PTGER4|CDC7|DUX4|TNFRSF11A|THRB|LBH|HMBOX1|VSNL1|AMIGO1|NDFIP1|INSIG1|ZC3HAV1|NOTCH1|TNS3|TCF12|ATM|TRAF5|PLVAP|SH3BP4|MED30|NOX4|SUB1|ADGRL3|LDLRAP1|TEAD3|RSF1|APOA1|TAOK1|NR1D2|TSPYL5|SEMA4C|FN1|JADE1|CLSTN3|PLK2|-|GMEB1|SOCS5|-|CHEK2|STAU1|RBMX|ARMCX3|TNFSF8|CREBRF|CYTH3|PIM1|CYTL1|UNC119|IGHD|NR1D1|CNTFR|SRPK2|LDLR|PDCD1LG2…
GO:0009653	anatomical structure morphogenesis	biological_process	6.4486e-10	4.1522e-07	453	3335	1933	19295	ENSOARG00000018244,ENSOARG00000008418,ENSOARG00000021199,ENSOARG00000001663,ENSOARG00000010039,ENSOARG00000011249,ENSOARG00000011880,ENSOARG00000002902,ENSOARG00000004319,ENSOARG00000013140,ENSOARG00000015731,ENSOARG00000003329,ENSOARG00000012180,ENSOARG00000010473,ENSOARG00000006358,ENSOARG00000015529,ENSOARG00000012360,ENSOARG00000010333,ENSOARG00000001772,ENSOARG00000019120,ENSOARG00000017171,…	OVOL2|SOSTDC1|SIPA1L1|BCL11A|AKAP4|VAX2|UGDH|OSR2|PLXNA3|FLT3LG|DLG3|SULF1|FLT1|EPB41L3|CSF1R|MAPK1|ELK3|CALB1|FOXP2|MYO18B|SLITRK6|FZD5|CRISPLD1|FREM2|EPHB4|SH3D19|TGFB3|TENM3|CITED1|NTRK1|SIRT1|COL12A1|AFG3L2|STRA6|FREM1|ISPD|TNFSF11|GNA13|NOTO|FZD2|GSC|-|MKX|NES|UBP1|LY6E|SPATA5|MEOX1|DSCAM|MARK2|PAX9|NFATC3|NPNT|CLASP1|ALPL|CRHR2|NR4A2|ETV1|FASLG|DPYSL2|CALR|KDF1|PAX6|UCHL1|FAM101B|SLC12A2|GR…
GO:0007423	sensory organ development	biological_process	1.5539e-09	9.635e-07	129	3335	434	19295	ENSOARG00000009565,ENSOARG00000020804,ENSOARG00000015387,ENSOARG00000008653,ENSOARG00000014101,ENSOARG00000005375,ENSOARG00000001850,ENSOARG00000009979,ENSOARG00000016689,ENSOARG00000017189,ENSOARG00000019963,ENSOARG00000010736,ENSOARG00000004175,ENSOARG00000014582,ENSOARG00000011249,ENSOARG00000010333,ENSOARG00000012301,ENSOARG00000005108,ENSOARG00000014967,ENSOARG00000011319,ENSOARG00000002902,…	PTPN11|PRSS56|GSC|FZD2|MCOLN3|FGFR2|GNB1|DSCAM|FAT4|FBN2|GJA1|DFNA5|FZD4|FASLG|VAX2|CALB1|GJA8|DLL1|AHI1|ATP6V1B1|OSR2|MYO7A|TENM3|FREM2|SLITRK6|WDPCP|FZD5|FOXP2|STRA6|DLX5|LHFPL5|RCN1|PITX2|EPHA2|ECE1|LRIG3|CDON|CELSR1|GABRA5|DLG1|SIX1|ABI2|APC|NF1|TGFBR2|MYO6|MYH10|PAX6|MYF5|GRXCR1|HES5|GJE1|FSCN2|FBN1|BCAR3|HMX2|KLF4|SLC25A25|RHOJ|SOX2|CLRN1|KDM2B|CRB1|BCL2L11|CYTL1|TMOD1|TMC1|COL8A2|SHH|COL5A…
GO:2000026	regulation of multicellular organismal development	biological_process	1.8272e-09	1.0925e-06	291	3335	1187	19295	ENSOARG00000011940,ENSOARG00000007979,ENSOARG00000021129,ENSOARG00000012075,ENSOARG00000001463,ENSOARG00000016130,ENSOARG00000018277,ENSOARG00000014927,ENSOARG00000009828,ENSOARG00000008423,ENSOARG00000010691,ENSOARG00000008224,ENSOARG00000013616,ENSOARG00000017910,ENSOARG00000001700,ENSOARG00000007578,ENSOARG00000014289,ENSOARG00000005637,ENSOARG00000005736,ENSOARG00000012504,ENSOARG00000010287,…	RBM24|DMBT1|SIX1|CDON|-|APC|CD28|USP19|AGTR2|SOS1|S1PR1|DAB1|LAMA2|E4F1|PLCG1|SCIN|MLLT3|ETV4|GLG1|POFUT2|FAM213A|FOXJ1|TP63|HGF|ZBTB1|SPOCK1|IRX3|EGR3|DISC1|ADGRB3|KLF4|DPYSL2|PRLR|ARNTL|KDF1|FAM101B|PAX6|CALR|FOXN1|HES5|MAPK14|NRXN1|COBL|PRDX2|-|CRHR2|CLASP1|LRRN3|FASLG|FZD2|TNFSF11|STAT5B|DSCAM|TLX3|MKX|MARK2|PAX9|SLITRK6|PHF14|H2AFY2|FOXP2|LRRC4B|TGFB3|CMTM5|FLOT2|NTRK1|SFRP4|OVOL2|BCL11A|SIP…
GO:0010033	response to organic substance	biological_process	2.9201e-09	1.6857e-06	306	3335	1280	19295	ENSOARG00000013752,ENSOARG00000017850,ENSOARG00000018133,ENSOARG00000002359,ENSOARG00000016626,ENSOARG00000009195,ENSOARG00000011083,ENSOARG00000019417,ENSOARG00000001504,ENSOARG00000015479,ENSOARG00000007785,ENSOARG00000020676,ENSOARG00000020828,ENSOARG00000015177,ENSOARG00000018034,ENSOARG00000011170,ENSOARG00000017806,ENSOARG00000005975,ENSOARG00000019372,ENSOARG00000012928,ENSOARG00000002221,…	NOG|DRD2|CFTR|SFRP1|RARG|PLCB1|IL23R|IGFBP2|SREBF1|P2RX7|HTRA1|RERG|IL1RN|IFIT1|ZYX|CRHR1|FKBP1B|TWF2|VDR|HSPA5|SIN3A|IPO5|WFIKKN2|PRDM16|NR2C1|GLI2|GCK|IFNG|ITGB5|PTPN2|KCNJ8|FERMT2|AKAP9|AKT1S1|SPP1|CARD14|SOCS2|IL4R|CITED4|PPP5C|F12|CACNA1E|KCNMA1|ACVR1C|MKKS|LEPR|ANGPT1|ACVR2B|CXCR3|MAP2|SERPINB9|CCR9|AGO4|CHRNB4|SOX9|FGFR3|PPARG|VASN|FASN|SMARCC1|BMP7|IL2RB|CXCR4|IL1B|NLRP12|BAD|CARD9|GHSR|S…
GO:0009888	tissue development	biological_process	4.0237e-09	2.2454e-06	334	3335	1399	19295	ENSOARG00000017427,ENSOARG00000006674,ENSOARG00000007733,ENSOARG00000016147,ENSOARG00000020889,ENSOARG00000010036,ENSOARG00000011186,ENSOARG00000013124,ENSOARG00000013657,ENSOARG00000020378,ENSOARG00000006254,ENSOARG00000011582,ENSOARG00000017559,ENSOARG00000010198,ENSOARG00000000405,ENSOARG00000010714,ENSOARG00000015856,ENSOARG00000011595,ENSOARG00000008246,ENSOARG00000017081,ENSOARG00000009728,…	LDB1|GLI1|ACVR1|ERCC3|NEDD4|HHIP|-|TFCP2L1|BTBD7|HIVEP3|DNPH1|CYP26B1|FGF19|FGF23|PPP1R16B|USH2A|IGF1|GPM6B|RB1|KRT84|PTN|DHCR24|CDK6|COL18A1|GHSR|LPA|PTPRO|BAD|HOXB4|LOXL2|BMP7|ELN|MSN|DLG5|LUZP1|SALL4|VASN|CSGALNACT1|PPARG|FGFR3|SOX9|-|MEPE|FRZB|EXT1|ACVR2B|ILK|HRH2|MKKS|HOPX|ATF2|MAP2K1|KCNMA1|BTG1|IL4R|XIRP2|CTSZ|ARID5B|AKAP9|COL7A1|ATP7A|UPK2|COL9A1|HPS4|ITGB5|TWIST1|GLI2|ITGB2|SLC26A8|VDR|F…
GO:0051716	cellular response to stimulus	biological_process	8.9068e-09	4.81e-06	1021	3335	5084	19295	ENSOARG00000018960,ENSOARG00000001370,ENSOARG00000013427,ENSOARG00000018590,ENSOARG00000012875,ENSOARG00000012061,ENSOARG00000014606,ENSOARG00000014221,ENSOARG00000000492,ENSOARG00000016324,ENSOARG00000020744,ENSOARG00000012503,ENSOARG00000007733,ENSOARG00000002241,ENSOARG00000010095,ENSOARG00000005678,ENSOARG00000006674,ENSOARG00000017427,ENSOARG00000012335,ENSOARG00000016147,ENSOARG00000006710,…	RALGAPB|CHI3L1|PTPN1|MID2|BLM|PTCHD4|TRPV4|TENM1|NLRP12|TEX12|GHSR|DTNBP1|ACVR1|CSRNP1|PIGU|PTGER1|GLI1|LDB1|-|ERCC3|OLFM4|C1QL4|FBXW11|XRCC3|NR1H2|PTGFR|ZIC1|PDE6G|PPP1R16B|MAP2K5|TSHR|RAN|DTX1|SPATA22|GUCY2F|LPAR1|MEIOB|DGKE|AGO4|ANK3|SOX9|MYBBP1A|-|PRAME|CXCR3|ACVR2B|IL2RB|GRK4|IL1B|SMARCC1|GPR101|PPM1B|-|CCDC13|OR4C12|PLCZ1|-|GNG12|FASN|PEX1|OR52D1|SMARCAL1|VASN|AKAP9|ERAL1|P2RY12|AKT1S1|SCAM…
GO:0009887	organ morphogenesis	biological_process	9.8551e-09	5.0113e-06	197	3335	756	19295	ENSOARG00000008890,ENSOARG00000015118,ENSOARG00000009476,ENSOARG00000003267,ENSOARG00000000549,ENSOARG00000018039,ENSOARG00000017258,ENSOARG00000001408,ENSOARG00000016764,ENSOARG00000009748,ENSOARG00000007145,ENSOARG00000009952,ENSOARG00000006661,ENSOARG00000008249,ENSOARG00000021069,ENSOARG00000008505,ENSOARG00000012740,ENSOARG00000015904,ENSOARG00000013779,ENSOARG00000015400,ENSOARG00000003894,…	RING1|BDNF|DLG5|SMARCC1|PTPRM|BMP7|ILK|ACVR2B|FRZB|DLC1|HOXB1|FLVCR1|-|ASPN|BMP4|HCN1|ZFAND5|FGFR3|SOX9|WNT5A|THBS3|HOXC4|CSGALNACT1|NOTCH1|SPRY1|CYP26B1|TSHR|INSIG1|TNC|BTBD7|THRB|MKS1|TCF15|COL11A1|HHIP|NEDD4|-|CSRNP1|ACVR1|GLI1|COL1A2|HOXB4|TBR1|FAT3|NAB1|POU3F4|PRDM1|TNNC1|EPHB1|TBX18|THBS1|EGLN1|SP1|PAPPA2|IGF1|P2RX7|CRB1|KDM2B|VDR|CLRN1|CDSN|RARB|NOG|RARG|TCF7L2|SFRP1|LAMA1|HEY1|BCL2L11|COL…
GO:0050896	response to stimulus	biological_process	9.8784e-09	5.0113e-06	1225	3335	6220	19295	ENSOARG00000008224,ENSOARG00000001264,ENSOARG00000010691,ENSOARG00000005412,ENSOARG00000017550,ENSOARG00000014289,ENSOARG00000010626,ENSOARG00000001700,ENSOARG00000017805,ENSOARG00000012075,ENSOARG00000007030,ENSOARG00000009860,ENSOARG00000012718,ENSOARG00000019123,ENSOARG00000021024,ENSOARG00000014676,ENSOARG00000001617,ENSOARG00000006182,ENSOARG00000019591,ENSOARG00000018277,ENSOARG00000001101,…	DAB1|-|S1PR1|ITGA3|-|MLLT3|GRB2|PLCG1|CHRM3|CDON|EVC2|ROR1|NFKB1|BIK|SLC12A1|IL17RD|MYH10|-|AGO1|CD28|GNG11|PAX6|TAGAP|MAPK14|RSRC1|HES5|SLC26A3|CD69|SPTBN4|PANX1|PPP2R5B|ARNT|OR10K1|FOXJ1|-|RAB37|WFS1|-|MCC|DENND4C|GSC|RAB27B|RALGPS2|MCOLN3|FZD2|DDX5|RGS3|-|RAD21L1|SPATA5|GNB1|-|ARHGEF12|ETV1|SIPA1L2|PELI2|RXFP3|ABCG1|-|DCBLD2|PPP1R9A|OVOL2|RAB13|PLXNA3|-|ARL11|GNG7|CCDC130|CYP7A1|-|FOXP2|-|PLAC…
GO:0008283	cell proliferation	biological_process	1.2807e-08	5.9555e-06	291	3335	1227	19295	ENSOARG00000017093,ENSOARG00000015950,ENSOARG00000001779,ENSOARG00000005941,ENSOARG00000008117,ENSOARG00000015943,ENSOARG00000010766,ENSOARG00000020880,ENSOARG00000012209,ENSOARG00000014945,ENSOARG00000020475,ENSOARG00000014799,ENSOARG00000013346,ENSOARG00000017856,ENSOARG00000011272,ENSOARG00000017939,ENSOARG00000020058,ENSOARG00000013317,ENSOARG00000014713,ENSOARG00000002751,ENSOARG00000002586,…	SPRY1|NKAP|NDFIP1|TNC|TDGF1|CDC7|DUX4|SETDB1|PRKAR1A|EPGN|P3H2|RASGRF1|CCL24|MEGF10|PRDM1|FTO|THBS1|TBX18|ASPM|PBRM1|APOA1|APOH|BDNF|CASP3|ORC3|GINS4|PTPRM|FSHR|TRAF5|POLR3G|SH3BP4|NOX4|DLC1|AZI2|ATM|BMP4|TNS3|TOB1|TNFSF4|WNT5A|KLHL41|NOTCH1|CCND3|PRKX|WDR77|KIF3A|HPGDS|NUMBL|IL6ST|SH2D2A|LBX1|CREB3|DPH1|SIX4|SRRT|FRS2|HMOX1|LYN|RNF126|FN1|CRLF1|TSPYL5|GATA3|PTCH1|RPS4X|ASPH|KDM2B|SOX2|PKHD1|ADGR…
GO:0050793	regulation of developmental process	biological_process	1.2625e-08	5.9555e-06	355	3335	1523	19295	ENSOARG00000009754,ENSOARG00000013052,ENSOARG00000001958,ENSOARG00000002742,ENSOARG00000017237,ENSOARG00000001930,ENSOARG00000018832,ENSOARG00000016760,ENSOARG00000018880,ENSOARG00000004250,ENSOARG00000011771,ENSOARG00000003144,ENSOARG00000019019,ENSOARG00000018185,ENSOARG00000004859,ENSOARG00000007755,ENSOARG00000002359,ENSOARG00000016626,ENSOARG00000009195,ENSOARG00000016017,ENSOARG00000013752,…	TWIST1|GLI2|IFNG|RAP2A|PRDM16|PTPN2|IL4R|BTG1|MAN2A1|FAM57B|TESPA1|SPAG9|RAB17|MAP2K1|HOPX|ACVR1C|SFRP1|RARG|PLCB1|PDE5A|NOG|DMRT2|DRD2|PIK3R6|SMOC1|SLITRK2|RND2|EMP2|HEY1|BCL2L11|LRTM1|P2RX7|IL1RN|RFX4|SULT1E1|TWF2|RHOJ|VDR|RASGRP1|KRT84|HOXB4|ZMYM6|BAD|FAT3|GHSR|GTF2I|CDK6|CHI3L1|TAF8|IGF1|RB1|EPHB1|APOE|GPM6B|BTBD7|ZHX2|USH2A|FGF23|CYP26B1|CCBE1|PARVB|ACVR1|GLI1|LDB1|NEDD4|CTDSP1|OLFM4|C1QL4|P…
GO:0043588	skin development	biological_process	1.2459e-08	5.9555e-06	83	3335	255	19295	ENSOARG00000018349,ENSOARG00000013610,ENSOARG00000018324,ENSOARG00000005812,ENSOARG00000009764,ENSOARG00000020065,ENSOARG00000017171,ENSOARG00000008578,ENSOARG00000008899,ENSOARG00000004702,ENSOARG00000012431,ENSOARG00000013052,ENSOARG00000009163,ENSOARG00000018185,ENSOARG00000020658,ENSOARG00000017099,ENSOARG00000019427,ENSOARG00000008418,ENSOARG00000018244,ENSOARG00000014844,ENSOARG00000005108,…	ATP7A|MYO7A|WNT16|H2AFY2|ITGB4|WDPCP|SLITRK6|PTCH1|SFRP4|LRP4|LHFPL5|GLI2|KCNMA1|MAP2K1|TXNIP|KRT9|PPARA|SOSTDC1|OVOL2|KIF3A|DLL1|NAB2|TMC1|ALX4|EDARADD|SHH|LGR5|TCF7L2|PALLD|ADAM9|ABCB6|SOX21|VDR|MCOLN3|CDSN|CLRN1|FGFR2|CD109|TGM1|APCDD1|IFT172|TP63|KLF4|NAB1|DHCR24|POU2F3|SNAI1|KRT84|ROCK1|KDF1|ERCC3|PAX6|LDB1|GLI1|COL1A2|USH2A|CYP26B1|HES5|GRXCR1|KRT36|FOXN1|TCF15|BMP4|ALOX12B|CELSR1|WNT5A|SOX…
GO:0042221	response to chemical stimulus	biological_process	1.4935e-08	6.7577e-06	508	3335	2408	19295	ENSOARG00000004519,ENSOARG00000020744,ENSOARG00000020651,ENSOARG00000000492,ENSOARG00000006281,ENSOARG00000016175,ENSOARG00000017140,ENSOARG00000008094,ENSOARG00000017057,ENSOARG00000008246,ENSOARG00000012875,ENSOARG00000013427,ENSOARG00000012064,ENSOARG00000006204,ENSOARG00000001370,ENSOARG00000011582,ENSOARG00000010198,ENSOARG00000017559,ENSOARG00000013898,ENSOARG00000013402,ENSOARG00000019272,…	CARD9|GHSR|PTPRO|NLRP12|BAD|SPON2|OR5V1|EPHB1|ARHGEF16|RB1|BLM|PTPN1|FIGF|OR52E2|CHI3L1|CYP26B1|FGF23|FGF19|NR1H2|PTGFR|-|-|NEDD4|HHIP|-|LSM14A|SUV39H2|PTGER1|COL1A2|ACVR1|CCBE1|-|EXT1|ACVR2B|CXCR3|SERPINB9|MAP2|CHRNB4|SOX9|FGFR3|ANK3|CCR9|AGO4|PPARG|VASN|OR52D1|FASN|OR1N2|OR4C12|-|-|SMARCC1|LOXL2|IL1B|CXCR4|IL2RB|-|BMP7|ETS1|ITGB2|NR2C1|WFIKKN2|PRDM16|RAP2A|IFNG|ITGB5|GLI2|TWIST1|GCK|FERMT2|-|AT…
GO:0070887	cellular response to chemical stimulus	biological_process	1.5606e-08	6.8752e-06	312	3335	1332	19295	ENSOARG00000018832,ENSOARG00000018609,ENSOARG00000002590,ENSOARG00000001875,ENSOARG00000015864,ENSOARG00000019247,ENSOARG00000010317,ENSOARG00000010394,ENSOARG00000015100,ENSOARG00000015742,ENSOARG00000009754,ENSOARG00000013052,ENSOARG00000002742,ENSOARG00000020222,ENSOARG00000001958,ENSOARG00000017237,ENSOARG00000003275,ENSOARG00000012367,ENSOARG00000015967,ENSOARG00000017010,ENSOARG00000013656,…	IL4R|CACNA1E|SPP1|CARD14|SOCS2|CPNE6|MKKS|LEPR|ANGPT1|IL16|TWIST1|GLI2|RAP2A|ITGB5|IFNG|PRDM16|WFIKKN2|ITGB2|NR2C1|AKAP9|AKT1S1|PTPN2|S100A8|FERMT2|ATP7A|IFIT1|ZYX|CRHR1|FKBP1B|P2RX7|HTRA1|IL1RN|HSPA5|SIN3A|IPO5|TWF2|VDR|CFTR|RARG|SFRP1|PLCB1|NOG|IL23R|SREBF1|NR1H2|PTGFR|FGF23|FGF19|CYP26B1|ACVR1|CCBE1|COL1A2|HHIP|NEDD4|LSM14A|SUV39H2|SPON2|PTPRO|BAD|NLRP12|GHSR|PTPN1|FIGF|EPHB1|RB1|BLM|ARHGEF16|…
GO:0071310	cellular response to organic substance	biological_process	2.129e-08	9.139e-06	252	3335	1036	19295	ENSOARG00000006271,ENSOARG00000011582,ENSOARG00000016578,ENSOARG00000017093,ENSOARG00000017559,ENSOARG00000010198,ENSOARG00000013898,ENSOARG00000013402,ENSOARG00000004444,ENSOARG00000008117,ENSOARG00000006094,ENSOARG00000020889,ENSOARG00000010036,ENSOARG00000004475,ENSOARG00000002223,ENSOARG00000001508,ENSOARG00000007733,ENSOARG00000005777,ENSOARG00000020744,ENSOARG00000006281,ENSOARG00000000492,…	ALAD|CYP26B1|VSNL1|SPRY1|FGF19|FGF23|NR1H2|PTGFR|THRB|TDGF1|TNFRSF11A|NEDD4|HHIP|LSM14A|MYOF|COL1A2|ACVR1|CCBE1|GHSR|BAD|NLRP12|SPON2|OSBPL7|HAX1|GNRHR|THBS1|PRDM1|BLM|PTPN1|CREB3L3|NR2F6|VASN|APOA1|PTGIS|FASN|CASP3|SMARCC1|IL1B|CXCR4|IL2RB|KCNK4|BMP7|SH3BP4|HPGD|PLVAP|NOX4|RORC|ASPN|CXCR3|MAP2|AGO2|SERPINB9|SH2B2|WNT5A|FGFR3|SOX9|TNFSF4|CCR9|BMP4|ITPR2|AGO4|NOTCH1|ZC3HAV1|PPARG|CSF2RA|SOCS2|RBMX…
GO:0007166	cell surface receptor signaling pathway	biological_process	2.2043e-08	9.2255e-06	545	3335	2620	19295	ENSOARG00000003130,ENSOARG00000014612,ENSOARG00000002229,ENSOARG00000020025,ENSOARG00000017301,ENSOARG00000013871,ENSOARG00000013066,ENSOARG00000006474,ENSOARG00000008749,ENSOARG00000005870,ENSOARG00000001810,ENSOARG00000009257,ENSOARG00000010557,ENSOARG00000012468,ENSOARG00000013174,ENSOARG00000020462,ENSOARG00000007349,ENSOARG00000010810,ENSOARG00000010239,ENSOARG00000007393,ENSOARG00000009518,…	PLAT|-|PTPRU|PELI1|-|OR4K2|-|GLRB|GPR50|PIK3R1|ZBED2|CDC73|FGF17|-|SNAI1|IL1RAP|-|TRPS1|RNF43|NDST1|SOX4|IFT172|RGS20|-|CDK14|IL17RC|RYK|PLD2|OR2W3|MBD2|CELSR1|DGKQ|ZAP70|GPR39|PTGER2|ITM2C|DLL1|SLIT2|CYSLTR1|RGS12|GRK5|OR6A2|TBX20|DLX5|ADGRF3|OR6B1|ITGB4|WNT2B|ARHGEF1|IL12RB1|ADGRL2|FBN2|ADAMTS3|ITGA1|ATOH8|-|OR2B11|FAS|EBI3|OR5AU1|SEMA6A|AGRP|PTGER4|POSTN|TNFRSF11A|EPGN|MYOF|RASGRF1|OR13G1|GNRH…
GO:0008544	epidermis development	biological_process	2.9725e-08	1.2137e-05	72	3335	214	19295	ENSOARG00000005375,ENSOARG00000006251,ENSOARG00000019372,ENSOARG00000000906,ENSOARG00000014101,ENSOARG00000004273,ENSOARG00000014558,ENSOARG00000015569,ENSOARG00000001816,ENSOARG00000012725,ENSOARG00000001726,ENSOARG00000003622,ENSOARG00000006942,ENSOARG00000014844,ENSOARG00000005108,ENSOARG00000007713,ENSOARG00000009163,ENSOARG00000018185,ENSOARG00000020658,ENSOARG00000019427,ENSOARG00000018244,…	FGFR2|CD109|VDR|SOX21|MCOLN3|CLRN1|LGR5|PALLD|ADAM9|TMC1|ALX4|EDARADD|SHH|KIF3A|DLL1|NAB2|KCNMA1|MAP2K1|TXNIP|PPARA|OVOL2|SOSTDC1|SFRP4|LRP4|GLI2|LHFPL5|MYO7A|WNT16|ATP7A|H2AFY2|WDPCP|SLITRK6|PTCH1|CUX1|GNAS|CASP3|LHX2|TFAP2C|ABCA12|EPHA2|CTSV|APC|-|MYO6|BMP4|CELSR1|SOX9|WNT5A|HPSE|ROCK2|NOTCH1|USH2A|CYP26B1|HES5|GRXCR1|FOXN1|KRT36|ROCK1|KDF1|PAX6|ERCC3|LDB1|GLI1|KLF4|NAB1|POU2F3|SNAI1|KRT84|TGM1…
GO:0048598	embryonic morphogenesis	biological_process	6.7602e-08	2.5721e-05	141	3335	522	19295	ENSOARG00000013227,ENSOARG00000006212,ENSOARG00000001726,ENSOARG00000019963,ENSOARG00000017189,ENSOARG00000018040,ENSOARG00000005375,ENSOARG00000020570,ENSOARG00000008653,ENSOARG00000015387,ENSOARG00000005153,ENSOARG00000012431,ENSOARG00000009880,ENSOARG00000004499,ENSOARG00000006410,ENSOARG00000004078,ENSOARG00000009764,ENSOARG00000018035,ENSOARG00000018896,ENSOARG00000020065,ENSOARG00000019683,…	CLASP1|CRABP2|ALX4|GJA1|FBN2|NCOA1|FGFR2|ATOH8|FZD2|GSC|TBX20|LHFPL5|ZEB2|DLX5|COL12A1|STRA6|ITGB4|MMP2|FZD5|WDPCP|WNT2B|SLITRK6|MYO7A|OSR2|ATP6V1B1|SULF1|DLL1|OVOL2|UGDH|VAX2|NPHP3|MYO6|TGFBR2|DNAAF1|SIX1|ALX3|DLG1|TEAD1|-|-|VASP|HES3|CELSR1|CDON|GRB2|CYR61|ITGA3|POFUT2|LRIG3|ECE1|EPHA2|GNAS|PITX2|RGMA|MDFI|SNAI1|IRX3|EXT2|CDC73|KLF4|HMX2|NDST1|SATB2|SOX4|TP63|IFT172|FBN1|HES5|HOXB3|TSC1|COBL|MY…
GO:0010646	regulation of cell communication	biological_process	7.1456e-08	2.6583e-05	446	3335	1996	19295	ENSOARG00000014945,ENSOARG00000002223,ENSOARG00000006094,ENSOARG00000010041,ENSOARG00000008598,ENSOARG00000007826,ENSOARG00000011987,ENSOARG00000008117,ENSOARG00000001779,ENSOARG00000017093,ENSOARG00000016578,ENSOARG00000011220,ENSOARG00000011597,ENSOARG00000020058,ENSOARG00000014713,ENSOARG00000013755,ENSOARG00000002271,ENSOARG00000012297,ENSOARG00000011272,ENSOARG00000003261,ENSOARG00000020802,…	EPGN|MYOF|TNFRSF11A|POSTN|MKS1|PPAP2B|SIRT4|TDGF1|NDFIP1|SPRY1|VSNL1|CDK12|SEC13|THBS1|ASPM|PTPRD|HAX1|ARHGEF19|PRDM1|CNTN2|GRIN2B|RASGRF1|FSHR|UBASH3B|ITPKB|PGAP2|NAPA|ARHGEF28|BDNF|LDLRAP1|PTGIS|TAOK1|APOA1|NOTCH1|ZC3HAV1|WNT5A|TOB1|FGD3|BMP4|ATM|ASPN|RNF34|DLC1|NOX4|SH3BP4|TRAF5|SOCS5|CREB3|IL6ST|TAB2|YBX3|TMBIM6|BARX1|C1QTNF1|-|MC1R|FKBP8|CLSTN1|GATA3|PTCH1|ARFGEF3|TSPYL5|CX3CL1|CRLF1|FN1|PSD…
GO:0009913	epidermal cell differentiation	biological_process	8.014e-08	2.9166e-05	48	3335	123	19295	ENSOARG00000015569,ENSOARG00000001816,ENSOARG00000006661,ENSOARG00000006673,ENSOARG00000021069,ENSOARG00000012725,ENSOARG00000015400,ENSOARG00000015898,ENSOARG00000003820,ENSOARG00000014629,ENSOARG00000006251,ENSOARG00000007472,ENSOARG00000019372,ENSOARG00000014101,ENSOARG00000018105,ENSOARG00000012400,ENSOARG00000019294,ENSOARG00000004273,ENSOARG00000008899,ENSOARG00000007169,ENSOARG00000016819,…	PALLD|ADAM9|-|MYO6|BMP4|TMC1|WNT5A|ROCK2|NOTCH1|CUX1|CD109|CASP3|VDR|MCOLN3|TFAP2C|EPHA2|ABCA12|CLRN1|SFRP4|KLF4|POU2F3|GLI2|LHFPL5|KRT84|TGM1|WNT16|MYO7A|H2AFY2|SLITRK6|WDPCP|TP63|PTCH1|USH2A|CYP26B1|DLL1|GRXCR1|HES5|KRT36|FOXN1|KCNMA1|ROCK1|MAP2K1|KDF1|TXNIP|PAX6|ERCC3|GLI1|OVOL2|
GO:0023051	regulation of signaling	biological_process	8.3497e-08	2.9741e-05	443	3335	1983	19295	ENSOARG00000001899,ENSOARG00000020673,ENSOARG00000004210,ENSOARG00000004781,ENSOARG00000005108,ENSOARG00000004787,ENSOARG00000005609,ENSOARG00000007704,ENSOARG00000001319,ENSOARG00000016849,ENSOARG00000009682,ENSOARG00000014202,ENSOARG00000003512,ENSOARG00000013598,ENSOARG00000004193,ENSOARG00000020928,ENSOARG00000005153,ENSOARG00000009880,ENSOARG00000002088,ENSOARG00000004499,ENSOARG00000017298,…	PUM1|ITM2C|NOS1|-|DLL1|SLIT2|TG|ALS2CL|ZNF205|LRRTM2|RICTOR|TNR|CSPG5|RGS12|ZNF703|ONECUT1|TBX20|ZEB2|GRK5|DLX5|PSD2|BANK1|S100A4|WNT16|RANBP9|HIC1|WNT2B|ARHGEF1|RAB3A|FGFR2|TP53INP1|CD109|FBN2|ADAMTS3|-|MAD2L2|GRM5|PTPN11|NETO1|ITGA1|IL31RA|KDR|TRIM67|FAS|VWCE|ARHGEF3|KCTD8|FZD4|LRIT3|MAP2K3|SLC1A3|GJA1|-|NFAT5|SCAI|DFNA5|-|EVC|PELI1|SIPA1L3|RGS2|UNC5CL|DHRS3|RAB11FIP5|PRL|DHX58|SFPQ|PIK3R1|UACA…
GO:0045595	regulation of cell differentiation	biological_process	1.2209e-07	3.9305e-05	256	3335	1072	19295	ENSOARG00000009626,ENSOARG00000016130,ENSOARG00000001463,ENSOARG00000012075,ENSOARG00000011940,ENSOARG00000021129,ENSOARG00000007979,ENSOARG00000005736,ENSOARG00000010287,ENSOARG00000012504,ENSOARG00000012395,ENSOARG00000007578,ENSOARG00000008224,ENSOARG00000008423,ENSOARG00000003291,ENSOARG00000003121,ENSOARG00000007169,ENSOARG00000015313,ENSOARG00000017964,ENSOARG00000010199,ENSOARG00000010902,…	MSR1|APC|-|CDON|RBM24|SIX1|DMBT1|GLG1|FAM213A|POFUT2|ATAT1|SCIN|DAB1|SOS1|DISC1|WIF1|KLF4|SPOCK1|IRX3|EGR3|RCC2|ZBTB1|TP63|FOXJ1|COBL|MAPK14|FBLN1|FOXN1|MED27|HES5|PAX6|FAM101B|KDF1|CALR|DPYSL2|ARNTL|PRLR|NPNT|SMC1A|CLASP1|PRDX2|-|MARK2|DSCAM|MKX|TLX3|STAT5B|TNFSF11|SIRT1|SFRP4|NTRK1|CITED1|CMTM5|TGFB3|FLOT2|H2AFY2|TCFL5|MAPK1|FLT3LG|PLXNA3|SIPA1L1|BCL11A|OVOL2|SOSTDC1|TPH1|FRZB|ACVR2B|ILK|PRAME|…
GO:0022008	neurogenesis	biological_process	1.4047e-07	4.4371e-05	233	3335	928	19295	ENSOARG00000004340,ENSOARG00000010789,ENSOARG00000018039,ENSOARG00000000549,ENSOARG00000019135,ENSOARG00000011245,ENSOARG00000013742,ENSOARG00000004819,ENSOARG00000015118,ENSOARG00000014629,ENSOARG00000005425,ENSOARG00000020596,ENSOARG00000007699,ENSOARG00000003820,ENSOARG00000008888,ENSOARG00000009539,ENSOARG00000013779,ENSOARG00000015904,ENSOARG00000015400,ENSOARG00000004265,ENSOARG00000008505,…	FSHR|BTBD3|BMP7|PTPRM|CELSR2|NAPA|LHX2|ARHGEF28|BDNF|CUX1|-|EIF4G1|DTX1|NOTCH1|PCM1|ADCYAP1|SOX9|FGFR3|WNT5A|ANK3|HCN1|BMP4|-|TCF12|MAP2|ULK1|FOXB1|ILK|EXT1|LDB1|KLHL1|PQBP1|CTDSP1|ERCC3|NEDD4|HHIP|PPAP2B|ZHX2|MKS1|TNC|TSHR|TRPC4|USH2A|CAMK1|IGF1|PEX5|NR2F6|ASPM|LRRC4C|APOE|PRDM1|RB1|EPHB1|POU3F4|CNTN2|DTNBP1|NAB1|CDK6|DBX1|EVX1|PTPRO|RASGRF1|TBR1|FAT3|SCRT1|CLRN1|GRIP1|PBX3|NTNG1|RERE|ADGRG1|TWF…
GO:0048562	embryonic organ morphogenesis	biological_process	1.5263e-07	4.7318e-05	79	3335	255	19295	ENSOARG00000018591,ENSOARG00000011186,ENSOARG00000016191,ENSOARG00000007733,ENSOARG00000006674,ENSOARG00000001630,ENSOARG00000015159,ENSOARG00000002882,ENSOARG00000006609,ENSOARG00000007106,ENSOARG00000021018,ENSOARG00000013317,ENSOARG00000015783,ENSOARG00000007393,ENSOARG00000016514,ENSOARG00000014943,ENSOARG00000019338,ENSOARG00000007067,ENSOARG00000006191,ENSOARG00000002260,ENSOARG00000003437,…	COL11A1|-|PAX6|ACVR1|GLI1|SLC39A1|MYF5|TSHR|INSIG1|HOXB3|FBN1|TBX18|SATB2|NDST1|SP1|HMX2|IFT172|HOXB4|POU3F4|MDFI|PITX2|GNAS|BMP7|EPHA2|LRIG3|BMP4|CELSR1|WNT5A|SOX9|-|DLG1|TEAD1|ALX3|SIX1|HOXC4|NOTCH1|FRZB|DNAAF1|HOXB1|NPHP3|-|FLVCR1|MYO6|TGFBR2|VAX2|LBX1|OVOL2|SIX4|DLL1|KIF3A|OSR2|HOXB2|ATP6V1B1|MYO7A|SLITRK6|WDPCP|FZD5|GATA3|FRS2|STRA6|TWIST1|TBX20|GLI2|LHFPL5|RDH10|DLX5|GSC|CLRN1|FZD2|FGFR2|KD…
GO:0048699	generation of neurons	biological_process	1.7822e-07	5.2712e-05	219	3335	865	19295	ENSOARG00000015257,ENSOARG00000009403,ENSOARG00000005150,ENSOARG00000004677,ENSOARG00000005975,ENSOARG00000000517,ENSOARG00000009688,ENSOARG00000018795,ENSOARG00000012658,ENSOARG00000002380,ENSOARG00000014008,ENSOARG00000004273,ENSOARG00000007238,ENSOARG00000013752,ENSOARG00000017850,ENSOARG00000014299,ENSOARG00000012355,ENSOARG00000013743,ENSOARG00000012352,ENSOARG00000000327,ENSOARG00000012725,…	CRB1|INPP5J|ONECUT2|SCN1B|TWF2|ADGRG1|RERE|NTNG1|PBX3|GRIP1|SCRT1|CLRN1|PAK1|NOG|DRD2|LHX6|WEE1|GABRB2|TCF7L2|LAMA1|TMC1|RND2|GRIN3A|SS18L1|DCX|SLITRK2|ELP3|LGI1|UNK|SHH|KIF3A|GIGYF2|MAN2A1|NUMBL|KCNMA1|IL6ST|TUBB3|RAB17|LBX1|MAP2K1|SPAG9|-|SIX4|ADNP2|SORL1|SRRT|BAIAP2|FRS2|LRP4|LYN|GLI2|TWIST1|RAP2A|FN1|FBXO45|ATP7A|PTCH1|GATA3|ATCAY|EIF4G1|CUX1|-|BDNF|ARHGEF28|LHX2|NAPA|CELSR2|BTBD3|BMP7|PTPRM|…
GO:0009893	positive regulation of metabolic process	biological_process	1.7947e-07	5.2712e-05	416	3335	1884	19295	ENSOARG00000012885,ENSOARG00000002461,ENSOARG00000007507,ENSOARG00000002578,ENSOARG00000016753,ENSOARG00000011833,ENSOARG00000016171,ENSOARG00000021130,ENSOARG00000010884,ENSOARG00000001687,ENSOARG00000014925,ENSOARG00000010084,ENSOARG00000003193,ENSOARG00000015328,ENSOARG00000011433,ENSOARG00000004645,ENSOARG00000004526,ENSOARG00000013941,ENSOARG00000008578,ENSOARG00000008692,ENSOARG00000012736,…	-|CHEK2|IL6ST|TAB2|BCAS3|CREB3|SOCS5|SIX4|RBMX|ARMCX3|MC1R|ANKLE2|C1QTNF1|MTA2|CRLF1|TSPYL5|NR1D2|GATA3|PTCH1|RPS4X|MED24|SORL1|ABCD2|JADE1|LYN|FRS2|GMEB1|FN1|TAOK3|PITX1|SOX2|MAP4K2|RERE|LDLR|MTOR|ASPH|ONECUT2|LCK|PIM1|CYTL1|TNFSF8|TLE1|ERBB2IP|SHH|CREBR
GO:0060429	epithelium development	biological_process	3.4198e-07	9.8708e-05	201	3335	812	19295	ENSOARG00000010215,ENSOARG00000018617,ENSOARG00000003437,ENSOARG00000012400,ENSOARG00000019294,ENSOARG00000018105,ENSOARG00000016836,ENSOARG00000016263,ENSOARG00000014336,ENSOARG00000005637,ENSOARG00000010626,ENSOARG00000014289,ENSOARG00000019502,ENSOARG00000010075,ENSOARG00000017352,ENSOARG00000020377,ENSOARG00000007979,ENSOARG00000008069,ENSOARG00000021129,ENSOARG00000009828,ENSOARG00000010346,…	RGMA|ATRX|PITX2|EPHA2|ABCA12|TFAP2C|KRT4|PIWIL1|CYR61|ETV4|GRB2|MLLT3|CELSR1|VASP|-|DLG1|DMBT1|TEAD1|SIX1|AGTR2|DNAAF1|APC|PLXNA1|MYO6|TGFBR2|NPHP3|KDF1|PAX6|CATSPER2|ROCK1|PRLR|ARNTL|AFF4|COBL|FOXN1|TSC1|SLC12A2|SLC26A3|HES5|GRXCR1|TGM1|HGF|IFT172|TP63|SOX4|FOXJ1|KLF4|IRX3|STAT5B|GNA13|FZD2|TNFSF11|KDR|MCOLN3|FGFR2|FAT4|SPATA5|CD109|ELF3|GJA1|NPNT|NFATC3|UPK1B|TXNIP|SOSTDC1|OVOL2|CALB1|DLL1|MAPK…
GO:0040011	locomotion	biological_process	4.1814e-07	0.00011865	253	3335	1057	19295	ENSOARG00000015856,ENSOARG00000012064,ENSOARG00000004154,ENSOARG00000019613,ENSOARG00000020058,ENSOARG00000009438,ENSOARG00000014713,ENSOARG00000018590,ENSOARG00000017057,ENSOARG00000008094,ENSOARG00000003261,ENSOARG00000009531,ENSOARG00000004726,ENSOARG00000013346,ENSOARG00000012584,ENSOARG00000000492,ENSOARG00000002754,ENSOARG00000020651,ENSOARG00000003103,ENSOARG00000005777,ENSOARG00000007733,…	IGF1|FIGF|PEX5|TEKT2|THBS1|APOE|ASPM|MID2|ARHGEF16|EPHB1|CNTN2|LDHC|LPA|CCL24|COL18A1|NLRP12|PTX3|PTPRO|FAT3|CCBE1|ACVR1|PTGER4|NEDD4|PPAP2B|SLC22A16|TDGF1|KCTD13|TSHR|FGF19|NOTCH1|ANK3|WNT5A|SOX9|CCR9|BMP4|ZFAND5|TNS3|CXCR3|DLC1|FOXB1|PLVAP|RHOD|TCAF2|ILK|EXT1|CXCR4|IL1B|LOXL2|ETS1|-|BMP7|PTPRM|MSN|CELSR2|LHX2|BDNF|APOH|APOA1|ARID5B|GATA3|-|CX3CL1|FBXO45|S100A8|PTPN2|IFNG|-|RAP2A|SST|SEMA4C|GLI2…
GO:0048705	skeletal system morphogenesis	biological_process	5.0388e-07	0.00014059	64	3335	198	19295	ENSOARG00000011582,ENSOARG00000015159,ENSOARG00000006609,ENSOARG00000012870,ENSOARG00000019015,ENSOARG00000007106,ENSOARG00000011867,ENSOARG00000018591,ENSOARG00000014744,ENSOARG00000010036,ENSOARG00000001630,ENSOARG00000002241,ENSOARG00000016210,ENSOARG00000007067,ENSOARG00000002260,ENSOARG00000020058,ENSOARG00000014745,ENSOARG00000007393,ENSOARG00000015783,ENSOARG00000005736,ENSOARG00000011824,…	CYP26B1|MYF5|INSIG1|MAPK14|TCF15|HOXB3|FAM101B|COL11A1|DHRS3|HHIP|SLC39A1|CSRNP1|NAB1|HOXB4|MDFI|THBS1|PAPPA2|NDST1|SATB2|GLG1|SERPINH1|GNAS|RYK|BMP7|ACP5|HOXB1|ACVR2B|FLVCR1|TGFBR2|SOX9|FGFR3|-|BMP4|ZFAND5|CSGALNACT1|DLG1|ALX3|THBS3|SIX1|HOXB2|NAB2|OSR2|ACAN|SIX4|RDH10|DLX5|SIK3|TWIST1|COL9A1|ARID5B|MMP2|FGFR2|P2RX7|FBN2|GSC|FREM1|RARB|NOG|SFRP1|RARG|ALX4|ALPL|EVC|CARM1|
GO:0030855	epithelial cell differentiation	biological_process	1.4887e-06	0.00040196	135	3335	518	19295	ENSOARG00000011828,ENSOARG00000013941,ENSOARG00000008578,ENSOARG00000017010,ENSOARG00000012670,ENSOARG00000020339,ENSOARG00000000840,ENSOARG00000013052,ENSOARG00000018185,ENSOARG00000009163,ENSOARG00000016631,ENSOARG00000010317,ENSOARG00000019604,ENSOARG00000008896,ENSOARG00000016760,ENSOARG00000007997,ENSOARG00000010724,ENSOARG00000013286,ENSOARG00000011271,ENSOARG00000020699,ENSOARG00000012725,…	UPK2|GATA3|PTCH1|AKAP9|SLC26A8|FRS2|HPS4|GLI2|MAP2K1|KCNMA1|HRH2|MKKS|WDR77|PRKX|BTG1|BARX1|ACTL8|RDX|TMOD1|FRMD6|TMC1|SYCP3|MYO1E|RARB|ADAM9|LAMA1|PCSK4|RARG|CFTR|PALLD|HNRNPH3|VDR|CLRN1|INSL6|ONECUT2|PRDM1|IGF1|TSSK1B|CDK6|COL18A1|BAD|PTPRO|KRT84|POU2F3|ERCC3|BFSP1|CAPZA3|BDH2|-|GLI1|ACVR1|CYP26B1|PPP1R16B|USH2A|TFCP2L1|KRT36|TCF15|DNPH1|THRB|SOX9|FGFR3|WNT5A|ROCK2|KRT14|TAGLN2|BMP4|ARID4B|NOTC…
GO:0001503	ossification	biological_process	1.5446e-06	0.00041044	82	3335	282	19295	ENSOARG00000020478,ENSOARG00000001468,ENSOARG00000015856,ENSOARG00000015783,ENSOARG00000016514,ENSOARG00000011595,ENSOARG00000001644,ENSOARG00000009728,ENSOARG00000013174,ENSOARG00000016210,ENSOARG00000018572,ENSOARG00000016099,ENSOARG00000006674,ENSOARG00000007733,ENSOARG00000006094,ENSOARG00000011867,ENSOARG00000009401,ENSOARG00000014744,ENSOARG00000015159,ENSOARG00000005941,ENSOARG00000010198,…	TP63|MAPK8|IGF1|SATB2|SP1|GPM6B|EXT2|PTN|SNAI1|NAB1|CDK6|MEF2C|GLI1|ACVR1|TNFRSF11A|FAM101B|PTGER4|DHRS3|MYF5|TNC|FGF23|CSGALNACT1|NOTCH1|SLC26A2|THBS3|VCAN|WNT5A|SOX9|TOB1|BMP4|APC|SNRNP200|NF1|ASPN|MEPE|MYBBP1A|ILK|ACVR2B|EXT1|EPHA2|P3H1|BMP7|S1PR1|GNAS|FASN|CYR61|PTCH1|MMP2|TGFB3|DLX5|CITED1|SIK3|TWIST1|GLI2|ALOX15|LRP4|ADRB2|IL6ST|NAB2|ATP6V1B1|OSR2|SPP1|RBMX|SHH|SMOC1|GJA1|HEY1|NPNT|ALPL|TCF…
GO:0001501	skeletal system development	biological_process	1.6251e-06	0.0004251	101	3335	364	19295	ENSOARG00000001463,ENSOARG00000015904,ENSOARG00000015400,ENSOARG00000013779,ENSOARG00000012740,ENSOARG00000021069,ENSOARG00000003933,ENSOARG00000016271,ENSOARG00000003878,ENSOARG00000021129,ENSOARG00000020377,ENSOARG00000003894,ENSOARG00000019395,ENSOARG00000007145,ENSOARG00000016764,ENSOARG00000018673,ENSOARG00000001408,ENSOARG00000009854,ENSOARG00000014726,ENSOARG00000009952,ENSOARG00000016562,…	-|FGFR3|WNT5A|SOX9|ZFAND5|BMP4|CSGALNACT1|HOXC4|DYM|SIX1|DLG1|THBS3|ALX3|HOXB1|FRZB|ACP5|ACVR2B|EXT1|TGFBR2|FLVCR1|GNAS|PITX2|LOXL2|EPHA2|BMP7|RYK|P3H1|SERPINH1|GLG1|PRPSAP2|CYR61|THBS1|TRPS1|FBN1|IFT172|TP63|IGF1|SOX4|PAPPA2|SP1|NDST1|SATB2|NAB1|HOXB4|SN
GO:0030155	regulation of cell adhesion	biological_process	1.6522e-06	0.00042552	86	3335	286	19295	ENSOARG00000009565,ENSOARG00000000517,ENSOARG00000018964,ENSOARG00000013242,ENSOARG00000007029,ENSOARG00000000654,ENSOARG00000001060,ENSOARG00000007376,ENSOARG00000005174,ENSOARG00000020828,ENSOARG00000009979,ENSOARG00000015342,ENSOARG00000005150,ENSOARG00000009750,ENSOARG00000013227,ENSOARG00000005780,ENSOARG00000001922,ENSOARG00000004175,ENSOARG00000001816,ENSOARG00000000327,ENSOARG00000015818,…	PTPN11|ADGRG1|STAT5B|PRKCQ|SPOCK2|MAD2L2|KDR|TNFSF11|DMP1|IL1RN|DSCAM|NDNF|ONECUT2|NPNT|CLASP1|EMP2|CYTH3|FZD4|ADAM9|LAMA1|LMO7|BCAS3|-|TNR|ANGPT1|RSU1|SMOC2|TNFRSF18|EMILIN1|PRKX|SPP1|C1QTNF1|EPHA3|CX3CL1|NCKAP1L|WDPCP|SWAP70|ALOX15|ONECUT1|ZNF703|LYN|LAMA2|ADAMTS18|DAB1|EPHA2|IL1B|S1PR1|BMP7|UBASH3B|TRIOBP|APOA1|BCL6|CYR61|WNT5A|SOX9|NOTCH1|KNG1|DLC1|VIT|RHOD|NF1|APC|OLFM4|CALR|ROCK1|SRCIN1|LDB…
GO:0048583	regulation of response to stimulus	biological_process	1.9995e-06	0.00049961	499	3335	2324	19295	ENSOARG00000010641,ENSOARG00000016029,ENSOARG00000018039,ENSOARG00000013102,ENSOARG00000014418,ENSOARG00000020866,ENSOARG00000010462,ENSOARG00000007475,ENSOARG00000006389,ENSOARG00000011815,ENSOARG00000012569,ENSOARG00000017562,ENSOARG00000005647,ENSOARG00000011517,ENSOARG00000013499,ENSOARG00000002211,ENSOARG00000001408,ENSOARG00000017258,ENSOARG00000016764,ENSOARG00000001457,ENSOARG00000009539,…	VASN|NETO2|BMP7|ETS1|GRK4|IL1B|CXCR4|ADAMTS18|PPM1B|-|PRAME|CXCR3|RASGRP4|GTF2IRD1|ULK1|SERPINB9|ACVR2B|ILK|FRZB|REL|ADCYAP1|PPARG|DTX1|LPAR1|ALOX12B|FGFR3|SOX9|KCTD13|ZIC1|PDE6G|PPP1R16B|FGF19|FGF23|CYP26B1|ACVR1|CCBE1|PIGU|GLI1|NEDD4|HHIP|LSM14A|GADD45B|C1QL4|FBXW11|OLFM4|SPON2|PTPRO|TRPV4|NLRP12|TENM1|BAD|CDK6|CARD9|GHSR|DTNBP1|GTF2I|RALGAPB|CHI3L1|POU1F1|FIGF|IGF1|PTPN1|EPHB1|MID2|ARHGEF16|RB…
GO:0043583	ear development	biological_process	2.2611e-06	0.00055252	59	3335	180	19295	ENSOARG00000013752,ENSOARG00000014558,ENSOARG00000016764,ENSOARG00000013743,ENSOARG00000006673,ENSOARG00000006661,ENSOARG00000021069,ENSOARG00000012725,ENSOARG00000015400,ENSOARG00000019502,ENSOARG00000015904,ENSOARG00000013779,ENSOARG00000014342,ENSOARG00000007216,ENSOARG00000021129,ENSOARG00000010736,ENSOARG00000003820,ENSOARG00000006942,ENSOARG00000009302,ENSOARG00000005375,ENSOARG00000014629,…	NOG|LGR5|FRZB|GABRB2|MYO6|-|BMP4|TMC1|WNT5A|CELSR1|FGFR3|SOX9|BCL2L11|CYTL1|SIX1|DFNA5|NOTCH1|SHH|GABRA5|FGFR2|CUX1|FAT4|BDNF|GSC|SOX2|PTPN11|MCOLN3|ECE1|LRIG3|FZD2|CLRN1|STRA6|GLI2|LHFPL5|POU3F4|RDH10|DLX5|FREM2|MYO7A|TBX18|HMX2|GATA3|IGF1|SLITRK6|WDPCP|USH2A|DLL1|KIF3A|INSIG1|TSHR|HES5|GRXCR1|OSR2|TCF15|ATP6V1B1|MKS1|KCNMA1|COL11A1|SIX4|
GO:0050673	epithelial cell proliferation	biological_process	2.3313e-06	0.00055721	74	3335	244	19295	ENSOARG00000004499,ENSOARG00000004193,ENSOARG00000020339,ENSOARG00000008578,ENSOARG00000013941,ENSOARG00000001772,ENSOARG00000018324,ENSOARG00000003329,ENSOARG00000002902,ENSOARG00000014844,ENSOARG00000008896,ENSOARG00000015529,ENSOARG00000019604,ENSOARG00000018244,ENSOARG00000021130,ENSOARG00000018185,ENSOARG00000002359,ENSOARG00000012352,ENSOARG00000013752,ENSOARG00000014558,ENSOARG00000006942,…	DLX5|ZNF703|FRS2|PTCH1|GATA3|FOXP2|WNT16|SULF1|OSR2|KIF3A|PRKX|MAPK1|WDR77|OVOL2|SIX4|MAP2K1|SFRP1|TCF7L2|NOG|LGR5|SHH|COL8A2|BNC1|STXBP4|CD109|FGFR2|TNFSF11|KDR|VDR|SOX2|MCC|EGR3|ERN1|CCL24|CDK6|CDC73|BAD|IGF1|TP63|IFT172|THBS1|APOE|TBX18|RB1|FOXN1|SERPINF1|PPP1R16B|EPGN|PAX6|NOX5|KDF1|C6orf89|NF1|CXCR3|APC|THAP1|CTSV|NOTCH1|SIX1|DLG1|FGFR3|SOX9|WNT5A|BMP4|APOH|-|ETV4|KRT4|APOA1|LOXL2|EPHA2|PTPR…
GO:0009966	regulation of signal transduction	biological_process	2.3632e-06	0.00055721	394	3335	1780	19295	ENSOARG00000007889,ENSOARG00000008529,ENSOARG00000009750,ENSOARG00000010800,ENSOARG00000006664,ENSOARG00000017361,ENSOARG00000002529,ENSOARG00000003327,ENSOARG00000014582,ENSOARG00000010142,ENSOARG00000015387,ENSOARG00000013242,ENSOARG00000016177,ENSOARG00000004352,ENSOARG00000007376,ENSOARG00000015372,ENSOARG00000015045,ENSOARG00000006197,ENSOARG00000017554,ENSOARG00000000938,ENSOARG00000010806,…	CRHR2|PLEKHG6|NPNT|PRDX2|LITAF|ARHGEF12|-|SIPA1L2|FASLG|TNKS|GSC|PRKCQ|RALGPS2|SIAH2|TNFSF11|RGS9|DDX5|RGS3|UBR5|SOCS4|UBASH3A|NGEF|SIVA1|PHF14|FZD5|CNKSR3|KCTD16|LTBR|ALOX15|SFRP4|SIRT1|HTR1B|NTRK1|IL11|RAMP3|ADRB2|HELLS|DISP1|RGS8|PELI2|OVOL2|SOSTDC1|SIPA1L1|CSF1R|FLT1|SULF1|ARHGEF6|CDON|-|LAMTOR4|BIK|NFKB1|AGTR2|OPTN|NCOA5|SLC12A1|APC|CD28|SLC35B2|RGMA|PTTG1IP|HTRA3|DAB1|SOS1|ARL2BP|GLG1|USP34…
GO:0030182	neuron differentiation	biological_process	3.3922e-06	0.00078149	194	3335	771	19295	ENSOARG00000014202,ENSOARG00000021199,ENSOARG00000015708,ENSOARG00000005579,ENSOARG00000001663,ENSOARG00000011249,ENSOARG00000004523,ENSOARG00000010473,ENSOARG00000004319,ENSOARG00000017153,ENSOARG00000004787,ENSOARG00000014967,ENSOARG00000005108,ENSOARG00000020673,ENSOARG00000001777,ENSOARG00000017171,ENSOARG00000020065,ENSOARG00000017061,ENSOARG00000011303,ENSOARG00000013610,ENSOARG00000000158,…	TNR|SIPA1L1|CHODL|SEMA4A|BCL11A|VAX2|SOD2|EPB41L3|PLXNA3|EPHA3|SLIT2|AHI1|DLL1|ITM2C|RAB13|SLITRK6|WDPCP|KCNIP2|MAPT|MYO7A|EDNRB|DLX5|NTRK1|TBX20|LHFPL5|AFG3L2|FZD2|MCOLN3|ISPD|PTPN11|NDNF|FAT4|NCOA1|DSCAM|TLX3|FGFR2|ZSWIM6|RAB3A|MARK2|-|DFNA5|CRABP2|SLC1A3|NR4A2|SEMA4F|CNP|TRIM67|ETV1|SRCIN1|DPYSL2|UCHL1|PAX6|CLMN|CALR|SPTBN4|HES5|GRXCR1|CAPRIN1|COBL|IFT172|SOX4|MAPK8|SATB2|FSCN2|CUX2|KIRREL3|SP…
GO:0006928	cellular component movement	biological_process	3.9096e-06	0.00087549	271	3335	1150	19295	ENSOARG00000006701,ENSOARG00000000945,ENSOARG00000010346,ENSOARG00000004141,ENSOARG00000003571,ENSOARG00000002959,ENSOARG00000014726,ENSOARG00000014671,ENSOARG00000018822,ENSOARG00000019276,ENSOARG00000010075,ENSOARG00000019502,ENSOARG00000011286,ENSOARG00000000223,ENSOARG00000008374,ENSOARG00000014336,ENSOARG00000020487,ENSOARG00000011059,ENSOARG00000010726,ENSOARG00000003437,ENSOARG00000008308,…	PLD2|NSMF|DNAAF1|DNAH17|LYST|FSCN1|TGFBR2|NF1|TNNT2|SLC9C1|VASP|CELSR1|ABHD2|DRAXIN|GCNT1|CYR61|BCL6|CENPE|SELP|PITX2|RYK|EPHA2|KIF3C|SERPINE1|SNAI1|PECAM1|KCNE5|KIRREL3|SATB2|MAPK8|MMP3|PLAT|ARAP1|PTPRU|ROCK1|PPM1F|PIK3R1|KIF20A|SRCIN1|SELE|SEMA6A|RAB1A|SEMA4F|RAP2C|GJA1|SCAI|PRSS37|PODXL2|KIF22|ZSWIM6|TP53INP1|NDNF|CEMIP|KDR|ITGA1|-|KCNH2|ZNF703|ONECUT1|ZEB2|JAM3|PLXNA2|TBX20|DLX5|NCKAP1L|EDNRB…
GO:0060572	morphogenesis of an epithelial bud	biological_process	3.9222e-06	0.00087549	12	3335	17	19295	ENSOARG00000013752,ENSOARG00000005375,ENSOARG00000013052,ENSOARG00000005790,ENSOARG00000003329,ENSOARG00000021069,ENSOARG00000015400,ENSOARG00000018039,ENSOARG00000006942,ENSOARG00000020478,ENSOARG00000008418,ENSOARG00000019683	NOG|FGFR2|GLI2|RDH10|SULF1|BMP4|WNT5A|BMP7|SHH|TP63|SOSTDC1|WNT2B|
GO:0001654	eye development	biological_process	4.1053e-06	0.0009043	81	3335	277	19295	ENSOARG00000001772,ENSOARG00000018896,ENSOARG00000013941,ENSOARG00000017171,ENSOARG00000020065,ENSOARG00000006939,ENSOARG00000009754,ENSOARG00000005790,ENSOARG00000020339,ENSOARG00000010168,ENSOARG00000004078,ENSOARG00000011679,ENSOARG00000011249,ENSOARG00000002902,ENSOARG00000018880,ENSOARG00000007270,ENSOARG00000014967,ENSOARG00000011715,ENSOARG00000010333,ENSOARG00000012301,ENSOARG00000021190,…	FOXP2|FZD5|GATA3|SLITRK6|WDPCP|TENM3|TWIST1|RDH10|FRS2|ABCB5|STRA6|RD3|VAX2|OSR2|MAN2A1|LAMC3|AHI1|FKBP8|CALB1|GJA8|SMOC1|COL5A2|SHH|COL8A2|TMOD1|GJA1|RARG|LAMA1|RARB|FASLG|FZD4|PRSS56|SOX2|RHOJ|CRB1|FBN2|KDM2B|DSCAM|GNB1|FGFR2|SP1|BCAR3|EPHB1|FBN1|PRDM1|MIP|GJE1|FSCN2|SLC25A25|MTERF4|FAT3|KLF4|-|BFSP1|PAX6|CRYGC|HES5|MYF5|DLG1|HCN1|BMP4|SOX9|FGFR3|CDON|MYH10|NF1|TGFBR2|APC|ABI2|ACVR2B|MAB21L2|PT…
GO:0003008	system process	biological_process	4.5225e-06	0.00098327	378	3335	1795	19295	ENSOARG00000017630,ENSOARG00000006159,ENSOARG00000004154,ENSOARG00000008141,ENSOARG00000017939,ENSOARG00000004312,ENSOARG00000013317,ENSOARG00000003261,ENSOARG00000017400,ENSOARG00000015509,ENSOARG00000006620,ENSOARG00000020802,ENSOARG00000016851,ENSOARG00000014799,ENSOARG00000016210,ENSOARG00000011454,ENSOARG00000004180,ENSOARG00000014093,ENSOARG00000018597,ENSOARG00000006222,ENSOARG00000018591,…	NR2F6|CAMK1|PEX5|OPRL1|FTO|TNNC1|TBX18|CNTN2|-|OR5P2|TBR1|GRIN2B|OR13G1|RASGRF1|NAB1|OPA3|-|LRRN1|-|GRIA2|COL11A1|-|CRYGC|THRB|SCN10A|-|CBR3|TCF15|AMIGO1|BMP4|ZFAND5|WNT5A|ROCK2|FOXB1|FSHR|KCNK4|PTPRM|OR52J3|CASP3|LIN7B|NAPA|FAM19A4|PDE1C|GABRG1|CNGA2|ADGRL3|BDNF|COL14A1|APOA1|-|OR5F1|GAA|GATA3|-|-|RDH10|-|MYL2|GABRG2|PLK2|SNAP91|CLSTN3|BAIAP2|OR51A7|-|SIX4|-|RYR3|GIGYF2|MC1R|CACNA1B|C1QTNF1|LAMC…
GO:0010604	positive regulation of macromolecule metabolic process	biological_process	4.7546e-06	0.0010205	385	3335	1762	19295	ENSOARG00000020050,ENSOARG00000018105,ENSOARG00000018617,ENSOARG00000003437,ENSOARG00000014336,ENSOARG00000008915,ENSOARG00000011059,ENSOARG00000020487,ENSOARG00000020377,ENSOARG00000008069,ENSOARG00000011428,ENSOARG00000012375,ENSOARG00000013955,ENSOARG00000012818,ENSOARG00000012131,ENSOARG00000014726,ENSOARG00000001411,ENSOARG00000012495,ENSOARG00000015454,ENSOARG00000005870,ENSOARG00000001810,…	HCLS1|TFAP2C|ATRX|PITX2|CYR61|HNRNPLL|CENPE|BCL6|DLG1|TEAD1|NPAT|MLXIPL|H2AFZ|HES3|IKZF3|TGFBR2|PRKAB1|TCF3|PPM1F|PIK3R1|ZBED2|SELE|PRL|-|FOS|USP5|RBM4B|PELI1|SATB2|RAMP2|SHC1|SOX4|MAPK8|BCAR3|CUX2|-|MDFI|PECAM1|SNAI1|ASB9|MEF2C|CDC73|ERN2|GADD45G|PSRC1|ATOH8|KDR|IL31RA|AKIRIN2|MAD2L2|CEMIP|PTPN11|TP53INP1|ELF3|NCOA1|SMYD3|FGFR2|PLAGL1|IRF2BPL|NFAT5|GJA1|ALX4|STRADA|RAP2C|MAP2K3|TRIM67|GABPB1|FZD…
GO:0030029	actin filament-based process	biological_process	5.405e-06	0.0011393	120	3335	444	19295	ENSOARG00000015898,ENSOARG00000008262,ENSOARG00000019502,ENSOARG00000010075,ENSOARG00000003388,ENSOARG00000018822,ENSOARG00000020377,ENSOARG00000008385,ENSOARG00000009748,ENSOARG00000018213,ENSOARG00000009151,ENSOARG00000008405,ENSOARG00000014671,ENSOARG00000002959,ENSOARG00000001617,ENSOARG00000014551,ENSOARG00000006155,ENSOARG00000011883,ENSOARG00000016888,ENSOARG00000011945,ENSOARG00000010691,…	ROCK2|SCN2B|CELSR1|VASP|KLHL41|TNNT2|DLG1|CTSV|DLC1|ABI2|RHOD|CASQ1|NF1|FSCN1|MYH10|SH2B2|-|ALMS1|IQGAP2|ELN|S1PR1|HCLS1|TRIOBP|LIMA1|APOA1|PDXP|-|CNN2|BCL6|GRB2|SCIN|CAPG|HAX1|FSCN2|ARHGEF19|GPM6B|TNNC1|ABLIM3|FOXJ1|PTPN1|OPHN1|SHC1|WASF1|CCL24|DTNBP1|GHSR|RHOU|TENM1|KCNE5|MICALL2|FAM101B|ALKBH4|PRKAR1A|-|CAPZA3|CALR|ROCK1|FNBP1L|PTGER4|SELE|PIK3R1|SORBS1|PARVB|PPM1F|ARAP1|COBL|PRKCD|TSC1|HSP90B…
GO:0048523	negative regulation of cellular process	biological_process	5.5126e-06	0.0011393	567	3335	2708	19295	ENSOARG00000016594,ENSOARG00000009403,ENSOARG00000013863,ENSOARG00000005150,ENSOARG00000014667,ENSOARG00000002526,ENSOARG00000000517,ENSOARG00000009688,ENSOARG00000002893,ENSOARG00000014008,ENSOARG00000013525,ENSOARG00000007053,ENSOARG00000009228,ENSOARG00000013027,ENSOARG00000019960,ENSOARG00000014364,ENSOARG00000012299,ENSOARG00000006023,ENSOARG00000004089,ENSOARG00000005833,ENSOARG00000019355,…	ASPH|INPP5J|KDM2B|ONECUT2|PITX1|TAOK3|ADGRG1|RERE|SRPK2|SCRT1|PDCD1LG2|NAA16|CNTFR|NR1D1|TRIM33|PIM1|TLE1|ERBB2IP|CREBRF|ASTN2|GIGYF2|CHEK2|TMBIM6|YBX3|LBX1|SOCS5|MYL2|PLK2|JADE1|RNF126|FN1|NR1D2|ATCAY|H1FOO|APOA1|LIMA1|RSF1|TAOK1|RING1|APOH|PGAP2|CASP3|POLQ|NOX4|MED30|SH3BP4|ERCC4|ATM|SNX12|ZC3HAV1|NOTCH1|VSNL1|INSIG1|NDFIP1|THRB|HMBOX1|PTGER4|DUX4|BCL2L2-PABPN1|PTX3|P3H2|POU2F3|THBS1|NR2F6|AVEN…
GO:0048646	anatomical structure formation involved in morphogenesis	biological_process	5.6217e-06	0.0011456	207	3335	856	19295	ENSOARG00000014945,ENSOARG00000017427,ENSOARG00000002223,ENSOARG00000005777,ENSOARG00000007733,ENSOARG00000012209,ENSOARG00000018591,ENSOARG00000016857,ENSOARG00000008598,ENSOARG00000019015,ENSOARG00000008117,ENSOARG00000017093,ENSOARG00000006159,ENSOARG00000001370,ENSOARG00000016514,ENSOARG00000003271,ENSOARG00000020058,ENSOARG00000013317,ENSOARG00000008094,ENSOARG00000005014,ENSOARG00000011276,…	EPGN|LDB1|MYOF|CCBE1|ACVR1|PRKAR1A|COL11A1|FNBP1L|MKS1|TCF15|TDGF1|SPRY1|CAMK1|CHI3L1|SP1|EGLN1|THBS1|TBX18|EPHB1|ABLIM3|GTF2I|COL18A1|CCL24|TBR1|FAT3|IL1B|LOXL2|ETS1|BMP7|PTPRM|CCDC13|CELSR2|LHX2|LUZP1|PTGIS|APOH|SALL4|NOTCH1|THBS3|PCM1|WNT5A|SOX9|KLHL41|ROCK2|BMP4|ATM|DYNC2LI1|CXCR3|DLC1|HOXB1|FOXB1|SIX4|ANGPT1|LRRC6|MKKS|RAB17|MAP2K1|HOPX|BCAS3|BTG1|IL4R|TMEM107|KIF3A|ESM1|SEPT2|PRKX|PTCH1|GAT…
GO:0042127	regulation of cell proliferation	biological_process	5.6799e-06	0.0011456	224	3335	969	19295	ENSOARG00000012569,ENSOARG00000017562,ENSOARG00000011894,ENSOARG00000011779,ENSOARG00000017258,ENSOARG00000015075,ENSOARG00000019157,ENSOARG00000000080,ENSOARG00000016764,ENSOARG00000009748,ENSOARG00000003844,ENSOARG00000016452,ENSOARG00000003820,ENSOARG00000012535,ENSOARG00000021069,ENSOARG00000004446,ENSOARG00000015904,ENSOARG00000015400,ENSOARG00000003388,ENSOARG00000014687,ENSOARG00000013779,…	PRAME|CXCR3|ATM|TRAF5|ILK|MAB21L2|SH3BP4|CEP131|FRZB|DLC1|NOX4|PPARG|NOTCH1|TNS3|BMP4|TOB1|FGFR3|WNT5A|KLHL41|TNFSF4|SOX9|APOH|BDNF|BMP7|PTPRM|IL1B|CASP3|CNOT6|P3H2|BAD|CDK6|CCL24|COL18A1|PBRM1|IGF1|POU1F1|FIGF|PRDM1|FTO|RB1|ASPM|THBS1|TBX18|APOE|TDGF1|PTGFR|SPRY1|PPP1R16B|FGF19|TNC|NDFIP1|GLI1|EPGN|CDC7|DUX4|TBRG1|C1QL4|SFRP1|RARG|TCF7L2|IGHD|PAK1|NOG|LGR5|PDE5A|PDCD2|RARB|NR1D1|DRD2|CNTFR|CARM1…
GO:0048468	cell development	biological_process	6.0978e-06	0.0012153	332	3335	1454	19295	ENSOARG00000014342,ENSOARG00000013286,ENSOARG00000008063,ENSOARG00000004649,ENSOARG00000012725,ENSOARG00000015258,ENSOARG00000009392,ENSOARG00000020833,ENSOARG00000017850,ENSOARG00000012355,ENSOARG00000016017,ENSOARG00000013752,ENSOARG00000009195,ENSOARG00000002359,ENSOARG00000011984,ENSOARG00000016626,ENSOARG00000018133,ENSOARG00000015569,ENSOARG00000013743,ENSOARG00000019372,ENSOARG00000005975,…	BCL2L11|RDX|HEY1|RND2|TMC1|SYCP3|SLITRK2|MYO1E|DRD2|WEE1|PDE5A|NOG|PLCB1|SFRP1|PCSK4|RARG|CFTR|PALLD|GABRB2|VDR|TWF2|GRIP1|PBX3|NEURL2|ATP7A|FERMT2|FBXO45|ARID5B|AKAP9|SLC26A8|WFIKKN2|PRDM16|RAP2A|GLI2|TWIST1|RAB17|SPAG9|MAP2K1|TUBB3|KCNMA1|-|MKKS|HRH2|BTG1|MAN2A1|IL4R|ANK3|SOX9|FGFR3|DTX1|PCM1|PPARG|ADCYAP1|FRZB|ILK|EXT1|-|MAP2|ULK1|MSN|IL1B|LOXL2|BMP7|TRIOBP|VASN|EIF4G1|PIP4K2A|SALL4|APOE|RB1|E…
GO:0009790	embryo development	biological_process	6.2936e-06	0.0012396	207	3335	865	19295	ENSOARG00000015387,ENSOARG00000020570,ENSOARG00000011697,ENSOARG00000015323,ENSOARG00000008653,ENSOARG00000012967,ENSOARG00000015045,ENSOARG00000005375,ENSOARG00000020836,ENSOARG00000017189,ENSOARG00000000544,ENSOARG00000005754,ENSOARG00000018040,ENSOARG00000001470,ENSOARG00000006212,ENSOARG00000013227,ENSOARG00000001726,ENSOARG00000019963,ENSOARG00000003608,ENSOARG00000014169,ENSOARG00000016199,…	GSC|ATOH8|NOTO|GNA13|FZD2|AKIRIN2|DDX5|FGFR2|CCNB2|FBN2|ELF3|MEOX1|NCOA1|LY6E|CRABP2|CLASP1|ALX4|GJA1|AMBRA1|DISP1|UBE2A|VAX2|UGDH|RICTOR|OVOL2|TIE1|MAPK1|DLL1|OSR2|SLIT2|FLT3LG|ATP6V1B1|SULF1|TGFB3|-|MYO7A|MYO18B|ITGB4|WNT2B|WDPCP|SLITRK6|FZD5|MMP2|COL12A1|STRA6|ZEB2|CITED1|TBX20|PLXNA2|LHFPL5|DLX5|PITX2|GNAS|LAMA2|RCN1|RGMA|TFAP2C|EPHA2|ECE1|LRIG3|ITGA3|POFUT2|CYR61|PLCG1|GRB2|E4F1|ZFP57|CELSR1…
GO:0030850	prostate gland development	biological_process	7.4781e-06	0.0014557	21	3335	44	19295	ENSOARG00000019604,ENSOARG00000014232,ENSOARG00000005375,ENSOARG00000005941,ENSOARG00000003329,ENSOARG00000011357,ENSOARG00000018039,ENSOARG00000011449,ENSOARG00000013752,ENSOARG00000020339,ENSOARG00000013052,ENSOARG00000016626,ENSOARG00000002359,ENSOARG00000016130,ENSOARG00000021069,ENSOARG00000015400,ENSOARG00000013779,ENSOARG00000003820,ENSOARG00000020478,ENSOARG00000006942,ENSOARG00000015856	WDR77|SERPINF1|FGFR2|TNC|SULF1|FKBP4|BMP7|PRLR|NOG|FRS2|GLI2|RARG|SFRP1|APC|BMP4|WNT5A|SOX9|NOTCH1|TP63|SHH|IGF1|
GO:0043010	camera-type eye development	biological_process	7.8814e-06	0.0015166	71	3335	239	19295	ENSOARG00000010958,ENSOARG00000018079,ENSOARG00000003103,ENSOARG00000007169,ENSOARG00000016514,ENSOARG00000008094,ENSOARG00000016935,ENSOARG00000021018,ENSOARG00000008796,ENSOARG00000001294,ENSOARG00000018071,ENSOARG00000015159,ENSOARG00000011186,ENSOARG00000017522,ENSOARG00000016191,ENSOARG00000018915,ENSOARG00000001617,ENSOARG00000014671,ENSOARG00000014726,ENSOARG00000016130,ENSOARG00000001408,…	SLC25A25|MTERF4|FAT3|KLF4|SP1|EPHB1|BCAR3|FBN1|MIP|GJE1|HES5|MYF5|-|BFSP1|PAX6|CRYGC|MYH10|NF1|TGFBR2|APC|ACVR2B|ABI2|MAB21L2|DLG1|HCN1|BMP4|SOX9|FGFR3|CDON|CRYBB2|RING1|BMP7|PTPRM|EPHA2|LHX2|PITX2|RCN1|TWIST1|RDH10|FRS2|STRA6|FOXP2|FZD5|GATA3|WDPCP|SLITRK6|TENM3|OSR2|MAN2A1|LAMC3|AHI1|CALB1|FKBP8|GJA8|RD3|VAX2|RARG|LAMA1|RARB|FZD4|SHH|COL8A2|GJA1|TMOD1|FBN2|KDM2B|DSCAM|GNB1|FGFR2|PRSS56|RHOJ|
GO:0048870	cell motility	biological_process	8.1643e-06	0.0015357	214	3335	896	19295	ENSOARG00000009401,ENSOARG00000007733,ENSOARG00000005777,ENSOARG00000017559,ENSOARG00000010017,ENSOARG00000007826,ENSOARG00000005030,ENSOARG00000008117,ENSOARG00000020058,ENSOARG00000009438,ENSOARG00000014713,ENSOARG00000008094,ENSOARG00000017057,ENSOARG00000012064,ENSOARG00000015856,ENSOARG00000004154,ENSOARG00000019613,ENSOARG00000013346,ENSOARG00000012584,ENSOARG00000009531,ENSOARG00000004726,…	PTGER4|ACVR1|CCBE1|FGF19|SLC22A16|PPAP2B|KCTD13|TDGF1|THBS1|APOE|ASPM|EPHB1|ARHGEF16|FIGF|IGF1|PEX5|TEKT2|CCL24|COL18A1|LDHC|LPA|PTPRO|FAT3|NLRP12|CNTN2|MSN|CELSR2|LOXL2|IL1B|PTPRM|ETS1|APOA1|APOH|WNT5A|SOX9|BMP4|TNS3|ZFAND5|NOTCH1|PLVAP|FOXB1|DLC1|ILK|TCAF2|RHOD|CXCR3|BCAS3|ACVR1C|MAP2K1|SPAG9|ANGPT1|IL16|SIX4|CREB3|MKKS|LRRC6|CLASP2|TNFRSF18|PRKX|SPP1|CACNA1E|CX3CL1|FBXO45|S100A8|GATA3|ARID5B|I…
GO:0051674	localization of cell	biological_process	8.1643e-06	0.0015357	214	3335	896	19295	ENSOARG00000005030,ENSOARG00000008117,ENSOARG00000010017,ENSOARG00000007826,ENSOARG00000017559,ENSOARG00000007733,ENSOARG00000005777,ENSOARG00000009401,ENSOARG00000003261,ENSOARG00000003103,ENSOARG00000020651,ENSOARG00000000492,ENSOARG00000012584,ENSOARG00000013346,ENSOARG00000009531,ENSOARG00000004726,ENSOARG00000019613,ENSOARG00000015856,ENSOARG00000012064,ENSOARG00000004154,ENSOARG00000008094,…	KCTD13|TDGF1|SLC22A16|PPAP2B|FGF19|ACVR1|CCBE1|PTGER4|CNTN2|FAT3|PTPRO|NLRP12|COL18A1|CCL24|LDHC|LPA|TEKT2|IGF1|FIGF|PEX5|EPHB1|ARHGEF16|THBS1|ASPM|APOE|APOH|APOA1|PTPRM|ETS1|LOXL2|IL1B|CELSR2|MSN|CXCR3|ILK|TCAF2|RHOD|FOXB1|PLVAP|DLC1|NOTCH1|TNS3|BMP4|ZFAND5|WNT5A|SOX9|CACNA1E|SPP1|PRKX|TNFRSF18|CREB3|MKKS|LRRC6|CLASP2|ANGPT1|SIX4|IL16|BCAS3|ACVR1C|SPAG9|MAP2K1|TWIST1|SEMA4C|SST|RAP2A|IFNG|LGR6|S…
GO:0042490	mechanoreceptor differentiation	biological_process	9.25e-06	0.0017017	28	3335	65	19295	ENSOARG00000014101,ENSOARG00000008653,ENSOARG00000004273,ENSOARG00000009163,ENSOARG00000018071,ENSOARG00000014929,ENSOARG00000016689,ENSOARG00000008598,ENSOARG00000015118,ENSOARG00000010714,ENSOARG00000005108,ENSOARG00000014844,ENSOARG00000014629,ENSOARG00000002882,ENSOARG00000010736,ENSOARG00000003820,ENSOARG00000020065,ENSOARG00000017171,ENSOARG00000009302,ENSOARG00000021069,ENSOARG00000012725,…	MCOLN3|FZD2|CLRN1|KCNMA1|HES5|GRXCR1|FAT4|MKS1|BDNF|USH2A|DLL1|KIF3A|CUX1|TSHR|DFNA5|NOTCH1|WDPCP|SLITRK6|GABRA5|BMP4|TMC1|FGFR3|MYO7A|LHFPL5|GABRB2|NTRK1|MYO6|-|
GO:0048519	negative regulation of biological process	biological_process	1.0503e-05	0.0019112	618	3335	2991	19295	ENSOARG00000011286,ENSOARG00000019305,ENSOARG00000012375,ENSOARG00000016581,ENSOARG00000019710,ENSOARG00000020179,ENSOARG00000018673,ENSOARG00000006701,ENSOARG00000019695,ENSOARG00000004770,ENSOARG00000019709,ENSOARG00000004844,ENSOARG00000006509,ENSOARG00000016251,ENSOARG00000008308,ENSOARG00000018105,ENSOARG00000016836,ENSOARG00000013873,ENSOARG00000017879,ENSOARG00000010239,ENSOARG00000010810,…	ABHD2|PPM1G|MLXIPL|ZFP57|GPR39|PPT1|ACP5|PLD2|ST7L|MBD2|TIA1|MSC|IGF2BP1|CBX5|RYK|TFAP2C|KRT4|RGS20|CUX2|RNF43|TRPS1|SOX4|IFT172|ERN2|GADD45G|CDC73|-|SNAI1|SFPQ|PRL|-|RAB11FIP5|YRDC|ZBED2|MAPRE1|PIK3R1|PTPRU|PELI1|PLAT|HSP90B1|ARHGAP10|LMOD2|TRIM67|FAS|PIM2|AMBRA1|CEMIP|ITGA1|ATOH8|DMAP1|P3H3|NDNF|FBN2|ELF3|ARHGEF1|PEG3|METTL14|RGS12|TAGLN3|GRK5|TBX20|CDKN3|SOD2|ZNF205|LRRTM2|DLL1|TIE1|ITM2C|PURA…
GO:0001655	urogenital system development	biological_process	1.0743e-05	0.0019338	75	3335	254	19295	ENSOARG00000017964,ENSOARG00000005787,ENSOARG00000013028,ENSOARG00000020651,ENSOARG00000015856,ENSOARG00000020478,ENSOARG00000009518,ENSOARG00000007895,ENSOARG00000013317,ENSOARG00000018071,ENSOARG00000005657,ENSOARG00000017093,ENSOARG00000014232,ENSOARG00000005941,ENSOARG00000011449,ENSOARG00000015385,ENSOARG00000008813,ENSOARG00000003370,ENSOARG00000014671,ENSOARG00000016130,ENSOARG00000001408,…	IRX3|WFS1|KIRREL3|PTPRO|IGF1|TP63|SOX4|FOXJ1|TBX18|HES5|TSC1|SPRY1|SERPINF1|TNC|PRLR|AGTR1|NPHP3|MME|NF1|APC|ACVR2B|SLC12A1|ILK|FOXB1|AGTR2|SIX1|DLG1|NOTCH1|BMP4|COL4A3|WNT5A|SOX9|BDNF|ITGA3|GCNT1|CUX1|BMP7|DLG5|GLI2|RDH10|FRS2|LRP4|STRA6|ITGB4|PTCH1|GATA3|ARID5B|WDPCP|WNT2B|CRLF1|SLIT2|OSR2|SULF1|PRKX|WDR77|DLL1|KIF3A|CALB1|ANGPT1|SIX4|HELLS|RARG|SFRP1|NOG|RARB|LGR5|MYO1E|SHH|NPNT|BCL2L11|FAT4|S…
GO:0072358	cardiovascular system development	biological_process	1.1657e-05	0.0020542	171	3335	690	19295	ENSOARG00000002738,ENSOARG00000020381,ENSOARG00000011960,ENSOARG00000000517,ENSOARG00000021142,ENSOARG00000000327,ENSOARG00000020833,ENSOARG00000004373,ENSOARG00000013752,ENSOARG00000006942,ENSOARG00000002147,ENSOARG00000008063,ENSOARG00000005780,ENSOARG00000016760,ENSOARG00000014844,ENSOARG00000004431,ENSOARG00000008037,ENSOARG00000008896,ENSOARG00000015100,ENSOARG00000018185,ENSOARG00000016434,…	MTOR|WARS2|SPHK2|ADGRG1|RHOJ|LAMA1|MYO1E|RARB|NOG|SHH|PIK3R6|HEY1|EMP2|BTG1|KIF3A|XIRP2|ESM1|PRKX|ANGPT1|MAP2K1|LBX1|ATF2|HOPX|TAB2|MB|GLI2|TWIST1|MYL2|FRS2|GAA|GATA3|PTCH1|ATP7A|CX3CL1|KCNJ8|COL14A1|LUZP1|PTGIS|APOH|SALL4|IL1B|LOXL2|ETS1|BMP7|PTPRM|CASP3|ATM|FLVCR1|CXCR3|DLC1|NOX4|HPGD|ILK|ACVR2B|NOTCH1|SOX9|WNT5A|ROCK2|BMP4|ZFAND5|PPAP2B|TDGF1|MAP2K5|FGF19|EPGN|COL1A2|CCBE1|ACVR1|PRKAR1A|COL11A…
GO:0072359	circulatory system development	biological_process	1.1657e-05	0.0020542	171	3335	690	19295	ENSOARG00000002738,ENSOARG00000011960,ENSOARG00000020381,ENSOARG00000000517,ENSOARG00000021142,ENSOARG00000000327,ENSOARG00000004373,ENSOARG00000013752,ENSOARG00000020833,ENSOARG00000002147,ENSOARG00000006942,ENSOARG00000005780,ENSOARG00000008063,ENSOARG00000016760,ENSOARG00000008037,ENSOARG00000008896,ENSOARG00000014844,ENSOARG00000004431,ENSOARG00000015100,ENSOARG00000018639,ENSOARG00000002578,…	MTOR|SPHK2|WARS2|ADGRG1|RHOJ|LAMA1|RARB|NOG|MYO1E|PIK3R6|SHH|EMP2|HEY1|BTG1|ESM1|PRKX|KIF3A|XIRP2|ANGPT1|MB|TAB2|MAP2K1|LBX1|ATF2|HOPX|GLI2|TWIST1|FRS2|MYL2|GAA|PTCH1|GATA3|KCNJ8|ATP7A|CX3CL1|SALL4|LUZP1|COL14A1|PTGIS|APOH|ETS1|BMP7|PTPRM|IL1B|LOXL2|CASP3|ATM|FLVCR1|CXCR3|ILK|ACVR2B|DLC1|NOX4|HPGD|NOTCH1|BMP4|ZFAND5|WNT5A|SOX9|ROCK2|TDGF1|PPAP2B|FGF19|MAP2K5|CCBE1|ACVR1|EPGN|COL1A2|COL11A1|NEDD4|…
GO:0060601	lateral sprouting from an epithelium	biological_process	1.2505e-05	0.0021807	10	3335	13	19295	ENSOARG00000018039,ENSOARG00000020478,ENSOARG00000006942,ENSOARG00000021069,ENSOARG00000015400,ENSOARG00000019502,ENSOARG00000013052,ENSOARG00000003329,ENSOARG00000013752,ENSOARG00000005375	BMP7|TP63|SHH|BMP4|WNT5A|CELSR1|GLI2|SULF1|NOG|FGFR2|
GO:0007167	enzyme linked receptor protein signaling pathway	biological_process	1.5334e-05	0.0026195	143	3335	561	19295	ENSOARG00000009750,ENSOARG00000004175,ENSOARG00000004537,ENSOARG00000009565,ENSOARG00000018964,ENSOARG00000013242,ENSOARG00000020570,ENSOARG00000008285,ENSOARG00000001060,ENSOARG00000005375,ENSOARG00000000938,ENSOARG00000005016,ENSOARG00000013204,ENSOARG00000017222,ENSOARG00000006251,ENSOARG00000017189,ENSOARG00000002050,ENSOARG00000013638,ENSOARG00000015821,ENSOARG00000006587,ENSOARG00000020928,…	NPNT|FZD4|LRIT3|PTPN11|STAT5B|PRKCQ|ATOH8|ITGA1|KDR|FGFR2|SOCS4|STXBP4|ADAMTS3|SPATA5|CD109|FBN2|TGFB3|GNG7|EPHB4|PHF14|ONECUT1|ZNF703|SIRT1|DLX5|NTRK1|TBX20|CITED1|TXNIP|AKAP4|SIPA1L1|SOSTDC1|CSF1R|MAPK1|FLT1|SULF1|EPHA3|ROR1|AGTR2|NCOA5|TGFBR2|RGMA|HTRA3|EPHA2|EIF4EBP1|GLG1|ITGA3|GRB2|PLCG1|NCEH1|CYR61|TRPS1|HGF|SHC1|NDST1|FGF17|SORT1|APOD|EIF4EBP2|PIK3R1|SORBS1|PRLR|AKT2|PRKCD|PLAT|MAPK14|FOS|…
GO:0016477	cell migration	biological_process	1.5517e-05	0.0026239	196	3335	818	19295	ENSOARG00000005150,ENSOARG00000012928,ENSOARG00000005695,ENSOARG00000014008,ENSOARG00000000517,ENSOARG00000009688,ENSOARG00000002359,ENSOARG00000009195,ENSOARG00000000327,ENSOARG00000001816,ENSOARG00000013752,ENSOARG00000014299,ENSOARG00000017850,ENSOARG00000017688,ENSOARG00000014910,ENSOARG00000021032,ENSOARG00000009548,ENSOARG00000006942,ENSOARG00000005780,ENSOARG00000008896,ENSOARG00000002590,…	ONECUT2|HSPA5|PFN1|SCRT1|ADGRG1|RERE|SFRP1|PLCB1|LAMA1|ADAM9|NOG|LHX6|DRD2|DCX|ELP3|SEMA6D|UNK|SHH|EMP2|PRKX|SPP1|TNFRSF18|CREB3|CLASP2|ANGPT1|SIX4|IL16|BCAS3|ACVR1C|SPAG9|TWIST1|SEMA4C|SST|RAP2A|IFNG|SORL1|LGR6|NEXN|LYN|ITGB2|GATA3|ARID5B|FBXO45|S100A8|CX3CL1|APOH|APOA1|PTPRM|ETS1|LOXL2|IL1B|CELSR2|MSN|CXCR3|ILK|TCAF2|RHOD|FOXB1|PLVAP|DLC1|NOTCH1|TNS3|BMP4|ZFAND5|WNT5A|SOX9|KCTD13|TDGF1|PPAP2B|F…
GO:0060740	prostate gland epithelium morphogenesis	biological_process	1.7316e-05	0.0028988	16	3335	30	19295	ENSOARG00000013752,ENSOARG00000020339,ENSOARG00000013052,ENSOARG00000016626,ENSOARG00000002359,ENSOARG00000021069,ENSOARG00000013779,ENSOARG00000015400,ENSOARG00000015856,ENSOARG00000006942,ENSOARG00000020478,ENSOARG00000003820,ENSOARG00000005375,ENSOARG00000005941,ENSOARG00000003329,ENSOARG00000018039	NOG|FRS2|GLI2|RARG|SFRP1|BMP4|SOX9|WNT5A|IGF1|SHH|TP63|NOTCH1|FGFR2|TNC|SULF1|BMP7|
GO:0010810	regulation of cell-substrate adhesion	biological_process	2.0927e-05	0.0034347	44	3335	125	19295	ENSOARG00000015313,ENSOARG00000020386,ENSOARG00000010902,ENSOARG00000018572,ENSOARG00000008480,ENSOARG00000020928,ENSOARG00000015262,ENSOARG00000020065,ENSOARG00000011595,ENSOARG00000014711,ENSOARG00000020058,ENSOARG00000005657,ENSOARG00000019404,ENSOARG00000008117,ENSOARG00000017153,ENSOARG00000005022,ENSOARG00000015159,ENSOARG00000002590,ENSOARG00000019087,ENSOARG00000009068,ENSOARG00000005870,…	SPOCK1|APOD|RCC2|CDK6|ALOX15|ONECUT1|SERPINE1|WDPCP|GPM6B|COL26A1|THBS1|TSC1|FBLN1|TDGF1|EPHA3|SMOC2|MYF5|SPP1|EMILIN1|RSU1|PIK3R1|PPM1F|BCAS3|OLFM4|ROCK1|CALR|NF1|DLC1|FZD4|RHOD|VIT|NOTCH1|CLASP1|NPNT|EMP2|NDNF|BCL6|CYR61|ONECUT2|DMP1|TRIOBP|APOA1|KDR|SPOCK2|
GO:0050877	neurological system process	biological_process	2.1798e-05	0.0035429	298	3335	1414	19295	ENSOARG00000017171,ENSOARG00000001362,ENSOARG00000001772,ENSOARG00000014037,ENSOARG00000004078,ENSOARG00000001770,ENSOARG00000019953,ENSOARG00000003748,ENSOARG00000007455,ENSOARG00000007014,ENSOARG00000006460,ENSOARG00000008940,ENSOARG00000014315,ENSOARG00000019220,ENSOARG00000010333,ENSOARG00000015529,ENSOARG00000001757,ENSOARG00000010473,ENSOARG00000017144,ENSOARG00000011410,ENSOARG00000013077,…	SLITRK6|-|FOXP2|LRRC4B|STRA6|AFG3L2|HTR1B|-|ADCY8|OR10K2|NTRK1|LPO|HRH1|-|CALB1|MAPK1|FOXS1|EPB41L3|-|-|FAM134B|-|LRRN3|-|OTOS|-|-|OR4K15|FZD2|-|-|SYT1|ATP8A1|-|GNB1|TLX3|-|NIPSNAP1|-|OR10K1|DISC1|ADGRB3|PMP22|-|EGR3|WFS1|-|EIF4EBP2|UCHL1|TMC2|AKT2|NRXN1|-|SPTBN4|TSC1|SLC12A2|HES5|GRXCR1|DOC2B|OR1J4|CAMK4|-|NOB1|SIX1|AGTR2|ABI2|CNTNAP4|MYO6|MME|MDK|-|MYH10|OR52B2|-|LAMA2|OR6C3|ITGA3|KIF5B|-|-|-|-…
GO:0045580	regulation of T cell differentiation	biological_process	2.211e-05	0.0035591	30	3335	82	19295	ENSOARG00000020044,ENSOARG00000018964,ENSOARG00000001142,ENSOARG00000008423,ENSOARG00000016171,ENSOARG00000015950,ENSOARG00000011771,ENSOARG00000011582,ENSOARG00000020487,ENSOARG00000018832,ENSOARG00000020968,ENSOARG00000018638,ENSOARG00000001006,ENSOARG00000021069,ENSOARG00000001930,ENSOARG00000016133,ENSOARG00000001463,ENSOARG00000014687,ENSOARG00000013646,ENSOARG00000002147,ENSOARG00000013941,…	RASGRP1|STAT5B|ITPKB|SOS1|SOCS5|NKAP|TESPA1|CYP26B1|BCL6|IL4R|LCK|FOXN1|ZBTB1|BMP4|PTPN2|NCKAP1L|-|TNFSF4|ZAP70|PIK3R6|GATA3|PNP|SHH|DTX1|FOXJ1|PRDX2|BAD|EGR3|HLA-DOA|TGFBR2|
GO:0048839	inner ear development	biological_process	2.3496e-05	0.0037001	51	3335	158	19295	ENSOARG00000006673,ENSOARG00000006661,ENSOARG00000013743,ENSOARG00000016764,ENSOARG00000014558,ENSOARG00000003820,ENSOARG00000006942,ENSOARG00000009302,ENSOARG00000010736,ENSOARG00000021129,ENSOARG00000019502,ENSOARG00000015904,ENSOARG00000015400,ENSOARG00000013779,ENSOARG00000007216,ENSOARG00000012725,ENSOARG00000021069,ENSOARG00000016689,ENSOARG00000015118,ENSOARG00000005375,ENSOARG00000014629,…	MYO6|-|GABRB2|FRZB|LGR5|NOTCH1|SHH|GABRA5|DFNA5|SIX1|CELSR1|FGFR3|WNT5A|SOX9|CYTL1|TMC1|BMP4|FAT4|BDNF|FGFR2|CUX1|FZD2|LRIG3|CLRN1|MCOLN3|PTPN11|SOX2|DLX5|GLI2|LHFPL5|POU3F4|IGF1|GATA3|WDPCP|SLITRK6|HMX2|MYO7A|TBX18|FREM2|ATP6V1B1|MKS1|GRXCR1|HES5|KIF3A|DLL1|INSIG1|TSHR|USH2A|SIX4|COL11A1|KCNMA1|
GO:0060113	inner ear receptor cell differentiation	biological_process	2.3262e-05	0.0037001	26	3335	61	19295	ENSOARG00000015904,ENSOARG00000013610,ENSOARG00000012725,ENSOARG00000021069,ENSOARG00000017171,ENSOARG00000020065,ENSOARG00000009302,ENSOARG00000003820,ENSOARG00000010736,ENSOARG00000006661,ENSOARG00000006673,ENSOARG00000013743,ENSOARG00000012431,ENSOARG00000009163,ENSOARG00000004273,ENSOARG00000008653,ENSOARG00000014101,ENSOARG00000014629,ENSOARG00000002882,ENSOARG00000005108,ENSOARG00000014844,…	FGFR3|MYO7A|TMC1|BMP4|SLITRK6|WDPCP|GABRA5|NOTCH1|DFNA5|-|MYO6|GABRB2|LHFPL5|KCNMA1|CLRN1|FZD2|MCOLN3|CUX1|TSHR|DLL1|KIF3A|USH2A|MKS1|FAT4|HES5|GRXCR1|
GO:0051270	regulation of cellular component movement	biological_process	2.3649e-05	0.0037001	129	3335	505	19295	ENSOARG00000006215,ENSOARG00000008896,ENSOARG00000015100,ENSOARG00000010317,ENSOARG00000011833,ENSOARG00000007755,ENSOARG00000016753,ENSOARG00000003144,ENSOARG00000002742,ENSOARG00000001958,ENSOARG00000020492,ENSOARG00000018573,ENSOARG00000018274,ENSOARG00000014778,ENSOARG00000013187,ENSOARG00000013941,ENSOARG00000004677,ENSOARG00000005150,ENSOARG00000014008,ENSOARG00000012928,ENSOARG00000005695,…	TNFRSF18|PRKX|ANGPT1|MKKS|CREB3|ACVR1C|BCAS3|SPAG9|RAP2A|IFNG|SST|LGR6|SORL1|LYN|NEXN|GATA3|SCN1B|ONECUT2|SCRT1|HSPA5|PFN1|ADGRG1|PLCB1|LAMA1|ADAM9|SFRP1|DRD2|NOG|SNTA1|SHH|ELP3|SEMA6D|EMP2|PPAP2B|TDGF1|CCBE1|PTGER4|COL18A1|CCL24|IGF1|FIGF|APOE|THBS1|TNNC1|APOH|PTPRM|ETS1|MSN|CXCR3|PLVAP|DLC1|RHOD|TCAF2|NOTCH1|WNT5A|SOX9|SCN2B|BMP4|FLT1|SULF1|SLIT2|PLXNA3|ARSB|CSF1R|TIE1|SEMA4A|JAM3|PLXNA2|SWAP70…
GO:0003002	regionalization	biological_process	2.4716e-05	0.0038312	81	3335	301	19295	ENSOARG00000017964,ENSOARG00000013174,ENSOARG00000002260,ENSOARG00000007067,ENSOARG00000009439,ENSOARG00000006620,ENSOARG00000008379,ENSOARG00000020478,ENSOARG00000007895,ENSOARG00000019338,ENSOARG00000001468,ENSOARG00000013317,ENSOARG00000008117,ENSOARG00000007106,ENSOARG00000018071,ENSOARG00000008598,ENSOARG00000019015,ENSOARG00000013596,ENSOARG00000017093,ENSOARG00000011582,ENSOARG00000015159,…	IRX3|SNAI1|MDFI|HOXB4|EVX1|TBR1|DBX1|TP63|FOXJ1|IFT172|MAPK8|TBX18|TDGF1|HOXB3|HES5|MKS1|TCF15|COBL|SPRY1|CYP26B1|MYF5|ACVR1|LDB1|GLI1|HHIP|PAX6|APC|ATM|ACVR2B|DNAAF1|FOXB1|HOXB1|SIX1|NME7|HOXC4|NOTCH1|BMP4|HES3|CELSR1|WNT5A|CDON|-|MLLT3|RING1|PITX2|LHX2|ZEB2|TBX20|GLI2|PLXNA2|SF3B1|LRP4|FRS2|WNT2B|PTCH1|FZD5|ARMC4|TMEM107|BARX1|HOXB2|FKBP8|DLL1|KIF3A|OVOL2|DISP1|VAX2|SFRP1|RARG|DMRT2|NOG|SHH|HEY…
GO:0007243	intracellular protein kinase cascade	biological_process	2.7449e-05	0.0042157	178	3335	750	19295	ENSOARG00000014945,ENSOARG00000010095,ENSOARG00000013671,ENSOARG00000018804,ENSOARG00000003635,ENSOARG00000006710,ENSOARG00000006094,ENSOARG00000008117,ENSOARG00000001779,ENSOARG00000018353,ENSOARG00000017559,ENSOARG00000018382,ENSOARG00000010198,ENSOARG00000017093,ENSOARG00000015856,ENSOARG00000011220,ENSOARG00000013427,ENSOARG00000001370,ENSOARG00000020058,ENSOARG00000009438,ENSOARG00000013755,…	EPGN|PIGU|GADD45B|C1QL4|FBXW11|OLFM4|TNFRSF11A|TDGF1|NDFIP1|MAP2K5|FGF19|PDE6G|FGF23|SPRY1|IGF1|CDK12|PTPN1|CHI3L1|THBS1|APOE|PTPRD|HAX1|MID2|EPHB1|DTNBP1|CARD9|TENM1|NLRP12|GRIN2B|IL1B|FSHR|ITPKB|BMP7|PPM1B|-|TAOK1|LPAR1|NOTCH1|ZC3HAV1|ADCYAP1|WNT5A|FGFR3|SOX9|BMP4|ALOX12B|AZI2|REL|NOX4|PLVAP|MAPK10|ILK|TRAF5|SOCS5|ANGPT1|MAP2K1|SPAG9|IL6ST|TAB2|C1QTNF1|PPP5C|MC1R|FGF14|TNFRSF18|SOCS2|GATA3|TSPY…
GO:0060512	prostate gland morphogenesis	biological_process	2.8253e-05	0.0042999	16	3335	31	19295	ENSOARG00000003820,ENSOARG00000020478,ENSOARG00000015856,ENSOARG00000006942,ENSOARG00000021069,ENSOARG00000015400,ENSOARG00000013779,ENSOARG00000016626,ENSOARG00000002359,ENSOARG00000013052,ENSOARG00000020339,ENSOARG00000013752,ENSOARG00000018039,ENSOARG00000003329,ENSOARG00000005941,ENSOARG00000005375	NOTCH1|TP63|IGF1|SHH|BMP4|WNT5A|SOX9|RARG|SFRP1|GLI2|FRS2|NOG|BMP7|SULF1|TNC|FGFR2|
GO:0023056	positive regulation of signaling	biological_process	2.8784e-05	0.0043412	212	3335	915	19295	ENSOARG00000013427,ENSOARG00000015856,ENSOARG00000001370,ENSOARG00000020058,ENSOARG00000011597,ENSOARG00000014713,ENSOARG00000006875,ENSOARG00000002271,ENSOARG00000018590,ENSOARG00000003261,ENSOARG00000004519,ENSOARG00000020744,ENSOARG00000014221,ENSOARG00000020802,ENSOARG00000006674,ENSOARG00000014945,ENSOARG00000005777,ENSOARG00000007733,ENSOARG00000013671,ENSOARG00000006094,ENSOARG00000004475,…	PTPN1|IGF1|CHI3L1|THBS1|SEC13|ASPM|SNAP47|HAX1|MID2|CNTN2|CARD9|GHSR|TENM1|GRIN2B|GLI1|EPGN|CCBE1|ACVR1|GADD45B|TNFRSF11A|LSM14A|NEDD4|TDGF1|NDFIP1|PDE6G|FGF23|FGF19|LPAR1|NOTCH1|ZC3HAV1|ADCYAP1|FGFR3|SOX9|WNT5A|CHRNB4|ALOX12B|BMP4|ATM|RASGRP4|CXCR3|REL|NOX4|ILK|ACVR2B|TRAF5|IL1B|FSHR|ITPKB|-|LDLRAP1|PTGIS|TAOK1|APOA1|GATA3|TSPYL5|CRLF1|PTPN2|S100A8|IFNG|SEMA4C|NR2C1|HMOX1|FRS2|LYN|PLK2|CLSTN3|LG…
GO:0048732	gland development	biological_process	2.937e-05	0.0043901	69	3335	241	19295	ENSOARG00000019604,ENSOARG00000015529,ENSOARG00000004787,ENSOARG00000003329,ENSOARG00000005609,ENSOARG00000016631,ENSOARG00000008418,ENSOARG00000020339,ENSOARG00000004193,ENSOARG00000004078,ENSOARG00000013052,ENSOARG00000002050,ENSOARG00000004403,ENSOARG00000013941,ENSOARG00000008578,ENSOARG00000005375,ENSOARG00000000544,ENSOARG00000011170,ENSOARG00000001470,ENSOARG00000014667,ENSOARG00000014598,…	WDR77|MAPK1|SLIT2|SULF1|TG|HRH2|SOSTDC1|FRS2|ZNF703|STRA6|GLI2|TGFB3|ARID5B|GATA3|PTCH1|FGFR2|ELF3|CRHR1|LY6E|PITX1|SOX2|FKBP4|STAT5B|CCKBR|VDR|TNFSF11|NOG|DRD2|TCF7L2|SFRP1|RARG|LAMA1|BCL2L11|EDARADD|SHH|SERPINF1|TNC|SLC12A2|BTBD7|HOXB3|TFCP2L1|PRL|TNFRSF11A|PAX6|IGSF3|PRLR|GLI1|HGF|POU1F1|TP63|IGF1|APOA1|ETV4|FASN|PITX2|TFAP2C|BMP7|EPHA2|TPH1|FOXB1|APC|PLXNA1|TGFBR2|NF1|BMP4|WNT5A|SOX9|SIX1|NOT…
GO:0030036	actin cytoskeleton organization	biological_process	3.1625e-05	0.0046852	109	3335	410	19295	ENSOARG00000011883,ENSOARG00000006155,ENSOARG00000020050,ENSOARG00000010691,ENSOARG00000011945,ENSOARG00000016888,ENSOARG00000007899,ENSOARG00000013947,ENSOARG00000002586,ENSOARG00000017839,ENSOARG00000014071,ENSOARG00000007578,ENSOARG00000010626,ENSOARG00000020487,ENSOARG00000010489,ENSOARG00000018822,ENSOARG00000019502,ENSOARG00000003388,ENSOARG00000010075,ENSOARG00000015898,ENSOARG00000020377,…	ALMS1|-|HCLS1|S1PR1|ELN|IQGAP2|-|PDXP|APOA1|LIMA1|TRIOBP|SCIN|GRB2|BCL6|CNN2|TNNT2|CELSR1|KLHL41|VASP|ROCK2|DLG1|RHOD|ABI2|CTSV|DLC1|SH2B2|MYH10|FSCN1|NF1|CASQ1|PTGER4|CAPZA3|ROCK1|-|CALR|PRKAR1A|ALKBH4|FAM101B|PPM1F|PARVB|SORBS1|PIK3R1|COBL|ARAP1|PRKCD|KCTD13|HSP90B1|TSC1|ABLIM3|GPM6B|CAPG|FSCN2|ARHGEF19|HAX1|OPHN1|SHC1|FOXJ1|PTPN1|RHOU|TENM1|DTNBP1|GHSR|CCL24|WASF1|MICALL2|TWF2|MAD2L2|RHOJ|PFN1…
GO:0045619	regulation of lymphocyte differentiation	biological_process	3.2294e-05	0.0047423	36	3335	107	19295	ENSOARG00000013941,ENSOARG00000007895,ENSOARG00000001006,ENSOARG00000001930,ENSOARG00000016133,ENSOARG00000011272,ENSOARG00000010199,ENSOARG00000008091,ENSOARG00000006281,ENSOARG00000016171,ENSOARG00000018832,ENSOARG00000013140,ENSOARG00000018638,ENSOARG00000015950,ENSOARG00000011771,ENSOARG00000011582,ENSOARG00000001779,ENSOARG00000013646,ENSOARG00000002147,ENSOARG00000006942,ENSOARG00000007699,…	GATA3|FOXJ1|ZBTB1|PTPN2|NCKAP1L|PRDM1|EGR3|HLA-DOA|BAD|SOCS5|IL4R|FLT3LG|FOXN1|NKAP|TESPA1|CYP26B1|NDFIP1|ZAP70|PIK3R6|SHH|DTX1|PNP|PRDX2|BMP4|-|TNFSF4|SFRP1|IKZF3|TGFBR2|FAS|ITPKB|SOS1|RASGRP1|STAT5B|BCL6|LCK|
GO:0008285	negative regulation of cell proliferation	biological_process	3.2924e-05	0.0047929	108	3335	419	19295	ENSOARG00000001930,ENSOARG00000002050,ENSOARG00000006587,ENSOARG00000008578,ENSOARG00000018896,ENSOARG00000013941,ENSOARG00000014778,ENSOARG00000018475,ENSOARG00000008899,ENSOARG00000013291,ENSOARG00000001958,ENSOARG00000006460,ENSOARG00000004523,ENSOARG00000018185,ENSOARG00000016434,ENSOARG00000007755,ENSOARG00000018244,ENSOARG00000019604,ENSOARG00000004787,ENSOARG00000016760,ENSOARG00000017685,…	PTPN2|TGFB3|PHF14|PTCH1|FZD5|GATA3|LYN|HMOX1|SFRP4|IFI30|IFNG|NTRK1|SOD2|MAP2K1|LBX1|ACVR1C|OVOL2|WDR77|SLIT2|BTG1|HPGDS|SULF1|DFNA5|SHH|PDE5A|RARB|PAK1|NOG|-|DRD2|SFRP1|RARG|AMBRA1|PIM2|SOX2|ADGRG1|VDR|ITGA1|PDCD1LG2|RERG|P3H3|FGFR2|KDM2B|ASPH|CD109|TP53INP1|PRDM1|RB1|APOE|THBS1|PBRM1|IFT172|SOX4|IGF1|FOXJ1|KLF4|CDC73|P3H2|CDK6|APOD|MCC|CLMN|C1QL4|TBRG1|KDF1|CDH5|PTGDR2|PAX6|DUX4|WNK2|SKAP2|SERP…
GO:0045937	positive regulation of phosphate metabolic process	biological_process	3.9209e-05	0.0055184	132	3335	532	19295	ENSOARG00000018763,ENSOARG00000001816,ENSOARG00000016017,ENSOARG00000007238,ENSOARG00000010504,ENSOARG00000002147,ENSOARG00000005780,ENSOARG00000014364,ENSOARG00000013502,ENSOARG00000020968,ENSOARG00000011170,ENSOARG00000015479,ENSOARG00000002738,ENSOARG00000000725,ENSOARG00000012928,ENSOARG00000002526,ENSOARG00000009440,ENSOARG00000020044,ENSOARG00000013919,ENSOARG00000001958,ENSOARG00000002742,…	UNC119|ADAM9|PDE5A|PAK1|ERP29|PIK3R6|EMP2|PIM1|DOK7|LCK|CRHR1|P2RX7|MTOR|-|HSPA5|TAOK3|MAP4K2|RASGRP1|NEK10|IFNG|RAP2A|FRS2|LYN|CDCA2|MC5R|AKAP9|CRLF1|MC1R|ANKLE2|CARD14|TNFRSF18|ANGPT1|TAB2|IL6ST|SPAG9|MAP2K1|CXCR3|ILK|ACVR2B|DLC1|NOX4|FIZ1|ADCYAP1|LPAR1|CCND3|BMP4|WNT5A|FGFR3|SOX9|BMP7|IL1B|TENM1|CHI3L1|CAMK1|IGF1|POU1F1|PTPN1|THBS1|APOE|HAX1|TDGF1|PPAP2B|PDE6G|FGF19|PPP1R16B|ACVR1|EPGN|-|GADD4…
GO:0010562	positive regulation of phosphorus metabolic process	biological_process	3.9209e-05	0.0055184	132	3335	532	19295	ENSOARG00000014925,ENSOARG00000010084,ENSOARG00000001875,ENSOARG00000006215,ENSOARG00000015100,ENSOARG00000007507,ENSOARG00000002578,ENSOARG00000003144,ENSOARG00000018185,ENSOARG00000002742,ENSOARG00000001958,ENSOARG00000020339,ENSOARG00000014778,ENSOARG00000002239,ENSOARG00000009851,ENSOARG00000017010,ENSOARG00000011433,ENSOARG00000013502,ENSOARG00000020968,ENSOARG00000011170,ENSOARG00000002738,…	MC1R|ANKLE2|CARD14|TNFRSF18|ANGPT1|IL6ST|TAB2|SPAG9|MAP2K1|RAP2A|IFNG|FRS2|LYN|MC5R|CDCA2|AKAP9|CRLF1|DOK7|LCK|CRHR1|MTOR|P2RX7|-|HSPA5|TAOK3|RASGRP1|NEK10|MAP4K2|UNC119|ADAM9|ERP29|PAK1|PDE5A|PIK3R6|EMP2|PIM1|TDGF1|PPAP2B|PPP1R16B|PDE6G|FGF19|ACVR1|EPGN|-|GADD45B|TNFRSF11A|TENM1|CHI3L1|PTPN1|POU1F1|IGF1|CAMK1|HAX1|THBS1|APOE|BMP7|IL1B|CXCR3|ACVR2B|ILK|DLC1|NOX4|FIZ1|ADCYAP1|CCND3|LPAR1|BMP4|FGFR…
GO:0010627	regulation of intracellular protein kinase cascade	biological_process	3.9226e-05	0.0055184	157	3335	652	19295	ENSOARG00000014779,ENSOARG00000002260,ENSOARG00000014398,ENSOARG00000008016,ENSOARG00000007786,ENSOARG00000017432,ENSOARG00000003199,ENSOARG00000018071,ENSOARG00000009653,ENSOARG00000000592,ENSOARG00000019404,ENSOARG00000011542,ENSOARG00000000156,ENSOARG00000020025,ENSOARG00000015256,ENSOARG00000008084,ENSOARG00000009137,ENSOARG00000013198,ENSOARG00000016774,ENSOARG00000014671,ENSOARG00000009445,…	PECAM1|MDFI|ERN1|TNIP1|GADD45G|ERN2|SHC1|HES5|RGS2|UNC5CL|FBLN1|KLB|PRKCD|PELI1|TNIP3|WNK2|PRL|UCHL1|SLC44A2|NF1|SLC35B2|APC|CD28|OPTN|DLG1|TMED4|HPSE|CDON|GRB2|CYR61|ARL2BP|HCLS1|EPHA2|DAB1|F10|IL11|ZEB2|NTRK1|SIRT1|ALOX15|LTBR|RANBP9|CNKSR3|FZD5|BANK1|S100A4|WNT16|FLT1|CSF1R|RICTOR|PELI2|ADRB2|MAP2K3|FASLG|FZD4|-|LITAF|PRDX2|NPNT|GJA1|-|FGFR2|IL31RA|KDR|TNFSF11|PTPN11|GRIN2B|NLRP12|TENM1|DTNBP1…
GO:0007389	pattern specification process	biological_process	4.3772e-05	0.0061066	96	3335	370	19295	ENSOARG00000017616,ENSOARG00000011697,ENSOARG00000015323,ENSOARG00000015387,ENSOARG00000000517,ENSOARG00000013863,ENSOARG00000016594,ENSOARG00000005754,ENSOARG00000005375,ENSOARG00000016638,ENSOARG00000003342,ENSOARG00000006942,ENSOARG00000008063,ENSOARG00000001726,ENSOARG00000019963,ENSOARG00000002359,ENSOARG00000016626,ENSOARG00000013752,ENSOARG00000013245,ENSOARG00000006372,ENSOARG00000018244,…	RFX4|NOTO|GNA13|GSC|ADGRG1|KDM2B|ASPH|MEOX1|FGFR2|DPCD|NFATC3|SHH|HEY1|ALX4|GJA1|SFRP1|RARG|NOG|DMRT2|LRRC6|OVOL2|SOSTDC1|DISP1|VAX2|LBX1|TMEM107|BARX1|HOXB2|DLL1|KIF3A|FKBP8|FZD5|PTCH1|WNT2B|ARMC4|GLI2|SF3B1|PLXNA2|TBX20|ZEB2|FRS2|LRP4|BMP7|LHX2|PITX2|MLLT3|RING1|SIX1|ALX3|NOTCH1|MDGA2|NME7|HOXC4|BMP4|-|CDON|CELSR1|WNT5A|HES3|NPHP3|TGFBR2|ATM|APC|DYNC2LI1|ACVR2B|FOXB1|HOXB1|DNAAF1|ACVR1|GLI1|LDB…
GO:2000271	positive regulation of fibroblast apoptotic process	biological_process	4.4288e-05	0.0061275	6	3335	6	19295	ENSOARG00000020478,ENSOARG00000017034,ENSOARG00000016760,ENSOARG00000002359,ENSOARG00000014342,ENSOARG00000014750	TP63|STK17A|BTG1|SFRP1|BCL2L11|STK17B|
GO:0051094	positive regulation of developmental process	biological_process	4.4672e-05	0.00613	167	3335	704	19295	ENSOARG00000018964,ENSOARG00000007376,ENSOARG00000001060,ENSOARG00000005375,ENSOARG00000009979,ENSOARG00000018040,ENSOARG00000017189,ENSOARG00000019963,ENSOARG00000009750,ENSOARG00000006212,ENSOARG00000000835,ENSOARG00000003374,ENSOARG00000014352,ENSOARG00000001663,ENSOARG00000018244,ENSOARG00000016849,ENSOARG00000012180,ENSOARG00000013140,ENSOARG00000002902,ENSOARG00000011303,ENSOARG00000002050,…	STAT5B|TNFSF11|KDR|FGFR2|DSCAM|NCOA1|FBN2|GJA1|NPNT|CRABP2|PNP|LRRN3|ADRB2|BCL11A|OVOL2|LRRTM2|FLT1|FLT3LG|OSR2|MAPT|TGFB3|NCKAP1L|WNT2B|SLITRK6|LRRC4B|H2AFY2|ZNF703|SFRP4|SIRT1|NTRK1|TBX20|ZEB2|GNAS|DAB1|HCLS1|BCL6|CYR61|SCIN|PLCG1|HPSE|CDON|ZAP70|SIX1|DMBT1|AGTR2|MSR1|TGFBR2|APC|PAX6|KDF1|CALR|ARNTL|CAPRIN1|COBL|SERPINF1|NRXN1|MAPK14|FOXN1|FOS|CUX2|ZBTB1|TP63|FOXJ1|MAPK8|RAMP2|DISC1|MEF2C|WIF1|…
GO:0060571	morphogenesis of an epithelial fold	biological_process	4.6178e-05	0.0062851	14	3335	26	19295	ENSOARG00000021069,ENSOARG00000015400,ENSOARG00000018039,ENSOARG00000020478,ENSOARG00000006942,ENSOARG00000019683,ENSOARG00000008418,ENSOARG00000018244,ENSOARG00000013752,ENSOARG00000005375,ENSOARG00000013052,ENSOARG00000003329,ENSOARG00000005790,ENSOARG00000007630	BMP4|WNT5A|BMP7|TP63|SHH|WNT2B|SOSTDC1|OVOL2|NOG|FGFR2|GLI2|SULF1|RDH10|LUZP1|
GO:0040012	regulation of locomotion	biological_process	4.6959e-05	0.0063398	127	3335	504	19295	ENSOARG00000010902,ENSOARG00000020386,ENSOARG00000013174,ENSOARG00000014779,ENSOARG00000016004,ENSOARG00000015262,ENSOARG00000007169,ENSOARG00000001591,ENSOARG00000002754,ENSOARG00000013346,ENSOARG00000012584,ENSOARG00000015856,ENSOARG00000012064,ENSOARG00000018590,ENSOARG00000016727,ENSOARG00000009438,ENSOARG00000020058,ENSOARG00000008117,ENSOARG00000007826,ENSOARG00000019404,ENSOARG00000005084,…	RCC2|APOD|SNAI1|PECAM1|MCC|SERPINE1|KLF4|FUCA2|PTX3|CCL24|COL18A1|IGF1|FIGF|MID2|HGF|APOE|THBS1|TDGF1|PPAP2B|FBLN1|MMP3|TSHR|PTPRU|AKT2|CCBE1|PPM1F|PIK3R1|SRCIN1|SELE|PTGER4|CALR|PAX6|APC|PLXNA1|CXCR3|TGFBR2|NF1|TCAF2|PLD2|RHOD|NSMF|DLC1|PLVAP|NOTCH1|BMP4|ABHD2|WNT5A|SOX9|CYR61|PLCG1|SELP|CNN2|APOH|RYK|ETS1|PTPRM|EPHA2|CXCR4|PITX2|LAMA2|MSN|ADARB1|SST|JAM3|PLXNA2|IFNG|-|RAP2A|NEXN|LYN|ZNF703|SORL…
GO:0070848	response to growth factor stimulus	biological_process	5.473e-05	0.0073299	83	3335	303	19295	ENSOARG00000004210,ENSOARG00000015529,ENSOARG00000003329,ENSOARG00000012180,ENSOARG00000004787,ENSOARG00000020928,ENSOARG00000017237,ENSOARG00000003275,ENSOARG00000004826,ENSOARG00000020339,ENSOARG00000004193,ENSOARG00000004499,ENSOARG00000006460,ENSOARG00000020222,ENSOARG00000017769,ENSOARG00000021064,ENSOARG00000002050,ENSOARG00000013941,ENSOARG00000013656,ENSOARG00000005375,ENSOARG00000008050,…	NOS1|MAPK1|SULF1|FLT1|SLIT2|ONECUT1|PRDM16|WFIKKN2|SIRT1|FRS2|ZNF703|DLX5|NTRK1|ITGB5|CITED1|FERMT2|TGFB3|GATA3|AKT1S1|FGFR2|PAX9|HTRA1|SPATA5|ADAMTS3|ZYX|CD109|FBN2|ONECUT2|DSTYK|PTPN11|STAT5B|TWF2|SOX2|KDR|HSPA5|FZD4|NOG|ADAM9|LRIT3|TRIM33|SFRP1|TCF7L2|NPNT|SPRY1|FGF23|FGF19|MAPK14|KLB|FOS|TDGF1|NEDD4|HHIP|COL1A2|MYOF|ACVR1|CCBE1|FGF17|MEF2C|KLF4|SORT1|EGR3|ERN1|THBS1|HGF|PTPN1|RAMP2|NDST1|GLG1…
GO:0010740	positive regulation of intracellular protein kinase cascade	biological_process	5.5699e-05	0.0074004	109	3335	434	19295	ENSOARG00000019963,ENSOARG00000009750,ENSOARG00000006664,ENSOARG00000010800,ENSOARG00000002147,ENSOARG00000014582,ENSOARG00000004175,ENSOARG00000007238,ENSOARG00000010504,ENSOARG00000016017,ENSOARG00000009195,ENSOARG00000002612,ENSOARG00000009565,ENSOARG00000020044,ENSOARG00000013919,ENSOARG00000009440,ENSOARG00000002526,ENSOARG00000014598,ENSOARG00000007581,ENSOARG00000007376,ENSOARG00000001060,…	GJA1|NPNT|LITAF|PRDX2|PIK3R6|FASLG|FZD4|PAK1|ERP29|PDE5A|PLCB1|MAP2K3|PTPN11|RASGRP1|NEK10|MAP4K2|TAOK3|SOX2|IL31RA|TNFSF11|KDR|FGFR2|-|TNFSF10|P2RX7|LCK|S100A12|DSTYK|S100A4|WNT16|TSPYL5|BANK1|CRLF1|FZD5|GATA3|LTBR|ALOX15|HMOX1|FRS2|PLK2|LYN|NTRK1|IFNG|SEMA4C|ZEB2|IL11|MAP2K1|ADRB2|SPAG9|PELI2|IL6ST|TAB2|ANGPT1|TNFRSF18|CSF1R|FLT1|PPP5C|C1QTNF1|MC1R|HPSE|CDON|FGFR3|WNT5A|ALOX12B|BMP4|TMED4|NOTCH…
GO:0048568	embryonic organ development	biological_process	5.7924e-05	0.0075758	97	3335	371	19295	ENSOARG00000004726,ENSOARG00000009549,ENSOARG00000007067,ENSOARG00000006191,ENSOARG00000013174,ENSOARG00000002260,ENSOARG00000003271,ENSOARG00000020870,ENSOARG00000013317,ENSOARG00000011272,ENSOARG00000021018,ENSOARG00000019338,ENSOARG00000000402,ENSOARG00000015783,ENSOARG00000007393,ENSOARG00000016514,ENSOARG00000014943,ENSOARG00000015159,ENSOARG00000002882,ENSOARG00000006609,ENSOARG00000013596,…	LPA|PLAC1|HOXB4|POU3F4|SNAI1|MDFI|EGLN1|ARNT|TBX18|PRDM1|FBN1|IFT172|GJB5|SATB2|NDST1|SP1|HMX2|MYF5|TSHR|INSIG1|COBL|HOXB3|PAX6|COL11A1|-|SLC39A1|GLI1|ACVR1|DNAAF1|FRZB|HOXB1|-|FLVCR1|TGFBR2|MYO6|NPHP3|SOX9|CELSR1|WNT5A|-|BMP4|HOXC4|NOTCH1|DLG1|TEAD1|ALX3|SIX1|CYR61|GRB2|PITX2|GNAS|EPHA2|LRIG3|BMP7|STRA6|FRS2|DLX5|RDH10|CITED1|TBX20|LHFPL5|TWIST1|GLI2|MYO7A|SLITRK6|WDPCP|GATA3|FZD5|PTCH1|DLL1|KIF…
GO:0009719	response to endogenous stimulus	biological_process	5.7914e-05	0.0075758	163	3335	676	19295	ENSOARG00000013427,ENSOARG00000017630,ENSOARG00000020058,ENSOARG00000007526,ENSOARG00000012875,ENSOARG00000020744,ENSOARG00000004519,ENSOARG00000006281,ENSOARG00000001508,ENSOARG00000007733,ENSOARG00000010036,ENSOARG00000013898,ENSOARG00000013402,ENSOARG00000004444,ENSOARG00000008117,ENSOARG00000017093,ENSOARG00000017559,ENSOARG00000010198,ENSOARG00000003820,ENSOARG00000016452,ENSOARG00000001184,…	PTPN1|NR2F6|THBS1|GNRHR|BLM|GHSR|CARD9|BAD|COL1A2|ACVR1|HHIP|NR1H2|PTGFR|THRB|TDGF1|SPRY1|FGF19|FGF23|NOTCH1|PPARG|CHRNB4|SOX9|FGFR3|WNT5A|TNFSF4|BMP4|ITPR2|ASPN|SERPINB9|SH2B2|SH3BP4|HPGD|HADHA|RORC|EME1|IL1B|BMP7|SMARCC1|VASN|GATA3|NR1D2|AKAP9|FERMT2|ADCY6|PTPN2|ITGB5|NR2C1|PRDM16|WFIKKN2|FRS2|HMOX1|LYN|GABRG2|MKKS|BCAS3|ACVR1C|TMBIM6|PPP5C|CITED4|SOCS2|CREBRF|ERBB2IP|SREBF1|COL5A2|IGFBP2|ADAM9…
GO:0060513	prostatic bud formation	biological_process	6.0462e-05	0.0078465	8	3335	10	19295	ENSOARG00000003329,ENSOARG00000013052,ENSOARG00000013752,ENSOARG00000020478,ENSOARG00000006942,ENSOARG00000018039,ENSOARG00000015400,ENSOARG00000021069	SULF1|GLI2|NOG|TP63|SHH|BMP7|WNT5A|BMP4|
GO:0051960	regulation of nervous system development	biological_process	6.1621e-05	0.0079354	122	3335	477	19295	ENSOARG00000003291,ENSOARG00000020744,ENSOARG00000012103,ENSOARG00000006620,ENSOARG00000003103,ENSOARG00000015313,ENSOARG00000017964,ENSOARG00000003261,ENSOARG00000010601,ENSOARG00000014713,ENSOARG00000009438,ENSOARG00000017879,ENSOARG00000008094,ENSOARG00000006159,ENSOARG00000015856,ENSOARG00000014232,ENSOARG00000011418,ENSOARG00000004226,ENSOARG00000018046,ENSOARG00000013596,ENSOARG00000008598,…	DISC1|GHSR|ADGRB3|TBR1|FAT3|SPOCK1|IRX3|CNTN2|LRRC4C|ASPM|APOE|CUX2|EPHB1|CAMK1|IGF1|SERPINF1|AMIGO1|NRXN1|CAPRIN1|COBL|MKS1|ZHX2|HOXB3|HES5|CTDSP1|PAX6|NEDD4|CALR|GLI1|SRCIN1|LRRN1|DPYSL2|PQBP1|ARNTL|NSMF|TCF12|NF1|FGFR3|CELSR1|HES3|WNT5A|SOX9|CDON|BMP4|NOTCH1|DTX1|PCM1|DLG1|SIX1|DRAXIN|-|EIF4G1|BDNF|ADGRL3|BCL6|DAB1|RYK|BMP7|LYN|LRP4|SRRT|SORL1|CLSTN3|IFNG|FN1|NTRK1|RAP2A|GLI2|MAPT|EDNRB|SLITRK…
GO:0072001	renal system development	biological_process	6.472e-05	0.0082082	65	3335	222	19295	ENSOARG00000002902,ENSOARG00000004787,ENSOARG00000003329,ENSOARG00000008896,ENSOARG00000010333,ENSOARG00000014844,ENSOARG00000005108,ENSOARG00000021130,ENSOARG00000015100,ENSOARG00000013052,ENSOARG00000005790,ENSOARG00000004702,ENSOARG00000004078,ENSOARG00000009764,ENSOARG00000020065,ENSOARG00000019683,ENSOARG00000004403,ENSOARG00000013941,ENSOARG00000008578,ENSOARG00000011433,ENSOARG00000016689,…	OSR2|SLIT2|SULF1|PRKX|CALB1|KIF3A|DLL1|SIX4|ANGPT1|GLI2|RDH10|LRP4|STRA6|ITGB4|WDPCP|WNT2B|ARID5B|GATA3|PTCH1|CRLF1|FAT4|SPATA5|FGFR2|PKHD1|SFRP1|RARB|LGR5|NOG|MYO1E|SHH|NPNT|BCL2L11|HES5|TSC1|SPRY1|AGTR1|WFS1|IRX3|KIRREL3|PTPRO|TP63|FOXJ1|SOX4|TBX18|BDNF|GCNT1|ITGA3|CUX1|BMP7|DLG5|NPHP3|APC|NF1|MME|SLC12A1|ILK|ACVR2B|AGTR2|DLG1|SIX1|NOTCH1|BMP4|COL4A3|WNT5A|SOX9|
GO:0010647	positive regulation of cell communication	biological_process	6.6516e-05	0.0083725	211	3335	922	19295	ENSOARG00000001779,ENSOARG00000017559,ENSOARG00000018382,ENSOARG00000010198,ENSOARG00000008117,ENSOARG00000013671,ENSOARG00000006094,ENSOARG00000020889,ENSOARG00000004475,ENSOARG00000014945,ENSOARG00000006674,ENSOARG00000007733,ENSOARG00000005777,ENSOARG00000004519,ENSOARG00000020744,ENSOARG00000020802,ENSOARG00000014221,ENSOARG00000003261,ENSOARG00000002271,ENSOARG00000014713,ENSOARG00000020058,…	NDFIP1|FGF19|PDE6G|FGF23|TDGF1|GADD45B|TNFRSF11A|NEDD4|LSM14A|EPGN|GLI1|ACVR1|CCBE1|CARD9|GHSR|GRIN2B|TENM1|CNTN2|HAX1|ASPM|THBS1|SNAP47|SEC13|MID2|IGF1|PTPN1|CHI3L1|TAOK1|APOA1|PTGIS|LDLRAP1|-|IL1B|ITPKB|FSHR|REL|NOX4|ACVR2B|TRAF5|ILK|CXCR3|RASGRP4|ULK1|ATM|CHRNB4|SOX9|FGFR3|WNT5A|BMP4|ALOX12B|NOTCH1|LPAR1|ZC3HAV1|ADCYAP1|TESPA1|FKBP8|TNFRSF18|CLSTN1|ESM1|PPP5C|C1QTNF1|MC1R|-|HSH2D|SPAG9|MAP2K1|…
GO:1902105	regulation of leukocyte differentiation	biological_process	7.0117e-05	0.0087599	52	3335	178	19295	ENSOARG00000013941,ENSOARG00000007895,ENSOARG00000001930,ENSOARG00000001006,ENSOARG00000016133,ENSOARG00000008246,ENSOARG00000011272,ENSOARG00000002271,ENSOARG00000010199,ENSOARG00000008091,ENSOARG00000001958,ENSOARG00000017237,ENSOARG00000006281,ENSOARG00000014778,ENSOARG00000005870,ENSOARG00000016171,ENSOARG00000018832,ENSOARG00000013140,ENSOARG00000018638,ENSOARG00000001783,ENSOARG00000015950,…	GATA3|FOXJ1|PTPN2|ZBTB1|NCKAP1L|RB1|PRDM1|HAX1|EGR3|HLA-DOA|IFNG|PRDM16|BAD|LYN|PIK3R1|SOCS5|IL4R|FLT3LG|FOXN1|FOS|NKAP|TESPA1|NDFIP1|CYP26B1|ZAP70|PIK3R6|PNP|DTX1|SHH|PRDX2|BMP4|-|TNFSF4|SFRP1|TGFBR2|IKZF3|NF1|APC|FAS|ITPKB|TNFSF11|FSHR|HCLS1|UBASH3B|SOS1|GNAS|RASGRP1|STAT5B|BCL6|LCK|MTOR|FAM213A|
GO:0033198	response to ATP	biological_process	7.8141e-05	0.0096901	10	3335	16	19295	ENSOARG00000016366,ENSOARG00000016594,ENSOARG00000001072,ENSOARG00000013947,ENSOARG00000017892,ENSOARG00000015479,ENSOARG00000020866,ENSOARG00000016282,ENSOARG00000001833,ENSOARG00000017481	HSP90B1|ASPH|TRPC3|PDXP|P2RX1|P2RX7|IL1B|DGKQ|PANX1|-|
GO:0030217	T cell differentiation	biological_process	8.261e-05	0.010095	50	3335	170	19295	ENSOARG00000001142,ENSOARG00000008423,ENSOARG00000020044,ENSOARG00000018964,ENSOARG00000009172,ENSOARG00000020968,ENSOARG00000020487,ENSOARG00000017147,ENSOARG00000006942,ENSOARG00000000835,ENSOARG00000007699,ENSOARG00000010800,ENSOARG00000005959,ENSOARG00000013646,ENSOARG00000003342,ENSOARG00000002147,ENSOARG00000010061,ENSOARG00000001463,ENSOARG00000014687,ENSOARG00000021069,ENSOARG00000011171,…	ITPKB|SOS1|RASGRP1|STAT5B|CD3D|LCK|BCL6|NCOR1|SHH|PNP|DTX1|PRDX2|TNFSF8|ZAP70|NFATC3|PIK3R6|PATZ1|-|TNFSF4|BMP4|ITK|TGFBR2|CD28|APC|TCF3|FAS|SEMA4A|SOCS5|BCL11A|BATF|PTGER4|FOXN1|IL4R|RELB|TESPA1|CYP26B1|NKAP|FZD5|GATA3|SOX4|FOXJ1|ATP7A|PTPN2|ZBTB1|NCKAP1L|IFNG|EGR3|HLA-DOA|CDK6|BAD|
GO:0030334	regulation of cell migration	biological_process	8.6497e-05	0.010493	111	3335	436	19295	ENSOARG00000014541,ENSOARG00000021147,ENSOARG00000007013,ENSOARG00000005150,ENSOARG00000006070,ENSOARG00000015536,ENSOARG00000000517,ENSOARG00000005695,ENSOARG00000012928,ENSOARG00000001060,ENSOARG00000014008,ENSOARG00000015323,ENSOARG00000013752,ENSOARG00000017850,ENSOARG00000014974,ENSOARG00000001863,ENSOARG00000002359,ENSOARG00000001816,ENSOARG00000000327,ENSOARG00000012473,ENSOARG00000009195,…	ATP8A1|SYNE2|ZSWIM6|ONECUT2|TP53INP1|CEMIP|ADGRG1|PFN1|HSPA5|KDR|SCRT1|GNA13|NOG|DRD2|CAPN7|SEMA6A|SFRP1|ADAM9|LAMA1|RAP2C|PLCB1|EMP2|CLASP1|ELP3|SEMA6D|SCAI|SHH|TIE1|CSF1R|PRKX|TNFRSF18|ARSB|SLIT2|FLT1|SULF1|SPAG9|BCAS3|ACVR1C|CREB3|ANGPT1|SEMA4A|NEXN|LYN|ZNF703|LGR6|SORL1|ONECUT1|SWAP70|SST|PLXNA2|JAM3|IFNG|RAP2A|NCKAP1L|WDPCP|DOCK10|GATA3|CYR61|PLCG1|SELP|CNN2|APOH|PITX2|LAMA2|ADARB1|MSN|ETS1|…
GO:0031325	positive regulation of cellular metabolic process	biological_process	9.2102e-05	0.011093	368	3335	1732	19295	ENSOARG00000000390,ENSOARG00000016133,ENSOARG00000004499,ENSOARG00000002014,ENSOARG00000005153,ENSOARG00000009880,ENSOARG00000012819,ENSOARG00000020928,ENSOARG00000002115,ENSOARG00000009682,ENSOARG00000019427,ENSOARG00000001319,ENSOARG00000014655,ENSOARG00000004523,ENSOARG00000003815,ENSOARG00000004781,ENSOARG00000004210,ENSOARG00000005108,ENSOARG00000016547,ENSOARG00000002269,ENSOARG00000001726,…	-|NCKAP1L|DLX5|-|TBX20|ZEB2|ELK1|ONECUT1|MRE11A|RICTOR|PPARA|ZNF205|ZMIZ2|SOD2|-|-|NOS1|DLL1|CALCRL|IRF2BPL|ALX4|MAP2K3|RAP2C|STRADA|FZD4|GABPB1|TRIM67|AKIRIN2|ATOH8|IL31RA|PSRC1|KDR|PTPN11|CEMIP|MAD2L2|NCOA1|ELF3|TP53INP1|PLAGL1|FGFR2|SMYD3|SOX4|SHC1|RAM
GO:0016043	cellular component organization	biological_process	9.28e-05	0.011097	741	3335	3647	19295	ENSOARG00000006820,ENSOARG00000003763,ENSOARG00000000893,ENSOARG00000009748,ENSOARG00000019605,ENSOARG00000019692,ENSOARG00000003481,ENSOARG00000003878,ENSOARG00000021069,ENSOARG00000015898,ENSOARG00000015930,ENSOARG00000015400,ENSOARG00000013354,ENSOARG00000004819,ENSOARG00000016790,ENSOARG00000015118,ENSOARG00000005425,ENSOARG00000010789,ENSOARG00000000549,ENSOARG00000004340,ENSOARG00000013742,…	DYNC2LI1|AGO2|FOXB1|DLC1|BRD1|MLC1|ARID4B|DYM|BMP4|ROCK2|-|WNT5A|EPC1|ARHGEF28|COL14A1|BDNF|-|BTBD3|PTPRM|FSHR|LHX2|CNTN2|TBR1|WASF1|PEX5|CAMK1|HAX1|ASPM|CCSER2|MAD2L1BP|TCF15|MKS1|SPRY1|-|REEP1|-|TNC|LRRN1|YTHDC1|CAPZA3|CXXC1|ALKBH4|PRKAR1A|SETDB1|PACSIN3|ADAM9|SNTA1|PAK1|-|DCX|CARM1|LGI1|UNK|SHH|BNC1|FRMD6|SS18L1|TMOD1|MLH3|CRB1|MAEA|SETD1B|MTOR|PFN1|CLRN1|LMAN1|PKHD1|SCUBE3|BUB1B|ADNP2|SORL1|H…
GO:0035556	intracellular signal transduction	biological_process	9.6078e-05	0.011335	381	3335	1763	19295	ENSOARG00000000641,ENSOARG00000018324,ENSOARG00000013398,ENSOARG00000017298,ENSOARG00000020437,ENSOARG00000005392,ENSOARG00000014839,ENSOARG00000008352,ENSOARG00000017034,ENSOARG00000013253,ENSOARG00000016565,ENSOARG00000013598,ENSOARG00000009880,ENSOARG00000017397,ENSOARG00000004523,ENSOARG00000015041,ENSOARG00000020982,ENSOARG00000009068,ENSOARG00000007704,ENSOARG00000009682,ENSOARG00000016208,…	S100A4|WNT16|BANK1|PSD2|DOCK10|SCN2A|HIC1|ARHGEF1|STK17A|RANBP9|DIRAS1|RGS12|ZEB2|RHOBTB3|SOD2|DEF8|PI4KB|RSU1|ALS2CL|RICTOR|RAB18|PUM1|SLIT2|GJA1|-|DFNA5|SCAI|NFAT5|-|PIK3C2G|ARHGEF3|FZD4|TRIM67|MAP2K3|RAP2C|RAB1A|PTPN11|DOK3|MAD2L2|IL31RA|KDR|FGFR2|RAB3A|ERAS|FAT4|GUCY1A3|BCAR3|MAPK8|SOX4|SHC1|NDST1|ERN2|GADD45G|MEF2C|STK17B|ASB9|MDFI|PECAM1|SNAI1|SFPQ|ROCK1|DHX58|PRL|PLCH1|DGKH|UACA|PCLO|PIK3R…
GO:0033993	response to lipid	biological_process	9.6146e-05	0.011335	91	3335	354	19295	ENSOARG00000015479,ENSOARG00000004482,ENSOARG00000020828,ENSOARG00000005539,ENSOARG00000005975,ENSOARG00000018964,ENSOARG00000019372,ENSOARG00000012967,ENSOARG00000004373,ENSOARG00000014866,ENSOARG00000013027,ENSOARG00000002359,ENSOARG00000016626,ENSOARG00000001816,ENSOARG00000007984,ENSOARG00000008507,ENSOARG00000014364,ENSOARG00000011083,ENSOARG00000006664,ENSOARG00000010800,ENSOARG00000004089,…	P2RX7|SMYD3|IL1RN|MEST|TWF2|STAT5B|VDR|AKIRIN2|RARB|FAS|NR1D1|SFRP1|RARG|ADAM9|NR4A2|ALPL|PIM1|IL23R|LITAF|PRDX2|CREBRF|ERBB2IP|CD80|TIE1|MAPK1|SPP1|SOCS2|CITED4|EPHA3|SLIT2|DNAAF2|BCAS3|MRC1|PPARA|ABCG1|ZNF703|SIRT1|LYN|ADNP2|NR2C1|CITED1|RAMP3|IFNG|KCNJ8|ADCY6|TGFB3|CCDC62|NR1D2|GATA3|NPC1|BMP7|KCNK4|IL1B|TCF3|RORC|ACP5|SERPINB9|TGFBR2|H2AFZ|BMP4|SOX9|WNT5A|TNFSF4|TEAD1|NFKB1|PPARG|PTGER2|MAPK1…
GO:1901700	response to oxygen-containing compound	biological_process	9.8197e-05	0.011416	156	3335	655	19295	ENSOARG00000004826,ENSOARG00000004193,ENSOARG00000013678,ENSOARG00000017769,ENSOARG00000015464,ENSOARG00000002050,ENSOARG00000017481,ENSOARG00000018035,ENSOARG00000008130,ENSOARG00000017892,ENSOARG00000015529,ENSOARG00000019762,ENSOARG00000020522,ENSOARG00000020603,ENSOARG00000004787,ENSOARG00000017153,ENSOARG00000012176,ENSOARG00000004523,ENSOARG00000007889,ENSOARG00000008507,ENSOARG00000010800,…	SIRT1|ZNF703|RAMP3|CITED1|CYP7A1|TGFB3|-|MMP2|CCDC62|P2RX1|MAPK1|CD80|TIE1|DNAAF2|SLIT2|EPHA3|MRC1|SOD2|CRHR2|ALPL|PRDX2|LITAF|CALCRL|STK26|SMYD3|STXBP4|TP53INP1|MEST|PTPN11|STAT5B|PRKCQ|DENND4C|AKIRIN2|AQP9|CDC73|KLF4|SERPINE1|SORT1|APOD|ERN1|HGF|PANX1|MAPK8|SOX4|PELI1|AKT2|TNIP3|PRKCD|NRXN1|MAPK14|TSC1|FOS|HSP90B1|SLC26A3|EIF4EBP2|RAB11FIP5|-|ACACA|-|PIK3R1|SORBS1|ACP5|NCOA5|TCF3|TGFBR2|H2AFZ|M…
GO:0007010	cytoskeleton organization	biological_process	0.00010389	0.011995	191	3335	805	19295	ENSOARG00000016753,ENSOARG00000017099,ENSOARG00000002461,ENSOARG00000021130,ENSOARG00000017702,ENSOARG00000020946,ENSOARG00000016028,ENSOARG00000018621,ENSOARG00000010317,ENSOARG00000004431,ENSOARG00000006919,ENSOARG00000014369,ENSOARG00000020803,ENSOARG00000006145,ENSOARG00000013187,ENSOARG00000017779,ENSOARG00000007234,ENSOARG00000000258,ENSOARG00000020222,ENSOARG00000002742,ENSOARG00000014042,…	BCAS3|KRT9|CHEK2|SIX4|LARP4|TMOD4|CLASP2|CNN1|MKKS|XIRP2|KIF2A|SVIL|TLN2|-|NEXN|MYL2|PLK2|BAIAP2|ITGB5|RAP2A|MYO1B|PKHD1|-|RHOJ|TWF2|CLRN1|SPC25|PFN1|CEP72|-|NEURL2|MTOR|EPB41|MAEA|NCOR1|ZYX|TMOD1|EMP2|SHH|HAUS6|WEE1|PAK1|PALLD|PRKAR1A|XRCC3|ALKBH4|PTGER4|-|CAPZA3|PARVB|NDC80|SPRY1|KIF2B|KCTD13|CCSER2|ASPM|HAX1|CAPG|ARHGEF19|GPM6B|RB1|ABLIM3|OPHN1|PTPN1|PRC1|PADI6|DTNBP1|GHSR|CCL24|CEP135|WASF1|Z…
GO:0071363	cellular response to growth factor stimulus	biological_process	0.00010738	0.012313	80	3335	295	19295	ENSOARG00000005375,ENSOARG00000007785,ENSOARG00000008050,ENSOARG00000017222,ENSOARG00000013204,ENSOARG00000005150,ENSOARG00000017189,ENSOARG00000003554,ENSOARG00000006251,ENSOARG00000018034,ENSOARG00000018964,ENSOARG00000009565,ENSOARG00000005975,ENSOARG00000001060,ENSOARG00000012928,ENSOARG00000004175,ENSOARG00000013752,ENSOARG00000001816,ENSOARG00000012352,ENSOARG00000019960,ENSOARG00000002359,…	FGFR2|HTRA1|PAX9|SPATA5|ADAMTS3|ONECUT2|FBN2|DSTYK|CD109|ZYX|STAT5B|PTPN11|TWF2|KDR|HSPA5|FZD4|NOG|ADAM9|TCF7L2|TRIM33|SFRP1|LRIT3|NPNT|NOS1|FLT1|SULF1|SLIT2|ONECUT1|FRS2|SIRT1|ZNF703|PRDM16|WFIKKN2|ITGB5|DLX5|NTRK1|CITED1|TGFB3|FERMT2|GATA3|AKT1S1|VASN|GLG1|ITGA3|PLCG1|HTRA3|CASP3|AGTR2|HPGD|TGFBR2|ASPN|FGFR3|WNT5A|SOX9|BMP4|NOTCH1|MAPK14|FGF19|FGF23|SPRY1|KLB|FOS|TDGF1|NEDD4|HHIP|MYOF|COL1A2|CC…
GO:0048666	neuron development	biological_process	0.00011491	0.013087	150	3335	601	19295	ENSOARG00000004819,ENSOARG00000015118,ENSOARG00000005425,ENSOARG00000004340,ENSOARG00000018039,ENSOARG00000000549,ENSOARG00000010789,ENSOARG00000013742,ENSOARG00000013499,ENSOARG00000019101,ENSOARG00000006661,ENSOARG00000009854,ENSOARG00000000893,ENSOARG00000009539,ENSOARG00000003820,ENSOARG00000008505,ENSOARG00000015400,ENSOARG00000015904,ENSOARG00000004265,ENSOARG00000008598,ENSOARG00000002882,…	ARHGEF28|BDNF|-|FSHR|BMP7|PTPRM|BTBD3|LHX2|ULK1|MAP2|-|EXT1|FOXB1|ADCYAP1|NOTCH1|HCN1|WNT5A|FGFR3|ANK3|MKS1|TSHR|TNC|PQBP1|KLHL1|NEDD4|CNTN2|PTPRO|TBR1|RASGRF1|FAT3|DTNBP1|NR2F6|CAMK1|RB1|PRDM1|EPHB1|APOE|LRRC4C|ONECUT2|CRB1|INPP5J|SCN1B|PBX3|NTNG1|CLRN1|GRIP1|TWF2|RERE|GABRB2|LAMA1|PAK1|NOG|DRD2|LHX6|WEE1|SLITRK2|DCX|UNK|LGI1|SHH|RND2|TMC1|SS18L1|GRIN3A|NUMBL|KIF3A|-|RAB17|MAP2K1|TUBB3|GLI2|RAP2…
GO:0030856	regulation of epithelial cell differentiation	biological_process	0.00012591	0.014242	31	3335	90	19295	ENSOARG00000021069,ENSOARG00000013779,ENSOARG00000015898,ENSOARG00000007979,ENSOARG00000005812,ENSOARG00000020478,ENSOARG00000008578,ENSOARG00000013941,ENSOARG00000003820,ENSOARG00000007895,ENSOARG00000008899,ENSOARG00000006281,ENSOARG00000016764,ENSOARG00000009880,ENSOARG00000016130,ENSOARG00000017081,ENSOARG00000008819,ENSOARG00000003892,ENSOARG00000018964,ENSOARG00000016191,ENSOARG00000019372,…	BMP4|SOX9|ROCK2|DMBT1|H2AFY2|TP63|PTCH1|GATA3|NOTCH1|FOXJ1|SFRP4|BAD|FRZB|ZEB2|APC|KRT84|ROCK1|KDF1|STAT5B|PAX6|VDR|PRLR|ARNTL|KDR|OVOL2|PRKX|DLL1|CD109|BTG1|KRT36|FAT4|
GO:0032879	regulation of localization	biological_process	0.00013108	0.014727	318	3335	1459	19295	ENSOARG00000020065,ENSOARG00000020437,ENSOARG00000005392,ENSOARG00000011303,ENSOARG00000013398,ENSOARG00000016133,ENSOARG00000001045,ENSOARG00000005763,ENSOARG00000013611,ENSOARG00000013487,ENSOARG00000020928,ENSOARG00000004193,ENSOARG00000005579,ENSOARG00000019427,ENSOARG00000016849,ENSOARG00000001319,ENSOARG00000017167,ENSOARG00000004787,ENSOARG00000004210,ENSOARG00000004781,ENSOARG00000020522,…	WDPCP|DOCK10|SCN2A|MAPT|BANK1|NCKAP1L|DNAJC1|SLC25A23|JAM3|PLXNA2|ONECUT1|ZNF703|SEMA4A|PPARA|LRRTM2|ZNF205|ARSB|SLIT2|NOS1|-|TIE1|SCAI|GJA1|RAP2C|SEMA6A|KCNH2|KCNC1|KDR|CEMIP|PTPN11|CLIC2|-|TP53INP1|ZSWIM6|DMAP1|RAB3A|MAPK8|SOX4|KCNE5|PECAM1|SNAI1|SERPINE1|YRDC|SRCIN1|SELE|PCLO|PPM1F|PIK3R1|KCNJ6|RAB11FIP5|STON2|PTPRU|MMP3|ARAP1|DLG1|PPT1|GPR39|ABHD2|TGFBR2|NF1|DNAAF1|NSMF|PLD2|EPHA2|ABCA12|RYK|…
GO:0051247	positive regulation of protein metabolic process	biological_process	0.00013475	0.015039	173	3335	748	19295	ENSOARG00000001958,ENSOARG00000002742,ENSOARG00000014778,ENSOARG00000020339,ENSOARG00000018274,ENSOARG00000009851,ENSOARG00000017010,ENSOARG00000008692,ENSOARG00000011433,ENSOARG00000001479,ENSOARG00000004645,ENSOARG00000000579,ENSOARG00000010084,ENSOARG00000016124,ENSOARG00000004924,ENSOARG00000001875,ENSOARG00000006215,ENSOARG00000016367,ENSOARG00000016678,ENSOARG00000016171,ENSOARG00000015100,…	IFNG|RAP2A|LYN|FRS2|SORL1|CDCA2|AKAP9|RPS4X|CRLF1|-|TSPYL5|HNRNPD|ANKLE2|NKD2|F12|CARD14|TNFRSF18|RASSF1|SOAT1|SOCS5|ANGPT1|IL6ST|TAB2|SPAG9|MAP2K1|UNC119|PACSIN3|ADAM9|PLCB1|PDE5A|PAK1|ERP29|C4BPB|PIK3R6|SREBF1|CREBRF|EMP2|PIM1|ASPH|NCOR1|DOK7|LCK|P2RX7|MTOR|-|HSPA5|TAOK3|MAP4K2|RASGRP1|NEK10|CNTN2|TENM1|BAD|CHI3L1|CAMK1|IGF1|PTPN1|APOE|THBS1|HAX1|OSBPL7|TDGF1|PPAP2B|EED|NR1H2|FGF19|PDE6G|PPP1R1…
GO:0045834	positive regulation of lipid metabolic process	biological_process	0.00014239	0.015683	27	3335	76	19295	ENSOARG00000020866,ENSOARG00000017639,ENSOARG00000019427,ENSOARG00000010625,ENSOARG00000009137,ENSOARG00000015385,ENSOARG00000013898,ENSOARG00000012180,ENSOARG00000011987,ENSOARG00000014336,ENSOARG00000003815,ENSOARG00000006526,ENSOARG00000002586,ENSOARG00000002738,ENSOARG00000000156,ENSOARG00000001504,ENSOARG00000009438,ENSOARG00000015904,ENSOARG00000012375,ENSOARG00000001958,ENSOARG00000012352,…	IL1B|LDLR|PPARA|ABCG1|PRL|AGTR1|NR1H2|FLT1|SIRT4|CYR61|-|AKT2|APOA1|MTOR|PRKCD|SREBF1|APOE|FGFR3|MLXIPL|IFNG|TCF7L2|TWIST1|AMBRA1|NR1D1|LYN|CNEP1R1|ABCD2|
GO:0007169	transmembrane receptor protein tyrosine kinase signaling pathway	biological_process	0.00014219	0.015683	91	3335	340	19295	ENSOARG00000017153,ENSOARG00000019355,ENSOARG00000012180,ENSOARG00000003329,ENSOARG00000008037,ENSOARG00000015529,ENSOARG00000006358,ENSOARG00000015864,ENSOARG00000016171,ENSOARG00000021199,ENSOARG00000015100,ENSOARG00000020658,ENSOARG00000009053,ENSOARG00000006460,ENSOARG00000020339,ENSOARG00000004826,ENSOARG00000014778,ENSOARG00000016322,ENSOARG00000013656,ENSOARG00000004403,ENSOARG00000006587,…	EPHA3|GIGYF2|FLT1|SULF1|ESM1|MAPK1|CSF1R|SOCS2|SOCS5|SIPA1L1|ANGPT1|TXNIP|RNF126|NTRK1|FRS2|SIRT1|LYN|ANGPTL1|AKT1S1|ARID5B|PHF14|GATA3|EPHB4|PTPN2|DSTYK|ADAMTS3|SPATA5|SOCS4|STXBP4|FGFR2|ITGA1|KDR|PRKCQ|STAT5B|PTPN11|TCF7L2|LRIT3|PLCB1|NOG|MYO1E|FZD4|SREBF1|KLB|FGF19|PDE6G|PLAT|MAPK14|FGF23|SPRY1|PRKCD|AKT2|CCBE1|CSRNP1|PRLR|SORBS1|PIK3R1|EPGN|MYOF|HHIP|NEDD4|EIF4EBP2|APOD|SORT1|GHSR|FGF17|NDST1…
GO:0007420	brain development	biological_process	0.00015414	0.016395	119	3335	467	19295	ENSOARG00000008308,ENSOARG00000010789,ENSOARG00000018105,ENSOARG00000010691,ENSOARG00000006509,ENSOARG00000018617,ENSOARG00000019135,ENSOARG00000009476,ENSOARG00000003437,ENSOARG00000008224,ENSOARG00000013742,ENSOARG00000011245,ENSOARG00000008717,ENSOARG00000012395,ENSOARG00000008180,ENSOARG00000008888,ENSOARG00000020179,ENSOARG00000000223,ENSOARG00000009486,ENSOARG00000003820,ENSOARG00000019213,…	RYK|BTBD3|TFAP2C|S1PR1|IGF2BP1|ATRX|CELSR2|DLG5|PITX2|DAB1|LHX2|NAPA|XRCC1|ATAT1|PTPRS|PCM1|PPT1|DRAXIN|NME7|NOTCH1|SYPL2|BMP4|WNT5A|FGFR3|HES3|CDON|-|MDK|ATRN|MYH10|ATM|NF1|TGFBR2|EXT1|DLC1|FOXB1|HERC1|CCDC141|HOXB1|KLHL1|LDB1|GLI1|DPYSL2|PAX6|SEPP1|HES5|HOXB3|TSC1|ZIC1|NDST1|SATB2|HMX2|IFT172|POU1F1|PEX5|IGF1|PCDH18|FOXJ1|ASPM|POU3F4|CNTN2|KIRREL3|TBR1|DISC1|SPHK2|HSPA5|RFX4|ABCB6|GSC|SOX2|PITX…
GO:0030216	keratinocyte differentiation	biological_process	0.00015565	0.016395	26	3335	70	19295	ENSOARG00000020478,ENSOARG00000003820,ENSOARG00000005812,ENSOARG00000018324,ENSOARG00000015400,ENSOARG00000015898,ENSOARG00000019146,ENSOARG00000001816,ENSOARG00000017081,ENSOARG00000016819,ENSOARG00000015569,ENSOARG00000019294,ENSOARG00000018244,ENSOARG00000012400,ENSOARG00000018105,ENSOARG00000003892,ENSOARG00000018185,ENSOARG00000020658,ENSOARG00000019372,ENSOARG00000016191,ENSOARG00000007472,…	TP63|NOTCH1|H2AFY2|WNT16|WNT5A|ROCK2|TGM1|ADAM9|KRT84|POU2F3|PALLD|ABCA12|OVOL2|EPHA2|TFAP2C|KDF1|MAP2K1|TXNIP|VDR|PAX6|CASP3|ROCK1|FOXN1|KRT36|CD109|CYP26B1|
GO:0001822	kidney development	biological_process	0.00015507	0.016395	51	3335	170	19295	ENSOARG00000013028,ENSOARG00000005790,ENSOARG00000013052,ENSOARG00000017964,ENSOARG00000005787,ENSOARG00000004078,ENSOARG00000020651,ENSOARG00000004702,ENSOARG00000013941,ENSOARG00000008578,ENSOARG00000009518,ENSOARG00000007895,ENSOARG00000020065,ENSOARG00000004403,ENSOARG00000019683,ENSOARG00000003329,ENSOARG00000005657,ENSOARG00000004787,ENSOARG00000018071,ENSOARG00000002902,ENSOARG00000005108,…	KIRREL3|RDH10|GLI2|IRX3|WFS1|STRA6|PTPRO|LRP4|GATA3|PTCH1|SOX4|FOXJ1|WDPCP|ARID5B|WNT2B|SULF1|TSC1|SLIT2|HES5|OSR2|DLL1|KIF3A|CALB1|PRKX|SPRY1|ANGPT1|SIX4|AGTR1|NF1|MME|APC|NPHP3|AGTR2|MYO1E|NOG|ACVR2B|SLC12A1|NOTCH1|SHH|SIX1|SOX9|BCL2L11|COL4A3|BMP4|FAT4|CUX1|GCNT1|ITGA3|BMP7|PKHD1|DLG5|
GO:0015850	organic hydroxy compound transport	biological_process	0.00015726	0.016395	34	3335	105	19295	ENSOARG00000017639,ENSOARG00000019294,ENSOARG00000020858,ENSOARG00000009565,ENSOARG00000013250,ENSOARG00000001470,ENSOARG00000005996,ENSOARG00000011170,ENSOARG00000019767,ENSOARG00000002586,ENSOARG00000015127,ENSOARG00000006942,ENSOARG00000013972,ENSOARG00000020856,ENSOARG00000018133,ENSOARG00000009626,ENSOARG00000017850,ENSOARG00000010625,ENSOARG00000016678,ENSOARG00000003511,ENSOARG00000000714,…	LDLR|ABCA12|AQP9|PTPN11|-|LY6E|LDLRAP1|CRHR1|-|APOA1|SLC22A5|SHH|ABCA5|LIPC|CFTR|MSR1|DRD2|ABCG1|SOAT1|CHRNA6|SNCG|NR1H2|SLC22A16|PON1|C1QTNF1|STX12|-|NPC1|PTCH1|SLC5A12|APOE|STAR|SIRT1|DTNBP1|
GO:0008284	positive regulation of cell proliferation	biological_process	0.00015703	0.016395	127	3335	539	19295	ENSOARG00000016199,ENSOARG00000007507,ENSOARG00000009068,ENSOARG00000014844,ENSOARG00000013578,ENSOARG00000006358,ENSOARG00000008037,ENSOARG00000019762,ENSOARG00000019604,ENSOARG00000013140,ENSOARG00000002902,ENSOARG00000004645,ENSOARG00000011433,ENSOARG00000016133,ENSOARG00000002173,ENSOARG00000008692,ENSOARG00000001772,ENSOARG00000020961,ENSOARG00000018475,ENSOARG00000014778,ENSOARG00000004826,…	UBE2A|IL6ST|RSU1|KIF3A|PURA|CSF1R|ESM1|CD80|WDR77|FLT3LG|OSR2|TSPYL5|CRLF1|NCKAP1L|PLAC8|RPS4X|FOXP2|MARCKSL1|HMOX1|LYN|SIRT1|ZNF703|DLX5|FN1|IFNG|GLI2|TBX20|IL11|GRK5|CCKBR|STAT5B|PKHD1|ADGRG1|PRKCQ|PDCD1LG2|KDR|IL31RA|ROGDI|SPHK2|SRPK2|FGFR2|IL12RB1|STXBP4|TSC22D1|EMP2|BNC1|PNP|SHH|CALCRL|CARM1|IGFBP2|VWCE|DRD2|CNTFR|-|NOG|RARB|PDCD2|RARG|SFRP1|IGHD|TCF7L2|PAX6|CALR|PRL|CDC7|GLI1|EPGN|PELI1|TNC…
GO:0009967	positive regulation of signal transduction	biological_process	0.00015115	0.016395	197	3335	868	19295	ENSOARG00000018382,ENSOARG00000017559,ENSOARG00000010198,ENSOARG00000001779,ENSOARG00000008117,ENSOARG00000020889,ENSOARG00000004475,ENSOARG00000013671,ENSOARG00000006094,ENSOARG00000007733,ENSOARG00000005777,ENSOARG00000006674,ENSOARG00000014945,ENSOARG00000014221,ENSOARG00000020744,ENSOARG00000004519,ENSOARG00000003261,ENSOARG00000018590,ENSOARG00000002271,ENSOARG00000020058,ENSOARG00000014713,…	PDE6G|FGF19|FGF23|NDFIP1|TDGF1|NEDD4|LSM14A|GADD45B|TNFRSF11A|ACVR1|CCBE1|GLI1|EPGN|TENM1|GHSR|CARD9|CNTN2|MID2|HAX1|THBS1|ASPM|SEC13|CHI3L1|IGF1|PTPN1|APOA1|TAOK1|PTGIS|LDLRAP1|-|ITPKB|FSHR|IL1B|ACVR2B|TRAF5|ILK|REL|NOX4|CXCR3|RASGRP4|ATM|ALOX12B|BMP4|FGFR3|WNT5A|SOX9|ADCYAP1|ZC3HAV1|NOTCH1|LPAR1|ESM1|TESPA1|TNFRSF18|FKBP8|-|HSH2D|MC1R|PPP5C|C1QTNF1|IL6ST|TAB2|MAP2K1|SPAG9|ANGPT1|LGR6|FRS2|LYN|H…
GO:0045682	regulation of epidermis development	biological_process	0.00015395	0.016395	20	3335	51	19295	ENSOARG00000008578,ENSOARG00000020478,ENSOARG00000003820,ENSOARG00000005812,ENSOARG00000002360,ENSOARG00000015898,ENSOARG00000021069,ENSOARG00000017081,ENSOARG00000016210,ENSOARG00000008899,ENSOARG00000018244,ENSOARG00000018105,ENSOARG00000019372,ENSOARG00000003892,ENSOARG00000008819,ENSOARG00000018638,ENSOARG00000016865,ENSOARG00000007713,ENSOARG00000006251,ENSOARG00000005108	PTCH1|TP63|NOTCH1|H2AFY2|HPSE|ROCK2|BMP4|KRT84|NAB1|SFRP4|OVOL2|TFAP2C|VDR|KDF1|ROCK1|FOXN1|KRT36|NAB2|CD109|DLL1|
GO:0030111	regulation of Wnt receptor signaling pathway	biological_process	0.00015993	0.016426	55	3335	187	19295	ENSOARG00000013779,ENSOARG00000015904,ENSOARG00000015400,ENSOARG00000012718,ENSOARG00000000223,ENSOARG00000006942,ENSOARG00000003820,ENSOARG00000013752,ENSOARG00000014558,ENSOARG00000017258,ENSOARG00000016764,ENSOARG00000008813,ENSOARG00000002359,ENSOARG00000004770,ENSOARG00000016130,ENSOARG00000000654,ENSOARG00000016384,ENSOARG00000014598,ENSOARG00000015387,ENSOARG00000010142,ENSOARG00000004352,…	SOX9|FGFR3|WNT5A|NFKB1|DRAXIN|SHH|NOTCH1|NOG|LGR5|ILK|FRZB|NPHP3|SFRP1|MBD2|APC|MAD2L2|CDK14|SOX2|GSC|TNKS|SIAH2|ITGA3|USP34|FGFR2|MLLT3|UBR5|RNF43|ASPM|APCDD1|FZD5|HIC1|SOX4|WNT2B|PTPRO|LGR6|CDC73|LRP4|SFRP4|ZNF703|DISC1|MDFI|ZEB2|DLX5|MCC|ARNTL|ZBED2|GLI1|SOSTDC1|MAPK14|BICC1|SULF1|NKD2|MKS1|PPAP2B|BARX1|
GO:2000145	regulation of cell motility	biological_process	0.00016298	0.016637	114	3335	457	19295	ENSOARG00000013487,ENSOARG00000013611,ENSOARG00000020492,ENSOARG00000002742,ENSOARG00000001958,ENSOARG00000018274,ENSOARG00000018573,ENSOARG00000014778,ENSOARG00000004193,ENSOARG00000013187,ENSOARG00000012146,ENSOARG00000020928,ENSOARG00000020437,ENSOARG00000013941,ENSOARG00000020065,ENSOARG00000016133,ENSOARG00000004787,ENSOARG00000017167,ENSOARG00000012180,ENSOARG00000003329,ENSOARG00000006358,…	PLXNA2|JAM3|SST|RAP2A|IFNG|SORL1|LGR6|LYN|ZNF703|NEXN|SWAP70|ONECUT1|DOCK10|GATA3|WDPCP|NCKAP1L|SLIT2|ARSB|FLT1|SULF1|CSF1R|PRKX|TIE1|TNFRSF18|CREB3|MKKS|ANGPT1|SEMA4A|BCAS3|ACVR1C|SPAG9|SEMA6A|SFRP1|PLCB1|RAP2C|LAMA1|ADAM9|NOG|CAPN7|DRD2|SCAI|SEMA6D|ELP3|SHH|CLASP1|EMP2|TP53INP1|ONECUT2|ATP8A1|ZSWIM6|SYNE2|KDR|HSPA5|PFN1|SCRT1|GNA13|CEMIP|ADGRG1|PECAM1|APOD|SNAI1|RCC2|MCC|KLF4|SERPINE1|COL18A1|C…
GO:0032270	positive regulation of cellular protein metabolic process	biological_process	0.00016829	0.017074	154	3335	656	19295	ENSOARG00000011449,ENSOARG00000015385,ENSOARG00000018071,ENSOARG00000000156,ENSOARG00000005531,ENSOARG00000006526,ENSOARG00000020025,ENSOARG00000009518,ENSOARG00000003199,ENSOARG00000016935,ENSOARG00000016727,ENSOARG00000020870,ENSOARG00000002260,ENSOARG00000014779,ENSOARG00000014398,ENSOARG00000012958,ENSOARG00000006658,ENSOARG00000007169,ENSOARG00000003291,ENSOARG00000017432,ENSOARG00000007786,…	PRLR|AGTR1|HES5|PRKCD|USP5|AKT2|PELI1|SOX4|SHC1|BCAR3|HGF|ARNT|MDFI|PECAM1|ERN1|-|WNK3|KLF4|DISC1|ERN2|GADD45G|ARL2BP|HCLS1|DAB1|PTTG1IP|CENPE|BCL6|CYR61|DLG1|TEAD1|CCND2|CDON|TGFBR2|CNEP1R1|RICTOR|MRE11A|PELI2|ADRB2|FLT3LG|FLT1|CSF1R|MAPK1|CD80|-|NOS1|FZD5|NCKAP1L|SH3D19|ZEB2|IL11|SIRT1|PSRC1|TNFSF11|KDR|IL31RA|MAD2L2|PTPN11|CEMIP|SOCS4|RNF180|SMYD3|PRDX2|STRADA|MAP2K3|RAP2C|TRIM67|FZD4|ACVR1|EP…
GO:0060349	bone morphogenesis	biological_process	0.00017379	0.017323	29	3335	83	19295	ENSOARG00000011824,ENSOARG00000005736,ENSOARG00000005375,ENSOARG00000011582,ENSOARG00000006609,ENSOARG00000007713,ENSOARG00000002902,ENSOARG00000016562,ENSOARG00000014744,ENSOARG00000013934,ENSOARG00000018673,ENSOARG00000016210,ENSOARG00000004373,ENSOARG00000004499,ENSOARG00000014726,ENSOARG00000009754,ENSOARG00000003139,ENSOARG00000016626,ENSOARG00000013779,ENSOARG00000020058,ENSOARG00000015904,…	SERPINH1|GLG1|FGFR2|CYP26B1|INSIG1|NAB2|OSR2|GNAS|DHRS3|FREM1|ACP5|NAB1|RARB|DLX5|TGFBR2|TWIST1|SIK3|RARG|SOX9|THBS1|FGFR3|COL9A1|BMP4|ALPL|EVC|PAPPA2|CSGALNACT1|CARM1|THBS3|
GO:0035970	peptidyl-threonine dephosphorylation	biological_process	0.00017191	0.017323	6	3335	7	19295	ENSOARG00000011725,ENSOARG00000019305,ENSOARG00000017048,ENSOARG00000006389,ENSOARG00000008216,ENSOARG00000015454	PPM1E|PPM1G|PPM1D|PPM1B|PDP1|PPM1F|
GO:0032368	regulation of lipid transport	biological_process	0.00017591	0.017323	22	3335	57	19295	ENSOARG00000006942,ENSOARG00000008578,ENSOARG00000020058,ENSOARG00000009438,ENSOARG00000004826,ENSOARG00000007376,ENSOARG00000010625,ENSOARG00000019427,ENSOARG00000020866,ENSOARG00000019294,ENSOARG00000009565,ENSOARG00000006094,ENSOARG00000017147,ENSOARG00000011170,ENSOARG00000013898,ENSOARG00000003193,ENSOARG00000002913,ENSOARG00000015479,ENSOARG00000014541,ENSOARG00000000156,ENSOARG00000002586,…	SHH|PTCH1|THBS1|APOE|SIRT1|TNFSF11|ABCG1|PPARA|IL1B|ABCA12|PTPN11|TNFRSF11A|NCOR1|CRHR1|NR1H2|C1QTNF1|PON1|P2RX7|ATP8A1|PRKCD|APOA1|AKT2|
GO:0071840	cellular component organization or biogenesis	biological_process	0.00019397	0.018989	751	3335	3730	19295	ENSOARG00000011824,ENSOARG00000010726,ENSOARG00000009343,ENSOARG00000014336,ENSOARG00000020487,ENSOARG00000011059,ENSOARG00000015763,ENSOARG00000012804,ENSOARG00000018617,ENSOARG00000012400,ENSOARG00000019294,ENSOARG00000016888,ENSOARG00000020050,ENSOARG00000020775,ENSOARG00000012495,ENSOARG00000010088,ENSOARG00000014671,ENSOARG00000017493,ENSOARG00000008455,ENSOARG00000003830,ENSOARG00000016587,…	SERPINH1|SELP|HSP90AB1|CYR61|BCL6|CENPE|USO1|TNK1|ATRX|EPHA2|ABCA12|IQGAP2|HCLS1|HERC1|TCF3|VIT|NF1|SEPT11|ESCO1|ADAMTS2|ESPL1|VASP|HSP90AA1|COL4A3|-|DLG1|DRAXIN|CCNO|MMP3|CNTLN|CAPRIN1|ARAP1|MTIF3|-|CHD1L|GOLM1|BRWD3|STON2|DGKH|ROCK1|SRCIN1|SELE|PPM1F|SERPINE1|MTCH2|SORT1|KIRREL3|FSCN2|IGFBP7|SHC1|MAPK8|SATB2|POGZ|RAMP2|SMYD3|ZSWIM6|KIF22|FGFR2|-|NCOA1|FAT4|PTPN11|-|NLRC4|HORMAD2|TMED5|MAD2L2|KD…
GO:0060322	head development	biological_process	0.00019746	0.019219	22	3335	56	19295	ENSOARG00000008050,ENSOARG00000008598,ENSOARG00000016594,ENSOARG00000002902,ENSOARG00000007106,ENSOARG00000009565,ENSOARG00000017427,ENSOARG00000002241,ENSOARG00000010317,ENSOARG00000004078,ENSOARG00000013752,ENSOARG00000009952,ENSOARG00000004499,ENSOARG00000012352,ENSOARG00000016626,ENSOARG00000013052,ENSOARG00000002050,ENSOARG00000015400,ENSOARG00000012740,ENSOARG00000004403,ENSOARG00000018035,…	PAX9|MKS1|ASPH|OSR2|HOXB3|PTPN11|LDB1|CSRNP1|MKKS|STRA6|NOG|FLVCR1|DLX5|TCF7L2|RARG|GLI2|TGFB3|WNT5A|ZFAND5|ARID5B|MMP2|CRISPLD1|
GO:0046889	positive regulation of lipid biosynthetic process	biological_process	0.00021038	0.020358	15	3335	34	19295	ENSOARG00000010625,ENSOARG00000017639,ENSOARG00000001504,ENSOARG00000012375,ENSOARG00000009137,ENSOARG00000009438,ENSOARG00000014336,ENSOARG00000012352,ENSOARG00000011987,ENSOARG00000013898,ENSOARG00000001958,ENSOARG00000002738,ENSOARG00000000156,ENSOARG00000017079,ENSOARG00000013027	ABCG1|LDLR|SREBF1|MLXIPL|PRL|APOE|CYR61|TCF7L2|SIRT4|NR1H2|IFNG|MTOR|PRKCD|CNEP1R1|NR1D1|
GO:0001568	blood vessel development	biological_process	0.00021526	0.020711	107	3335	426	19295	ENSOARG00000009952,ENSOARG00000017562,ENSOARG00000014671,ENSOARG00000014726,ENSOARG00000001408,ENSOARG00000015310,ENSOARG00000021129,ENSOARG00000003820,ENSOARG00000021069,ENSOARG00000020525,ENSOARG00000015400,ENSOARG00000015898,ENSOARG00000002360,ENSOARG00000014336,ENSOARG00000001700,ENSOARG00000007630,ENSOARG00000015661,ENSOARG00000012715,ENSOARG00000013102,ENSOARG00000010691,ENSOARG00000018039,…	FLVCR1|CXCR3|NF1|TGFBR2|ACVR2B|HPGD|SIX1|NOTCH1|BMP4|COL4A3|WNT5A|ROCK2|HPSE|CYR61|PLCG1|LUZP1|APOH|PTGIS|ETS1|S1PR1|BMP7|PTPRM|EPHA2|IL1B|LOXL2|PITX2|EGR3|SERPINE1|KLF4|ADGRB3|LPA|GTF2I|CCL24|COL18A1|CHI3L1|RAMP2|SHC1|SOX4|PRDM1|EPHB1|THBS1|EGLN1|APOE|TDGF1|HOXB3|FOXN1|PPAP2B|MAPK14|SERPINF1|CCBE1|ACVR1|EPGN|COL1A2|NEDD4|ROCK1|CDH5|PAX6|LAMA1|ANGPTL4|FZD4|MYO1E|FASLG|NFATC3|PIK3R6|CALCRL|SHH|HEY…
GO:0000165	MAPK cascade	biological_process	0.00021909	0.020959	117	3335	477	19295	ENSOARG00000005375,ENSOARG00000011437,ENSOARG00000000725,ENSOARG00000015479,ENSOARG00000017147,ENSOARG00000003554,ENSOARG00000013919,ENSOARG00000020044,ENSOARG00000009565,ENSOARG00000009440,ENSOARG00000013288,ENSOARG00000002526,ENSOARG00000014598,ENSOARG00000001060,ENSOARG00000007376,ENSOARG00000004175,ENSOARG00000007238,ENSOARG00000010504,ENSOARG00000016017,ENSOARG00000009195,ENSOARG00000002612,…	FGFR2|TBC1D10C|-|P2RX7|NCOR1|DSTYK|NEK10|RASGRP1|PTPN11|MAP4K2|PKHD1|TAOK3|SOX2|KDR|TNFSF11|FZD4|PAK1|ERP29|PDE5A|PLCB1|MAP2K3|ADAM9|SFRP1|-|NPNT|PRDX2|MAPK4|PIK3R6|-|FGF14|MAPK1|CSF1R|FLT1|C1QTNF1|SPAG9|MAP2K1|ADRB2|PELI2|ANGPT1|ALOX15|SORL1|FRS2|LYN|RAP2A|FN1|NTRK1|SEMA4C|IL11|ZEB2|WNT16|PTPN2|BANK1|FZD5|CNKSR3|RANBP9|LTBR|TAOK1|GRB2|CYR61|-|IL1B|EPHA2|ITPKB|BMP7|FSHR|MAPK6|PLVAP|NOX4|MAPK10|NF…
GO:0009953	dorsal/ventral pattern formation	biological_process	0.00022108	0.021029	30	3335	89	19295	ENSOARG00000008598,ENSOARG00000007134,ENSOARG00000011715,ENSOARG00000014844,ENSOARG00000007733,ENSOARG00000006674,ENSOARG00000018244,ENSOARG00000017616,ENSOARG00000011697,ENSOARG00000014169,ENSOARG00000015387,ENSOARG00000013742,ENSOARG00000010036,ENSOARG00000011249,ENSOARG00000016191,ENSOARG00000002359,ENSOARG00000005153,ENSOARG00000013052,ENSOARG00000002260,ENSOARG00000016130,ENSOARG00000004702,…	MKS1|HOXB2|FKBP8|KIF3A|ACVR1|GLI1|OVOL2|RFX4|NOTO|DISP1|GSC|LHX2|HHIP|VAX2|PAX6|SFRP1|TBX20|GLI2|MDFI|APC|LRP4|EVX1|NOG|DBX1|IFT172|FZD5|MAPK8|SHH|PTCH1|BMP4|
GO:0030098	lymphocyte differentiation	biological_process	0.00022307	0.021098	63	3335	234	19295	ENSOARG00000003342,ENSOARG00000002147,ENSOARG00000005959,ENSOARG00000013646,ENSOARG00000010800,ENSOARG00000000835,ENSOARG00000006942,ENSOARG00000007699,ENSOARG00000011171,ENSOARG00000021069,ENSOARG00000014687,ENSOARG00000010061,ENSOARG00000001463,ENSOARG00000002359,ENSOARG00000018277,ENSOARG00000011894,ENSOARG00000016130,ENSOARG00000012131,ENSOARG00000014726,ENSOARG00000012495,ENSOARG00000014866,…	NFATC3|PIK3R6|TNFSF8|ZAP70|PRDX2|PNP|SHH|DTX1|ITK|BMP4|TNFSF4|PATZ1|-|SFRP1|CD28|ATM|APC|IKZF3|TGFBR2|TCF3|FAS|SOS1|ITPKB|CD3D|STAT5B|RASGRP1|LGALS8|NCOR1|BCL6|LCK|CR2|GATA3|FZD5|POU1F1|FOXJ1|SOX4|NCKAP1L|PRDM1|ZBTB1|PTPN2|ATP7A|HLA-DOA|EGR3|IFNG|NTRK1|BAD|ONECUT1|CDK6|PIK3R1|SEMA4A|SOCS5|BCL11A|BATF|PTGER4|RELB|FLT3LG|IL4R|FOXN1|NKAP|CYP26B1|NDFIP1|TSHR|TESPA1|
GO:0050678	regulation of epithelial cell proliferation	biological_process	0.00022537	0.021197	57	3335	201	19295	ENSOARG00000014598,ENSOARG00000019372,ENSOARG00000001060,ENSOARG00000000549,ENSOARG00000016836,ENSOARG00000005375,ENSOARG00000006251,ENSOARG00000005637,ENSOARG00000010956,ENSOARG00000015661,ENSOARG00000005016,ENSOARG00000014185,ENSOARG00000021069,ENSOARG00000015904,ENSOARG00000013779,ENSOARG00000015400,ENSOARG00000020377,ENSOARG00000021129,ENSOARG00000006942,ENSOARG00000003820,ENSOARG00000013752,…	SOX2|VDR|KDR|PTPRM|KRT4|FGFR2|CD109|ETV4|-|APOH|STXBP4|BNC1|BMP4|FGFR3|SOX9|WNT5A|DLG1|SIX1|SHH|NOTCH1|NOG|CTSV|SFRP1|TCF7L2|APC|CXCR3|NF1|KDF1|PAX6|SIX4|EPGN|OVOL2|SERPINF1|WDR77|PPP1R16B|KIF3A|OSR2|SULF1|RB1|APOE|THBS1|TBX18|FOXP2|TP63|IFT172|IGF1|GATA3|PTCH1|FRS2|BAD|ZNF703|CDC73|CCL24|CDK6|EGR3|MCC|DLX5|
GO:0060348	bone development	biological_process	0.00023059	0.021566	41	3335	132	19295	ENSOARG00000021069,ENSOARG00000008507,ENSOARG00000015904,ENSOARG00000013779,ENSOARG00000003894,ENSOARG00000017317,ENSOARG00000006688,ENSOARG00000003878,ENSOARG00000003933,ENSOARG00000004373,ENSOARG00000018673,ENSOARG00000016626,ENSOARG00000014726,ENSOARG00000003437,ENSOARG00000016562,ENSOARG00000020454,ENSOARG00000013934,ENSOARG00000018520,ENSOARG00000005736,ENSOARG00000011824,ENSOARG00000005375,…	BMP4|ALPL|FGFR3|SOX9|THBS3|CARM1|EVC|DYM|CSGALNACT1|RARB|ACP5|RARG|TGFBR2|PITX2|GNAS|P3H1|FREM1|PRPSAP2|GLG1|SERPINH1|FGFR2|FAT4|COL9A1|THBS1|PAPPA2|IFT172|IGF1|HOXB4|NAB1|TWIST1|SIK3|DLX5|DHRS3|SETDB1|FAM101B|INSIG1|CYP26B1|OSR2|NAB2|TRIM45|SULF1|
GO:0051963	regulation of synapse assembly	biological_process	0.00024343	0.02264	22	3335	58	19295	ENSOARG00000012103,ENSOARG00000004271,ENSOARG00000020744,ENSOARG00000003374,ENSOARG00000006460,ENSOARG00000008094,ENSOARG00000015400,ENSOARG00000017879,ENSOARG00000009392,ENSOARG00000021129,ENSOARG00000014037,ENSOARG00000017171,ENSOARG00000004226,ENSOARG00000011418,ENSOARG00000007130,ENSOARG00000005854,ENSOARG00000015118,ENSOARG00000015697,ENSOARG00000019019,ENSOARG00000016849,ENSOARG00000021130,…	ADGRB3|CLSTN3|GHSR|LRRN3|NTRK1|EPHB1|WNT5A|CUX2|SLITRK2|SIX1|LRRC4B|SLITRK6|NRXN1|AMIGO1|CLSTN1|ADGRL3|BDNF|LRTM1|RAB17|LRRTM2|SIX4|LRRN1|
GO:0045604	regulation of epidermal cell differentiation	biological_process	0.00025904	0.023959	15	3335	34	19295	ENSOARG00000003892,ENSOARG00000015898,ENSOARG00000019372,ENSOARG00000021069,ENSOARG00000008819,ENSOARG00000018244,ENSOARG00000020478,ENSOARG00000003820,ENSOARG00000008578,ENSOARG00000005812,ENSOARG00000005108,ENSOARG00000008899,ENSOARG00000016865,ENSOARG00000017081,ENSOARG00000006251	KDF1|ROCK2|VDR|BMP4|ROCK1|OVOL2|TP63|NOTCH1|PTCH1|H2AFY2|DLL1|SFRP4|KRT36|KRT84|CD109|
GO:0001944	vasculature development	biological_process	0.00026068	0.023978	111	3335	447	19295	ENSOARG00000010199,ENSOARG00000012103,ENSOARG00000015262,ENSOARG00000007169,ENSOARG00000004726,ENSOARG00000011276,ENSOARG00000012584,ENSOARG00000013346,ENSOARG00000001370,ENSOARG00000003452,ENSOARG00000003199,ENSOARG00000015856,ENSOARG00000009518,ENSOARG00000011272,ENSOARG00000008094,ENSOARG00000020058,ENSOARG00000009438,ENSOARG00000003271,ENSOARG00000008117,ENSOARG00000007106,ENSOARG00000018638,…	EGR3|ADGRB3|SERPINE1|KLF4|LPA|GTF2I|COL18A1|CCL24|CHI3L1|RAMP2|SHC1|IGF1|SOX4|PRDM1|EPHB1|THBS1|APOE|EGLN1|TDGF1|HOXB3|FOXN1|PPAP2B|MAPK14|SERPINF1|CCBE1|ACVR1|EPGN|COL1A2|ROCK1|NEDD4|CDH5|PAX6|FLVCR1|TGFBR2|CXCR3|NF1|ACVR2B|HPGD|SIX1|NOTCH1|COL4A3|BMP4|ZFAND5|WNT5A|ROCK2|HPSE|PLCG1|CYR61|LUZP1|APOH|PTGIS|ETS1|BMP7|S1PR1|PTPRM|EPHA2|IL1B|LOXL2|PITX2|CITED1|JAM3|TBX20|NTRK1|SIRT1|STRA6|MYO18B|MCAM…
GO:0022610	biological adhesion	biological_process	0.0002753	0.025185	164	3335	684	19295	ENSOARG00000001922,ENSOARG00000005780,ENSOARG00000014342,ENSOARG00000015818,ENSOARG00000002599,ENSOARG00000018844,ENSOARG00000000327,ENSOARG00000001816,ENSOARG00000011072,ENSOARG00000018774,ENSOARG00000013912,ENSOARG00000000517,ENSOARG00000018034,ENSOARG00000000917,ENSOARG00000005150,ENSOARG00000016707,ENSOARG00000020828,ENSOARG00000015284,ENSOARG00000020803,ENSOARG00000000450,ENSOARG00000021064,…	CYTH3|EMP2|BCL2L11|LMO7|-|PCDHB14|LAMA1|ADAM9|LYVE1|PCDHAC2|-|ADGRG1|ZYX|-|ONECUT2|MAEA|IL1RN|P2RY12|TLN2|S100A8|FERMT2|CX3CL1|FN1|ITGB5|CLSTN3|LYN|ITGB2|ANXA9|MYL9|ANGPT1|BCAS3|C1QTNF1|SPP1|PRKX|TNFRSF18|CLSTN1|THBS3|NOTCH1|WNT5A|SOX9|-|RHOD|ILK|KNG1|DLC1|PTPRM|BMP7|UBASH3B|IL1B|ADAMTS18|CELSR2|MSN|CDHR1|APOA1|CDH20|TRIOBP|PCDH18|EPHB1|GPM6B|THBS1|PCDHB1|TBX18|MEGF10|FAT3|COL18A1|CDK6|PARVB|LDB1…
GO:0007155	cell adhesion	biological_process	0.0002816	0.025482	163	3335	679	19295	ENSOARG00000019329,ENSOARG00000020222,ENSOARG00000004271,ENSOARG00000014778,ENSOARG00000012367,ENSOARG00000015284,ENSOARG00000020803,ENSOARG00000000450,ENSOARG00000021064,ENSOARG00000000123,ENSOARG00000003193,ENSOARG00000008896,ENSOARG00000002590,ENSOARG00000007130,ENSOARG00000006215,ENSOARG00000020891,ENSOARG00000015847,ENSOARG00000015100,ENSOARG00000016753,ENSOARG00000015818,ENSOARG00000018844,…	FN1|ITGB5|CLSTN3|LYN|ITGB2|P2RY12|TLN2|S100A8|FERMT2|CX3CL1|C1QTNF1|PRKX|SPP1|CLSTN1|TNFRSF18|ANXA9|MYL9|ANGPT1|BCAS3|LMO7|PCDHB14|-|LAMA1|ADAM9|LYVE1|PCDHAC2|CYTH3|EMP2|BCL2L11|ZYX|ONECUT2|-|MAEA|IL1RN|-|ADGRG1|MEGF10|FAT3|CDK6|COL18A1|PCDH18|EPHB1|GPM6B|TBX18|THBS1|PCDHB1|CRNN|TDGF1|PPAP2B|PARVB|LDB1|POSTN|COL11A1|OLFM4|-|RHOD|ILK|KNG1|DLC1|THBS3|NOTCH1|WNT5A|SOX9|CDH20|APOA1|TRIOBP|PTPRM|BMP7|…
GO:0031175	neuron projection development	biological_process	0.00028077	0.025482	122	3335	479	19295	ENSOARG00000016191,ENSOARG00000013198,ENSOARG00000020889,ENSOARG00000015720,ENSOARG00000009770,ENSOARG00000009443,ENSOARG00000015136,ENSOARG00000011571,ENSOARG00000005941,ENSOARG00000018046,ENSOARG00000013596,ENSOARG00000006703,ENSOARG00000017879,ENSOARG00000009438,ENSOARG00000010601,ENSOARG00000008094,ENSOARG00000008246,ENSOARG00000001468,ENSOARG00000006159,ENSOARG00000012503,ENSOARG00000003291,…	PAX6|UCHL1|NEDD4|CLMN|DPYSL2|SRCIN1|KLHL1|PQBP1|TNC|CAPRIN1|COBL|SPTBN4|CUX2|APOE|LRRC4C|EPHB1|RB1|MAPK8|CAMK1|DTNBP1|DISC1|TBR1|PTPRO|RASGRF1|FAT3|NCAM1|SPOCK1|KIRREL3|MICALL2|CNTN2|LHX2|LAMA2|DAB1|PTPRM|BMP7|BTBD3|RYK|FSHR|-|BDNF|ARHGEF28|ETV4|FGFR3|ANK3|WNT5A|VASP|NOTCH1|ADCYAP1|DRAXIN|FOXB1|HERC1|ABI2|EXT1|MYO6|ULK1|MAP2|APC|MYH10|TUBB3|MAP2K1|RAB17|VAX2|SIPA1L1|CHODL|BCL11A|TNR|SEMA4A|-|RAB1…
GO:0002521	leukocyte differentiation	biological_process	0.00028389	0.025552	88	3335	351	19295	ENSOARG00000006281,ENSOARG00000018572,ENSOARG00000010199,ENSOARG00000008091,ENSOARG00000011272,ENSOARG00000008246,ENSOARG00000001006,ENSOARG00000002271,ENSOARG00000008208,ENSOARG00000007895,ENSOARG00000017058,ENSOARG00000009518,ENSOARG00000015950,ENSOARG00000012870,ENSOARG00000011582,ENSOARG00000002882,ENSOARG00000001779,ENSOARG00000018638,ENSOARG00000001783,ENSOARG00000009401,ENSOARG00000006094,…	BAD|CDK6|EGR3|HLA-DOA|PRDM1|RB1|ZBTB1|HAX1|CR2|FOXJ1|POU1F1|SOX4|NKAP|MAPK14|CYP26B1|TSHR|NDFIP1|FOXN1|FOS|PTGER4|TNFRSF11A|PIK3R1|BATF|TCF3|ATM|CD28|APC|NF1|TGFBR2|AZI2|IKZF3|BMP4|TNFSF4|-|CAMK4|ZAP70|PPARG|DTX1|FAM213A|BCL6|CD3D|GNAS|HCLS1|SOS1|UBASH3B|FSHR|ITPKB|EPHA2|LYN|PRDM16|ONECUT1|IFNG|NTRK1|NCKAP1L|PTPN2|ATP7A|LTBR|FZD5|GATA3|CSF1R|TESPA1|RELB|IL4R|FLT3LG|SOCS5|SEMA4A|BCL11A|FAS|SFRP1|G…
GO:0048585	negative regulation of response to stimulus	biological_process	0.00030615	0.027262	198	3335	885	19295	ENSOARG00000013288,ENSOARG00000002526,ENSOARG00000014598,ENSOARG00000019041,ENSOARG00000017616,ENSOARG00000012928,ENSOARG00000011437,ENSOARG00000020828,ENSOARG00000002738,ENSOARG00000015479,ENSOARG00000007785,ENSOARG00000015177,ENSOARG00000017147,ENSOARG00000005150,ENSOARG00000007197,ENSOARG00000007440,ENSOARG00000018066,ENSOARG00000008063,ENSOARG00000006023,ENSOARG00000004089,ENSOARG00000006942,…	PKHD1|TAOK3|SOX2|ADRBK2|RFX4|HSPA5|TBC1D10C|IL1RN|MTOR|P2RX7|HTRA1|IFIT1|NCOR1|ONECUT2|KIF26A|GRIN3A|QSOX1|HEY1|ERBB2IP|CREBRF|SHH|TLE1|C4BPB|NR1D1|DRD2|NOG|DDIT4L|ULK3|TRIM33|TCF7L2|SFRP1|PSME3|TMBIM6|YBX3|IL6ST|SOCS5|CREB3|MKKS|CHRDL2|SOCS2|NKD2|BARX1|BICC1|CX3CL1|PTPN2|GATA3|AKT1S1|SORL1|PRDM16|HMOX1|LYN|LRP4|TWIST1|RNF126|PPM1B|PGAP2|GRK4|POLQ|IL1B|BMP7|UBASH3B|ETS1|VASN|APOA1|PTGIS|TOB1|WNT5…
GO:0045597	positive regulation of cell differentiation	biological_process	0.00030804	0.027285	116	3335	480	19295	ENSOARG00000020884,ENSOARG00000014071,ENSOARG00000020596,ENSOARG00000002586,ENSOARG00000015118,ENSOARG00000020487,ENSOARG00000007578,ENSOARG00000014336,ENSOARG00000016562,ENSOARG00000008224,ENSOARG00000010126,ENSOARG00000001142,ENSOARG00000018039,ENSOARG00000020050,ENSOARG00000013102,ENSOARG00000016764,ENSOARG00000001345,ENSOARG00000009626,ENSOARG00000001408,ENSOARG00000017258,ENSOARG00000014726,…	FNDC5|TRIOBP|EIF4G1|APOA1|BDNF|BCL6|SCIN|CYR61|GNAS|DAB1|LOXL2|ITPKB|BMP7|HCLS1|ETS1|FRZB|TPH1|MSR1|ACVR2B|ILK|TGFBR2|APC|TCF12|FGFR3|CDON|TNFSF4|SOX9|BMP4|NOTCH1|ZAP70|PPARG|DMBT1|CYP26B1|CAPRIN1|SERPINF1|NKAP|MAPK14|FOS|PAX6|OLFM4|KDF1|CALR|ARNTL|ACVR1|DISC1|MEF2C|BAD|HOXB4|WIF1|ANKRD54|EGR3|IRX3|HAX1|CUX2|ASPM|ZBTB1|PRDM1|RB1|FOXJ1|TP63|IGF1|CAMK1|RAMP2|MTOR|DSCAM|LCK|NCOA1|FBN2|RASGRP1|VDR|ST…
GO:0001525	angiogenesis	biological_process	0.00031083	0.027387	75	3335	284	19295	ENSOARG00000003452,ENSOARG00000001370,ENSOARG00000003199,ENSOARG00000008094,ENSOARG00000020058,ENSOARG00000003271,ENSOARG00000010199,ENSOARG00000015262,ENSOARG00000012103,ENSOARG00000007169,ENSOARG00000013346,ENSOARG00000012584,ENSOARG00000011276,ENSOARG00000007733,ENSOARG00000005777,ENSOARG00000014945,ENSOARG00000008819,ENSOARG00000007106,ENSOARG00000008117,ENSOARG00000014232,ENSOARG00000012870,…	RAMP2|CHI3L1|SHC1|EPHB1|THBS1|EGLN1|EGR3|SERPINE1|ADGRB3|KLF4|CCL24|COL18A1|GTF2I|ACVR1|CCBE1|EPGN|ROCK1|HOXB3|TDGF1|SERPINF1|MAPK14|NOTCH1|COL4A3|BMP4|HPSE|ROCK2|WNT5A|CXCR3|TGFBR2|NF1|S1PR1|PTPRM|ETS1|LOXL2|EPHA2|IL1B|PITX2|CYR61|PLCG1|APOH|PTGIS|FZD5|MCAM|EPHB4|CX3CL1|JAM3|TBX20|NTRK1|SIRT1|ANGPT1|SEMA4A|OVOL2|SLIT2|FLT1|SULF1|BTG1|ELK3|PRKX|ESM1|TIE1|PIK3R6|NFATC3|SHH|CALCRL|EMP2|HEY1|CRHR2|A…
GO:0071495	cellular response to endogenous stimulus	biological_process	0.00032651	0.028619	133	3335	549	19295	ENSOARG00000010557,ENSOARG00000006676,ENSOARG00000016099,ENSOARG00000019184,ENSOARG00000010199,ENSOARG00000007393,ENSOARG00000006526,ENSOARG00000000156,ENSOARG00000011542,ENSOARG00000016366,ENSOARG00000001783,ENSOARG00000006903,ENSOARG00000006063,ENSOARG00000000829,ENSOARG00000006055,ENSOARG00000005870,ENSOARG00000011449,ENSOARG00000000945,ENSOARG00000008282,ENSOARG00000014726,ENSOARG00000013955,…	FGF17|ESRRA|MEF2C|SORT1|EGR3|NDST1|AKT2|PRKCD|KLB|HSP90B1|FOS|SLC26A3|EIF4EBP2|ACACA|SORBS1|PIK3R1|PRLR|NSMF|NCOA5|TGFBR2|H2AFZ|LAMTOR4|PTGER2|NFKB1|GLG1|ITGA3|PDXP|HCN4|PLCG1|GRB2|HTRA3|EIF4EBP1|ONECUT1|SIRT1|ZNF703|HTR1B|DLX5|RAMP3|CITED1|TGFB3|NPC1|MMP2|CCDC62|SULF1|SLIT2|PPARA|NR4A2|LRIT3|CRHR2|NPNT|AGRP|SMYD3|FGFR2|STXBP4|SPATA5|FBN2|CD109|STAT5B|PTPN11|DENND4C|PRKCQ|AQP9|GHSR|BAD|THBS1|GNRH…
GO:0050790	regulation of catalytic activity	biological_process	0.00038688	0.033733	289	3335	1339	19295	ENSOARG00000002916,ENSOARG00000012160,ENSOARG00000020487,ENSOARG00000011059,ENSOARG00000014336,ENSOARG00000013772,ENSOARG00000016888,ENSOARG00000001411,ENSOARG00000014671,ENSOARG00000014726,ENSOARG00000013279,ENSOARG00000020525,ENSOARG00000018822,ENSOARG00000020179,ENSOARG00000020377,ENSOARG00000008069,ENSOARG00000007385,ENSOARG00000005950,ENSOARG00000007284,ENSOARG00000005522,ENSOARG00000009653,…	-|-|BCL6|CENPE|CYR61|ADRB1|IQGAP2|PRKAB1|NF1|TGFBR2|TRIO|COL4A3|TNNT2|PPT1|DLG1|TEAD1|CCS|ARAP1|ARHGAP10|SIPA1L3|RGS2|HSP90B1|RBL2|PIK3R1|PPM1F|SELE|ALDOB|SERPINE1|GADD45G|ERN2|MDFI|-|SORT1|BCAR3|MAPK8|SHC1|FGFR2|SMYD3|CD109|MAD2L2|NLRC4|PTPN11|NAIP|CEMIP
GO:0035270	endocrine system development	biological_process	0.00039141	0.033951	31	3335	98	19295	ENSOARG00000013779,ENSOARG00000015400,ENSOARG00000021069,ENSOARG00000004403,ENSOARG00000013941,ENSOARG00000017058,ENSOARG00000006942,ENSOARG00000009518,ENSOARG00000021129,ENSOARG00000020928,ENSOARG00000004078,ENSOARG00000018572,ENSOARG00000017850,ENSOARG00000006281,ENSOARG00000013752,ENSOARG00000014671,ENSOARG00000012352,ENSOARG00000013052,ENSOARG00000016191,ENSOARG00000014667,ENSOARG00000014598,…	SOX9|WNT5A|BMP4|ARID5B|GATA3|POU1F1|SHH|SOX4|SIX1|ONECUT1|STRA6|CDK6|DRD2|BAD|NOG|NF1|TCF7L2|GLI2|PAX6|PITX1|SOX2|PITX2|TG|GLI1|GIPR|ARNTL|APOA1|CRHR1|LY6E|ONECUT2|HOXB3|
GO:0014070	response to organic cyclic compound	biological_process	0.000398	0.034345	85	3335	333	19295	ENSOARG00000020025,ENSOARG00000004444,ENSOARG00000006903,ENSOARG00000013898,ENSOARG00000013402,ENSOARG00000016366,ENSOARG00000019272,ENSOARG00000006676,ENSOARG00000006281,ENSOARG00000004519,ENSOARG00000001833,ENSOARG00000000664,ENSOARG00000012875,ENSOARG00000008101,ENSOARG00000017630,ENSOARG00000013947,ENSOARG00000019006,ENSOARG00000018039,ENSOARG00000020866,ENSOARG00000021060,ENSOARG00000019591,…	PELI1|THRB|SLC26A3|NR1H2|PTGFR|HSP90B1|-|ESRRA|BAD|CARD9|PANX1|ACSBG1|BLM|OSBPL7|NR2F6|PDXP|HCN4|BMP7|IL1B|RORC|AGO1|TGFBR2|AGO2|SERPINB9|BMP4|H2AFZ|ITPR2|AGO4|CHRNB4|ZC3HAV1|PPARG|NFKB1|DGKQ|PTGER2|P2RX1|SPP1|MAPK1|SOCS2|CYP1A1|SLIT2|CITED4|PPP5C|BCAS3|PLA2G4F|PPARA|SRRT|ZNF703|HMOX1|SIRT1|GABRG2|NR2C1|GLI2|CITED1|RAMP3|-|KCNJ8|TGFB3|ADCY6|AKAP9|NR1D2|CCDC62|GATA3|NPC1|P2RX7|IL1RN|SMYD3|IFIT1|AS…
GO:0030278	regulation of ossification	biological_process	0.00041841	0.035921	42	3335	143	19295	ENSOARG00000021190,ENSOARG00000003820,ENSOARG00000021069,ENSOARG00000009750,ENSOARG00000008063,ENSOARG00000019963,ENSOARG00000004446,ENSOARG00000013779,ENSOARG00000015400,ENSOARG00000002865,ENSOARG00000002359,ENSOARG00000016130,ENSOARG00000001408,ENSOARG00000013752,ENSOARG00000017258,ENSOARG00000018039,ENSOARG00000010691,ENSOARG00000000708,ENSOARG00000020454,ENSOARG00000016562,ENSOARG00000017189,…	SMOC1|NOTCH1|BMP4|NPNT|HEY1|GJA1|TOB1|SOX9|WNT5A|MEPE|SFRP1|APC|ACVR2B|NOG|ILK|BMP7|S1PR1|CALCR|P3H1|GNAS|FBN2|CYR61|P2RX7|IGF1|TP63|PTCH1|GPM6B|TGFB3|TWIST1|CITED1|MEF2C|LRP4|CDK6|ACVR1|GLI1|DHRS3|IL6ST|PTGER4|FAM101B|ADRB2|OSR2|FGF23|
GO:0009968	negative regulation of signal transduction	biological_process	0.00042724	0.036423	169	3335	744	19295	ENSOARG00000013288,ENSOARG00000014598,ENSOARG00000002526,ENSOARG00000017616,ENSOARG00000019041,ENSOARG00000012928,ENSOARG00000020828,ENSOARG00000011437,ENSOARG00000007785,ENSOARG00000015479,ENSOARG00000005150,ENSOARG00000017147,ENSOARG00000007197,ENSOARG00000008063,ENSOARG00000006942,ENSOARG00000004089,ENSOARG00000006023,ENSOARG00000012299,ENSOARG00000013027,ENSOARG00000017850,ENSOARG00000013734,…	PKHD1|SOX2|TAOK3|RFX4|ADRBK2|HSPA5|IL1RN|TBC1D10C|HTRA1|P2RX7|ONECUT2|NCOR1|KIF26A|HEY1|SHH|CREBRF|ERBB2IP|TLE1|NR1D1|DRD2|DDIT4L|ULK3|NOG|TCF7L2|TRIM33|SFRP1|PSME3|IL6ST|YBX3|TMBIM6|SOCS5|CHRDL2|CREB3|SOCS2|BARX1|NKD2|BICC1|CX3CL1|PTPN2|GATA3|AKT1S1|LRP4|HMOX1|LYN|SORL1|PRDM16|TWIST1|RNF126|PPM1B|PGAP2|IL1B|GRK4|UBASH3B|BMP7|VASN|APOA1|WNT5A|FGFR3|SOX9|TOB1|BMP4|NOTCH1|PPARG|DLC1|FRZB|SH3BP4|ASP…
GO:0048048	embryonic eye morphogenesis	biological_process	0.0004333	0.036636	14	3335	30	19295	ENSOARG00000016514,ENSOARG00000018039,ENSOARG00000018896,ENSOARG00000021018,ENSOARG00000011186,ENSOARG00000011249,ENSOARG00000016191,ENSOARG00000017189,ENSOARG00000013863,ENSOARG00000016626,ENSOARG00000009754,ENSOARG00000020339,ENSOARG00000004373,ENSOARG00000004078	SP1|BMP7|FZD5|FBN1|-|VAX2|PAX6|FBN2|KDM2B|RARG|TWIST1|FRS2|RARB|STRA6|
GO:0044057	regulation of system process	biological_process	0.00044865	0.037743	102	3335	403	19295	ENSOARG00000018822,ENSOARG00000001210,ENSOARG00000001184,ENSOARG00000008262,ENSOARG00000019710,ENSOARG00000020377,ENSOARG00000008069,ENSOARG00000007080,ENSOARG00000009828,ENSOARG00000014671,ENSOARG00000006673,ENSOARG00000008405,ENSOARG00000011517,ENSOARG00000013616,ENSOARG00000011245,ENSOARG00000010408,ENSOARG00000000549,ENSOARG00000004340,ENSOARG00000020866,ENSOARG00000002586,ENSOARG00000013591,…	TNNT2|CHRM2|CHRNB4|SCN2B|GPR39|DLG1|TEAD1|CNTNAP4|AGTR2|NF1|MYO6|CASQ1|GTF2IRD1|LAMA2|NAPA|FAM19A4|PTPRM|FSHR|IL1B|APOA1|KIF5B|CHRM3|HCN4|COL14A1|ADRB1|BDNF|TNNC1|FTO|GUCY1A3|SNAP47|IGF1|OPHN1|GRIN2B|PTPRO|RASGRF1|TNNT1|DTNBP1|GTF2I|CNTN2|KCNE5|WNK3|RAB11FIP5|AGTR1|EIF4EBP2|SNCG|NRXN1|HES5|THRB|SCN10A|RGS2|NR1H2|SPTBN4|NPNT|EMP2|GJA1|SLC22A5|USP46|SREBF1|SNTA1|PAK1|PDE5A|DRD2|TCF7L2|SLC1A3|GRM5|P…
GO:0061138	morphogenesis of a branching epithelium	biological_process	0.00046341	0.03879	51	3335	180	19295	ENSOARG00000003437,ENSOARG00000009476,ENSOARG00000019372,ENSOARG00000018105,ENSOARG00000018039,ENSOARG00000001060,ENSOARG00000015323,ENSOARG00000012400,ENSOARG00000005375,ENSOARG00000005637,ENSOARG00000010626,ENSOARG00000016689,ENSOARG00000017222,ENSOARG00000021069,ENSOARG00000009750,ENSOARG00000015400,ENSOARG00000019502,ENSOARG00000013779,ENSOARG00000020377,ENSOARG00000003342,ENSOARG00000021129,…	PITX2|DLG5|VDR|TFAP2C|BMP7|KDR|GNA13|EPHA2|FGFR2|ETV4|GRB2|FAT4|SPATA5|BMP4|NPNT|WNT5A|CELSR1|SOX9|DLG1|NFATC3|SIX1|NOTCH1|SHH|ILK|PAK1|NOG|AGTR2|SFRP1|LAMA1|TGFBR2|PLXNA1|HHIP|ACVR1|SIX4|CTSZ|SPRY1|BTBD7|SLC12A2|SLIT2|MKS1|SULF1|HGF|WNT2B|TP63|IGF1|FZD5|PTCH1|FRS2|TBX20|GLI2|RDH10|
GO:0032370	positive regulation of lipid transport	biological_process	0.00047197	0.039115	13	3335	28	19295	ENSOARG00000013898,ENSOARG00000003193,ENSOARG00000002913,ENSOARG00000014541,ENSOARG00000015479,ENSOARG00000004826,ENSOARG00000007376,ENSOARG00000010625,ENSOARG00000008578,ENSOARG00000020866,ENSOARG00000019294,ENSOARG00000006094,ENSOARG00000009438	NR1H2|C1QTNF1|PON1|ATP8A1|P2RX7|SIRT1|TNFSF11|ABCG1|PTCH1|IL1B|ABCA12|TNFRSF11A|APOE|
GO:0010648	negative regulation of cell communication	biological_process	0.00047762	0.039388	175	3335	772	19295	ENSOARG00000016004,ENSOARG00000008016,ENSOARG00000013174,ENSOARG00000020386,ENSOARG00000002260,ENSOARG00000005787,ENSOARG00000015262,ENSOARG00000003341,ENSOARG00000001340,ENSOARG00000010239,ENSOARG00000005657,ENSOARG00000019404,ENSOARG00000009653,ENSOARG00000015256,ENSOARG00000000156,ENSOARG00000012870,ENSOARG00000008084,ENSOARG00000007809,ENSOARG00000013198,ENSOARG00000009870,ENSOARG00000007285,…	MCC|TNIP1|SNAI1|APOD|MDFI|WFS1|SERPINE1|IFI6|APCDD1|RNF43|TSC1|FBLN1|RGS2|TNIP3|PRKCD|MAPK14|WNK2|ARNTL|UCHL1|CALR|FAIM|DHRS3|PRL|DHX58|NF1|APC|NPHP3|OPTN|AGTR2|NCOA5|PLD2|DRAXIN|DLG1|-|BCL6|MLLT3|RGS20|MGRN1|GLG1|ITGA3|PELI3|EPHA2|TNK1|HTRA3|DAB1|PTTG1IP|TBX20|GRK5|ONECUT1|HTR1B|TIGAR|SFRP4|SIRT1|RGS12|NPC1|CNKSR3|HIC1|PHF14|ARHGEF1|RANBP9|BANK1|SLIT2|TNR|SOSTDC1|OVOL2|HELLS|ADRB2|RGS8|TRIM67|PR…
GO:0060441	epithelial tube branching involved in lung morphogenesis	biological_process	0.00049254	0.039834	12	3335	25	19295	ENSOARG00000005375,ENSOARG00000017093,ENSOARG00000016127,ENSOARG00000005790,ENSOARG00000000327,ENSOARG00000013779,ENSOARG00000019502,ENSOARG00000010036,ENSOARG00000021069,ENSOARG00000009476,ENSOARG00000006942,ENSOARG00000019683	FGFR2|SPRY1|CTSZ|RDH10|LAMA1|SOX9|CELSR1|HHIP|BMP4|DLG5|SHH|WNT2B|
GO:0065008	regulation of biological quality	biological_process	0.00048835	0.039834	464	3335	2252	19295	ENSOARG00000003571,ENSOARG00000008813,ENSOARG00000014671,ENSOARG00000012495,ENSOARG00000005639,ENSOARG00000018673,ENSOARG00000020377,ENSOARG00000020179,ENSOARG00000000223,ENSOARG00000019710,ENSOARG00000012375,ENSOARG00000009374,ENSOARG00000010075,ENSOARG00000015862,ENSOARG00000002360,ENSOARG00000011059,ENSOARG00000020487,ENSOARG00000010624,ENSOARG00000013772,ENSOARG00000010726,ENSOARG00000010451,…	LYST|NPHP3|NF1|TCF3|PLCB3|ACP5|DLG1|PPT1|DRAXIN|GPR39|MLXIPL|FBXL5|VASP|SLC9A3|HPSE|CENPE|BCL6|CEP57L1|ADRB1|SELP|-|PDXP|HCLS1|RYK|ABCA12|IQGAP2|IGF2BP1|F10|ATRX|GNAS|PDIA4|-|MTCH2|KCNE5|SERPINE1|CDC73|RAMP2|SOX4|SYT4|-|SWSAP1|GUCY1A3|CUX2|RGS2|BRWD3|ARAP1|PIK3R1|PCLO|ACACA|ZBED2|PRL|RAB11FIP5|GLRB|RAB1A|FAS|ANGPTL4|FZD4|LMOD2|CRABP2|GJA1|FBN2|DHRS9|GNA15|RAB3A|CCNB2|KDR|KCNH2|GRM5|CEMIP|NETO1|PT…
GO:0072193	ureter smooth muscle cell differentiation	biological_process	0.00049173	0.039834	4	3335	4	19295	ENSOARG00000013779,ENSOARG00000021069,ENSOARG00000006942,ENSOARG00000021129	SOX9|BMP4|SHH|SIX1|
GO:0072191	ureter smooth muscle development	biological_process	0.00049173	0.039834	4	3335	4	19295	ENSOARG00000013779,ENSOARG00000021069,ENSOARG00000006942,ENSOARG00000021129	SOX9|BMP4|SHH|SIX1|
GO:0010876	lipid localization	biological_process	0.00049865	0.040134	56	3335	206	19295	ENSOARG00000015479,ENSOARG00000014541,ENSOARG00000002586,ENSOARG00000006195,ENSOARG00000005996,ENSOARG00000011170,ENSOARG00000017050,ENSOARG00000017335,ENSOARG00000017147,ENSOARG00000005539,ENSOARG00000009565,ENSOARG00000018964,ENSOARG00000018657,ENSOARG00000017639,ENSOARG00000020866,ENSOARG00000019294,ENSOARG00000007376,ENSOARG00000017850,ENSOARG00000004175,ENSOARG00000009626,ENSOARG00000018133,…	P2RX7|ATP8A1|APOA1|ALKBH7|LDLRAP1|CRHR1|SLC27A6|OSBPL6|NCOR1|MEST|PTPN11|STAT5B|APOL6|LDLR|IL1B|ABCA12|TNFSF11|DRD2|FZD4|MSR1|CFTR|OSBPL9|ABCA5|MFSD2A|-|LIPC|SHH|PPARG|-|AKT2|STX12|PRKCD|NR1H2|C1QTNF1|-|PON1|ACVR1C|TNFRSF11A|ABCG1|PLA2G4F|SOAT1|PPARA|SIRT1|-|MTTP|SLC27A2|STAR|OSBPL7|THBS1|APOE|PTPN2|FTO|-|PTCH1|NPC1|B4GALNT1|
GO:0040007	growth	biological_process	0.00051707	0.041221	149	3335	645	19295	ENSOARG00000020179,ENSOARG00000021129,ENSOARG00000000223,ENSOARG00000019710,ENSOARG00000007979,ENSOARG00000020129,ENSOARG00000014726,ENSOARG00000019695,ENSOARG00000004753,ENSOARG00000018105,ENSOARG00000010691,ENSOARG00000008308,ENSOARG00000016562,ENSOARG00000018617,ENSOARG00000012804,ENSOARG00000020487,ENSOARG00000014336,ENSOARG00000013772,ENSOARG00000001294,ENSOARG00000005761,ENSOARG00000010958,…	PPT1|SIX1|DRAXIN|GPR39|DMBT1|-|TGFBR2|ST7L|BAP1|TFAP2C|S1PR1|RYK|GNAS|ATRX|TNK1|BCL6|CYR61|ADRB1|GJE1|IGFBP7|SLC25A25|WFS1|PRLR|PPM1F|DPYSL2|PRL|KDF1|SLC12A2|SPTBN4|COBL|MAPK14|EVC|CRABP2|GJA1|PSRC1|MAD2L2|PTPN11|STAT5B|DSCAM|LY6E|NDNF|FGFR2|CCNB2|FOXP2|DHCR7|PLAC8|SLITRK6|MAPT|TGFB3|TBX20|PI16|AFG3L2|SIRT1|STRA6|BCL11A|TNR|DCBLD2|ADRB2|SLIT2|PLXNA3|EPB41L3|FOXS1|GJD4|PPARG|THBS3|NOTCH1|BMP4|SOX9…
GO:0060541	respiratory system development	biological_process	0.00051524	0.041221	53	3335	187	19295	ENSOARG00000021130,ENSOARG00000006674,ENSOARG00000014169,ENSOARG00000010036,ENSOARG00000018185,ENSOARG00000004859,ENSOARG00000004444,ENSOARG00000018880,ENSOARG00000016127,ENSOARG00000017093,ENSOARG00000015529,ENSOARG00000001772,ENSOARG00000001370,ENSOARG00000016514,ENSOARG00000020065,ENSOARG00000019683,ENSOARG00000006587,ENSOARG00000007895,ENSOARG00000015856,ENSOARG00000001371,ENSOARG00000018349,…	SIX4|GLI1|DISP1|HHIP|MAP2K1|HOPX|THRB|MAN2A1|CTSZ|SPRY1|MAPK1|FOXP2|CHI3L1|SP1|WDPCP|WNT2B|PHF14|FOXJ1|IGF1|DHCR7|ATP7A|GLI2|DLX5|RDH10|MAN1A2|STRA6|KDR|ABCA12|MSC|DLG5|PITX2|RAB3A|ITGA3|CUX1|FGFR2|SIX1|EDARADD|SHH|NOTCH1|TNS3|BMP4|CELSR1|FGFR3|WNT5A|SOX9|RARG|NPHP3|ADAMTS2|LAMA1|TGFBR2|ACVR2B|NOG|DNAAF1|
GO:0045582	positive regulation of T cell differentiation	biological_process	0.00052217	0.041429	19	3335	51	19295	ENSOARG00000015950,ENSOARG00000011771,ENSOARG00000018832,ENSOARG00000020968,ENSOARG00000018964,ENSOARG00000020044,ENSOARG00000001142,ENSOARG00000016171,ENSOARG00000006281,ENSOARG00000010199,ENSOARG00000014726,ENSOARG00000016133,ENSOARG00000001006,ENSOARG00000014687,ENSOARG00000002147,ENSOARG00000013646,ENSOARG00000013941,ENSOARG00000000835,ENSOARG00000006942	NKAP|TESPA1|IL4R|LCK|STAT5B|RASGRP1|ITPKB|SOCS5|BAD|EGR3|TGFBR2|NCKAP1L|ZBTB1|TNFSF4|PIK3R6|ZAP70|GATA3|PNP|SHH|
GO:0030030	cell projection organization	biological_process	0.00053436	0.041859	186	3335	785	19295	ENSOARG00000016809,ENSOARG00000016485,ENSOARG00000003291,ENSOARG00000005708,ENSOARG00000010902,ENSOARG00000013028,ENSOARG00000015313,ENSOARG00000018954,ENSOARG00000017879,ENSOARG00000007895,ENSOARG00000019338,ENSOARG00000001468,ENSOARG00000018046,ENSOARG00000005950,ENSOARG00000000156,ENSOARG00000013596,ENSOARG00000005657,ENSOARG00000006703,ENSOARG00000015720,ENSOARG00000008819,ENSOARG00000013198,…	NCAM1|PMP22|DISC1|MICALL2|RCC2|KIRREL3|SPOCK1|SNX2|CUX2|FOXJ1|IFT172|MAPK8|CAPRIN1|ARAP1|PRKCD|COBL|TSC1|SPTBN4|CLMN|ROCK1|UCHL1|PAX6|SRCIN1|DPYSL2|ABI2|DNAAF1|HERC1|MYH10|APC|MYO6|VASP|DRAXIN|CCNO|POC1B|ETV4|DAB1|LAMA2|BBS9|RYK|S1PR1|EPHA2|AFG3L2|ONECUT1|LHFPL5|C11orf63|DLX5|NTRK1|MAPT|MYO7A|TGFB3|ITGB4|WDPCP|SLITRK6|ITM2C|RAB13|CSF1R|AHI1|EPHA3|PLXNA3|SLIT2|EPB41L3|AKAP4|VAX2|CHODL|SIPA1L1|TNR|…
GO:0030301	cholesterol transport	biological_process	0.00053759	0.041859	19	3335	50	19295	ENSOARG00000008578,ENSOARG00000006942,ENSOARG00000007905,ENSOARG00000013972,ENSOARG00000020856,ENSOARG00000009438,ENSOARG00000018133,ENSOARG00000001269,ENSOARG00000009626,ENSOARG00000004826,ENSOARG00000016678,ENSOARG00000010625,ENSOARG00000017639,ENSOARG00000019294,ENSOARG00000013898,ENSOARG00000005996,ENSOARG00000002913,ENSOARG00000003303,ENSOARG00000002586	PTCH1|SHH|NPC1|ABCA5|LIPC|APOE|CFTR|STAR|MSR1|SIRT1|SOAT1|ABCG1|LDLR|ABCA12|NR1H2|LDLRAP1|PON1|STX12|APOA1|
GO:0001763	morphogenesis of a branching structure	biological_process	0.00053733	0.041859	54	3335	193	19295	ENSOARG00000005790,ENSOARG00000005153,ENSOARG00000013052,ENSOARG00000020339,ENSOARG00000020478,ENSOARG00000008578,ENSOARG00000018896,ENSOARG00000015856,ENSOARG00000019683,ENSOARG00000016727,ENSOARG00000011272,ENSOARG00000003329,ENSOARG00000008598,ENSOARG00000004787,ENSOARG00000013657,ENSOARG00000017613,ENSOARG00000017093,ENSOARG00000016127,ENSOARG00000021130,ENSOARG00000007733,ENSOARG00000010036,…	RDH10|TBX20|GLI2|FRS2|TP63|PTCH1|FZD5|IGF1|WNT2B|HGF|PRDM1|SULF1|MKS1|SLIT2|BTBD7|SLC12A2|SPRY1|CTSZ|SIX4|ACVR1|HHIP|PLXNA1|TGFBR2|LAMA1|SFRP1|DRD2|AGTR2|PAK1|NOG|ILK|SHH|NOTCH1|SIX1|NFATC3|DLG1|WNT5A|CELSR1|SOX9|BMP4|NPNT|SPATA5|FAT4|ETV4|GRB2|FGFR2|EPHA2|GNA13|TFAP2C|KDR|BMP7|VDR|RERE|PITX2|DLG5|
GO:0015918	sterol transport	biological_process	0.00053759	0.041859	19	3335	50	19295	ENSOARG00000002913,ENSOARG00000013898,ENSOARG00000005996,ENSOARG00000002586,ENSOARG00000003303,ENSOARG00000016678,ENSOARG00000010625,ENSOARG00000019294,ENSOARG00000017639,ENSOARG00000001269,ENSOARG00000018133,ENSOARG00000004826,ENSOARG00000009626,ENSOARG00000006942,ENSOARG00000008578,ENSOARG00000007905,ENSOARG00000020856,ENSOARG00000013972,ENSOARG00000009438	PON1|NR1H2|LDLRAP1|APOA1|STX12|SOAT1|ABCG1|ABCA12|LDLR|STAR|CFTR|SIRT1|MSR1|SHH|PTCH1|NPC1|LIPC|ABCA5|APOE|
GO:0007186	G-protein coupled receptor signaling pathway	biological_process	0.00054612	0.042327	244	3335	1258	19295	ENSOARG00000004210,ENSOARG00000008989,ENSOARG00000017144,ENSOARG00000011410,ENSOARG00000011938,ENSOARG00000014352,ENSOARG00000019017,ENSOARG00000014315,ENSOARG00000011516,ENSOARG00000000572,ENSOARG00000019220,ENSOARG00000019953,ENSOARG00000013598,ENSOARG00000007014,ENSOARG00000003748,ENSOARG00000002088,ENSOARG00000017267,ENSOARG00000013678,ENSOARG00000018725,ENSOARG00000000158,ENSOARG00000013638,…	NOS1|-|-|-|RXFP3|ADRB2|RGS8|HRH1|-|CYSLTR1|-|HTR1B|RGS12|OR10K2|-|GRK5|OR6A2|RAMP3|ADGRF3|EDNRB|GNG7|TRIM23|KCTD16|-|ARHGEF1|RGS7BP|-|OR6B1|RGS9|-|RGS3|-|GNA15|GNB1|-|ADGRL2|CCKBR|TAS2R42|-|GRM5|-|GNA14|OR2B11|ADGRG2|GNA13|OR4K15|CALCR|KCTD8|OR5AU1|ADGRG6|CCR8|-|-|-|CRHR2|HTR1F|CALCRL|AGRP|-|ARHGEF12|-|-|-|-|OR1J4|RGS2|PTGDR2|GLRB|-|OR4K2|-|AGTR1|GNG11|DGKH|MC3R|GPR50|-|-|ADGRB3|OR6C68|-|-|SORT1|…
GO:0040036	regulation of fibroblast growth factor receptor signaling pathway	biological_process	0.00056352	0.043474	11	3335	22	19295	ENSOARG00000010036,ENSOARG00000020058,ENSOARG00000015400,ENSOARG00000013941,ENSOARG00000013752,ENSOARG00000017093,ENSOARG00000005375,ENSOARG00000012352,ENSOARG00000003554,ENSOARG00000004537,ENSOARG00000003329	HHIP|THBS1|WNT5A|GATA3|NOG|SPRY1|FGFR2|TCF7L2|DSTYK|LRIT3|SULF1|
GO:0031589	cell-substrate adhesion	biological_process	0.00057358	0.043946	63	3335	222	19295	ENSOARG00000013934,ENSOARG00000008285,ENSOARG00000001060,ENSOARG00000007029,ENSOARG00000018034,ENSOARG00000020487,ENSOARG00000005150,ENSOARG00000014336,ENSOARG00000015342,ENSOARG00000002586,ENSOARG00000005174,ENSOARG00000014071,ENSOARG00000003820,ENSOARG00000009750,ENSOARG00000013227,ENSOARG00000005780,ENSOARG00000002360,ENSOARG00000014342,ENSOARG00000019997,ENSOARG00000014671,ENSOARG00000001816,…	FREM1|ITGA1|KDR|SPOCK2|ZYX|BCL6|ONECUT2|CYR61|NDNF|APOA1|DMP1|TRIOBP|NOTCH1|NPNT|CLASP1|EMP2|HPSE|BCL2L11|RAB1A|NF1|ADAM9|ILK|RHOD|VIT|FZD4|DLC1|RSU1|PIK3R1|PPM1F|ANGPT1|SRCIN1|ROCK1|CALR|BCAS3|OLFM4|TDGF1|EPHA3|TSC1|FBLN1|PRKX|EMILIN1|SPP1|SMOC2|MYF5|ITGB4|WDPCP|EPHB1|GPM6B|FERMT2|THBS1|COL26A1|APOD|JAM3|MICALL2|RCC2|FN1|SPOCK1|ITGB5|SERPINE1|CDK6|ITGB2|ONECUT1|ALOX15|
GO:0032970	regulation of actin filament-based process	biological_process	0.00057488	0.043946	62	3335	227	19295	ENSOARG00000005657,ENSOARG00000017153,ENSOARG00000004787,ENSOARG00000006029,ENSOARG00000006358,ENSOARG00000005950,ENSOARG00000000156,ENSOARG00000007513,ENSOARG00000020946,ENSOARG00000009682,ENSOARG00000015454,ENSOARG00000010317,ENSOARG00000005870,ENSOARG00000016753,ENSOARG00000009401,ENSOARG00000008819,ENSOARG00000020244,ENSOARG00000017977,ENSOARG00000013611,ENSOARG00000008480,ENSOARG00000006145,…	TSC1|EPHA3|SLIT2|GMFG|CSF1R|ARAP1|PRKCD|SYNPO|TMOD4|RICTOR|PPM1F|MKKS|PIK3R1|BCAS3|PTGER4|ROCK1|CAPZA3|KCNE5|JAM3|ALOX15|-|WASF1|CCL24|SWAP70|TENM1|BAIAP2|CAPG|HAX1|ARHGEF19|GPM6B|NCKAP1L|TNNC1|PPM1E|SCN1B|SCIN|GRB2|TRIOBP|PDXP|APOA1|LIMA1|MTOR|IQGAP2|KCNH2|HCLS1|PFN1|ELN|TWF2|ALMS1|CTSV|DLC1|RHOD|PAK1|SNTA1|LMOD2|DLG1|CELSR1|VASP|SCN2B|TMOD1|ROCK2|FRMD6|CLASP1|
GO:0006869	lipid transport	biological_process	0.00057875	0.044018	49	3335	174	19295	ENSOARG00000004826,ENSOARG00000002839,ENSOARG00000014738,ENSOARG00000001269,ENSOARG00000020994,ENSOARG00000008101,ENSOARG00000020058,ENSOARG00000009438,ENSOARG00000020215,ENSOARG00000008578,ENSOARG00000007905,ENSOARG00000006526,ENSOARG00000000156,ENSOARG00000003303,ENSOARG00000013898,ENSOARG00000002913,ENSOARG00000017579,ENSOARG00000003193,ENSOARG00000006094,ENSOARG00000020480,ENSOARG00000016678,…	SIRT1|-|MTTP|STAR|SLC27A2|OSBPL7|THBS1|APOE|-|PTCH1|NPC1|AKT2|PRKCD|STX12|NR1H2|PON1|-|C1QTNF1|TNFRSF11A|PLA2G4F|SOAT1|ABCG1|PPARA|DRD2|FZD4|MSR1|OSBPL9|CFTR|ABCA5|MFSD2A|-|LIPC|SHH|-|PPARG|ATP8A1|P2RX7|APOA1|CRHR1|LDLRAP1|SLC27A6|OSBPL6|NCOR1|PTPN11|APOL6|LDLR|ABCA12|IL1B|TNFSF11|
GO:0043408	regulation of MAPK cascade	biological_process	0.00058108	0.044018	104	3335	428	19295	ENSOARG00000018804,ENSOARG00000013671,ENSOARG00000006094,ENSOARG00000013198,ENSOARG00000014945,ENSOARG00000008084,ENSOARG00000010198,ENSOARG00000018382,ENSOARG00000017559,ENSOARG00000000156,ENSOARG00000017093,ENSOARG00000008117,ENSOARG00000009653,ENSOARG00000019404,ENSOARG00000000592,ENSOARG00000011542,ENSOARG00000008094,ENSOARG00000020058,ENSOARG00000009438,ENSOARG00000001370,ENSOARG00000003199,…	C1QL4|GADD45B|TNFRSF11A|UCHL1|EPGN|WNK2|FGF23|PDE6G|FGF19|PRKCD|SPRY1|TDGF1|RGS2|FBLN1|UNC5CL|KLB|EPHB1|THBS1|APOE|CHI3L1|SHC1|PTPN1|IGF1|CDK12|NLRP12|TENM1|DTNBP1|ERN2|CARD9|GADD45G|ERN1|MDFI|TNIP1|-|FSHR|BMP7|EPHA2|IL1B|TAOK1|CYR61|GRB2|BMP4|ALOX12B|FGFR3|WNT5A|CDON|ADCYAP1|LPAR1|NOX4|APC|NF1|PELI2|MAP2K1|ADRB2|SPAG9|ANGPT1|CSF1R|C1QTNF1|FLT1|BANK1|PTPN2|WNT16|LTBR|RANBP9|CNKSR3|FZD5|FRS2|LYN|S…
GO:0032268	regulation of cellular protein metabolic process	biological_process	0.00059038	0.044521	242	3335	1120	19295	ENSOARG00000006760,ENSOARG00000002924,ENSOARG00000015272,ENSOARG00000001171,ENSOARG00000009539,ENSOARG00000015904,ENSOARG00000013779,ENSOARG00000015400,ENSOARG00000004446,ENSOARG00000003265,ENSOARG00000019568,ENSOARG00000021069,ENSOARG00000003763,ENSOARG00000002334,ENSOARG00000009748,ENSOARG00000003844,ENSOARG00000020519,ENSOARG00000014362,ENSOARG00000001408,ENSOARG00000020866,ENSOARG00000004340,…	LPAR1|CCND3|RCHY1|FIZ1|ADCYAP1|FGFR3|SOX9|WNT5A|TOB1|SPRTN|AGO4|BMP4|AGO2|NSUN4|DLC1|NOX4|KNG1|RFWD2|ACVR2B|IL1B|FSHR|P3H1|UBASH3B|BMP7|CASP3|SMARCC1|KDM5A|APOA1|EIF4G1|CAMK1|OPHN1|PTPN1|IGF1|CDK12|CHI3L1|PADI6|THBS1|APOE|OSBPL7|HAX1|BLM|RB1|ANKRD54|DTNBP1|EIF2S1|BAD|TENM1|NLRP12|EPGN|ACVR1|PRKAR1A|CTDSP1|GADD45B|TNFRSF11A|FBXW11|BOLL|-|EED|PPAP2B|NR1H2|TDGF1|NDFIP1|PDE6G|PPP1R16B|FGF19|SPRY1|ARR…
GO:0051179	localization	biological_process	0.00060149	0.045155	838	3335	4253	19295	ENSOARG00000018336,ENSOARG00000018639,ENSOARG00000007506,ENSOARG00000017624,ENSOARG00000001687,ENSOARG00000005833,ENSOARG00000012204,ENSOARG00000000385,ENSOARG00000007160,ENSOARG00000015583,ENSOARG00000014031,ENSOARG00000011411,ENSOARG00000002285,ENSOARG00000014001,ENSOARG00000009053,ENSOARG00000014042,ENSOARG00000010540,ENSOARG00000013713,ENSOARG00000020492,ENSOARG00000019329,ENSOARG00000018657,…	TMBIM6|MB|-|SLC4A9|ARMCX3|ASTN2|STAU1|CACNA1B|SRP54|ATP6V1G3|PRIMA1|ATCAY|GAA|GABRG2|RNF126|MYO1B|SV2B|SEMA4C|SST|FN1|APOL6|ADGRG1|MAP4K2|RERE|SFT2D3|LDLR|SCRT1|-|-|SCFD2|ONECUT2|ASPH|FBLN5|SCN1B|CLCN6|RTP4|GRIN3A|-|ERBB2IP|CREBRF|CYTH3|NR1D1|UNC119|LAMA1|PTGER4|TNFRSF11A|-|EHD4|VSNL1|AMIGO1|SLC7A4|NDFIP1|INSIG1|LOXL4|-|-|ATG4A|PON1|TNNC1|FTO|OSBPL7|SLC22A15|THBS1|-|PADI6|RASGRF1|PTX3|RHOU|-|CCL2…
GO:0071902	positive regulation of protein serine/threonine kinase activity	biological_process	0.0006252	0.046518	49	3335	172	19295	ENSOARG00000013434,ENSOARG00000002612,ENSOARG00000016017,ENSOARG00000010504,ENSOARG00000007238,ENSOARG00000003844,ENSOARG00000004175,ENSOARG00000008069,ENSOARG00000002147,ENSOARG00000010800,ENSOARG00000006760,ENSOARG00000002924,ENSOARG00000015400,ENSOARG00000010352,ENSOARG00000014364,ENSOARG00000015479,ENSOARG00000000725,ENSOARG00000007376,ENSOARG00000019138,ENSOARG00000020866,ENSOARG00000002526,…	STRADA|MAP2K3|PDE5A|ERP29|PAK1|NOX4|FZD4|TEAD1|PIK3R6|PRDX2|LPAR1|CCND3|WNT5A|CCND2|PIM1|P2RX7|-|TNFSF11|PSRC1|IL1B|TAOK3|MAP4K2|CEMIP|RASGRP1|NEK10|PTPN11|ZEB2|ERN1|MDFI|TENM1|FRS2|SIRT1|GADD45G|ERN2|CHI3L1|SHC1|CAMK1|FZD5|PTPN1|THBS1|TDGF1|FLT1|PDE6G|CSF1R|EPGN|GADD45B|MAP2K1|TNFRSF11A|SPAG9|
GO:0072198	mesenchymal cell proliferation involved in ureter development	biological_process	0.00063836	0.047079	4	3335	4	19295	ENSOARG00000021129,ENSOARG00000006942,ENSOARG00000021069,ENSOARG00000013317	SIX1|SHH|BMP4|TBX18|
GO:0072199	regulation of mesenchymal cell proliferation involved in ureter development	biological_process	0.00063836	0.047079	4	3335	4	19295	ENSOARG00000013317,ENSOARG00000021069,ENSOARG00000006942,ENSOARG00000021129	TBX18|BMP4|SHH|SIX1|
GO:0007267	cell-cell signaling	biological_process	0.00064264	0.047186	140	3335	593	19295	ENSOARG00000007080,ENSOARG00000005639,ENSOARG00000006673,ENSOARG00000014671,ENSOARG00000000184,ENSOARG00000020179,ENSOARG00000021129,ENSOARG00000019710,ENSOARG00000013591,ENSOARG00000019006,ENSOARG00000013616,ENSOARG00000012103,ENSOARG00000003291,ENSOARG00000010199,ENSOARG00000017977,ENSOARG00000016727,ENSOARG00000017879,ENSOARG00000020478,ENSOARG00000005168,ENSOARG00000009518,ENSOARG00000004226,…	CNTNAP4|PLCB3|MYO6|NF1|CAMK4|PPT1|SIX1|GPR39|KIF5B|HCN4|LAMA2|ADGRB3|DISC1|EGR3|KCNE5|HGF|CUX2|TP63|SYT4|SOX4|NRXN1|STON2|DOC2B|RAB11FIP5|PRL|EIF4EBP2|GLRB|ARNTL|PCLO|LRRN3|FZD4|RAB1A|SLC1A3|GJA1|RAB3A|SYT1|FGFR2|STXBP4|GRM5|PTPN11|NETO1|TNFSF11|FZD2|HTR1B|IL11|NTRK1|LRRC4B|FZD5|SLITRK6|WNT2B|MAPK1|NOS1|DLL1|-|STXBP5L|HRH1|BLK|LRRTM2|TNR|CSPG5|ACVR2B|BMP4|CHRNB4|SOX9|WNT5A|DNM1|GABRG1|ADGRL3|BDNF…
GO:0030858	positive regulation of epithelial cell differentiation	biological_process	0.00065088	0.047582	15	3335	36	19295	ENSOARG00000009880,ENSOARG00000016130,ENSOARG00000016760,ENSOARG00000008899,ENSOARG00000005812,ENSOARG00000007979,ENSOARG00000018244,ENSOARG00000003820,ENSOARG00000007895,ENSOARG00000008578,ENSOARG00000021069,ENSOARG00000003892,ENSOARG00000013779,ENSOARG00000019372,ENSOARG00000016191	ZEB2|APC|BTG1|SFRP4|H2AFY2|DMBT1|OVOL2|NOTCH1|FOXJ1|PTCH1|BMP4|KDF1|SOX9|VDR|PAX6|
GO:0030097	hemopoiesis	biological_process	0.00066284	0.048246	133	3335	577	19295	ENSOARG00000018572,ENSOARG00000006281,ENSOARG00000007067,ENSOARG00000014355,ENSOARG00000002271,ENSOARG00000008246,ENSOARG00000011272,ENSOARG00000017058,ENSOARG00000016514,ENSOARG00000001779,ENSOARG00000011582,ENSOARG00000002882,ENSOARG00000015950,ENSOARG00000006094,ENSOARG00000009401,ENSOARG00000001812,ENSOARG00000017427,ENSOARG00000018199,ENSOARG00000014591,ENSOARG00000009952,ENSOARG00000011894,…	CDK6|BAD|HOXB4|ANKRD54|HAX1|RB1|PRDM1|POU1F1|SP1|NDFIP1|CYP26B1|TSHR|NKAP|TNFRSF11A|PTGER4|BATF|LDB1|TCAF2|AZI2|FLVCR1|ATM|WNT5A|TNFSF4|BMP4|DTX1|NOTCH1|PPARG|PIP4K2A|CD3D|CASP3|ITPKB|UBASH3B|ETS1|FSHR|PRDM16|LYN|IFNG|ATP7A|PTPN2|GATA3|TESPA1|PRKX|IL4R|RELB|MB|SOCS5|ANGPT1|MYO1E|DYRK3|PDCD2|SFRP1|RARG|GAB3|SHH|TNFSF8|PIK3R6|MTOR|LCK|MAEA|NCOR1|RASGRP1|EBP|SIN3A|ROGDI|CDC73|KLF4|KIRREL3|SERPINB12|…
GO:0048667	cell morphogenesis involved in neuron differentiation	biological_process	0.00069282	0.049404	90	3335	342	19295	ENSOARG00000011249,ENSOARG00000018185,ENSOARG00000014989,ENSOARG00000021199,ENSOARG00000005579,ENSOARG00000014202,ENSOARG00000001663,ENSOARG00000004319,ENSOARG00000004787,ENSOARG00000006843,ENSOARG00000020347,ENSOARG00000018349,ENSOARG00000011303,ENSOARG00000013610,ENSOARG00000017171,ENSOARG00000020065,ENSOARG00000013941,ENSOARG00000004702,ENSOARG00000001770,ENSOARG00000012431,ENSOARG00000013052,…	VAX2|MAP2K1|TUBB3|SIPA1L1|SEMA4A|TNR|BCL11A|PLXNA3|SLIT2|NUMBL|FBXO45|ATP7A|MAPT|MYO7A|SLITRK6|WDPCP|GATA3|LRP4|AFG3L2|LHFPL5|GLI2|RAP2A|FN1|DLX5|NTRK1|TWF2|RERE|PTPN11|NTNG1|ISPD|CLRN1|RAB3A|MARK2|FGFR2|SCN1B|DSCAM|CRABP2|RND2|SS18L1|SLITRK2|DCX|LGI1|SHH|UNK|CNP|ETV1|NOG|DRD2|SEMA4F|SLC1A3|NR4A2|NEDD4|PAX6|UCHL1|PQBP1|SRCIN1|DPYSL2|CAPRIN1|COBL|SPTBN4|RB1|EPHB1|LRRC4C|CUX2|MAPK8|PTPRO|CNTN2|DAB1…
GO:0060562	epithelial tube morphogenesis	biological_process	0.00068416	0.049404	75	3335	290	19295	ENSOARG00000016434,ENSOARG00000018244,ENSOARG00000021130,ENSOARG00000008418,ENSOARG00000005108,ENSOARG00000014844,ENSOARG00000016127,ENSOARG00000008896,ENSOARG00000004787,ENSOARG00000019683,ENSOARG00000013941,ENSOARG00000008578,ENSOARG00000005790,ENSOARG00000009880,ENSOARG00000013713,ENSOARG00000013052,ENSOARG00000009754,ENSOARG00000005153,ENSOARG00000019372,ENSOARG00000015323,ENSOARG00000008653,…	LBX1|OVOL2|SIX4|SOSTDC1|DLL1|KIF3A|CTSZ|PRKX|SLIT2|WNT2B|GATA3|PTCH1|RDH10|ZEB2|SEMA4C|GLI2|TWIST1|TBX20|VDR|GNA13|FZD2|PFN1|KDR|FGFR2|SPATA5|FAT4|KDM2B|GJA1|NPNT|SHH|NFATC3|LGR5|PAK1|NOG|LAMA1|SFRP1|RARG|HHIP|ACVR1|SPRY1|COBL|MKS1|TSC1|SLC12A2|HES5|IGF1|IFT172|SOX4|IRX3|RGMA|PITX2|DLG5|LHX2|EPHA2|BMP7|TFAP2C|LUZP1|SALL4|ETV4|WNT5A|CELSR1|VASP|SOX9|BMP4|-|NOTCH1|TEAD1|DLG1|SIX1|AGTR2|DNAAF1|DLC1|…
GO:0042327	positive regulation of phosphorylation	biological_process	0.00069351	0.049404	111	3335	462	19295	ENSOARG00000014726,ENSOARG00000007619,ENSOARG00000003844,ENSOARG00000001408,ENSOARG00000017258,ENSOARG00000002924,ENSOARG00000006760,ENSOARG00000009539,ENSOARG00000001171,ENSOARG00000008069,ENSOARG00000020377,ENSOARG00000010352,ENSOARG00000013779,ENSOARG00000015904,ENSOARG00000015400,ENSOARG00000012075,ENSOARG00000021069,ENSOARG00000011059,ENSOARG00000014336,ENSOARG00000020866,ENSOARG00000018039,…	TGFBR2|BTBD10|NOX4|ACVR2B|ILK|CCND3|LPAR1|ADCYAP1|FIZ1|TEAD1|DLG1|CCND2|SOX9|FGFR3|WNT5A|CDON|BMP4|CENPE|CYR61|IL1B|BMP7|ARL2BP|HCLS1|DAB1|WNK3|MDFI|PECAM1|-|ERN1|ERN2|GADD45G|TENM1|PTPN1|IGF1|CAMK1|SHC1|CHI3L1|HAX1|THBS1|BCAR3|HGF|PPAP2B|HES5|TDGF1|AKT2|PDE6G|FGF19|EPGN|PRLR|ACVR1|TNFRSF11A|GADD45B|-|MAP2K3|RAP2C|ADAM9|UNC119|STRADA|FZD4|PAK1|ERP29|PDE5A|PRDX2|PIK3R6|PIM1|EMP2|DSCAM|LCK|DOK7|-|S…
GO:0060828	regulation of canonical Wnt receptor signaling pathway	biological_process	0.00070418	0.049895	41	3335	137	19295	ENSOARG00000008813,ENSOARG00000002359,ENSOARG00000016130,ENSOARG00000013752,ENSOARG00000014558,ENSOARG00000017258,ENSOARG00000016764,ENSOARG00000012718,ENSOARG00000000223,ENSOARG00000003820,ENSOARG00000006942,ENSOARG00000015400,ENSOARG00000015904,ENSOARG00000013779,ENSOARG00000014289,ENSOARG00000017554,ENSOARG00000005375,ENSOARG00000020221,ENSOARG00000004352,ENSOARG00000000654,ENSOARG00000016384,…	NPHP3|SFRP1|APC|NOG|LGR5|ILK|FRZB|NFKB1|DRAXIN|NOTCH1|SHH|WNT5A|FGFR3|SOX9|MLLT3|UBR5|FGFR2|USP34|SIAH2|MAD2L2|CDK14|SOX2|TNKS|DLX5|MCC|PTPRO|SFRP4|ZNF703|LRP4|SOX4|FZD5|WNT2B|ASPM|BICC1|NKD2|MKS1|MAPK14|ARNTL|ZBED2|SOSTDC1|GLI1|
GO:0033077	T cell differentiation in thymus	biological_process	0.00070636	0.049895	23	3335	68	19295	ENSOARG00000013646,ENSOARG00000013941,ENSOARG00000018896,ENSOARG00000007895,ENSOARG00000006942,ENSOARG00000021069,ENSOARG00000001930,ENSOARG00000001006,ENSOARG00000001463,ENSOARG00000010199,ENSOARG00000018277,ENSOARG00000016130,ENSOARG00000014866,ENSOARG00000012495,ENSOARG00000018572,ENSOARG00000001142,ENSOARG00000008423,ENSOARG00000009172,ENSOARG00000020044,ENSOARG00000018964,ENSOARG00000018638,…	ZAP70|GATA3|FZD5|FOXJ1|SHH|BMP4|PTPN2|ZBTB1|-|EGR3|CD28|APC|FAS|TCF3|CDK6|ITPKB|SOS1|CD3D|RASGRP1|STAT5B|FOXN1|NKAP|TESPA1|
GO:0048729	tissue morphogenesis	biological_process	0.00074744	0.052575	117	3335	492	19295	ENSOARG00000014844,ENSOARG00000005108,ENSOARG00000004431,ENSOARG00000008896,ENSOARG00000016127,ENSOARG00000003329,ENSOARG00000007134,ENSOARG00000015731,ENSOARG00000004787,ENSOARG00000016434,ENSOARG00000008418,ENSOARG00000021130,ENSOARG00000018244,ENSOARG00000020339,ENSOARG00000017779,ENSOARG00000005790,ENSOARG00000009754,ENSOARG00000005153,ENSOARG00000013052,ENSOARG00000013713,ENSOARG00000009880,…	KIF3A|DLL1|XIRP2|PRKX|CTSZ|SULF1|HOXB2|DLG3|SLIT2|LBX1|SOSTDC1|SIX4|OVOL2|FRS2|MYL2|RDH10|TWIST1|TBX20|GLI2|SEMA4C|ZEB2|ATP7A|FREM2|FZD5|GATA3|PTCH1|WNT2B|ITGB4|FGFR2|SPATA5|LY6E|FAT4|KDM2B|VDR|FZD2|GNA13|KDR|PFN1|NOG|PAK1|LGR5|LAMA1|RARG|SFRP1|GJA1|NPNT|HEY1|SHH|NFATC3|VPS52|TNC|MYF5|SPRY1|COBL|TSC1|TCF15|MKS1|HES5|SLC12A2|BTBD7|ARHGAP12|PRKAR1A|KDF1|HHIP|COL11A1|ACVR1|HOXB4|KLF4|SNAI1|EXT2|IRX3…
GO:0060324	face development	biological_process	0.00075788	0.052919	17	3335	42	19295	ENSOARG00000013752,ENSOARG00000004078,ENSOARG00000012352,ENSOARG00000016626,ENSOARG00000004499,ENSOARG00000012740,ENSOARG00000015400,ENSOARG00000002050,ENSOARG00000004403,ENSOARG00000006897,ENSOARG00000018035,ENSOARG00000008050,ENSOARG00000016594,ENSOARG00000007106,ENSOARG00000009565,ENSOARG00000002241,ENSOARG00000010317	NOG|STRA6|TCF7L2|RARG|DLX5|ZFAND5|WNT5A|TGFB3|ARID5B|CRISPLD1|MMP2|PAX9|ASPH|HOXB3|PTPN11|CSRNP1|MKKS|
GO:0051246	regulation of protein metabolic process	biological_process	0.00075866	0.052919	271	3335	1274	19295	ENSOARG00000004175,ENSOARG00000003216,ENSOARG00000018615,ENSOARG00000012473,ENSOARG00000002612,ENSOARG00000013434,ENSOARG00000015536,ENSOARG00000009565,ENSOARG00000000654,ENSOARG00000019138,ENSOARG00000001060,ENSOARG00000007581,ENSOARG00000004482,ENSOARG00000006251,ENSOARG00000004836,ENSOARG00000013398,ENSOARG00000016133,ENSOARG00000000158,ENSOARG00000011725,ENSOARG00000001045,ENSOARG00000009880,…	FZD4|TRIM67|SAMD9|RAP2C|MAP2K3|STRADA|CEMIP|PTPN11|MAD2L2|PSRC1|KDR|IL31RA|SMYD3|CD109|CTDSP2|BANK1|NCKAP1L|EDNRB|PPM1E|DNAJC1|ZEB2|CCNT1|MRE11A|RICTOR|-|NOS1|PURA|SLIT2|KLHL25|MLXIPL|TEAD1|DLG1|PRKAB1|TGFBR2|NF1|TIA1|IGF2BP1|EIF4EBP1|HCLS1|HSP90AB1|CYR61|BCL6|CENPE|BCAR3|-|TRPS1|SHC1|SOX4|MAPK8|ERN2|GADD45G|SERPINE1|ASB9|-|PECAM1|MDFI|ZBED2|PPM1F|PELI1|PLAT|USP5|RBM4B|RGS2|PIM1|CREBRF|UNK|SHH|PA…
GO:0043405	regulation of MAP kinase activity	biological_process	0.00078098	0.05425	49	3335	175	19295	ENSOARG00000014945,ENSOARG00000013198,ENSOARG00000018185,ENSOARG00000003144,ENSOARG00000006094,ENSOARG00000009653,ENSOARG00000008117,ENSOARG00000012180,ENSOARG00000017093,ENSOARG00000000156,ENSOARG00000018382,ENSOARG00000013427,ENSOARG00000018896,ENSOARG00000011220,ENSOARG00000003199,ENSOARG00000009438,ENSOARG00000020058,ENSOARG00000002260,ENSOARG00000014398,ENSOARG00000009880,ENSOARG00000018274,…	EPGN|UCHL1|MAP2K1|SPAG9|TNFRSF11A|RGS2|TDGF1|FLT1|SPRY1|PRKCD|PDE6G|PTPN1|FZD5|CDK12|SHC1|APOE|THBS1|MDFI|ERN1|ZEB2|SORL1|FRS2|LYN|TENM1|ERN2|DTNBP1|TNFSF11|BMP7|IL1B|TAOK3|RASGRP1|PTPN11|NEK10|MAP4K2|P2RX7|-|PIK3R6|PRDX2|LPAR1|BMP4|WNT5A|SFRP1|MAP2K3|NF1|PAK1|ERP29|PDE5A|FZD4|NOX4|
GO:0007015	actin filament organization	biological_process	0.00078901	0.054535	65	3335	244	19295	ENSOARG00000007238,ENSOARG00000000936,ENSOARG00000011271,ENSOARG00000013227,ENSOARG00000005780,ENSOARG00000018034,ENSOARG00000007924,ENSOARG00000002738,ENSOARG00000004273,ENSOARG00000005695,ENSOARG00000005975,ENSOARG00000000654,ENSOARG00000020222,ENSOARG00000014042,ENSOARG00000012146,ENSOARG00000006145,ENSOARG00000008480,ENSOARG00000000258,ENSOARG00000011725,ENSOARG00000016133,ENSOARG00000002391,…	PAK1|LMOD2|TMOD1|CLASP1|EMP2|ZYX|PDLIM3|MTOR|CLRN1|PFN1|TWF2|MAD2L2|ITGB5|MYO1B|SWAP70|-|ALOX15|BAIAP2|PPM1E|NCKAP1L|MSRB2|GMFG|SLIT2|PPP1R9A|SYNPO|MKKS|RICTOR|TMOD4|FSCN1|DLC1|ABI2|RHOD|DLG1|VASP|GRB2|SCIN|LIMA1|PDXP|APOA1|IQGAP2|ELN|HCLS1|ALMS1|MICALL2|CCL24|WASF1|GHSR|TENM1|CAPG|FSCN2|HAX1|TSC1|HSP90B1|KCTD13|COBL|ARAP1|PRKCD|SORBS1|PIK3R1|PPM1F|FAM101B|CAPZA3|ROCK1|-|PTGER4|
GO:0043406	positive regulation of MAP kinase activity	biological_process	0.00079202	0.054535	36	3335	116	19295	ENSOARG00000012180,ENSOARG00000008117,ENSOARG00000018382,ENSOARG00000014945,ENSOARG00000018185,ENSOARG00000003144,ENSOARG00000006094,ENSOARG00000014398,ENSOARG00000009880,ENSOARG00000002260,ENSOARG00000017432,ENSOARG00000020339,ENSOARG00000014221,ENSOARG00000003199,ENSOARG00000018896,ENSOARG00000013427,ENSOARG00000020058,ENSOARG00000000725,ENSOARG00000015479,ENSOARG00000020866,ENSOARG00000007376,…	FLT1|TDGF1|PDE6G|EPGN|MAP2K1|SPAG9|TNFRSF11A|ERN1|ZEB2|MDFI|ERN2|FRS2|TENM1|SHC1|FZD5|PTPN1|THBS1|-|P2RX7|IL1B|TNFSF11|MAP4K2|NEK10|RASGRP1|PTPN11|TAOK3|MAP2K3|NOX4|FZD4|PDE5A|ERP29|PAK1|LPAR1|PRDX2|PIK3R6|WNT5A|
GO:0051128	regulation of cellular component organization	biological_process	0.00079485	0.054535	283	3335	1319	19295	ENSOARG00000013941,ENSOARG00000019329,ENSOARG00000014778,ENSOARG00000017779,ENSOARG00000007561,ENSOARG00000007234,ENSOARG00000004702,ENSOARG00000018274,ENSOARG00000000258,ENSOARG00000004271,ENSOARG00000004037,ENSOARG00000006145,ENSOARG00000016028,ENSOARG00000011833,ENSOARG00000021130,ENSOARG00000017702,ENSOARG00000016753,ENSOARG00000007130,ENSOARG00000003570,ENSOARG00000011271,ENSOARG00000014460,…	GATA3|FN1|LYN|MYL2|SNAP91|PLK2|LRP4|SORL1|BAIAP2|CLSTN3|ADNP2|-|CLASP2|CREB3|SIX4|LARP4|BCAS3|CLSTN1|LGI1|TMOD1|SS18L1|UNC119|PACSIN3|ADAM9|PAK1|PFN1|CLRN1|PKHD1|LMAN1|ASPH|INPP5J|CD53|SCN1B|MTOR|CAMK1|LRRC4C|ARHGEF19|HAX1|CNTN2|RHOU|TBR1|PTX3|WASF1|CCL24|PQBP1|EPGN|LRRN1|PTGER4|CAPZA3|MAD2L1BP|AMIGO1|INSIG1|NOTCH1|BMP4|WNT5A|ROCK2|SNX12|ERCC4|ATM|DLC1|SH3BP4|FSHR|NAPA|ADGRL3|COL14A1|BDNF|LDLRAP1…
GO:0001934	positive regulation of protein phosphorylation	biological_process	0.00081407	0.055626	108	3335	450	19295	ENSOARG00000010800,ENSOARG00000002147,ENSOARG00000014364,ENSOARG00000005780,ENSOARG00000001816,ENSOARG00000012473,ENSOARG00000002612,ENSOARG00000013434,ENSOARG00000018763,ENSOARG00000004175,ENSOARG00000016017,ENSOARG00000010504,ENSOARG00000007238,ENSOARG00000019138,ENSOARG00000012928,ENSOARG00000001060,ENSOARG00000007581,ENSOARG00000007376,ENSOARG00000009440,ENSOARG00000015536,ENSOARG00000020044,…	PRDX2|PIK3R6|PIM1|EMP2|ADAM9|RAP2C|MAP2K3|STRADA|UNC119|FZD4|PDE5A|ERP29|PAK1|PSRC1|HSPA5|KDR|IL31RA|TNFSF11|MAP4K2|CEMIP|RASGRP1|PTPN11|NEK10|MAD2L2|TAOK3|DOK7|LCK|SMYD3|-|P2RX7|MTOR|FZD5|AKAP9|NCKAP1L|CRLF1|IFNG|RAP2A|IL11|ZEB2|FRS2|LYN|SIRT1|MRE11A|ANGPT1|RICTOR|SPAG9|MAP2K1|IL6ST|TAB2|PELI2|FLT1|FLT3LG|TNFRSF18|CARD14|CD80|MAPK1|CSF1R|LPAR1|CCND3|TEAD1|DLG1|ADCYAP1|FIZ1|FGFR3|WNT5A|CDON|SOX9|…
GO:0016055	Wnt receptor signaling pathway	biological_process	0.00083241	0.056648	69	3335	264	19295	ENSOARG00000003291,ENSOARG00000020651,ENSOARG00000009257,ENSOARG00000007169,ENSOARG00000016004,ENSOARG00000002260,ENSOARG00000014713,ENSOARG00000010239,ENSOARG00000009518,ENSOARG00000001340,ENSOARG00000002229,ENSOARG00000012870,ENSOARG00000008598,ENSOARG00000007826,ENSOARG00000008117,ENSOARG00000001810,ENSOARG00000017427,ENSOARG00000006674,ENSOARG00000007809,ENSOARG00000016764,ENSOARG00000017258,…	DISC1|PTPRO|CDC73|KLF4|MCC|MDFI|ASPM|RNF43|SOX4|APCDD1|PTPRU|MAPK14|MKS1|PPAP2B|TDGF1|ZBED2|LDB1|GLI1|ARNTL|FRZB|ILK|MBD2|APC|NPHP3|CELSR1|SOX9|FGFR3|WNT5A|NOTCH1|NFKB1|DRAXIN|TLE4|USP34|ITGA3|MLLT3|CDK14|PITX2|RYK|LGR6|LRP4|SFRP4|ZNF703|DLX5|ZEB2|FERMT2|WNT16|HIC1|FZD5|GATA3|WNT2B|SULF1|NKD2|BARX1|BICC1|SOSTDC1|FZD4|NOG|LGR5|SFRP1|TCF7L2|SHH|FGFR2|UBR5|TNKS|MAD2L2|SOX2|GSC|FZD2|SIAH2|
GO:0002009	morphogenesis of an epithelium	biological_process	0.00085066	0.057648	96	3335	389	19295	ENSOARG00000007733,ENSOARG00000010036,ENSOARG00000003892,ENSOARG00000013756,ENSOARG00000013657,ENSOARG00000017613,ENSOARG00000018071,ENSOARG00000008598,ENSOARG00000005657,ENSOARG00000019015,ENSOARG00000017093,ENSOARG00000013596,ENSOARG00000005941,ENSOARG00000019338,ENSOARG00000020478,ENSOARG00000009518,ENSOARG00000015856,ENSOARG00000016727,ENSOARG00000013317,ENSOARG00000017964,ENSOARG00000007067,…	ACVR1|HHIP|KDF1|ARHGAP12|BTBD7|SLC12A2|HES5|MKS1|TSC1|TCF15|SPRY1|COBL|TNC|IFT172|TP63|SOX4|IGF1|HGF|TBX18|IRX3|HOXB4|TFAP2C|BMP7|EPHA2|DLG5|PITX2|LHX2|RGMA|CYR61|SALL4|ETV4|MLLT3|GRB2|LUZP1|DLG1|TEAD1|SIX1|-|NOTCH1|BMP4|CELSR1|FGFR3|VASP|WNT5A|SOX9|NPHP3|PLXNA1|TGFBR2|ILK|DNAAF1|FRZB|DLC1|AGTR2|SIX4|SOSTDC1|OVOL2|LBX1|SLIT2|HOXB2|DLG3|SULF1|CTSZ|PRKX|DLL1|KIF3A|WNT2B|PTCH1|FZD5|GATA3|FREM2|ZEB2|…
GO:0042110	T cell activation	biological_process	0.00085399	0.057648	74	3335	299	19295	ENSOARG00000001006,ENSOARG00000015856,ENSOARG00000009518,ENSOARG00000007895,ENSOARG00000018572,ENSOARG00000006281,ENSOARG00000010199,ENSOARG00000008091,ENSOARG00000020889,ENSOARG00000009401,ENSOARG00000001812,ENSOARG00000020025,ENSOARG00000011582,ENSOARG00000001779,ENSOARG00000015950,ENSOARG00000018638,ENSOARG00000001463,ENSOARG00000014687,ENSOARG00000021069,ENSOARG00000002924,ENSOARG00000007699,…	ZBTB1|IGF1|SOX4|FOXJ1|CDK6|BAD|EGR3|HLA-DOA|NEDD4|PTGER4|BATF|PELI1|CYP26B1|NDFIP1|NKAP|FOXN1|-|TNFSF4|BMP4|CCND3|DTX1|ZAP70|DLG1|TCF3|AZI2|TGFBR2|CD28|APC|CD3D|CASP3|IL1B|ITPKB|SOS1|BCL6|ATP7A|PTPN2|NCKAP1L|FZD5|GATA3|ITGB2|IFNG|IL6ST|BCL11A|SEMA4A|SOCS5|TESPA1|CD80|IL4R|HSH2D|RELB|PATZ1|ITK|PNP|SHH|PRDX2|TNFSF8|IGFBP2|PIK3R6|NFATC3|CD5|EBI3|FAS|PDE5A|RASGRP1|STAT5B|PRKCQ|PDCD1LG2|TNFSF11|IL12RB…
GO:0002088	lens development in camera-type eye	biological_process	0.00086563	0.057966	19	3335	52	19295	ENSOARG00000012301,ENSOARG00000005375,ENSOARG00000016191,ENSOARG00000017522,ENSOARG00000011186,ENSOARG00000012400,ENSOARG00000020339,ENSOARG00000014726,ENSOARG00000015904,ENSOARG00000012075,ENSOARG00000019963,ENSOARG00000011271,ENSOARG00000001294,ENSOARG00000008796,ENSOARG00000021069,ENSOARG00000016935,ENSOARG00000017171,ENSOARG00000013941,ENSOARG00000020377	GJA8|FGFR2|PAX6|BFSP1|-|EPHA2|FRS2|TGFBR2|FGFR3|CDON|GJA1|TMOD1|GJE1|MIP|BMP4|BCAR3|SLITRK6|GATA3|DLG1|
GO:0007600	sensory perception	biological_process	0.00086321	0.057966	175	3335	881	19295	ENSOARG00000011319,ENSOARG00000008989,ENSOARG00000011410,ENSOARG00000017144,ENSOARG00000008940,ENSOARG00000011516,ENSOARG00000019220,ENSOARG00000007014,ENSOARG00000003748,ENSOARG00000012431,ENSOARG00000017267,ENSOARG00000013610,ENSOARG00000001362,ENSOARG00000017171,ENSOARG00000001336,ENSOARG00000012919,ENSOARG00000013177,ENSOARG00000018569,ENSOARG00000001850,ENSOARG00000006505,ENSOARG00000004838,…	ATP6V1B1|-|-|-|LPO|-|-|OR10K2|-|LHFPL5|OR6A2|MYO7A|-|SLITRK6|OR6B1|-|RAB3A|-|GNB1|-|NIPSNAP1|TAS2R42|CEMIP|-|-|FZD2|OR2B11|OR4K15|OR5AU1|FZD4|-|SLC1A3|LRIT3|-|OTOS|-|FAM134B|-|GFY|-|TMC2|-|SPTBN4|-|OR1J4|GRXCR1|SLC12A2|-|GLRB|OR4K2|-|-|-|-|OR6C68|-|-|WFS1|-|OR10K1|OR6V1|OR51G2|-|OR52B2|-|-|-|OR6C3|MYO6|MME|-|OR2W3|-|-|GABRA5|PPT1|SIX1|-|NOB1|-|LAMC3|OR2G2|-|TAS2R40|CACNA1E|-|MC1R|-|-|-|KCNMA1|OR1…
GO:0043269	regulation of ion transport	biological_process	0.00087945	0.058625	84	3335	333	19295	ENSOARG00000013591,ENSOARG00000001700,ENSOARG00000020866,ENSOARG00000016029,ENSOARG00000018423,ENSOARG00000015744,ENSOARG00000017562,ENSOARG00000008405,ENSOARG00000011424,ENSOARG00000018199,ENSOARG00000019710,ENSOARG00000020377,ENSOARG00000004265,ENSOARG00000008262,ENSOARG00000005994,ENSOARG00000006703,ENSOARG00000001624,ENSOARG00000006526,ENSOARG00000000156,ENSOARG00000010198,ENSOARG00000011418,…	KIF5B|PLCG1|IL1B|NETO2|UBASH3B|CACNG5|CXCR3|CASQ1|FHL1|TCAF2|GPR39|DLG1|ANK3|SCN2B|TRPC1|SPTBN4|SCN10A|AKT2|PRKCD|FGF23|AMIGO1|WNK2|GRIN3B|SNCG|KCNJ6|TNFRSF11A|NEDD4|CATSPER2|-|KCNE5|WNK3|WFS1|DTNBP1|RASGRF1|NALCN|THBS1|CRHR1|FKBP1B|SCN1B|ASPH|ATP8A1|TMEM37|P2RX7|KCNH2|TNFSF11|KCNC1|CLIC2|-|CACNA1C|CEMIP|STOM|OXSR1|CFTR|PACSIN3|TRPC3|CACNG3|DRD2|SNTA1|-|SCN5A|NFATC3|GJA1|CACNA1E|KCNJ5|CACNA1B|NOS…
GO:0010996	response to auditory stimulus	biological_process	0.00088248	0.058625	6	3335	8	19295	ENSOARG00000004226,ENSOARG00000007550,ENSOARG00000004078,ENSOARG00000001772,ENSOARG00000017171,ENSOARG00000010729	NRXN1|ABHD12|STRA6|FOXP2|SLITRK6|SLC1A3|
GO:0031401	positive regulation of protein modification process	biological_process	0.00089465	0.059199	133	3335	573	19295	ENSOARG00000010800,ENSOARG00000003216,ENSOARG00000004175,ENSOARG00000013434,ENSOARG00000012473,ENSOARG00000002612,ENSOARG00000000654,ENSOARG00000015536,ENSOARG00000009565,ENSOARG00000007581,ENSOARG00000001060,ENSOARG00000007376,ENSOARG00000019138,ENSOARG00000006621,ENSOARG00000004482,ENSOARG00000016133,ENSOARG00000018896,ENSOARG00000004826,ENSOARG00000005189,ENSOARG00000009880,ENSOARG00000021097,…	PRDX2|TRIM67|FZD4|STRADA|RAP2C|MAP2K3|MAD2L2|CEMIP|PTPN11|IL31RA|KDR|TNFSF11|PSRC1|RNF180|SMYD3|NCKAP1L|FZD5|SIRT1|IL11|ZEB2|PELI2|ADRB2|RICTOR|MRE11A|CD80|CSF1R|MAPK1|NOS1|FLT3LG|FLT1|CDON|CCND2|DLG1|TEAD1|CNEP1R1|TGFBR2|DAB1|PTTG1IP|HCLS1|ARL2BP|CYR61|BCL6|CENPE|HGF|BCAR3|ARNT|SHC1|SOX4|GADD45G|DISC1|ERN2|-|ERN1|PECAM1|MDFI|WNK3|PRLR|PRKCD|PELI1|AKT2|HES5|EMP2|PIM1|PIK3R6|SREBF1|PDE5A|ERP29|PAK…
GO:0090287	regulation of cellular response to growth factor stimulus	biological_process	0.00090524	0.059664	37	3335	123	19295	ENSOARG00000009750,ENSOARG00000015400,ENSOARG00000004537,ENSOARG00000019960,ENSOARG00000012352,ENSOARG00000008249,ENSOARG00000013752,ENSOARG00000009828,ENSOARG00000004175,ENSOARG00000012928,ENSOARG00000012784,ENSOARG00000006251,ENSOARG00000003554,ENSOARG00000017189,ENSOARG00000005150,ENSOARG00000013204,ENSOARG00000007785,ENSOARG00000005412,ENSOARG00000005736,ENSOARG00000005375,ENSOARG00000010641,…	NPNT|WNT5A|LRIT3|TRIM33|TCF7L2|ASPN|NOG|AGTR2|FZD4|HSPA5|HTRA3|CD109|DSTYK|FBN2|ONECUT2|ADAMTS3|HTRA1|ITGA3|GLG1|FGFR2|VASN|PTPN1|GATA3|THBS1|PRDM16|ZNF703|SIRT1|ONECUT1|CCBE1|MYOF|HHIP|NEDD4|SLIT2|TDGF1|FLT1|SULF1|SPRY1|
GO:0071396	cellular response to lipid	biological_process	0.00091665	0.059944	61	3335	233	19295	ENSOARG00000019182,ENSOARG00000008101,ENSOARG00000011272,ENSOARG00000007905,ENSOARG00000001468,ENSOARG00000017630,ENSOARG00000008130,ENSOARG00000004526,ENSOARG00000015967,ENSOARG00000006676,ENSOARG00000015262,ENSOARG00000014778,ENSOARG00000004193,ENSOARG00000004826,ENSOARG00000006281,ENSOARG00000004037,ENSOARG00000009257,ENSOARG00000001958,ENSOARG00000013678,ENSOARG00000016175,ENSOARG00000012176,…	ADCY6|OSBPL7|PRDM1|NPC1|MAPK8|NR2F6|CCDC62|NR1D2|NR2C1|ESRRA|SERPINE1|LYN|ZNF703|SIRT1|BAD|ADNP2|CDC73|IFNG|RAMP3|SPON2|MRC1|BCAS3|-|ACACA|PPARA|CYP26B1|TNIP3|CD80|MAPK14|MAPK1|PTGFR|NR1H2|EPHA3|THRB|WNT5A|SOX9|TNFSF4|PIM1|H2AFZ|BMP4|PRDX2|LITAF|PTGER2|CREBRF|TEAD1|NFKB1|PPARG|RORC|NR1D1|RARB|ADAM9|SERPINB9|NR4A2|SFRP1|RARG|VDR|TWF2|IL1B|KCNK4|BMP7|SMYD3|
GO:0009612	response to mechanical stimulus	biological_process	0.00091584	0.059944	28	3335	87	19295	ENSOARG00000001783,ENSOARG00000017613,ENSOARG00000006662,ENSOARG00000012870,ENSOARG00000004226,ENSOARG00000015479,ENSOARG00000020866,ENSOARG00000010317,ENSOARG00000006532,ENSOARG00000003029,ENSOARG00000018591,ENSOARG00000009401,ENSOARG00000007550,ENSOARG00000010729,ENSOARG00000012431,ENSOARG00000004078,ENSOARG00000014866,ENSOARG00000006281,ENSOARG00000007763,ENSOARG00000020802,ENSOARG00000017171,…	FOS|SLC12A2|TMC2|MAPK14|NRXN1|P2RX7|IL1B|MKKS|KCNK4|BAG3|COL11A1|PTGER4|ABHD12|SLC1A3|LHFPL5|STRA6|FAS|BAD|ETV1|GRIN2B|SLITRK6|MAPK8|CHI3L1|LTBR|FOXP2|NFKB1|SOX9|TMC1|
GO:0048534	hematopoietic or lymphoid organ development	biological_process	0.00093285	0.06008	139	3335	613	19295	ENSOARG00000014823,ENSOARG00000012495,ENSOARG00000016130,ENSOARG00000018277,ENSOARG00000014726,ENSOARG00000012131,ENSOARG00000014671,ENSOARG00000000184,ENSOARG00000001463,ENSOARG00000021129,ENSOARG00000013646,ENSOARG00000010287,ENSOARG00000007578,ENSOARG00000020487,ENSOARG00000010489,ENSOARG00000003437,ENSOARG00000016562,ENSOARG00000020050,ENSOARG00000008423,ENSOARG00000012400,ENSOARG00000007169,…	-|TCF3|APC|CD28|TGFBR2|IKZF3|NF1|CAMK4|-|SIX1|ZAP70|FAM213A|SCIN|BCL6|CNN2|PITX2|GNAS|HCLS1|SOS1|EPHA2|KLF4|CDC73|-|HLA-DOA|EGR3|SRSF4|KIRREL3|SERPINB12|ZBTB1|CR2|SOX4|FOXJ1|MAPK14|SIPA1L3|STON2|HOXB3|FOS|FOXN1|PIK3R1|FAS|SAMD9|ITK|PATZ1|NFATC3|PRDX2|PNP|
GO:0060425	lung morphogenesis	biological_process	0.00092892	0.06008	19	3335	52	19295	ENSOARG00000021069,ENSOARG00000013779,ENSOARG00000019502,ENSOARG00000001772,ENSOARG00000015856,ENSOARG00000006942,ENSOARG00000019683,ENSOARG00000013752,ENSOARG00000005790,ENSOARG00000014726,ENSOARG00000000327,ENSOARG00000010036,ENSOARG00000009476,ENSOARG00000003437,ENSOARG00000018185,ENSOARG00000015529,ENSOARG00000017093,ENSOARG00000016127,ENSOARG00000005375	BMP4|SOX9|CELSR1|FOXP2|IGF1|SHH|WNT2B|NOG|RDH10|TGFBR2|LAMA1|HHIP|DLG5|PITX2|MAP2K1|MAPK1|SPRY1|CTSZ|FGFR2|
GO:0050680	negative regulation of epithelial cell proliferation	biological_process	0.00093309	0.06008	30	3335	93	19295	ENSOARG00000014598,ENSOARG00000003892,ENSOARG00000019372,ENSOARG00000016191,ENSOARG00000000549,ENSOARG00000019604,ENSOARG00000014232,ENSOARG00000016836,ENSOARG00000006251,ENSOARG00000005637,ENSOARG00000003329,ENSOARG00000015661,ENSOARG00000008246,ENSOARG00000021069,ENSOARG00000020058,ENSOARG00000015400,ENSOARG00000013779,ENSOARG00000009438,ENSOARG00000020377,ENSOARG00000013941,ENSOARG00000019338,…	SOX2|KDF1|VDR|PAX6|PTPRM|WDR77|SERPINF1|KRT4|CD109|ETV4|SULF1|APOH|RB1|BMP4|THBS1|WNT5A|SOX9|APOE|DLG1|GATA3|IFT172|PTCH1|CDC73|CTSV|CDK6|SFRP1|APC|MCC|NF1|CXCR3|
GO:1901698	response to nitrogen compound	biological_process	0.00092429	0.06008	88	3335	348	19295	ENSOARG00000006281,ENSOARG00000020744,ENSOARG00000004519,ENSOARG00000019184,ENSOARG00000012875,ENSOARG00000001833,ENSOARG00000020058,ENSOARG00000007526,ENSOARG00000003271,ENSOARG00000013427,ENSOARG00000001468,ENSOARG00000012870,ENSOARG00000000156,ENSOARG00000006526,ENSOARG00000020025,ENSOARG00000006903,ENSOARG00000016366,ENSOARG00000005657,ENSOARG00000006063,ENSOARG00000006055,ENSOARG00000005870,…	BAD|GHSR|CARD9|SORT1|BLM|PANX1|THBS1|GNRHR|EGLN1|PTPN1|MAPK8|MAPK14|PRKCD|AKT2|PELI1|SLC26A3|HSP90B1|TSC1|EIF4EBP2|SORBS1|PIK3R1|COL1A2|NCOA5|HADHA|SH3BP4|SH2B2|AGO2|AGO1|AGO4|ITPR2|TNFSF4|SOX9|CHRNB4|DGKQ|PPARG|NFKB1|ZC3HAV1|LAMTOR4|NOTCH1|PDXP|GRB2|HCN4|ATRX|SMARCC1|IL1B|EIF4EBP1|HMOX1|GABRG2|SIRT1|HTR1B|SRRT|CITED1|KCNJ8|PTPN2|-|ADCY6|AKAP9|MMP2|MAPK1|P2RX1|SOCS2|SLIT2|PPP5C|TMBIM6|ACVR1C|DRD2…
GO:0007416	synapse assembly	biological_process	0.00094592	0.060673	28	3335	84	19295	ENSOARG00000004226,ENSOARG00000011418,ENSOARG00000007130,ENSOARG00000005854,ENSOARG00000015118,ENSOARG00000015697,ENSOARG00000006474,ENSOARG00000019019,ENSOARG00000016849,ENSOARG00000014093,ENSOARG00000015802,ENSOARG00000021130,ENSOARG00000004271,ENSOARG00000004702,ENSOARG00000012103,ENSOARG00000003374,ENSOARG00000020744,ENSOARG00000006673,ENSOARG00000006460,ENSOARG00000020347,ENSOARG00000008094,…	NRXN1|AMIGO1|CLSTN1|ADGRL3|BDNF|LRTM1|GLRB|RAB17|LRRTM2|LRRN1|PCLO|SIX4|CLSTN3|LRP4|ADGRB3|LRRN3|GHSR|MYO6|NTRK1|FBXO45|EPHB1|CUX2|WNT5A|APOE|SLITRK2|SIX1|LRRC4B|SLITRK6|
GO:0009725	response to hormone stimulus	biological_process	0.00095795	0.06121	81	3335	324	19295	ENSOARG00000017630,ENSOARG00000013427,ENSOARG00000000664,ENSOARG00000007526,ENSOARG00000019184,ENSOARG00000016099,ENSOARG00000006676,ENSOARG00000020744,ENSOARG00000011449,ENSOARG00000006055,ENSOARG00000005870,ENSOARG00000000829,ENSOARG00000006063,ENSOARG00000004444,ENSOARG00000005657,ENSOARG00000013898,ENSOARG00000013402,ENSOARG00000000156,ENSOARG00000006526,ENSOARG00000016452,ENSOARG00000012718,…	NR2F6|PTPN1|ACSBG1|GNRHR|SORT1|MEF2C|ESRRA|GHSR|PRLR|SORBS1|PIK3R1|ACACA|EIF4EBP2|THRB|TSC1|NR1H2|PTGFR|PRKCD|AKT2|PPARG|NFKB1|NOTCH1|PTGER2|H2AFZ|BMP4|TNFSF4|SH2B2|SERPINB9|NCOA5|RORC|HADHA|NSMF|BMP7|HCLS1|EIF4EBP1|IL1B|SMARCC1|GRB2|NR1D2|CCDC62|NPC1|GATA3|PTPN2|TGFB3|ADCY6|RAMP3|CITED1|SIRT1|ZNF703|LYN|NR2C1|MKKS|PPARA|ACVR1C|BCAS3|SLIT2|CITED4|SOCS2|AGRP|IGFBP2|CREBRF|SREBF1|CRHR2|SFRP1|RARG|N…
GO:0035315	hair cell differentiation	biological_process	0.00098741	0.062853	17	3335	41	19295	ENSOARG00000003820,ENSOARG00000017171,ENSOARG00000020065,ENSOARG00000012725,ENSOARG00000013610,ENSOARG00000012431,ENSOARG00000006673,ENSOARG00000006661,ENSOARG00000014101,ENSOARG00000004273,ENSOARG00000009163,ENSOARG00000016147,ENSOARG00000014929,ENSOARG00000018071,ENSOARG00000010714,ENSOARG00000005108,ENSOARG00000014629	NOTCH1|SLITRK6|WDPCP|TMC1|MYO7A|LHFPL5|MYO6|-|MCOLN3|CLRN1|KCNMA1|ERCC3|GRXCR1|HES5|USH2A|DLL1|CUX1|
GO:0048704	embryonic skeletal system morphogenesis	biological_process	0.0010096	0.063565	27	3335	85	19295	ENSOARG00000013752,ENSOARG00000007067,ENSOARG00000007145,ENSOARG00000009754,ENSOARG00000002260,ENSOARG00000005790,ENSOARG00000014726,ENSOARG00000009952,ENSOARG00000021069,ENSOARG00000001463,ENSOARG00000001726,ENSOARG00000021129,ENSOARG00000019395,ENSOARG00000020377,ENSOARG00000007393,ENSOARG00000015783,ENSOARG00000005375,ENSOARG00000015159,ENSOARG00000007106,ENSOARG00000002902,ENSOARG00000007134,…	NOG|HOXB4|HOXB1|TWIST1|MDFI|RDH10|TGFBR2|FLVCR1|BMP4|-|ALX4|SIX1|ALX3|DLG1|NDST1|SATB2|FGFR2|MYF5|HOXB3|OSR2|HOXB2|GNAS|GSC|COL11A1|BMP7|SIX4|SLC39A1|
GO:0043085	positive regulation of catalytic activity	biological_process	0.00101	0.063565	174	3335	758	19295	ENSOARG00000020866,ENSOARG00000012281,ENSOARG00000015661,ENSOARG00000004819,ENSOARG00000002586,ENSOARG00000002924,ENSOARG00000006760,ENSOARG00000016452,ENSOARG00000009539,ENSOARG00000015400,ENSOARG00000015904,ENSOARG00000021069,ENSOARG00000008161,ENSOARG00000005647,ENSOARG00000003844,ENSOARG00000009748,ENSOARG00000001408,ENSOARG00000014945,ENSOARG00000013671,ENSOARG00000006094,ENSOARG00000013898,…	IL1B|ELMOD2|APOH|ARHGEF28|APOA1|CCND3|LPAR1|PPARG|ADCYAP1|WNT5A|FGFR3|BMP4|FGD3|RASGRP4|NOX4|DLC1|ACVR2B|EPGN|GADD45B|TNFRSF11A|NR1H2|TDGF1|ARRDC4|PDE6G|FGF23|PTPN1|OPHN1|CAMK1|RALGAPB|CHI3L1|ARHGEF19|THBS1|APOE|ARHGEF16|CCL24|NOXO1|RASGRF1|TENM1|BAD|RASAL2|HSPA5|RAPGEFL1|PFN1|NEK10|RASGRP1|VDR|MAP4K2|RFK|TAOK3|CRHR1|DOK7|ASPH|DSTYK|-|TNFSF10|ELMOD1|P2RX7|CYTH3|PIK3R6|MYO9A|PIM1|FGD6|BCL2L11|ECT2…
GO:0035239	tube morphogenesis	biological_process	0.0010194	0.063919	78	3335	306	19295	ENSOARG00000002359,ENSOARG00000016626,ENSOARG00000000327,ENSOARG00000014558,ENSOARG00000007238,ENSOARG00000013752,ENSOARG00000003342,ENSOARG00000006942,ENSOARG00000009750,ENSOARG00000014342,ENSOARG00000019963,ENSOARG00000013863,ENSOARG00000016689,ENSOARG00000017222,ENSOARG00000005375,ENSOARG00000005695,ENSOARG00000001060,ENSOARG00000015323,ENSOARG00000008653,ENSOARG00000019372,ENSOARG00000013713,…	SFRP1|RARG|LAMA1|LGR5|PAK1|NOG|NFATC3|SHH|NPNT|BCL2L11|GJA1|KDM2B|FAT4|SPATA5|FGFR2|PFN1|KDR|GNA13|FZD2|VDR|SEMA4C|ZEB2|GLI2|TBX20|TWIST1|RDH10|WNT2B|PTCH1|GATA3|SLIT2|CTSZ|PRKX|KIF3A|DLL1|SOSTDC1|SIX4|OVOL2|LBX1|BCAS3|NPHP3|TGFBR2|ILK|DLC1|DNAAF1|AGTR2|DLG1|TEAD1|SIX1|-|NOTCH1|BMP4|CELSR1|SOX9|WNT5A|VASP|SALL4|ETV4|LUZP1|TFAP2C|BMP7|EPHA2|DLG5|PITX2|LHX2|RGMA|IRX3|IGF1|TP63|IFT172|SOX4|SLC12A2|H…
GO:0048592	eye morphogenesis	biological_process	0.0010298	0.064199	38	3335	125	19295	ENSOARG00000015257,ENSOARG00000013863,ENSOARG00000017189,ENSOARG00000009979,ENSOARG00000015118,ENSOARG00000008890,ENSOARG00000000549,ENSOARG00000018039,ENSOARG00000012400,ENSOARG00000003437,ENSOARG00000016626,ENSOARG00000014671,ENSOARG00000004373,ENSOARG00000014582,ENSOARG00000016440,ENSOARG00000019635,ENSOARG00000008505,ENSOARG00000021069,ENSOARG00000012075,ENSOARG00000013779,ENSOARG00000015904,…	CRB1|KDM2B|FBN2|DSCAM|BDNF|RING1|PTPRM|BMP7|EPHA2|PITX2|RARG|NF1|RARB|FASLG|COL5A2|COL8A2|HCN1|BMP4|CDON|SOX9|FGFR3|MAN2A1|CALB1|-|PAX6|VAX2|TWIST1|FAT3|FRS2|STRA6|SP1|FZD5|EPHB1|BCAR3|PRDM1|FBN1|TENM3|FSCN2|
GO:0007638	mechanosensory behavior	biological_process	0.0010341	0.064199	6	3335	8	19295	ENSOARG00000007763,ENSOARG00000004226,ENSOARG00000004078,ENSOARG00000001772,ENSOARG00000010729,ENSOARG00000017171	ETV1|NRXN1|STRA6|FOXP2|SLC1A3|SLITRK6|
GO:0010628	positive regulation of gene expression	biological_process	0.0010413	0.064323	241	3335	1126	19295	ENSOARG00000006070,ENSOARG00000016067,ENSOARG00000000544,ENSOARG00000018040,ENSOARG00000005754,ENSOARG00000008050,ENSOARG00000015045,ENSOARG00000001749,ENSOARG00000005375,ENSOARG00000004482,ENSOARG00000020570,ENSOARG00000019138,ENSOARG00000007376,ENSOARG00000007443,ENSOARG00000012967,ENSOARG00000008653,ENSOARG00000000654,ENSOARG00000010142,ENSOARG00000018964,ENSOARG00000002612,ENSOARG00000007984,…	TP53INP1|MKX|ELF3|NCOA1|MEOX1|PAX9|DDX5|PLAGL1|FGFR2|SMYD3|ATOH8|PSRC1|TNFSF11|IRF2|AKIRIN2|FZD2|MAD2L2|TNKS|STAT5B|MAP2K3|NR4A2|GABPB1|ETV1|ERLIN2|FZD4|NFAT5|IRF2BPL|NFATC3|NPNT|GJA1|PATZ1|ALX4|OSR2|ELK3|LPIN2|DLL1|AHI1|NOS1|MYBL1|PPARA|OVOL2|BRPF1|EBF3|ZMIZ2|ADRB2|TBX20|CITED1|IL11|DLX5|-|SIRT1|SFRP4|ELK1|ONECUT1|CCDC62|FZD5|PLAC8|TGFB3|WNT16|ETV4|CYR61|CNN2|TFAP2C|RFXAP|HCLS1|PITX2|ATRX|MDK|MY…
GO:0050863	regulation of T cell activation	biological_process	0.0011001	0.067458	48	3335	181	19295	ENSOARG00000018832,ENSOARG00000018638,ENSOARG00000015950,ENSOARG00000019762,ENSOARG00000001779,ENSOARG00000011582,ENSOARG00000011771,ENSOARG00000020025,ENSOARG00000016171,ENSOARG00000007507,ENSOARG00000008091,ENSOARG00000010199,ENSOARG00000001958,ENSOARG00000006281,ENSOARG00000015856,ENSOARG00000013941,ENSOARG00000007895,ENSOARG00000016133,ENSOARG00000001006,ENSOARG00000001930,ENSOARG00000003629,…	IL4R|FOXN1|NKAP|CD80|NDFIP1|CYP26B1|TESPA1|PELI1|SOCS5|IL6ST|HLA-DOA|EGR3|IFNG|BAD|IGF1|GATA3|FOXJ1|NCKAP1L|ZBTB1|PTPN2|LGALS8|BCL6|LCK|IL12RB1|SOS1|ITPKB|TNFSF11|IL1B|PDCD1LG2|PRKCQ|CASP3|STAT5B|RASGRP1|CD28|TGFBR2|PDE5A|CD5|DLG1|PIK3R6|IGFBP2|ZAP70|PRDX2|DTX1|SHH|PNP|BMP4|TNFSF4|-|
GO:0035637	multicellular organismal signaling	biological_process	0.0011327	0.068957	117	3335	476	19295	ENSOARG00000014001,ENSOARG00000007234,ENSOARG00000007561,ENSOARG00000019953,ENSOARG00000000258,ENSOARG00000001770,ENSOARG00000004271,ENSOARG00000001958,ENSOARG00000018425,ENSOARG00000006460,ENSOARG00000006181,ENSOARG00000013611,ENSOARG00000017171,ENSOARG00000017010,ENSOARG00000014037,ENSOARG00000007130,ENSOARG00000004918,ENSOARG00000004781,ENSOARG00000015499,ENSOARG00000004210,ENSOARG00000015529,…	GABRG2|PLK2|SNAP91|HTR1B|BAIAP2|AFG3L2|CLSTN3|IFNG|-|NTRK1|DPP6|JAM3|SLITRK6|AKAP9|LRRC4B|CLSTN1|FGF14|-|GABRA2|NOS1|MAPK1|CACNA1E|NAB2|EPB41L3|CACNA1B|RAB17|KCNMA1|HRH1|TG|SIX4|CSPG5|TNR|LRRTM2|ANXA9|HRH2|LRRN3|DRD2|PAK1|SLC1A3|TCF7L2|GJA1|USP46|SLITRK2|SYT1|FGFR2|RAB3A|P2RX7|DOC2A|MTOR|LRTM1|SCN1B|DSG2|FKBP1B|CACNA1C|NETO1|GRM5|KCNH2|DTNBP1|GHSR|NAB1|DISC1|PMP22|ADGRB3|GRIN2B|RASGRF1|KCNE5|CNTN…
GO:0048514	blood vessel morphogenesis	biological_process	0.0011817	0.070656	90	3335	365	19295	ENSOARG00000017769,ENSOARG00000005153,ENSOARG00000013611,ENSOARG00000006460,ENSOARG00000004826,ENSOARG00000004078,ENSOARG00000019120,ENSOARG00000015267,ENSOARG00000018896,ENSOARG00000015821,ENSOARG00000000123,ENSOARG00000004787,ENSOARG00000016760,ENSOARG00000003329,ENSOARG00000012180,ENSOARG00000008037,ENSOARG00000020522,ENSOARG00000008896,ENSOARG00000012360,ENSOARG00000018244,ENSOARG00000005579,…	CITED1|TBX20|JAM3|NTRK1|SIRT1|STRA6|MYO18B|MCAM|FZD5|EPHB4|CX3CL1|SLIT2|BTG1|SULF1|FLT1|ESM1|TIE1|PRKX|ELK3|OVOL2|SEMA4A|ANGPT1|LAMA1|ANGPTL4|FZD4|MYO1E|FASLG|PIK3R6|NFATC3|CALCRL|SHH|HEY1|EMP2|CRHR2|GJA1|UBP1|SPATA5|FGFR2|KDR|GNA13|WARS2|ADGRG1|EGR3|SERPINE1|KLF4|ADGRB3|GTF2I|CCL24|COL18A1|CHI3L1|RAMP2|SHC1|SOX4|PRDM1|EPHB1|THBS1|EGLN1|APOE|TDGF1|HOXB3|FOXN1|MAPK14|SERPINF1|CCBE1|ACVR1|EPGN|ROCK…
GO:0007417	central nervous system development	biological_process	0.0011812	0.070656	141	3335	597	19295	ENSOARG00000009439,ENSOARG00000006620,ENSOARG00000008379,ENSOARG00000006191,ENSOARG00000003261,ENSOARG00000008094,ENSOARG00000014713,ENSOARG00000014358,ENSOARG00000017058,ENSOARG00000015856,ENSOARG00000004154,ENSOARG00000005434,ENSOARG00000009964,ENSOARG00000008775,ENSOARG00000007826,ENSOARG00000015136,ENSOARG00000006674,ENSOARG00000017427,ENSOARG00000009854,ENSOARG00000007145,ENSOARG00000000893,…	EVX1|TBR1|DBX1|POU3F4|CNTN2|EPHB1|ASPM|PCDH18|POU1F1|IGF1|PEX5|ZIC1|TRPC4|SEPP1|PPAP2B|KLHL1|GLI1|LDB1|EXT1|HOXB1|FOXB1|DLC1|ATRN|ATM|MAP2|SYPL2|BMP4|FGFR3|SOX9|WNT5A|PTPRS|PCM1|NOTCH1|NME7|ARHGEF28|NAPA|LHX2|XRCC1|CELSR2|DLG5|BTBD3|FRS2|GLI2|SEMA4C|ARCN1|FBXO45|ATP7A|PTCH1|LAMC3|KIF3A|CCDC14|GIGYF2|HOXB2|NUMBL|IL6ST|LBX1|MKKS|NOG|PAK1|RARB|DRD2|LHX6|TCF7L2|PLCB1|GABRA4|DCX|ELP3|SEMA6D|SHH|DPCD|N…
GO:0001952	regulation of cell-matrix adhesion	biological_process	0.0011789	0.070656	24	3335	67	19295	ENSOARG00000013227,ENSOARG00000005780,ENSOARG00000011595,ENSOARG00000020058,ENSOARG00000020065,ENSOARG00000009151,ENSOARG00000015262,ENSOARG00000018572,ENSOARG00000020928,ENSOARG00000009748,ENSOARG00000020386,ENSOARG00000010902,ENSOARG00000014671,ENSOARG00000008819,ENSOARG00000016753,ENSOARG00000005870,ENSOARG00000001060,ENSOARG00000015454,ENSOARG00000015159,ENSOARG00000020487,ENSOARG00000017153,…	CLASP1|EMP2|GPM6B|THBS1|WDPCP|RHOD|SERPINE1|CDK6|ONECUT1|DLC1|APOD|RCC2|NF1|ROCK1|BCAS3|PIK3R1|KDR|PPM1F|MYF5|BCL6|EPHA3|ONECUT2|TDGF1|TSC1|
GO:0019220	regulation of phosphate metabolic process	biological_process	0.0011804	0.070656	264	3335	1218	19295	ENSOARG00000021069,ENSOARG00000008161,ENSOARG00000015400,ENSOARG00000002924,ENSOARG00000019157,ENSOARG00000009748,ENSOARG00000003844,ENSOARG00000007472,ENSOARG00000012281,ENSOARG00000018423,ENSOARG00000004340,ENSOARG00000002586,ENSOARG00000004819,ENSOARG00000004312,ENSOARG00000012297,ENSOARG00000002271,ENSOARG00000020058,ENSOARG00000011220,ENSOARG00000006159,ENSOARG00000014799,ENSOARG00000013346,…	BMP4|FGD3|WNT5A|CCND3|SH3BP4|DLC1|NOX4|CASP3|ELMOD2|UBASH3B|FSHR|APOA1|ARHGEF28|TNNC1|ARHGEF19|HAX1|THBS1|CDK12|CAMK1|RASGRF1|CCL24|ANKRD54|TNFRSF11A|PRKAR1A|EPGN|SPRY1|TDGF1|PPAP2B|PIM1|MYO9A|CYTH3|PAK1|UNC119|ADAM9|TAOK3|MAP4K2|PFN1|LDLR|MTOR|INPP5J|DSTYK|LCK|CRLF1|ARFGEF3|SORL1|LYN|FRS2|LRP4|IBTK|KIAA0430|FN1|PSD4|IL6ST|TAB2|BCAS3|SOCS5|MC1R|ANKLE2|MLXIPL|TNNT2|DLG1|TEAD1|PRKAB1|BTBD10|TRIO|TG…
GO:0048754	branching morphogenesis of an epithelial tube	biological_process	0.0011909	0.070948	42	3335	147	19295	ENSOARG00000017258,ENSOARG00000013752,ENSOARG00000007238,ENSOARG00000009828,ENSOARG00000000327,ENSOARG00000014726,ENSOARG00000009750,ENSOARG00000021069,ENSOARG00000019502,ENSOARG00000013779,ENSOARG00000015400,ENSOARG00000003342,ENSOARG00000020377,ENSOARG00000021129,ENSOARG00000006942,ENSOARG00000003820,ENSOARG00000005375,ENSOARG00000005637,ENSOARG00000016689,ENSOARG00000017222,ENSOARG00000009476,…	ILK|NOG|PAK1|AGTR2|LAMA1|TGFBR2|NPNT|BMP4|CELSR1|SOX9|WNT5A|NFATC3|DLG1|SIX1|SHH|NOTCH1|FGFR2|ETV4|FAT4|SPATA5|DLG5|PITX2|VDR|BMP7|TFAP2C|KDR|EPHA2|GNA13|TBX20|GLI2|RDH10|WNT2B|IGF1|PTCH1|CTSZ|SPRY1|SLC12A2|SLIT2|MKS1|HHIP|ACVR1|SIX4|
GO:0032956	regulation of actin cytoskeleton organization	biological_process	0.0012152	0.071885	55	3335	202	19295	ENSOARG00000009401,ENSOARG00000008819,ENSOARG00000020244,ENSOARG00000016753,ENSOARG00000015454,ENSOARG00000020946,ENSOARG00000009682,ENSOARG00000005870,ENSOARG00000010317,ENSOARG00000007513,ENSOARG00000006358,ENSOARG00000005950,ENSOARG00000000156,ENSOARG00000017153,ENSOARG00000006029,ENSOARG00000004787,ENSOARG00000005657,ENSOARG00000016133,ENSOARG00000011725,ENSOARG00000020511,ENSOARG00000011595,…	PTGER4|ROCK1|CAPZA3|BCAS3|PPM1F|TMOD4|RICTOR|PIK3R1|MKKS|SYNPO|CSF1R|ARAP1|PRKCD|EPHA3|GMFG|SLIT2|TSC1|NCKAP1L|PPM1E|CAPG|GPM6B|ARHGEF19|HAX1|TENM1|BAIAP2|ALOX15|-|CCL24|WASF1|SWAP70|JAM3|TWF2|ALMS1|PFN1|HCLS1|ELN|IQGAP2|PDXP|APOA1|LIMA1|MTOR|TRIOBP|SCIN|GRB2|CLASP1|VASP|CELSR1|ROCK2|TMOD1|DLG1|LMOD2|RHOD|PAK1|DLC1|CTSV|
GO:0044708	single-organism behavior	biological_process	0.0012112	0.071885	93	3335	363	19295	ENSOARG00000003006,ENSOARG00000010799,ENSOARG00000018560,ENSOARG00000011271,ENSOARG00000000437,ENSOARG00000010729,ENSOARG00000009195,ENSOARG00000007984,ENSOARG00000018154,ENSOARG00000007763,ENSOARG00000004175,ENSOARG00000017850,ENSOARG00000012658,ENSOARG00000014101,ENSOARG00000007550,ENSOARG00000003973,ENSOARG00000013089,ENSOARG00000004791,ENSOARG00000012754,ENSOARG00000011170,ENSOARG00000009979,…	AGRP|FBXL20|USP46|TMOD1|GJB4|SLC1A3|PLCB1|NR4A2|CNP|ETV1|FZD4|DRD2|PBX3|MCOLN3|ABHD12|GRM5|CACNA1C|NETO1|-|CRHR1|DSCAM|SLC18A2|ATP8A1|RNF180|-|FOXP2|VWA1|SLITRK6|GAA|NPC1|GNG7|MAPT|ATP7A|ARCN1|ADCY8|NTRK1|PLK2|GABRG2|STRA6|HRH2|TNR|HRH1|SOD2|KCNMA1|CACNA1B|GIGYF2|CACNA1E|PUM1|FGF14|CALB1|-|PPT1|GPR39|GABRA5|-|CELSR1|CAMK4|CHRNB4|MDK|-|NF1|MYO6|CNTNAP4|ABI2|AGTR2|FOXB1|LSAMP|FSHR|DAB1|NPTX2|BDNF|D…
GO:0048736	appendage development	biological_process	0.0012629	0.072652	45	3335	159	19295	ENSOARG00000009952,ENSOARG00000016626,ENSOARG00000004373,ENSOARG00000013752,ENSOARG00000006942,ENSOARG00000003820,ENSOARG00000019395,ENSOARG00000021190,ENSOARG00000014342,ENSOARG00000013779,ENSOARG00000015400,ENSOARG00000001726,ENSOARG00000019963,ENSOARG00000006212,ENSOARG00000021069,ENSOARG00000017189,ENSOARG00000016594,ENSOARG00000014570,ENSOARG00000005375,ENSOARG00000008589,ENSOARG00000018039,…	FLVCR1|RARG|RARB|NOG|SHH|NOTCH1|ALX3|SMOC1|BCL2L11|SOX9|WNT5A|ALX4|GJA1|CRABP2|BMP4|FBN2|ASPH|SALL4|FGFR2|ECE1|BMP7|PITX1|ATRX|PITX2|GNAS|RDH10|DLX5|PLXNA2|TWIST1|GLI2|SIK3|LRP4|WDPCP|IFT172|TP63|SOX4|PTCH1|ITGB4|FOXN1|MKS1|OSR2|TMEM107|CYP26B1|SLC39A1|KDF1|
GO:0043009	chordate embryonic development	biological_process	0.0012512	0.072652	131	3335	569	19295	ENSOARG00000010215,ENSOARG00000016258,ENSOARG00000016562,ENSOARG00000003437,ENSOARG00000008589,ENSOARG00000012400,ENSOARG00000018105,ENSOARG00000010626,ENSOARG00000001700,ENSOARG00000014336,ENSOARG00000001463,ENSOARG00000012818,ENSOARG00000019502,ENSOARG00000010075,ENSOARG00000017352,ENSOARG00000021129,ENSOARG00000020377,ENSOARG00000019395,ENSOARG00000007979,ENSOARG00000014726,ENSOARG00000014671,…	RGMA|RCN1|GNAS|PITX2|ECE1|EPHA2|TFAP2C|GRB2|PLCG1|CYR61|-|HES3|CELSR1|VASP|-|SIX1|DLG1|ALX3|DMBT1|TGFBR2|NF1|MYH10|RTCB|PAX6|PRL|SLC39A1|MYF5|COBL|TSC1|HES5|HOXB3|ARNT|NLRP5|SOX4|IFT172|SATB2|NDST1|SNAI1|MDFI|GSC|FZD2|GNA13|FGFR2|CCNB2|DDX5|LY6E|NCOA1|MEOX1|ELF3|GJA1|ALX4|AMBRA1|UBE2A|OVOL2|DLL1|MAPK1|TIE1|SULF1|SLIT2|OSR2|-|TGFB3|FZD5|MYO18B|PLXNA2|ZEB2|CITED1|LHX2|BMP7|GINS4|LUZP1|SALL4|WNT5A|B…
GO:0009792	embryo development ending in birth or egg hatching	biological_process	0.0012438	0.072652	132	3335	574	19295	ENSOARG00000013596,ENSOARG00000015159,ENSOARG00000007106,ENSOARG00000018071,ENSOARG00000005657,ENSOARG00000009137,ENSOARG00000016191,ENSOARG00000001630,ENSOARG00000013174,ENSOARG00000002260,ENSOARG00000020870,ENSOARG00000003214,ENSOARG00000015783,ENSOARG00000007393,ENSOARG00000009518,ENSOARG00000019338,ENSOARG00000014336,ENSOARG00000001700,ENSOARG00000010626,ENSOARG00000003437,ENSOARG00000016562,…	COBL|MYF5|HOXB3|HES5|TSC1|PRL|PAX6|SLC39A1|SNAI1|MDFI|ARNT|NLRP5|SATB2|NDST1|SOX4|IFT172|CYR61|PLCG1|GRB2|PITX2|GNAS|RCN1|RGMA|TFAP2C|EPHA2|ECE1|RTCB|MYH10|NF1|TGFBR2|VASP|CELSR1|HES3|-|ALX3|DMBT1|DLG1|SIX1|-|TIE1|MAPK1|DLL1|OSR2|SLIT2|SULF1|UBE2A|OVOL2|ZEB2|CITED1|PLXNA2|-|TGFB3|MYO18B|FZD5|DDX5|FGFR2|CCNB2|ELF3|NCOA1|LY6E|MEOX1|GSC|GNA13|FZD2|AMBRA1|GJA1|ALX4|TDGF1|MKS1|TCF15|COL11A1|SETDB1|ACV…
GO:0048706	embryonic skeletal system development	biological_process	0.0012672	0.072652	34	3335	115	19295	ENSOARG00000005790,ENSOARG00000002260,ENSOARG00000009754,ENSOARG00000007067,ENSOARG00000015783,ENSOARG00000007393,ENSOARG00000016514,ENSOARG00000008598,ENSOARG00000007134,ENSOARG00000003329,ENSOARG00000002902,ENSOARG00000007106,ENSOARG00000015159,ENSOARG00000021130,ENSOARG00000001630,ENSOARG00000018591,ENSOARG00000009952,ENSOARG00000014726,ENSOARG00000007145,ENSOARG00000013752,ENSOARG00000013245,…	RDH10|MDFI|TWIST1|HOXB4|SATB2|NDST1|SP1|MKS1|HOXB2|SULF1|OSR2|HOXB3|MYF5|SIX4|SLC39A1|COL11A1|FLVCR1|TGFBR2|HOXB1|NOG|DMRT2|EXT1|SHH|ALX3|DLG1|SIX1|WNT5A|-|ALX4|BMP4|FGFR2|BMP7|GSC|GNAS|
GO:0060173	limb development	biological_process	0.0012629	0.072652	45	3335	159	19295	ENSOARG00000013752,ENSOARG00000004373,ENSOARG00000009952,ENSOARG00000016626,ENSOARG00000019963,ENSOARG00000001726,ENSOARG00000014342,ENSOARG00000013779,ENSOARG00000015400,ENSOARG00000021069,ENSOARG00000006212,ENSOARG00000006942,ENSOARG00000003820,ENSOARG00000021190,ENSOARG00000019395,ENSOARG00000005375,ENSOARG00000017189,ENSOARG00000016594,ENSOARG00000014570,ENSOARG00000016562,ENSOARG00000018617,…	NOG|RARB|FLVCR1|RARG|GJA1|ALX4|BCL2L11|SOX9|WNT5A|BMP4|CRABP2|SHH|NOTCH1|SMOC1|ALX3|FGFR2|FBN2|ASPH|SALL4|GNAS|ATRX|PITX2|PITX1|ECE1|BMP7|LRP4|DLX5|RDH10|TWIST1|PLXNA2|GLI2|SIK3|IFT172|TP63|SOX4|PTCH1|WDPCP|ITGB4|CYP26B1|MKS1|FOXN1|TMEM107|OSR2|KDF1|SLC39A1|
GO:0060686	negative regulation of prostatic bud formation	biological_process	0.0012522	0.072652	4	3335	4	19295	ENSOARG00000003329,ENSOARG00000018039,ENSOARG00000015400,ENSOARG00000021069	SULF1|BMP7|WNT5A|BMP4|
GO:0040008	regulation of growth	biological_process	0.0012481	0.072652	94	3335	394	19295	ENSOARG00000013772,ENSOARG00000016790,ENSOARG00000014336,ENSOARG00000020487,ENSOARG00000008308,ENSOARG00000012804,ENSOARG00000009952,ENSOARG00000014726,ENSOARG00000004810,ENSOARG00000002627,ENSOARG00000016764,ENSOARG00000019157,ENSOARG00000004753,ENSOARG00000011424,ENSOARG00000019695,ENSOARG00000003820,ENSOARG00000020179,ENSOARG00000021129,ENSOARG00000016452,ENSOARG00000019710,ENSOARG00000000223,…	ADRB1|COL14A1|CYR61|BCL6|RYK|TNK1|FLVCR1|TGFBR2|-|ATRN|FRZB|SH3BP4|BAP1|FHL1|ST7L|NOTCH1|PPT1|SIX1|PPARG|GPR39|DRAXIN|WNT5A|BMP4|TFCP2L1|SPTBN4|TSHR|MAPK14|DPYSL2|PPM1F|PRL|-|WFS1|SLC25A25|GHSR|EXOSC2|POU1F1|IGF1|PEX5|APOE|IGFBP7|FTO|DSCAM|NCOR1|RERG|FGFR2|PSRC1|MBL2|STAT5B|CACNA1C|PTPN11|MAD2L2|TWF2|PLCB1|SFRP1|TCF7L2|DRD2|NOG|LGI1|IGFBP2|CARM1|BCL2L11|KIF26A|RND2|CRABP2|EPB41L3|PLXNA3|SLIT2|CLS…
GO:0060685	regulation of prostatic bud formation	biological_process	0.0012671	0.072652	5	3335	6	19295	ENSOARG00000006942,ENSOARG00000003329,ENSOARG00000018039,ENSOARG00000015400,ENSOARG00000021069	SHH|SULF1|BMP7|WNT5A|BMP4|
GO:0072189	ureter development	biological_process	0.0012403	0.072652	7	3335	12	19295	ENSOARG00000008813,ENSOARG00000021129,ENSOARG00000006942,ENSOARG00000013941,ENSOARG00000021069,ENSOARG00000013779,ENSOARG00000013317	NPHP3|SIX1|SHH|GATA3|BMP4|SOX9|TBX18|
GO:0023057	negative regulation of signaling	biological_process	0.0012959	0.073991	171	3335	768	19295	ENSOARG00000000123,ENSOARG00000001930,ENSOARG00000013941,ENSOARG00000013656,ENSOARG00000018274,ENSOARG00000017237,ENSOARG00000018475,ENSOARG00000014778,ENSOARG00000004702,ENSOARG00000009053,ENSOARG00000009754,ENSOARG00000003731,ENSOARG00000018336,ENSOARG00000020919,ENSOARG00000007507,ENSOARG00000016171,ENSOARG00000011833,ENSOARG00000010444,ENSOARG00000015864,ENSOARG00000007997,ENSOARG00000016124,…	CX3CL1|PTPN2|GATA3|AKT1S1|SORL1|PRDM16|HMOX1|LYN|LRP4|RNF126|TWIST1|PSME3|TMBIM6|YBX3|IL6ST|SOCS5|CREB3|CHRDL2|SOCS2|BARX1|NKD2|BICC1|KIF26A|HEY1|SHH|CREBRF|ERBB2IP|TLE1|DRD2|NR1D1|NOG|DDIT4L|ULK3|TCF7L2|TRIM33|SFRP1|PKHD1|TAOK3|SOX2|ADRBK2|RFX4|HSPA5|TBC1D10C|IL1RN|P2RX7|HTRA1|NCOR1|ONECUT2|PTPRD|THBS1|APOE|RB1|PRDM1|PTPN1|IGF1|PTPRO|NLRP12|OLFM4|C1QL4|HHIP|NEDD4|GLI1|ACVR1|CYP26B1|SPRY1|KCTD13|…
GO:0045621	positive regulation of lymphocyte differentiation	biological_process	0.0012994	0.073991	21	3335	62	19295	ENSOARG00000001142,ENSOARG00000016171,ENSOARG00000020044,ENSOARG00000018964,ENSOARG00000018832,ENSOARG00000013140,ENSOARG00000020968,ENSOARG00000015950,ENSOARG00000011771,ENSOARG00000013646,ENSOARG00000002147,ENSOARG00000013941,ENSOARG00000000835,ENSOARG00000006942,ENSOARG00000001006,ENSOARG00000016133,ENSOARG00000011272,ENSOARG00000014687,ENSOARG00000010199,ENSOARG00000014726,ENSOARG00000006281	ITPKB|SOCS5|RASGRP1|STAT5B|IL4R|FLT3LG|LCK|NKAP|TESPA1|ZAP70|PIK3R6|GATA3|PNP|SHH|ZBTB1|NCKAP1L|PRDM1|TNFSF4|EGR3|TGFBR2|BAD|
GO:0048545	response to steroid hormone stimulus	biological_process	0.001337	0.075618	40	3335	140	19295	ENSOARG00000004444,ENSOARG00000004787,ENSOARG00000020303,ENSOARG00000013898,ENSOARG00000013402,ENSOARG00000015864,ENSOARG00000019427,ENSOARG00000016753,ENSOARG00000017769,ENSOARG00000013678,ENSOARG00000004193,ENSOARG00000006676,ENSOARG00000004826,ENSOARG00000015967,ENSOARG00000004526,ENSOARG00000008130,ENSOARG00000017630,ENSOARG00000013941,ENSOARG00000007905,ENSOARG00000000664,ENSOARG00000002050,…	THRB|SLIT2|CITED4|NR1H2|PTGFR|SOCS2|PPARA|BCAS3|CITED1|RAMP3|ZNF703|ESRRA|SIRT1|NR2C1|NR1D2|CCDC62|NR2F6|GATA3|NPC1|ACSBG1|TGFB3|SMYD3|IL1RN|BMP7|VDR|STAT5B|SFRP1|RARG|NR4A2|SERPINB9|ADAM9|FAS|RARB|NR1D1|RORC|PPARG|PTGER2|CREBRF|H2AFZ|BMP4|
GO:0060602	branch elongation of an epithelium	biological_process	0.001361	0.07646	10	3335	21	19295	ENSOARG00000021130,ENSOARG00000006942,ENSOARG00000018105,ENSOARG00000021129,ENSOARG00000015400,ENSOARG00000013779,ENSOARG00000021069,ENSOARG00000005790,ENSOARG00000005375,ENSOARG00000017093	SIX4|SHH|TFAP2C|SIX1|WNT5A|SOX9|BMP4|RDH10|FGFR2|SPRY1|
GO:0048641	regulation of skeletal muscle tissue development	biological_process	0.001361	0.07646	28	3335	93	19295	ENSOARG00000012075,ENSOARG00000013779,ENSOARG00000003388,ENSOARG00000019322,ENSOARG00000004706,ENSOARG00000021069,ENSOARG00000011940,ENSOARG00000006942,ENSOARG00000003820,ENSOARG00000004526,ENSOARG00000021129,ENSOARG00000016099,ENSOARG00000009195,ENSOARG00000014927,ENSOARG00000012352,ENSOARG00000009754,ENSOARG00000017856,ENSOARG00000020919,ENSOARG00000021130,ENSOARG00000007809,ENSOARG00000011582,…	CDON|SOX9|KLHL41|CMTM5|FLOT2|BMP4|RBM24|SHH|NOTCH1|NR1D2|SIX1|MEF2C|PLCB1|USP19|TCF7L2|TWIST1|MEGF10|YBX3|SIX4|ARNTL|CYP26B1|MAPK14|MTOR|CD53|BTG1|MKX|IL4R|FLT3LG|
GO:0048584	positive regulation of response to stimulus	biological_process	0.0014103	0.078699	239	3335	1126	19295	ENSOARG00000010638,ENSOARG00000013242,ENSOARG00000010142,ENSOARG00000018964,ENSOARG00000009565,ENSOARG00000007376,ENSOARG00000001060,ENSOARG00000007581,ENSOARG00000015045,ENSOARG00000005375,ENSOARG00000006070,ENSOARG00000010806,ENSOARG00000018196,ENSOARG00000009979,ENSOARG00000017554,ENSOARG00000013204,ENSOARG00000011171,ENSOARG00000009750,ENSOARG00000007889,ENSOARG00000019963,ENSOARG00000010736,…	NLRC4|PRKCQ|TNKS|STAT5B|PTPN11|TNFSF11|KDR|IL31RA|DDX5|FGFR2|TP53INP1|UBASH3A|-|DSCAM|UBR5|ADAMTS3|ITK|NPNT|CRHR2|GJA1|DFNA5|EVC|PRDX2|LITAF|FAS|FZD4|FASLG|MAP2K3|DISP1|PELI2|ADRB2|RICTOR|BLK|ITM2C|PUM1|MAPK1|CSF1R|NOS1|DLL1|SLIT2|FLT1|SULF1|NCKAP1L|BANK1|WNT16|S100A4|LTBR|WNT2B|FZD5|MMP2|SFRP4|SIRT1|ALOX15|STRA6|SWAP70|ZEB2|IL11|DLX5|NTRK1|F10|HCLS1|ARL2BP|USP34|CYR61|PLCG1|MLLT3|ADRB1|SELP|FCER…
GO:0060070	canonical Wnt receptor signaling pathway	biological_process	0.0014427	0.080242	50	3335	183	19295	ENSOARG00000000654,ENSOARG00000016384,ENSOARG00000014598,ENSOARG00000010142,ENSOARG00000004352,ENSOARG00000008653,ENSOARG00000020221,ENSOARG00000005375,ENSOARG00000014289,ENSOARG00000017554,ENSOARG00000013779,ENSOARG00000015904,ENSOARG00000015400,ENSOARG00000012718,ENSOARG00000000223,ENSOARG00000003820,ENSOARG00000006942,ENSOARG00000013752,ENSOARG00000014558,ENSOARG00000017258,ENSOARG00000004175,…	MAD2L2|CDK14|SOX2|TNKS|SIAH2|FZD2|USP34|FGFR2|MLLT3|UBR5|SOX9|FGFR3|WNT5A|NFKB1|DRAXIN|NOTCH1|SHH|NOG|LGR5|ILK|FZD4|FRZB|NPHP3|SFRP1|TCF7L2|APC|ARNTL|ZBED2|GLI1|SOSTDC1|MAPK14|PTPRU|TDGF1|BICC1|NKD2|PPAP2B|MKS1|ASPM|FZD5|SOX4|GATA3|WNT2B|PTPRO|ZNF703|SFRP4|KLF4|LRP4|DISC1|DLX5|MCC|
GO:0038161	prolactin signaling pathway	biological_process	0.0014606	0.080966	4	3335	4	19295	ENSOARG00000011449,ENSOARG00000004089,ENSOARG00000001930,ENSOARG00000018964	PRLR|CREBRF|PTPN2|STAT5B|
GO:0000904	cell morphogenesis involved in differentiation	biological_process	0.0014768	0.080988	127	3335	530	19295	ENSOARG00000009770,ENSOARG00000009443,ENSOARG00000011571,ENSOARG00000016191,ENSOARG00000013198,ENSOARG00000011867,ENSOARG00000006710,ENSOARG00000020889,ENSOARG00000009870,ENSOARG00000011186,ENSOARG00000008819,ENSOARG00000006703,ENSOARG00000019015,ENSOARG00000019404,ENSOARG00000013596,ENSOARG00000018046,ENSOARG00000001468,ENSOARG00000017879,ENSOARG00000010601,ENSOARG00000008094,ENSOARG00000008246,…	DPYSL2|SRCIN1|PQBP1|PAX6|UCHL1|FAM101B|OLFM4|NEDD4|CALR|-|ROCK1|SPTBN4|TCF15|FBLN1|COBL|CAPRIN1|MAPK8|CUX2|LRRC4C|EPHB1|RB1|RCC2|CNTN2|MICALL2|COL18A1|PTPRO|FAT3|LOXL2|EPHA2|BTBD3|BMP7|PTPRM|RYK|LAMA2|LHX2|DAB1|ARHGEF28|BDNF|ETV4|TRIOBP|-|VASN|APOA1|POFUT2|NOTCH1|DRAXIN|FGFR3|SOX9|WNT5A|ANK3|VASP|BMP4|-|MAP2|APC|MYH10|FOXB1|EXT1|ILK|TNR|SIPA1L1|SEMA4A|BCL11A|OVOL2|HRH2|TUBB3|VAX2|MAP2K1|NUMBL|SLI…
GO:0030198	extracellular matrix organization	biological_process	0.0014997	0.080988	44	3335	154	19295	ENSOARG00000014671,ENSOARG00000003830,ENSOARG00000020833,ENSOARG00000010088,ENSOARG00000003820,ENSOARG00000003933,ENSOARG00000013779,ENSOARG00000009750,ENSOARG00000020525,ENSOARG00000013227,ENSOARG00000015342,ENSOARG00000016790,ENSOARG00000012461,ENSOARG00000016067,ENSOARG00000000544,ENSOARG00000003617,ENSOARG00000014336,ENSOARG00000011824,ENSOARG00000005174,ENSOARG00000010126,ENSOARG00000011945,…	NF1|ADAMTS2|MYO1E|VIT|NOTCH1|CSGALNACT1|SOX9|NPNT|COL4A3|CLASP1|NDNF|COL14A1|FBLN5|MKX|ELF3|ERO1LB|CYR61|SERPINH1|DMP1|LOXL2|ELN|MMP20|P3H1|FSHR|SPOCK2|GFOD2|COL18A1|NOXO1|RAMP2|VWA1|GPM6B|ATP7A|MFAP5|SULF1|FBLN1|THSD4|SMOC2|MYF5|EMILIN1|TNR|COL1A2|ACAN|POSTN|COL11A1|
GO:0043062	extracellular structure organization	biological_process	0.0014997	0.080988	44	3335	154	19295	ENSOARG00000010041,ENSOARG00000018591,ENSOARG00000011225,ENSOARG00000014202,ENSOARG00000001508,ENSOARG00000015159,ENSOARG00000005022,ENSOARG00000019087,ENSOARG00000019404,ENSOARG00000003329,ENSOARG00000018796,ENSOARG00000001968,ENSOARG00000018349,ENSOARG00000011595,ENSOARG00000003435,ENSOARG00000003452,ENSOARG00000017124,ENSOARG00000012584,ENSOARG00000003135,ENSOARG00000007029,ENSOARG00000010126,…	POSTN|COL11A1|ACAN|TNR|COL1A2|MYF5|SMOC2|EMILIN1|FBLN1|SULF1|THSD4|MFAP5|ATP7A|GPM6B|VWA1|RAMP2|NOXO1|COL18A1|GFOD2|SPOCK2|LOXL2|P3H1|FSHR|ELN|MMP20|DMP1|SERPINH1|FBLN5|COL14A1|NDNF|ERO1LB|CYR61|ELF3|MKX|SOX9|COL4A3|CLASP1|NPNT|CSGALNACT1|NOTCH1|MYO1E|VIT|NF1|ADAMTS2|
GO:0043410	positive regulation of MAPK cascade	biological_process	0.0014966	0.080988	70	3335	277	19295	ENSOARG00000008117,ENSOARG00000011542,ENSOARG00000000592,ENSOARG00000018382,ENSOARG00000010198,ENSOARG00000017559,ENSOARG00000014945,ENSOARG00000013671,ENSOARG00000006094,ENSOARG00000014398,ENSOARG00000002260,ENSOARG00000014221,ENSOARG00000017432,ENSOARG00000004519,ENSOARG00000007786,ENSOARG00000001370,ENSOARG00000003199,ENSOARG00000013427,ENSOARG00000015856,ENSOARG00000020058,ENSOARG00000006793,…	TDGF1|KLB|UNC5CL|PDE6G|FGF23|FGF19|EPGN|GADD45B|TNFRSF11A|ERN1|MDFI|TENM1|ERN2|CARD9|GADD45G|CHI3L1|SHC1|PTPN1|IGF1|THBS1|TAOK1|IL1B|-|NOX4|ADCYAP1|LPAR1|ALOX12B|BMP4|WNT5A|FGFR3|CDON|C1QTNF1|FLT1|CSF1R|ANGPT1|PELI2|SPAG9|MAP2K1|ADRB2|IL11|SEMA4C|ZEB2|NTRK1|FRS2|ALOX15|LTBR|FZD5|BANK1|WNT16|DSTYK|P2RX7|-|FGFR2|KDR|TNFSF11|SOX2|TAOK3|MAP4K2|PTPN11|RASGRP1|NEK10|MAP2K3|PLCB1|PDE5A|ERP29|PAK1|FZD4|P…
GO:0009791	post-embryonic development	biological_process	0.0014675	0.080988	32	3335	101	19295	ENSOARG00000014929,ENSOARG00000019355,ENSOARG00000008775,ENSOARG00000002241,ENSOARG00000015489,ENSOARG00000004523,ENSOARG00000007169,ENSOARG00000017779,ENSOARG00000014001,ENSOARG00000001772,ENSOARG00000018896,ENSOARG00000013941,ENSOARG00000001371,ENSOARG00000004403,ENSOARG00000021018,ENSOARG00000011272,ENSOARG00000013610,ENSOARG00000009979,ENSOARG00000018252,ENSOARG00000013177,ENSOARG00000005375,…	GRXCR1|GIGYF2|SEPP1|CSRNP1|DDX17|SOD2|KLF4|MYL2|GABRG2|FOXP2|FZD5|GATA3|DHCR7|ARID5B|FBN1|PRDM1|MYO7A|DSCAM|SLC18A2|RAB3A|FGFR2|GNAS|ATRX|TCF7L2|NR4A2|-|AGO2|ACVR2B|MYO1E|BMP4|ALX4|BCL2L11|
GO:0045616	regulation of keratinocyte differentiation	biological_process	0.0014983	0.080988	10	3335	20	19295	ENSOARG00000006251,ENSOARG00000017081,ENSOARG00000016865,ENSOARG00000005812,ENSOARG00000003820,ENSOARG00000020478,ENSOARG00000018244,ENSOARG00000008819,ENSOARG00000015898,ENSOARG00000019372	CD109|KRT84|KRT36|H2AFY2|NOTCH1|TP63|OVOL2|ROCK1|ROCK2|VDR|
GO:0019216	regulation of lipid metabolic process	biological_process	0.0014983	0.080988	50	3335	186	19295	ENSOARG00000012352,ENSOARG00000008708,ENSOARG00000003608,ENSOARG00000000701,ENSOARG00000013027,ENSOARG00000017079,ENSOARG00000001504,ENSOARG00000015271,ENSOARG00000002147,ENSOARG00000019710,ENSOARG00000012718,ENSOARG00000015904,ENSOARG00000012375,ENSOARG00000014336,ENSOARG00000002586,ENSOARG00000002738,ENSOARG00000020866,ENSOARG00000017639,ENSOARG00000018964,ENSOARG00000019372,ENSOARG00000014438,…	TCF7L2|TM6SF2|AMBRA1|ERLIN2|NR1D1|CNEP1R1|SREBF1|THRSP|PIK3R6|GPR39|NFKB1|FGFR3|MLXIPL|CYR61|APOA1|MTOR|IL1B|LDLR|STAT5B|VDR|LMF1|IFNG|STAR|SNAI1|APOD|TWIST1|SIRT1|LYN|ABCD2|PIK3R5|NR1D2|APOE|RB1|NR1H2|FLT1|GOLM1|-|SIRT4|INSIG1|AKT2|FGF19|PRKCD|PPARA|ABCG1|PIK3R1|PIK3R3|PRL|RBL2|KCNMA1|AGTR1|
GO:0019222	regulation of metabolic process	biological_process	0.001492	0.080988	859	3335	4477	19295	ENSOARG00000007145,ENSOARG00000009052,ENSOARG00000001457,ENSOARG00000014362,ENSOARG00000017258,ENSOARG00000005647,ENSOARG00000002211,ENSOARG00000013499,ENSOARG00000002334,ENSOARG00000003265,ENSOARG00000015904,ENSOARG00000018715,ENSOARG00000007974,ENSOARG00000015271,ENSOARG00000009539,ENSOARG00000016452,ENSOARG00000010129,ENSOARG00000013121,ENSOARG00000020149,ENSOARG00000011934,ENSOARG00000004130,…	HOXB1|ZNF112|REL|RFWD2|ILK|RASGRP4|SERPINB9|ULK1|NSUN4|SPRTN|FGFR3|ALOX12B|-|THRSP|ADCYAP1|PPARG|BACE2|KCNH6|-|KDM5A|-|MSN|MLLT10|CD3D|BMP7|ETS1|DHCR24|CDK6|CARD9|HOXB4|BAD|ZNF483|GRM7|APOE|ABLIM3|RB1|ARHGEF16|IGF1|POU1F1|OPHN1|SP1|-|CYP26B1|FGF19|FGF23|TFCP2L1|BOLL|NOX5|GADD45B|NEDD4|SUV39H2|BATF|ITIH3|CCBE1|DYRK1B|ZSCAN2|DMRT2|PLCB1|SFRP1|MBD3|FGD6|TSC22D1|BCL2L11|NOSIP|-|MND1|FKBP1B|DOK7|CRHR1…
GO:0051174	regulation of phosphorus metabolic process	biological_process	0.0015115	0.081366	264	3335	1223	19295	ENSOARG00000012958,ENSOARG00000002260,ENSOARG00000014779,ENSOARG00000017432,ENSOARG00000007786,ENSOARG00000007511,ENSOARG00000003199,ENSOARG00000003452,ENSOARG00000008232,ENSOARG00000016935,ENSOARG00000016366,ENSOARG00000009653,ENSOARG00000005522,ENSOARG00000007284,ENSOARG00000005950,ENSOARG00000001810,ENSOARG00000015454,ENSOARG00000005870,ENSOARG00000017777,ENSOARG00000014726,ENSOARG00000013279,…	-|MDFI|PECAM1|ERN2|GADD45G|ALDOB|SHC1|RAMP2|GUCY1A3|BCAR3|HSP90B1|RGS2|SIPA1L3|ARHGAP10|ARAP1|ZBED2|PPM1F|PIK3R1|RBL2|TGFBR2|TRIO|NF1|BTBD10|PRKAB1|DLG1|TEAD1|TNNT2|MLXIPL|ADRB1|CYR61|BCL6|CENPE|-|-|IQGAP2|HCLS1|SLC25A23|ZEB2|ARHGEF1|DOCK10|PSD2|NCKAP1L|P
GO:0031223	auditory behavior	biological_process	0.0015273	0.081951	5	3335	6	19295	ENSOARG00000017171,ENSOARG00000010729,ENSOARG00000001772,ENSOARG00000004078,ENSOARG00000004226	SLITRK6|SLC1A3|FOXP2|STRA6|NRXN1|
GO:0050870	positive regulation of T cell activation	biological_process	0.0015325	0.081969	33	3335	115	19295	ENSOARG00000015856,ENSOARG00000013941,ENSOARG00000001006,ENSOARG00000016133,ENSOARG00000010199,ENSOARG00000001958,ENSOARG00000006281,ENSOARG00000016171,ENSOARG00000007507,ENSOARG00000018832,ENSOARG00000019762,ENSOARG00000015950,ENSOARG00000011771,ENSOARG00000013646,ENSOARG00000019417,ENSOARG00000002147,ENSOARG00000006942,ENSOARG00000000835,ENSOARG00000001463,ENSOARG00000014687,ENSOARG00000014726,…	IGF1|GATA3|ZBTB1|NCKAP1L|EGR3|IFNG|BAD|SOCS5|IL6ST|IL4R|CD80|NKAP|TESPA1|ZAP70|IGFBP2|PIK3R6|SHH|PNP|-|TNFSF4|TGFBR2|CD28|CD5|ITPKB|TNFSF11|IL1B|PDCD1LG2|PRKCQ|RASGRP1|STAT5B|LGALS8|LCK|IL12RB1|
GO:0090288	negative regulation of cellular response to growth factor stimulus	biological_process	0.0015487	0.082568	22	3335	65	19295	ENSOARG00000012928,ENSOARG00000012784,ENSOARG00000020889,ENSOARG00000017189,ENSOARG00000008117,ENSOARG00000005150,ENSOARG00000006251,ENSOARG00000004787,ENSOARG00000010641,ENSOARG00000005736,ENSOARG00000007785,ENSOARG00000017093,ENSOARG00000013941,ENSOARG00000013427,ENSOARG00000020058,ENSOARG00000015400,ENSOARG00000008249,ENSOARG00000012352,ENSOARG00000009828,ENSOARG00000020928,ENSOARG00000004826,…	HSPA5|HTRA3|NEDD4|FBN2|TDGF1|ONECUT2|CD109|SLIT2|VASN|GLG1|HTRA1|SPRY1|GATA3|PTPN1|THBS1|WNT5A|ASPN|TCF7L2|AGTR2|ONECUT1|SIRT1|PRDM16|
GO:0050807	regulation of synapse organization	biological_process	0.0015788	0.08391	25	3335	76	19295	ENSOARG00000016849,ENSOARG00000021130,ENSOARG00000014093,ENSOARG00000020889,ENSOARG00000019019,ENSOARG00000005854,ENSOARG00000015118,ENSOARG00000015697,ENSOARG00000004226,ENSOARG00000011418,ENSOARG00000007130,ENSOARG00000009392,ENSOARG00000021129,ENSOARG00000014037,ENSOARG00000017171,ENSOARG00000006159,ENSOARG00000008094,ENSOARG00000015400,ENSOARG00000017879,ENSOARG00000006460,ENSOARG00000012103,…	LRRTM2|SIX4|LRRN1|NEDD4|RAB17|ADGRL3|BDNF|LRTM1|NRXN1|AMIGO1|CLSTN1|SLITRK2|SIX1|LRRC4B|SLITRK6|CAMK1|EPHB1|WNT5A|CUX2|NTRK1|ADGRB3|CLSTN3|DISC1|GHSR|LRRN3|
GO:0048011	neurotrophin TRK receptor signaling pathway	biological_process	0.001599	0.084709	7	3335	12	19295	ENSOARG00000009828,ENSOARG00000009565,ENSOARG00000007472,ENSOARG00000017093,ENSOARG00000019184,ENSOARG00000006460,ENSOARG00000013656	AGTR2|PTPN11|CASP3|SPRY1|SORT1|NTRK1|AKT1S1|
GO:0048645	organ formation	biological_process	0.0016259	0.085863	19	3335	54	19295	ENSOARG00000005790,ENSOARG00000014726,ENSOARG00000013052,ENSOARG00000020339,ENSOARG00000013752,ENSOARG00000006620,ENSOARG00000019683,ENSOARG00000003820,ENSOARG00000020478,ENSOARG00000006942,ENSOARG00000021129,ENSOARG00000015400,ENSOARG00000021069,ENSOARG00000003329,ENSOARG00000005375,ENSOARG00000015529,ENSOARG00000017093,ENSOARG00000018039,ENSOARG00000018185	RDH10|TGFBR2|GLI2|FRS2|NOG|TBR1|WNT2B|NOTCH1|TP63|SHH|SIX1|WNT5A|BMP4|SULF1|FGFR2|MAPK1|SPRY1|BMP7|MAP2K1|
GO:0003170	heart valve development	biological_process	0.001692	0.088896	11	3335	25	19295	ENSOARG00000007733,ENSOARG00000003820,ENSOARG00000013941,ENSOARG00000009518,ENSOARG00000003437,ENSOARG00000008063,ENSOARG00000013779,ENSOARG00000014336,ENSOARG00000005153,ENSOARG00000009754,ENSOARG00000004078	ACVR1|NOTCH1|GATA3|SOX4|PITX2|HEY1|SOX9|CYR61|TBX20|TWIST1|STRA6|
GO:0051240	positive regulation of multicellular organismal process	biological_process	0.0016939	0.088896	111	3335	485	19295	ENSOARG00000015127,ENSOARG00000011083,ENSOARG00000010800,ENSOARG00000009750,ENSOARG00000021005,ENSOARG00000009195,ENSOARG00000010729,ENSOARG00000013752,ENSOARG00000007238,ENSOARG00000016017,ENSOARG00000017850,ENSOARG00000007376,ENSOARG00000012967,ENSOARG00000013242,ENSOARG00000020044,ENSOARG00000019372,ENSOARG00000018964,ENSOARG00000016067,ENSOARG00000017189,ENSOARG00000015479,ENSOARG00000019619,…	SLC22A5|IL23R|PRDX2|NPNT|-|PLCB1|SLC1A3|NOG|PAK1|PDE5A|DRD2|TNFSF11|AKIRIN2|PRKCQ|RASGRP1|VDR|STAT5B|MKX|FBN2|P2RX7|ZBTB20|SYT1|FGFR2|IL12RB1|FZD5|GATA3|WNT2B|CX3CL1|TGFB3|TBX20|TWIST1|IFNG|CLSTN3|FRS2|MKKS|HRH2|LRRTM2|TNR|SIX4|YBX3|HRH1|ATF2|AMTN|ADRB2|IL4R|OSR2|SULF1|F12|FOXS1|MAPK1|CSF1R|PUM1|NOS1|CLSTN1|SIX1|GPR39|PPARG|ZC3HAV1|ADCYAP1|NOTCH1|BMP4|ALOX12B|HPSE|CHRNB4|SOX9|WNT5A|TNFSF4|NF1|ACV…
GO:0070371	ERK1 and ERK2 cascade	biological_process	0.0017408	0.090836	43	3335	156	19295	ENSOARG00000017559,ENSOARG00000010198,ENSOARG00000015529,ENSOARG00000017093,ENSOARG00000006358,ENSOARG00000019404,ENSOARG00000018804,ENSOARG00000006094,ENSOARG00000018185,ENSOARG00000015100,ENSOARG00000008084,ENSOARG00000020339,ENSOARG00000000492,ENSOARG00000014778,ENSOARG00000008480,ENSOARG00000008016,ENSOARG00000006460,ENSOARG00000019329,ENSOARG00000008094,ENSOARG00000001930,ENSOARG00000013253,…	FGF19|FGF23|MAPK1|SPRY1|CSF1R|FBLN1|C1QL4|TNFRSF11A|MAP2K1|ANGPT1|WNK2|FRS2|NLRP12|LYN|ALOX15|TNIP1|NTRK1|FN1|EPHB1|PTPN2|RANBP9|CHI3L1|IGF1|CNKSR3|PTPN1|FGFR2|TBC1D10C|DSTYK|CYR61|PKHD1|PTPN11|RASGRP1|-|NEK10|KDR|TNFSF11|EPHA2|NOX4|NPNT|BMP4|FGFR3|SOX9|ADCYAP1|
GO:0006629	lipid metabolic process	biological_process	0.0017417	0.090836	173	3335	788	19295	ENSOARG00000014438,ENSOARG00000017633,ENSOARG00000008558,ENSOARG00000016423,ENSOARG00000006195,ENSOARG00000015196,ENSOARG00000005623,ENSOARG00000001700,ENSOARG00000014336,ENSOARG00000017050,ENSOARG00000011876,ENSOARG00000013010,ENSOARG00000012375,ENSOARG00000019710,ENSOARG00000020179,ENSOARG00000012718,ENSOARG00000000980,ENSOARG00000005143,ENSOARG00000006701,ENSOARG00000017079,ENSOARG00000005639,…	LMF1|ALG13|BCO1|PNLIPRP3|ALKBH7|CHPT1|PLA2G12A|PLCG1|CYR61|SLC27A6|FADS6|MVD|MLXIPL|GPR39|PPT1|NFKB1|-|ST8SIA3|PLD2|CNEP1R1|PLCB3|-|LYST|GPAT2|RBL2|PLCH1|PRL|DHRS3|AGTR1|HAO2|ELOVL1|PIK3R1|ACACA|MAPK14|PRKCD|PAFAH2|AKT2|GOLM1|PLA2G2E|PNPLA5|AACS|ACSBG1|PTDSS2|GPCPD1|ACLY|SNAI1|APOD|CYP2R1|STAT5B|PTPN11|ISPD|SLC16A11|PLA2G6|DHRS9|ACSF3|CRABP2|SCD|ERLIN2|PIK3C2G|-|ALDH8A1|TM6SF2|AMBRA1|PPARA|PI4KB|…
GO:0070307	lens fiber cell development	biological_process	0.0017622	0.091051	7	3335	12	19295	ENSOARG00000012400,ENSOARG00000015904,ENSOARG00000011271,ENSOARG00000005375,ENSOARG00000017522,ENSOARG00000020339,ENSOARG00000011186	EPHA2|FGFR3|TMOD1|FGFR2|BFSP1|FRS2|-|
GO:0016331	morphogenesis of embryonic epithelium	biological_process	0.0017566	0.091051	42	3335	149	19295	ENSOARG00000013752,ENSOARG00000009748,ENSOARG00000002359,ENSOARG00000016626,ENSOARG00000021069,ENSOARG00000010075,ENSOARG00000019502,ENSOARG00000015400,ENSOARG00000013779,ENSOARG00000021129,ENSOARG00000006942,ENSOARG00000017352,ENSOARG00000005375,ENSOARG00000013863,ENSOARG00000014570,ENSOARG00000007630,ENSOARG00000013742,ENSOARG00000010215,ENSOARG00000018039,ENSOARG00000005695,ENSOARG00000008653,…	NOG|DLC1|SFRP1|RARG|BMP4|VASP|CELSR1|WNT5A|SOX9|SIX1|SHH|-|FGFR2|KDM2B|SALL4|LUZP1|LHX2|RGMA|BMP7|PFN1|FZD2|TWIST1|GLI2|ZEB2|IRX3|SEMA4C|RDH10|TBX18|TP63|GATA3|IFT172|PTCH1|SOX4|WNT2B|COBL|HES5|SULF1|TSC1|MKS1|KDF1|OVOL2|SIX4|
GO:0060284	regulation of cell development	biological_process	0.0017569	0.091051	132	3335	570	19295	ENSOARG00000015904,ENSOARG00000003388,ENSOARG00000015400,ENSOARG00000013779,ENSOARG00000021069,ENSOARG00000007699,ENSOARG00000003820,ENSOARG00000008888,ENSOARG00000016764,ENSOARG00000020872,ENSOARG00000018039,ENSOARG00000010641,ENSOARG00000014071,ENSOARG00000005425,ENSOARG00000002586,ENSOARG00000020596,ENSOARG00000016790,ENSOARG00000015118,ENSOARG00000014713,ENSOARG00000010601,ENSOARG00000009438,…	FGFR3|KLHL41|WNT5A|SOX9|BMP4|DTX1|NOTCH1|PCM1|FRZB|TCF12|BMP7|VASN|TRIOBP|-|APOA1|EIF4G1|COL14A1|BDNF|ASPM|LRRC4C|APOE|CAMK1|IGF1|BAD|FAT3|TBR1|CNTN2|CTDSP1|OLFM4|NEDD4|PQBP1|ZHX2|SS18L1|RND2|SHH|DRD2|PDE5A|NOG|PLCB1|TCF7L2|SFRP1|ADGRG1|VDR|TWF2|SCRT1|MTOR|CD53|SCN1B|INPP5J|GATA3|LYN|LRP4|SORL1|SRRT|FN1|RAP2A|GLI2|TWIST1|RAB17|SPAG9|MAP2K1|LBX1|IL6ST|SIX4|BTG1|NUMBL|MAN2A1|IL4R|HES3|CDON|RBM24|DR…
GO:0001678	cellular glucose homeostasis	biological_process	0.0017761	0.091489	20	3335	57	19295	ENSOARG00000012375,ENSOARG00000015464,ENSOARG00000019710,ENSOARG00000009518,ENSOARG00000004826,ENSOARG00000006281,ENSOARG00000003844,ENSOARG00000013027,ENSOARG00000014398,ENSOARG00000015987,ENSOARG00000012352,ENSOARG00000018133,ENSOARG00000011678,ENSOARG00000005870,ENSOARG00000002221,ENSOARG00000004226,ENSOARG00000016578,ENSOARG00000018609,ENSOARG00000017806,ENSOARG00000005016	MLXIPL|CYP7A1|GPR39|SOX4|SIRT1|BAD|NOX4|NR1D1|ERN1|GCK|TCF7L2|CFTR|RAB11FIP5|PIK3R1|SIN3A|NRXN1|VSNL1|CACNA1E|FKBP1B|STXBP4|
GO:0065009	regulation of molecular function	biological_process	0.001811	0.093002	354	3335	1709	19295	ENSOARG00000005695,ENSOARG00000007350,ENSOARG00000014598,ENSOARG00000002526,ENSOARG00000012496,ENSOARG00000013288,ENSOARG00000009440,ENSOARG00000005106,ENSOARG00000016594,ENSOARG00000003554,ENSOARG00000002545,ENSOARG00000004677,ENSOARG00000002738,ENSOARG00000006141,ENSOARG00000018863,ENSOARG00000017317,ENSOARG00000001922,ENSOARG00000006023,ENSOARG00000006942,ENSOARG00000007216,ENSOARG00000014364,…	PFN1|TRIM52|SOX2|TAOK3|RFK|PKHD1|MAP4K2|COL28A1|ASPH|DSTYK|EPB41|SCN1B|MTOR|-|MYO9A|CARM1|CYTH3|ERBB2IP|SHH|CYTL1|PIM1|UNC119|ADAM9|PDCD2|PAK1|CREB3|SOCS5|TAB2|TMBIM6|BCAS3|SEPT2|SPINK6|ARFGEF3|GATA3|PTCH1|KIAA0430|FN1|PSD4|LYN|FRS2|IBTK|SORL1|SPINK4|UBASH3B|ELMOD2|CASP3|LHX2|ARHGEF28|APOH|PTGIS|LDLRAP1|APOA1|RSF1|RING1|MBTPS2|ZC3HAV1|NOTCH1|CCND3|FGD3|BMP4|ECSIT|TNFSF4|WNT5A|RNF34|TRAF5|NOX4|DLC…
GO:0033344	cholesterol efflux	biological_process	0.0018256	0.093302	13	3335	32	19295	ENSOARG00000009438,ENSOARG00000013972,ENSOARG00000019294,ENSOARG00000008578,ENSOARG00000006942,ENSOARG00000007905,ENSOARG00000016678,ENSOARG00000010625,ENSOARG00000002586,ENSOARG00000004826,ENSOARG00000003303,ENSOARG00000002913,ENSOARG00000013898	APOE|ABCA5|ABCA12|PTCH1|SHH|NPC1|SOAT1|ABCG1|APOA1|SIRT1|STX12|PON1|NR1H2|
GO:0019226	transmission of nerve impulse	biological_process	0.001828	0.093302	109	3335	445	19295	ENSOARG00000009392,ENSOARG00000018560,ENSOARG00000007238,ENSOARG00000017850,ENSOARG00000003374,ENSOARG00000012352,ENSOARG00000010729,ENSOARG00000003973,ENSOARG00000004791,ENSOARG00000013089,ENSOARG00000015479,ENSOARG00000004332,ENSOARG00000002738,ENSOARG00000013177,ENSOARG00000015027,ENSOARG00000005375,ENSOARG00000017806,ENSOARG00000015697,ENSOARG00000004677,ENSOARG00000014037,ENSOARG00000017171,…	SLITRK2|USP46|PAK1|DRD2|LRRN3|TCF7L2|SLC1A3|GRM5|NETO1|CACNA1C|P2RX7|DOC2A|MTOR|RAB3A|SYT1|FGFR2|FKBP1B|LRTM1|SCN1B|LRRC4B|SLITRK6|CLSTN3|HTR1B|BAIAP2|AFG3L2|PLK2|GABRG2|SNAP91|JAM3|DPP6|-|NTRK1|IFNG|TG|KCNMA1|HRH1|RAB17|HRH2|LRRTM2|ANXA9|TNR|CSPG5|SIX4|MAPK1|NOS1|GABRA2|-|FGF14|CLSTN1|CACNA1B|EPB41L3|CACNA1E|NAB2|CHRNB4|CAMK4|FGFR3|WNT5A|ANK3|PPT1|SIX1|DLG1|CNTNAP4|ILK|PLCB3|ATRN|NF1|MYO6|LIN7B|…
GO:0042491	auditory receptor cell differentiation	biological_process	0.0021045	0.10452	15	3335	37	19295	ENSOARG00000014101,ENSOARG00000017171,ENSOARG00000020065,ENSOARG00000004273,ENSOARG00000003820,ENSOARG00000009163,ENSOARG00000012725,ENSOARG00000013610,ENSOARG00000014929,ENSOARG00000018071,ENSOARG00000012431,ENSOARG00000006661,ENSOARG00000006673,ENSOARG00000014629,ENSOARG00000005108	MCOLN3|SLITRK6|WDPCP|CLRN1|NOTCH1|KCNMA1|TMC1|MYO7A|GRXCR1|HES5|LHFPL5|-|MYO6|CUX1|DLL1|
GO:0000902	cell morphogenesis	biological_process	0.0021019	0.10452	192	3335	846	19295	ENSOARG00000008598,ENSOARG00000013124,ENSOARG00000019015,ENSOARG00000016857,ENSOARG00000011186,ENSOARG00000020889,ENSOARG00000006710,ENSOARG00000019265,ENSOARG00000011571,ENSOARG00000019432,ENSOARG00000003025,ENSOARG00000003103,ENSOARG00000020651,ENSOARG00000012503,ENSOARG00000010139,ENSOARG00000013346,ENSOARG00000012584,ENSOARG00000003261,ENSOARG00000008246,ENSOARG00000008094,ENSOARG00000005014,…	MKS1|TFCP2L1|TCF15|FNBP1L|-|NEDD4|OLFM4|PARVB|PQBP1|ZMYM6|RHOU|FAT3|PTPRO|DTNBP1|WASF1|CCL24|COL18A1|CNTN2|RB1|EPHB1|ABLIM3|LRRC4C|APOA1|VASN|TRIOBP|-|ARHGEF28|BDNF|CELSR2|LHX2|CCDC13|PTPRM|BMP7|BTBD3|LOXL2|ILK|EXT1|NOX4|DLC1|FOXB1|CEP131|MAP2|DYNC2LI1|-|BMP4|FGFR3|WNT5A|SOX9|ANK3|PCM1|NOTCH1|SEPT2|LAMC3|KIF3A|TMEM107|NUMBL|MAP2K1|RAB17|TUBB3|LRRC6|HRH2|MKKS|-|LARP4|LRP4|BAIAP2|GLI2|TWIST1|FN1|RA…
GO:0021915	neural tube development	biological_process	0.002076	0.10452	43	3335	155	19295	ENSOARG00000013713,ENSOARG00000009880,ENSOARG00000013487,ENSOARG00000013052,ENSOARG00000009754,ENSOARG00000019338,ENSOARG00000009518,ENSOARG00000008578,ENSOARG00000008598,ENSOARG00000005657,ENSOARG00000018071,ENSOARG00000019027,ENSOARG00000011715,ENSOARG00000014844,ENSOARG00000013596,ENSOARG00000018244,ENSOARG00000016191,ENSOARG00000014671,ENSOARG00000016626,ENSOARG00000012352,ENSOARG00000002359,…	SEMA4C|ZEB2|PLXNA2|GLI2|TWIST1|IFT172|SOX4|PTCH1|MKS1|TSC1|HES5|TMEM107|FKBP8|KIF3A|COBL|OVOL2|PAX6|NF1|RARG|TCF7L2|SFRP1|AMBRA1|DLC1|FOXB1|NOG|-|SHH|NOTCH1|HES3|CELSR1|WNT5A|VASP|-|BMP4|LUZP1|KDM2B|SALL4|EPHA2|FZD2|PFN1|RGMA|GSC|LHX2|
GO:0010875	positive regulation of cholesterol efflux	biological_process	0.0021051	0.10452	7	3335	12	19295	ENSOARG00000004826,ENSOARG00000009438,ENSOARG00000010625,ENSOARG00000008578,ENSOARG00000013898,ENSOARG00000002913,ENSOARG00000019294	SIRT1|APOE|ABCG1|PTCH1|NR1H2|PON1|ABCA12|
GO:0051347	positive regulation of transferase activity	biological_process	0.0020845	0.10452	75	3335	300	19295	ENSOARG00000007376,ENSOARG00000019138,ENSOARG00000012928,ENSOARG00000002526,ENSOARG00000020044,ENSOARG00000013919,ENSOARG00000009565,ENSOARG00000009440,ENSOARG00000015536,ENSOARG00000003554,ENSOARG00000013502,ENSOARG00000015822,ENSOARG00000015479,ENSOARG00000000725,ENSOARG00000002147,ENSOARG00000010800,ENSOARG00000005780,ENSOARG00000014364,ENSOARG00000018763,ENSOARG00000003608,ENSOARG00000013434,…	TNFSF11|PSRC1|HSPA5|TAOK3|RASGRP1|NEK10|PTPN11|MAP4K2|CEMIP|DSTYK|DOK7|WRAP53|P2RX7|-|PIK3R6|PRDX2|EMP2|PIM1|UNC119|AMBRA1|STRADA|MAP2K3|ADAM9|ERP29|PAK1|PDE5A|FZD4|ANGPT1|MRE11A|TAB2|SPAG9|MAP2K1|FLT1|CSF1R|FZD5|NCKAP1L|ZEB2|LYN|FRS2|SIRT1|IL1B|DAB1|CENPE|CYR61|ADCYAP1|TEAD1|DLG1|CCND3|LPAR1|BMP4|CCND2|WNT5A|FGFR3|TGFBR2|ACVR2B|NOX4|PRLR|EPGN|GADD45B|TNFRSF11A|TDGF1|PDE6G|CHI3L1|PTPN1|SHC1|CAMK1…
GO:0040014	regulation of multicellular organism growth	biological_process	0.0020625	0.10452	26	3335	83	19295	ENSOARG00000017939,ENSOARG00000009438,ENSOARG00000019710,ENSOARG00000016452,ENSOARG00000002173,ENSOARG00000008578,ENSOARG00000017058,ENSOARG00000015856,ENSOARG00000004154,ENSOARG00000001770,ENSOARG00000020744,ENSOARG00000017850,ENSOARG00000010958,ENSOARG00000002627,ENSOARG00000009137,ENSOARG00000018964,ENSOARG00000014352,ENSOARG00000009565,ENSOARG00000007755,ENSOARG00000010317,ENSOARG00000001757,…	FTO|APOE|GPR39|PPARG|PLAC8|PTCH1|POU1F1|IGF1|PEX5|AFG3L2|GHSR|DRD2|SLC25A25|ATRN|PRL|STAT5B|ADRB2|PTPN11|ACVR1C|MKKS|FOXS1|TSHR|FGFR2|NCOR1|ADRB1|SPTBN4|
GO:0042325	regulation of phosphorylation	biological_process	0.0020616	0.10452	171	3335	778	19295	ENSOARG00000001370,ENSOARG00000015856,ENSOARG00000011220,ENSOARG00000013427,ENSOARG00000006159,ENSOARG00000008246,ENSOARG00000012875,ENSOARG00000002271,ENSOARG00000020058,ENSOARG00000009438,ENSOARG00000014355,ENSOARG00000014221,ENSOARG00000006281,ENSOARG00000000492,ENSOARG00000012503,ENSOARG00000007733,ENSOARG00000014945,ENSOARG00000011186,ENSOARG00000019557,ENSOARG00000013671,ENSOARG00000012209,…	CHI3L1|IGF1|CDK12|PTPN1|CAMK1|RB1|BLM|HAX1|THBS1|APOE|ANKRD54|TENM1|BAD|NLRP12|DTNBP1|ACVR1|EPGN|-|CTDSP1|GADD45B|PRKAR1A|TNFRSF11A|TDGF1|PPAP2B|SPRY1|PDE6G|FGF19|FIZ1|ADCYAP1|CCND3|LPAR1|BMP4|FGFR3|WNT5A|SOX9|ACVR2B|ILK|NOX4|BMP7|UBASH3B|FSHR|IL1B|CASP3|APOA1|AKAP9|AKT1S1|PIK3R5|PTPN2|CRLF1|ATP7A|TWIST1|FN1|RAP2A|IFNG|SORL1|FRS2|LYN|IBTK|LRP4|ITGB2|ANGPT1|SOCS5|IL6ST|TAB2|SPAG9|MAP2K1|PIK3R3|ANK…
GO:0001932	regulation of protein phosphorylation	biological_process	0.0020921	0.10452	158	3335	713	19295	ENSOARG00000005189,ENSOARG00000009880,ENSOARG00000004826,ENSOARG00000004106,ENSOARG00000018896,ENSOARG00000016133,ENSOARG00000011725,ENSOARG00000013140,ENSOARG00000004787,ENSOARG00000012180,ENSOARG00000019762,ENSOARG00000006358,ENSOARG00000015529,ENSOARG00000009682,ENSOARG00000002115,ENSOARG00000021097,ENSOARG00000019198,ENSOARG00000013434,ENSOARG00000012473,ENSOARG00000002612,ENSOARG00000004175,…	IL11|ZEB2|SIRT1|CNKSR3|FZD5|NCKAP1L|PPM1E|FLT3LG|SLIT2|FLT1|CD80|CSF1R|MAPK1|RICTOR|MRE11A|PELI2|CCNT1|STRADA|RAP2C|MAP2K3|FZD4|PRDX2|CD109|CTDSP2|SOCS4|SMYD3|PSRC1|KDR|TNFSF11|IL31RA|MAD2L2|CEMIP|PTPN11|ERN1|-|PECAM1|MDFI|WNK3|ERN2|GADD45G|SHC1|BCAR3|HGF|RGS2|HES5|FBLN1|SPTBN4|TSC1|PRKCD|AKT2|PPM1F|PRLR|ZBED2|UCHL1|PAX6|HEXIM2|APC|NF1|TGFBR2|PRKAB1|TEAD1|DLG1|MLXIPL|CDON|CCND2|CYR61|CENPE|HCLS1|…
GO:0046683	response to organophosphorus	biological_process	0.0021102	0.10452	18	3335	48	19295	ENSOARG00000019909,ENSOARG00000017481,ENSOARG00000001833,ENSOARG00000016282,ENSOARG00000017010,ENSOARG00000017769,ENSOARG00000001072,ENSOARG00000018133,ENSOARG00000020858,ENSOARG00000020866,ENSOARG00000013947,ENSOARG00000017892,ENSOARG00000015479,ENSOARG00000009367,ENSOARG00000016366,ENSOARG00000019006,ENSOARG00000016594,ENSOARG00000006903	ITPR2|-|PANX1|DGKQ|AKAP9|CITED1|TRPC3|CFTR|AQP9|IL1B|PDXP|P2RX1|P2RX7|TYMS|HSP90B1|HCN4|ASPH|SLC26A3|
GO:0033674	positive regulation of kinase activity	biological_process	0.0021244	0.10491	73	3335	290	19295	ENSOARG00000011449,ENSOARG00000014945,ENSOARG00000006094,ENSOARG00000013671,ENSOARG00000008117,ENSOARG00000018382,ENSOARG00000001370,ENSOARG00000003199,ENSOARG00000006159,ENSOARG00000013427,ENSOARG00000020058,ENSOARG00000012958,ENSOARG00000014398,ENSOARG00000002260,ENSOARG00000014221,ENSOARG00000006281,ENSOARG00000007786,ENSOARG00000017432,ENSOARG00000020866,ENSOARG00000008224,ENSOARG00000014336,…	PRLR|EPGN|TNFRSF11A|GADD45B|TDGF1|PDE6G|CHI3L1|SHC1|CAMK1|PTPN1|THBS1|-|ERN1|MDFI|TENM1|BAD|GADD45G|ERN2|IL1B|DAB1|CYR61|CENPE|DLG1|TEAD1|ADCYAP1|LPAR1|CCND3|BMP4|FGFR3|WNT5A|CCND2|TGFBR2|ACVR2B|NOX4|MRE11A|ANGPT1|TAB2|SPAG9|MAP2K1|FLT1|CSF1R|FZD5|NCKAP1L|ZEB2|LYN|FRS2|SIRT1|TNFSF11|PSRC1|HSPA5|TAOK3|MAP4K2|CEMIP|RASGRP1|PTPN11|NEK10|DSTYK|DOK7|P2RX7|-|PIK3R6|PRDX2|EMP2|PIM1|STRADA|AMBRA1|UNC119|…
GO:0051962	positive regulation of nervous system development	biological_process	0.0021467	0.10539	17	3335	47	19295	ENSOARG00000016849,ENSOARG00000014093,ENSOARG00000005854,ENSOARG00000015118,ENSOARG00000015697,ENSOARG00000004226,ENSOARG00000011418,ENSOARG00000007130,ENSOARG00000009392,ENSOARG00000014037,ENSOARG00000017171,ENSOARG00000008094,ENSOARG00000017879,ENSOARG00000006460,ENSOARG00000012103,ENSOARG00000004271,ENSOARG00000003374	LRRTM2|LRRN1|ADGRL3|BDNF|LRTM1|NRXN1|AMIGO1|CLSTN1|SLITRK2|LRRC4B|SLITRK6|EPHB1|CUX2|NTRK1|ADGRB3|CLSTN3|LRRN3|
GO:0051965	positive regulation of synapse assembly	biological_process	0.0021467	0.10539	17	3335	47	19295	ENSOARG00000003374,ENSOARG00000004271,ENSOARG00000012103,ENSOARG00000006460,ENSOARG00000017879,ENSOARG00000008094,ENSOARG00000017171,ENSOARG00000014037,ENSOARG00000009392,ENSOARG00000007130,ENSOARG00000004226,ENSOARG00000011418,ENSOARG00000015697,ENSOARG00000015118,ENSOARG00000005854,ENSOARG00000014093,ENSOARG00000016849	LRRN3|CLSTN3|ADGRB3|NTRK1|CUX2|EPHB1|SLITRK6|LRRC4B|SLITRK2|CLSTN1|NRXN1|AMIGO1|LRTM1|BDNF|ADGRL3|LRRN1|LRRTM2|
GO:0035295	tube development	biological_process	0.0021631	0.10558	105	3335	439	19295	ENSOARG00000014558,ENSOARG00000004373,ENSOARG00000007238,ENSOARG00000013752,ENSOARG00000002359,ENSOARG00000016626,ENSOARG00000000327,ENSOARG00000009750,ENSOARG00000014342,ENSOARG00000019963,ENSOARG00000003342,ENSOARG00000006942,ENSOARG00000013177,ENSOARG00000005375,ENSOARG00000013863,ENSOARG00000016689,ENSOARG00000017222,ENSOARG00000019372,ENSOARG00000005695,ENSOARG00000001060,ENSOARG00000015323,…	LGR5|RARB|PAK1|NOG|SFRP1|RARG|LAMA1|NPNT|BCL2L11|GJA1|NFATC3|SHH|RAB3A|FGFR2|KDM2B|FAT4|SPATA5|VDR|PFN1|KDR|GNA13|FZD2|STRA6|ZEB2|SEMA4C|TBX20|TWIST1|GLI2|RDH10|CRLF1|ATP7A|FOXP2|PHF14|WNT2B|DHCR7|GATA3|PTCH1|CTSZ|PRKX|MAPK1|CALB1|KIF3A|DLL1|SLIT2|MAN2A1|MAP2K1|LBX1|HOPX|BCAS3|OVOL2|SIX4|SOSTDC1|ILK|ACVR2B|DLC1|DNAAF1|AGTR2|NPHP3|ADAMTS2|TGFBR2|TNS3|BMP4|CELSR1|VASP|FGFR3|WNT5A|SOX9|TEAD1|DLG1|SI…
GO:0042368	vitamin D biosynthetic process	biological_process	0.002161	0.10558	6	3335	10	19295	ENSOARG00000019372,ENSOARG00000012718,ENSOARG00000013174,ENSOARG00000001958,ENSOARG00000020866,ENSOARG00000006429	VDR|NFKB1|SNAI1|IFNG|IL1B|CYP2R1|
GO:0000187	activation of MAPK activity	biological_process	0.0021764	0.10591	23	3335	69	19295	ENSOARG00000014398,ENSOARG00000002260,ENSOARG00000002612,ENSOARG00000020339,ENSOARG00000010504,ENSOARG00000017432,ENSOARG00000003199,ENSOARG00000010800,ENSOARG00000006760,ENSOARG00000013427,ENSOARG00000020058,ENSOARG00000015400,ENSOARG00000008117,ENSOARG00000018382,ENSOARG00000015479,ENSOARG00000000725,ENSOARG00000007376,ENSOARG00000014945,ENSOARG00000020866,ENSOARG00000018185,ENSOARG00000003144,…	ERN1|MDFI|MAP2K3|FRS2|ERP29|ERN2|SHC1|PRDX2|LPAR1|PTPN1|THBS1|WNT5A|TDGF1|PDE6G|P2RX7|-|TNFSF11|EPGN|IL1B|MAP2K1|SPAG9|MAP4K2|PTPN11|
GO:0007162	negative regulation of cell adhesion	biological_process	0.0022026	0.10688	30	3335	95	19295	ENSOARG00000020828,ENSOARG00000002586,ENSOARG00000000156,ENSOARG00000003193,ENSOARG00000019404,ENSOARG00000009979,ENSOARG00000020487,ENSOARG00000009565,ENSOARG00000016753,ENSOARG00000008224,ENSOARG00000000654,ENSOARG00000007475,ENSOARG00000009443,ENSOARG00000014202,ENSOARG00000015100,ENSOARG00000018423,ENSOARG00000005870,ENSOARG00000009748,ENSOARG00000004175,ENSOARG00000020519,ENSOARG00000012146,…	IL1RN|APOA1|PRKCD|C1QTNF1|FBLN1|DSCAM|BCL6|PTPN11|BCAS3|DAB1|MAD2L2|ADAMTS18|SRCIN1|TNR|ANGPT1|UBASH3B|PIK3R1|DLC1|FZD4|KNG1|SWAP70|KLF4|SERPINE1|ZNF703|SPOCK1|NF1|RCC2|APOD|THBS1|NOTCH1|
GO:0008344	adult locomotory behavior	biological_process	0.0022505	0.10889	27	3335	81	19295	ENSOARG00000017850,ENSOARG00000018154,ENSOARG00000007984,ENSOARG00000003261,ENSOARG00000010605,ENSOARG00000011271,ENSOARG00000011303,ENSOARG00000007905,ENSOARG00000017171,ENSOARG00000020179,ENSOARG00000004781,ENSOARG00000004918,ENSOARG00000002882,ENSOARG00000005434,ENSOARG00000001899,ENSOARG00000010836,ENSOARG00000006703,ENSOARG00000019355,ENSOARG00000006474,ENSOARG00000013198,ENSOARG00000000714,…	DRD2|CNP|NR4A2|CNTN2|ARCN1|TMOD1|MAPT|NPC1|SLITRK6|PPT1|-|FGF14|TSHR|ZIC1|PUM1|DNM1|SPTBN4|GIGYF2|GLRB|UCHL1|SNCG|CACNA1C|ABHD12|KCNMA1|DAB1|PBX3|KLHL1|
GO:0044344	cellular response to fibroblast growth factor stimulus	biological_process	0.002278	0.10903	22	3335	68	19295	ENSOARG00000020058,ENSOARG00000015904,ENSOARG00000015400,ENSOARG00000007393,ENSOARG00000013941,ENSOARG00000020339,ENSOARG00000013752,ENSOARG00000010557,ENSOARG00000012352,ENSOARG00000002359,ENSOARG00000010199,ENSOARG00000004537,ENSOARG00000010036,ENSOARG00000010198,ENSOARG00000017559,ENSOARG00000017093,ENSOARG00000005375,ENSOARG00000008117,ENSOARG00000003554,ENSOARG00000011542,ENSOARG00000003329,…	THBS1|FGFR3|WNT5A|NDST1|GATA3|FRS2|NOG|FGF17|TCF7L2|SFRP1|EGR3|LRIT3|HHIP|FGF23|FGF19|SPRY1|FGFR2|TDGF1|DSTYK|KLB|SULF1|SPATA5|
GO:0035116	embryonic hindlimb morphogenesis	biological_process	0.0022765	0.10903	12	3335	29	19295	ENSOARG00000004373,ENSOARG00000009754,ENSOARG00000016626,ENSOARG00000002902,ENSOARG00000016562,ENSOARG00000021069,ENSOARG00000014667,ENSOARG00000003437,ENSOARG00000001726,ENSOARG00000019395,ENSOARG00000003820,ENSOARG00000006942	RARB|TWIST1|RARG|OSR2|GNAS|BMP4|PITX1|PITX2|ALX4|ALX3|NOTCH1|SHH|
GO:0008610	lipid biosynthetic process	biological_process	0.0022816	0.10903	78	3335	327	19295	ENSOARG00000020866,ENSOARG00000015196,ENSOARG00000002586,ENSOARG00000013010,ENSOARG00000012715,ENSOARG00000014336,ENSOARG00000012375,ENSOARG00000018715,ENSOARG00000015271,ENSOARG00000005143,ENSOARG00000012718,ENSOARG00000006701,ENSOARG00000017079,ENSOARG00000011894,ENSOARG00000014040,ENSOARG00000017110,ENSOARG00000020318,ENSOARG00000020545,ENSOARG00000009137,ENSOARG00000010095,ENSOARG00000000829,…	IL1B|CHPT1|APOA1|MVD|PTGIS|CYR61|MLXIPL|ALOX12B|THRSP|ST8SIA3|NFKB1|PLD2|CNEP1R1|ATM|GPAT2|PIGG|PCYT1A|ELOVL1|PRL|PIGU|ACACA|INSIG1|GGT5|FGF19|PRKCD|NR1H2|IDI1|SIRT4|APOE|PTDSS2|FAXDC2|B4GALNT1|ST6GALNAC6|ACLY|CYP2R1|SNAI1|ACOT7|VDR|HMGCS1|EBP|PIGA|LDLR|SPHK2|ISPD|PLA2G6|MTOR|P2RX7|ACSF3|DHRS9|SCD|LIPC|SREBF1|ERLIN2|-|NR1D1|ALDH8A1|TCF7L2|CFTR|FAR2|-|PLA2G4F|PI4KB|ABCG1|UXS1|P2RX1|FAM57B|CH25H|CY…
GO:0071774	response to fibroblast growth factor stimulus	biological_process	0.002278	0.10903	22	3335	68	19295	ENSOARG00000010198,ENSOARG00000017559,ENSOARG00000017093,ENSOARG00000005375,ENSOARG00000003554,ENSOARG00000008117,ENSOARG00000011542,ENSOARG00000017222,ENSOARG00000003329,ENSOARG00000010036,ENSOARG00000020339,ENSOARG00000013752,ENSOARG00000010557,ENSOARG00000010199,ENSOARG00000002359,ENSOARG00000012352,ENSOARG00000004537,ENSOARG00000020058,ENSOARG00000015400,ENSOARG00000015904,ENSOARG00000007393,…	FGF23|FGF19|SPRY1|FGFR2|DSTYK|TDGF1|KLB|SPATA5|SULF1|HHIP|FRS2|NOG|FGF17|EGR3|SFRP1|TCF7L2|LRIT3|THBS1|WNT5A|FGFR3|NDST1|GATA3|
GO:0042359	vitamin D metabolic process	biological_process	0.0023022	0.10949	7	3335	13	19295	ENSOARG00000019372,ENSOARG00000010198,ENSOARG00000020866,ENSOARG00000001958,ENSOARG00000006429,ENSOARG00000013174,ENSOARG00000012718	VDR|FGF23|IL1B|IFNG|CYP2R1|SNAI1|NFKB1|
GO:0060350	endochondral bone morphogenesis	biological_process	0.002323	0.10986	18	3335	50	19295	ENSOARG00000004373,ENSOARG00000016210,ENSOARG00000016626,ENSOARG00000003139,ENSOARG00000014726,ENSOARG00000004499,ENSOARG00000008507,ENSOARG00000021069,ENSOARG00000020058,ENSOARG00000011573,ENSOARG00000013779,ENSOARG00000003894,ENSOARG00000017317,ENSOARG00000003933,ENSOARG00000006688,ENSOARG00000011824,ENSOARG00000007713,ENSOARG00000016562	RARB|NAB1|RARG|SIK3|TGFBR2|DLX5|ALPL|BMP4|THBS1|COL9A1|SOX9|THBS3|CARM1|CSGALNACT1|EVC|SERPINH1|NAB2|GNAS|
GO:0007507	heart development	biological_process	0.0023198	0.10986	89	3335	363	19295	ENSOARG00000018079,ENSOARG00000013174,ENSOARG00000016099,ENSOARG00000009518,ENSOARG00000019338,ENSOARG00000003199,ENSOARG00000003452,ENSOARG00000002751,ENSOARG00000020058,ENSOARG00000003271,ENSOARG00000013317,ENSOARG00000004312,ENSOARG00000021018,ENSOARG00000005657,ENSOARG00000008117,ENSOARG00000018353,ENSOARG00000012870,ENSOARG00000017559,ENSOARG00000007733,ENSOARG00000012209,ENSOARG00000020889,…	MTERF4|SNAI1|MEF2C|SOX4|IFT172|SHC1|RAMP2|PBRM1|THBS1|EGLN1|TBX18|TNNC1|FBN1|TSC1|TDGF1|MAP2K5|MAPK14|FGF19|ACVR1|PRKAR1A|NEDD4|DHRS3|COL11A1|NF1|TGFBR2|ATM|MYH10|NPHP3|DLC1|DNAAF1|NOX4|ACVR2B|ILK|NOTCH1|VCAN|SIX1|TEAD1|SOX9|WNT5A|TNNT2|BMP4|COL14A1|LUZP1|CYR61|SALL4|ECE1|-|S1PR1|CASP3|PITX2|TBX20|TWIST1|GLI2|STRA6|PI16|FRS2|MYL2|GATA3|PTCH1|GAA|MYO18B|WNT16|KCNJ8|KIF3A|DLL1|XIRP2|OVOL2|ATF2|HOPX…
GO:0060525	prostate glandular acinus development	biological_process	0.00233	0.10988	7	3335	12	19295	ENSOARG00000002359,ENSOARG00000020478,ENSOARG00000003820,ENSOARG00000015856,ENSOARG00000020339,ENSOARG00000019604,ENSOARG00000005375	SFRP1|TP63|NOTCH1|IGF1|FRS2|WDR77|FGFR2|
GO:0048812	neuron projection morphogenesis	biological_process	0.0023953	0.11264	88	3335	347	19295	ENSOARG00000001617,ENSOARG00000019101,ENSOARG00000016130,ENSOARG00000009854,ENSOARG00000000893,ENSOARG00000000223,ENSOARG00000003820,ENSOARG00000015904,ENSOARG00000010075,ENSOARG00000015400,ENSOARG00000004265,ENSOARG00000005637,ENSOARG00000004819,ENSOARG00000015118,ENSOARG00000005425,ENSOARG00000008308,ENSOARG00000010789,ENSOARG00000018039,ENSOARG00000000549,ENSOARG00000008224,ENSOARG00000013616,…	MYH10|MAP2|APC|EXT1|FOXB1|DRAXIN|NOTCH1|FGFR3|VASP|WNT5A|ANK3|ETV4|ARHGEF28|BDNF|-|RYK|BTBD3|BMP7|PTPRM|DAB1|LAMA2|LHX2|CNTN2|KIRREL3|PTPRO|DTNBP1|MAPK8|EPHB1|LRRC4C|CUX2|SPTBN4|COBL|CAPRIN1|PQBP1|SRCIN1|DPYSL2|NEDD4|PAX6|UCHL1|SEMA4F|NR4A2|CNP|NOG|ETV1|WEE1|DRD2|DCX|SLITRK2|SHH|LGI1|RND2|CRABP2|SS18L1|SCN1B|DSCAM|MARK2|RAB3A|FGFR2|ZSWIM6|ISPD|NTNG1|TWF2|RERE|PTPN11|GLI2|RAP2A|FN1|DLX5|NTRK1|LRP4…
GO:0045859	regulation of protein kinase activity	biological_process	0.0024433	0.11394	103	3335	443	19295	ENSOARG00000018274,ENSOARG00000020339,ENSOARG00000004826,ENSOARG00000014778,ENSOARG00000007250,ENSOARG00000009880,ENSOARG00000011725,ENSOARG00000001930,ENSOARG00000016133,ENSOARG00000018896,ENSOARG00000013656,ENSOARG00000006358,ENSOARG00000012180,ENSOARG00000019198,ENSOARG00000003144,ENSOARG00000018185,ENSOARG00000002578,ENSOARG00000016171,ENSOARG00000015100,ENSOARG00000004175,ENSOARG00000010504,…	SORL1|FRS2|SIRT1|LYN|IBTK|ZEB2|PPM1E|PTPN2|NCKAP1L|FZD5|AKT1S1|CSF1R|FLT1|CCNT1|SPAG9|MAP2K1|TAB2|SOCS5|ANGPT1|FZD4|ERP29|PAK1|PDE5A|MAP2K3|ADAM9|RAP2C|UNC119|STRADA|SFRP1|CCNYL1|PIM1|EMP2|PRDX2|ELP3|PIK3R6|-|SMYD3|P2RX7|MTOR|DOK7|SOCS4|RASGRP1|PTPN11|NEK10|MAP4K2|CEMIP|TAOK3|PSRC1|TNFSF11|HSPA5|ERN2|GADD45G|DTNBP1|TENM1|ANKRD54|MDFI|-|ERN1|APOE|THBS1|RB1|BLM|PTPN1|CDK12|CAMK1|SHC1|CHI3L1|PRKCD|S…
GO:0006357	regulation of transcription from RNA polymerase II promoter	biological_process	0.0024397	0.11394	264	3335	1269	19295	ENSOARG00000018617,ENSOARG00000003437,ENSOARG00000004844,ENSOARG00000018105,ENSOARG00000020050,ENSOARG00000010282,ENSOARG00000020487,ENSOARG00000014336,ENSOARG00000012818,ENSOARG00000012375,ENSOARG00000016581,ENSOARG00000013955,ENSOARG00000011428,ENSOARG00000016282,ENSOARG00000008069,ENSOARG00000012495,ENSOARG00000012131,ENSOARG00000004770,ENSOARG00000019439,ENSOARG00000017777,ENSOARG00000001810,…	ATRX|PITX2|MSC|TFAP2C|HCLS1|MED19|BCL6|CYR61|HES3|MLXIPL|ZFP57|H2AFZ|NPAT|DGKQ|TEAD1|TCF3|IKZF3|MBD2|SFPQ|RBL2|ZBED2|RPRD1A|FOS|HOXB3|CUX2|TRPS1|SOX4|SATB2|MEF2C|CDC73|SNAI1|MDFI|MAD2L2|AKIRIN2|PLAGL1|DMAP1|FGFR2|SMYD3|NCOA1|ELF3|ALX4|IRF2BPL|GABPB1|ZMIZ2|TXNIP|PPARA|ZNF205|NOS1|DLL1|UCP1|PEG3|HIC1|ELK1|ONECUT1|TAGLN3|DLX5|TBX20|SUB1|LHX2|CUX1|TEAD3|EPC1|TOB1|WNT5A|BMP4|NOTCH1|-|ARID4B|MED30|AGO2…
GO:0003281	ventricular septum development	biological_process	0.0024313	0.11394	15	3335	41	19295	ENSOARG00000008653,ENSOARG00000013941,ENSOARG00000009518,ENSOARG00000003820,ENSOARG00000018461,ENSOARG00000015400,ENSOARG00000003271,ENSOARG00000003437,ENSOARG00000007630,ENSOARG00000014336,ENSOARG00000014570,ENSOARG00000005375,ENSOARG00000004078,ENSOARG00000004431,ENSOARG00000020339	FZD2|GATA3|SOX4|NOTCH1|-|WNT5A|EGLN1|PITX2|LUZP1|CYR61|SALL4|FGFR2|STRA6|XIRP2|FRS2|
GO:0042060	wound healing	biological_process	0.0024556	0.11419	63	3335	250	19295	ENSOARG00000017258,ENSOARG00000013752,ENSOARG00000007238,ENSOARG00000021158,ENSOARG00000020519,ENSOARG00000003571,ENSOARG00000001617,ENSOARG00000014671,ENSOARG00000014185,ENSOARG00000015400,ENSOARG00000019502,ENSOARG00000002360,ENSOARG00000019963,ENSOARG00000010800,ENSOARG00000006942,ENSOARG00000010135,ENSOARG00000006251,ENSOARG00000014336,ENSOARG00000010489,ENSOARG00000010726,ENSOARG00000015661,…	ILK|NOG|PAK1|-|KNG1|LYST|MYH10|NF1|BNC1|WNT5A|CELSR1|HPSE|GJA1|PRDX2|SHH|F5|CD109|CYR61|CNN2|SELP|APOH|F10|GNAS|PRKCQ|ADAMTS18|PROZ|UBASH3B|GNA13|LYN|HMOX1|SERPINE1|LPA|DTNBP1|ALOX15|TREML1|F13A1|POU2F3|PECAM1|HPS4|FN1|THBS1|APOE|ARHGEF19|CX3CL1|P2RY12|MCAM|IGF1|GJD4|MAPK14|P2RX1|ELK3|PRKCD|PPAP2B|FBLN1|C1QTNF1|F12|LBH|C6orf89|HOPX|MYL9|PPARA|DCBLD2|MYOF|
GO:0051145	smooth muscle cell differentiation	biological_process	0.0025115	0.11647	15	3335	40	19295	ENSOARG00000021069,ENSOARG00000000158,ENSOARG00000009750,ENSOARG00000003437,ENSOARG00000008063,ENSOARG00000013779,ENSOARG00000013317,ENSOARG00000021129,ENSOARG00000007733,ENSOARG00000003452,ENSOARG00000003342,ENSOARG00000003820,ENSOARG00000006942,ENSOARG00000018447,ENSOARG00000005375	BMP4|EDNRB|NPNT|PITX2|HEY1|SOX9|TBX18|SIX1|ACVR1|RAMP2|NFATC3|NOTCH1|SHH|SGCB|FGFR2|
GO:0050803	regulation of synapse structure and activity	biological_process	0.0025334	0.11716	25	3335	78	19295	ENSOARG00000005854,ENSOARG00000015697,ENSOARG00000015118,ENSOARG00000004226,ENSOARG00000011418,ENSOARG00000007130,ENSOARG00000016849,ENSOARG00000014093,ENSOARG00000021130,ENSOARG00000020889,ENSOARG00000019019,ENSOARG00000006460,ENSOARG00000004271,ENSOARG00000012103,ENSOARG00000003374,ENSOARG00000020744,ENSOARG00000003291,ENSOARG00000021129,ENSOARG00000009392,ENSOARG00000014037,ENSOARG00000017171,…	ADGRL3|LRTM1|BDNF|NRXN1|AMIGO1|CLSTN1|LRRTM2|LRRN1|SIX4|NEDD4|RAB17|NTRK1|CLSTN3|ADGRB3|LRRN3|GHSR|DISC1|SIX1|SLITRK2|LRRC4B|SLITRK6|CAMK1|EPHB1|CUX2|WNT5A|
GO:0045860	positive regulation of protein kinase activity	biological_process	0.0025422	0.11724	67	3335	265	19295	ENSOARG00000009880,ENSOARG00000004826,ENSOARG00000020339,ENSOARG00000018896,ENSOARG00000016133,ENSOARG00000012180,ENSOARG00000006358,ENSOARG00000015100,ENSOARG00000002578,ENSOARG00000018185,ENSOARG00000003144,ENSOARG00000013434,ENSOARG00000018763,ENSOARG00000001816,ENSOARG00000002612,ENSOARG00000016017,ENSOARG00000010504,ENSOARG00000007238,ENSOARG00000004175,ENSOARG00000002147,ENSOARG00000010800,…	ZEB2|SIRT1|FRS2|FZD5|NCKAP1L|FLT1|CSF1R|ANGPT1|TAB2|MAP2K1|SPAG9|STRADA|UNC119|ADAM9|MAP2K3|PDE5A|ERP29|PAK1|FZD4|PIK3R6|PRDX2|EMP2|PIM1|DOK7|P2RX7|-|TNFSF11|PSRC1|HSPA5|TAOK3|CEMIP|MAP4K2|PTPN11|NEK10|RASGRP1|ERN1|-|MDFI|TENM1|GADD45G|ERN2|CHI3L1|SHC1|CAMK1|PTPN1|THBS1|TDGF1|PDE6G|PRLR|EPGN|GADD45B|TNFRSF11A|TGFBR2|ACVR2B|NOX4|DLG1|TEAD1|ADCYAP1|LPAR1|CCND3|BMP4|WNT5A|CCND2|CYR61|CENPE|IL1B|DAB1|
GO:0044087	regulation of cellular component biogenesis	biological_process	0.0025578	0.11764	109	3335	468	19295	ENSOARG00000016753,ENSOARG00000019019,ENSOARG00000010317,ENSOARG00000016849,ENSOARG00000020946,ENSOARG00000009682,ENSOARG00000021130,ENSOARG00000007513,ENSOARG00000003762,ENSOARG00000007130,ENSOARG00000006029,ENSOARG00000004787,ENSOARG00000017153,ENSOARG00000011725,ENSOARG00000016133,ENSOARG00000002050,ENSOARG00000011303,ENSOARG00000014037,ENSOARG00000018896,ENSOARG00000012298,ENSOARG00000020065,…	BCAS3|RAB17|MKKS|LRRTM2|TMOD4|RICTOR|SIX4|SYNPO|PATL2|CLSTN1|GMFG|SLIT2|EPHA3|PPM1E|NCKAP1L|TGFB3|MAPT|LRRC4B|FZD5|PAN3|WDPCP|SLITRK6|CLSTN3|SORL1|SWAP70|ALOX15|-|TWIST1|TBX20|NTRK1|TWF2|-|KDR|PSRC1|PFN1|SVIP|CLRN1|MTOR|LRTM1|CLASP1|TMOD1|BCL2L11|RDX|SENP6|SLITRK2|LMOD2|PAK1|FAS|LRRN3|AMBRA1|ROCK1|CAPZA3|FNBP1L|PTGER4|PIK3R1|PPM1F|MAPRE1|LRRN1|ARAP1|COBL|PRKCD|AMIGO1|MMP3|NRXN1|INSIG1|PAN2|NR1H2|…
GO:0007610	behavior	biological_process	0.0026045	0.11946	123	3335	523	19295	ENSOARG00000018349,ENSOARG00000011303,ENSOARG00000001930,ENSOARG00000013638,ENSOARG00000016133,ENSOARG00000007905,ENSOARG00000002285,ENSOARG00000017171,ENSOARG00000003435,ENSOARG00000001772,ENSOARG00000004078,ENSOARG00000012146,ENSOARG00000019953,ENSOARG00000014778,ENSOARG00000014001,ENSOARG00000007234,ENSOARG00000018425,ENSOARG00000006460,ENSOARG00000007455,ENSOARG00000013611,ENSOARG00000010605,…	ATP7A|MAPT|PTPN2|GNG7|NCKAP1L|NPC1|GAA|SLITRK6|VWA1|FOXP2|STRA6|SWAP70|HTR1B|LYN|GABRG2|PLK2|-|NTRK1|ADCY8|JAM3|ARCN1|SOD2|HRH1|KCNMA1|TNR|IL16|HRH2|MKKS|CREB3|-|CALB1|FGF14|PUM1|CACNA1E|GIGYF2|CACNA1B|SLIT2|PLXNA3|GJB4|TMOD1|USP46|CREBRF|FBXL20|AGRP|DRD2|CNTFR|FZD4|ETV1|CNP|PLCB1|NR4A2|SLC1A3|NETO1|CACNA1C|ABHD12|GRM5|KDR|MCOLN3|PBX3|-|RNF180|ATP8A1|SLC18A2|DSCAM|CRHR1|-|GRM7|CUX2|THBS1|FIGF|GHS…
GO:0033081	regulation of T cell differentiation in thymus	biological_process	0.002637	0.12062	10	3335	22	19295	ENSOARG00000011771,ENSOARG00000010199,ENSOARG00000018638,ENSOARG00000001930,ENSOARG00000021069,ENSOARG00000001463,ENSOARG00000020044,ENSOARG00000008423,ENSOARG00000007895,ENSOARG00000006942	TESPA1|EGR3|FOXN1|PTPN2|BMP4|-|RASGRP1|SOS1|FOXJ1|SHH|
GO:0043549	regulation of kinase activity	biological_process	0.0026754	0.12171	112	3335	486	19295	ENSOARG00000002359,ENSOARG00000013434,ENSOARG00000003608,ENSOARG00000018763,ENSOARG00000012473,ENSOARG00000001816,ENSOARG00000002612,ENSOARG00000016017,ENSOARG00000010504,ENSOARG00000007238,ENSOARG00000004175,ENSOARG00000002147,ENSOARG00000014910,ENSOARG00000010800,ENSOARG00000005780,ENSOARG00000014364,ENSOARG00000018890,ENSOARG00000003554,ENSOARG00000013502,ENSOARG00000000938,ENSOARG00000002738,…	SFRP1|STRADA|AMBRA1|UNC119|RAP2C|ADAM9|MAP2K3|PDE5A|ERP29|PAK1|FZD4|PIK3R6|ELP3|PRDX2|EMP2|PIM1|CCNYL1|DSTYK|DOK7|SOCS4|MTOR|P2RX7|SMYD3|-|PSRC1|TNFSF11|HSPA5|TAOK3|MAP4K2|CEMIP|RASGRP1|PTPN11|NEK10|ZEB2|FRS2|IBTK|LYN|SIRT1|SORL1|AKT1S1|FZD5|PIK3R5|NCKAP1L|PTPN2|PPM1E|FLT1|CSF1R|MRE11A|SOCS5|ANGPT1|TAB2|MAP2K1|PIK3R3|SPAG9|CCNT1|HEXIM2|APC|NF1|TGFBR2|PRKAB1|ACVR2B|NOX4|TEAD1|DLG1|ADCYAP1|LPAR1|CC…
GO:0050767	regulation of neurogenesis	biological_process	0.0027007	0.12253	95	3335	392	19295	ENSOARG00000008888,ENSOARG00000000223,ENSOARG00000021129,ENSOARG00000003820,ENSOARG00000007699,ENSOARG00000021069,ENSOARG00000015904,ENSOARG00000012818,ENSOARG00000015400,ENSOARG00000013779,ENSOARG00000012075,ENSOARG00000020872,ENSOARG00000014671,ENSOARG00000000945,ENSOARG00000008308,ENSOARG00000018039,ENSOARG00000008224,ENSOARG00000020487,ENSOARG00000015118,ENSOARG00000020596,ENSOARG00000005425,…	PCM1|DRAXIN|SIX1|NOTCH1|DTX1|BMP4|FGFR3|HES3|WNT5A|SOX9|CDON|TCF12|NF1|NSMF|RYK|BMP7|DAB1|BCL6|BDNF|EIF4G1|-|CAMK1|ASPM|APOE|LRRC4C|CUX2|CNTN2|IRX3|SPOCK1|TBR1|FAT3|DISC1|PQBP1|ARNTL|SRCIN1|DPYSL2|CALR|NEDD4|CTDSP1|PAX6|HES5|HOXB3|ZHX2|SERPINF1|CAPRIN1|COBL|-|SHH|CRABP2|RND2|SS18L1|TCF7L2|SEMA6A|TRIM67|NOG|DRD2|SCRT1|TWF2|ADGRG1|TLX3|INPP5J|NDNF|SCN1B|NCOA1|DSCAM|MARK2|ZSWIM6|GATA3|EDNRB|MAPT|GLI…
GO:0046425	regulation of JAK-STAT cascade	biological_process	0.002712	0.12271	21	3335	66	19295	ENSOARG00000001930,ENSOARG00000011433,ENSOARG00000013755,ENSOARG00000015904,ENSOARG00000015856,ENSOARG00000003820,ENSOARG00000014778,ENSOARG00000014779,ENSOARG00000001958,ENSOARG00000007507,ENSOARG00000009137,ENSOARG00000008224,ENSOARG00000007581,ENSOARG00000018950,ENSOARG00000020050,ENSOARG00000010095,ENSOARG00000006358,ENSOARG00000015864,ENSOARG00000006215,ENSOARG00000018071,ENSOARG00000020968	PTPN2|CRLF1|PTPRD|FGFR3|IGF1|NOTCH1|LYN|PECAM1|IFNG|IL6ST|PRL|DAB1|IL31RA|ARL2BP|HCLS1|PIGU|CSF1R|SOCS2|TNFRSF18|HES5|LCK|
GO:0007409	axonogenesis	biological_process	0.002744	0.12382	71	3335	272	19295	ENSOARG00000013198,ENSOARG00000016191,ENSOARG00000009770,ENSOARG00000013596,ENSOARG00000006703,ENSOARG00000008094,ENSOARG00000010601,ENSOARG00000020651,ENSOARG00000003261,ENSOARG00000013742,ENSOARG00000013616,ENSOARG00000008224,ENSOARG00000000549,ENSOARG00000018039,ENSOARG00000008308,ENSOARG00000005425,ENSOARG00000005637,ENSOARG00000015118,ENSOARG00000004819,ENSOARG00000015904,ENSOARG00000015400,…	UCHL1|PAX6|DPYSL2|COBL|SPTBN4|EPHB1|LRRC4C|PTPRO|CNTN2|LHX2|LAMA2|DAB1|PTPRM|BMP7|RYK|-|ETV4|BDNF|ARHGEF28|FGFR3|WNT5A|ANK3|VASP|DRAXIN|NOTCH1|EXT1|FOXB1|MYH10|APC|MAP2|TUBB3|MAP2K1|VAX2|SIPA1L1|SEMA4A|BCL11A|TNR|SLIT2|PLXNA3|NUMBL|FBXO45|MAPT|GATA3|SLITRK6|AFG3L2|LRP4|GLI2|NTRK1|FN1|DLX5|TWF2|PTPN11|ISPD|NTNG1|MARK2|RAB3A|FGFR2|DSCAM|SCN1B|RND2|CRABP2|SLITRK2|DCX|SHH|LGI1|ETV1|NOG|CNP|DRD2|SEMA4…
GO:0030324	lung development	biological_process	0.002788	0.12513	45	3335	165	19295	ENSOARG00000012535,ENSOARG00000021069,ENSOARG00000019502,ENSOARG00000015400,ENSOARG00000015904,ENSOARG00000013779,ENSOARG00000003820,ENSOARG00000006942,ENSOARG00000001408,ENSOARG00000013752,ENSOARG00000010346,ENSOARG00000008813,ENSOARG00000003830,ENSOARG00000014726,ENSOARG00000000327,ENSOARG00000009476,ENSOARG00000003437,ENSOARG00000001060,ENSOARG00000019294,ENSOARG00000005412,ENSOARG00000013177,…	TNS3|BMP4|CELSR1|WNT5A|FGFR3|SOX9|NOTCH1|SHH|ACVR2B|NOG|DNAAF1|NPHP3|ADAMTS2|TGFBR2|LAMA1|DLG5|PITX2|KDR|ABCA12|ITGA3|RAB3A|FGFR2|CUX1|ATP7A|SP1|CHI3L1|FOXP2|IGF1|DHCR7|FOXJ1|WNT2B|PHF14|MAN1A2|STRA6|GLI2|RDH10|HHIP|HOPX|MAP2K1|GLI1|MAPK1|SPRY1|CTSZ|THRB|MAN2A1|
GO:0009987	cellular process	biological_process	0.0027998	0.12532	2337	3335	12996	19295	ENSOARG00000020381,ENSOARG00000014008,ENSOARG00000013525,ENSOARG00000002893,ENSOARG00000008682,ENSOARG00000017672,ENSOARG00000009688,ENSOARG00000014667,ENSOARG00000019463,ENSOARG00000004677,ENSOARG00000018700,ENSOARG00000004089,ENSOARG00000012299,ENSOARG00000014364,ENSOARG00000007440,ENSOARG00000007492,ENSOARG00000018763,ENSOARG00000016171,ENSOARG00000000138,ENSOARG00000020919,ENSOARG00000013407,…
GO:0061448	connective tissue development	biological_process	0.0028304	0.12636	49	3335	184	19295	ENSOARG00000010958,ENSOARG00000013052,ENSOARG00000013174,ENSOARG00000003139,ENSOARG00000020058,ENSOARG00000011573,ENSOARG00000018349,ENSOARG00000017939,ENSOARG00000010810,ENSOARG00000019683,ENSOARG00000004403,ENSOARG00000015856,ENSOARG00000015783,ENSOARG00000015159,ENSOARG00000012870,ENSOARG00000003329,ENSOARG00000002902,ENSOARG00000007106,ENSOARG00000018071,ENSOARG00000011867,ENSOARG00000000194,…	SLC25A25|GLI2|SNAI1|SIK3|THBS1|COL9A1|ATP7A|FTO|TRPS1|WNT2B|ARID5B|IGF1|SATB2|MYF5|MAPK14|SULF1|OSR2|HOXB3|HES5|FAM101B|ATF2|COL11A1|ACAN|MKKS|FRZB|DYRK1B|RARB|NOG|TGFBR2|RARG|FGFR3|SOX9|CYTL1|WNT5A|BMP4|HOXC4|CSGALNACT1|NOTCH1|THBS3|CARM1|-|GLG1|SERPINH1|CYR61|MKX|PITX1|GNAS|LOXL2|BMP7|
GO:1901701	cellular response to oxygen-containing compound	biological_process	0.0028741	0.12767	106	3335	453	19295	ENSOARG00000008282,ENSOARG00000019157,ENSOARG00000003844,ENSOARG00000021060,ENSOARG00000014551,ENSOARG00000019909,ENSOARG00000012375,ENSOARG00000013955,ENSOARG00000014687,ENSOARG00000015400,ENSOARG00000013779,ENSOARG00000016452,ENSOARG00000019710,ENSOARG00000012718,ENSOARG00000007385,ENSOARG00000008069,ENSOARG00000017673,ENSOARG00000017479,ENSOARG00000013947,ENSOARG00000010626,ENSOARG00000019006,…	NCOA5|SH3BP4|NOX4|RORC|SH2B2|ITPR2|MLXIPL|H2AFZ|TNFSF4|WNT5A|SOX9|PPARG|GPR39|NFKB1|CCS|TEAD1|PTGER2|LAMTOR4|PDXP|GRB2|HCN4|SMARCC1|KCNK4|IL1B|EIF4EBP1|CDC73|BAD|SERPINE1|GHSR|SPON2|ERN1|HGF|BLM|PRDM1|OSBPL7|THBS1|GNRHR|PTPN1|SOX4|MAPK8|VSNL1|PRKCD|MAPK14|NRXN1|AKT2|TNIP3|CYP26B1|SLC26A3|PTGFR|HSP90B1|FOS|RAB11FIP5|EIF4EBP2|PIK3R1|SORBS1|COL1A2|ACACA|-|NR1D1|CFTR|TCF7L2|RARG|SFRP1|ADAM9|PIM1|CRHR…
GO:0016525	negative regulation of angiogenesis	biological_process	0.0028751	0.12767	19	3335	54	19295	ENSOARG00000000549,ENSOARG00000005579,ENSOARG00000008819,ENSOARG00000003329,ENSOARG00000015661,ENSOARG00000014232,ENSOARG00000020522,ENSOARG00000003820,ENSOARG00000020525,ENSOARG00000015898,ENSOARG00000020058,ENSOARG00000007889,ENSOARG00000014671,ENSOARG00000017562,ENSOARG00000015262,ENSOARG00000007169,ENSOARG00000012103,ENSOARG00000014582,ENSOARG00000011276	PTPRM|SEMA4A|ROCK1|SULF1|APOH|SERPINF1|TIE1|NOTCH1|COL4A3|ROCK2|THBS1|CRHR2|NF1|CXCR3|SERPINE1|KLF4|ADGRB3|FASLG|GTF2I|
GO:0006820	anion transport	biological_process	0.0028883	0.12792	83	3335	339	19295	ENSOARG00000001926,ENSOARG00000007376,ENSOARG00000003451,ENSOARG00000017639,ENSOARG00000021034,ENSOARG00000017060,ENSOARG00000015479,ENSOARG00000014541,ENSOARG00000000528,ENSOARG00000015127,ENSOARG00000020169,ENSOARG00000000831,ENSOARG00000018297,ENSOARG00000000830,ENSOARG00000015589,ENSOARG00000000628,ENSOARG00000018133,ENSOARG00000010729,ENSOARG00000007238,ENSOARG00000017850,ENSOARG00000020480,…	SLC17A3|TNFSF11|SLC20A2|LDLR|-|ANO8|P2RX7|ATP8A1|-|SLC22A5|MFSD2A|SERPINA7|CLCN6|-|GABRA4|-|CFTR|SLC1A3|PAK1|DRD2|PLA2G4F|ABCG1|SLC4A11|SLC4A9|-|TG|ABCB11|SEPT2|SLC13A3|GABRA2|SLC5A12|SLC26A10|SLC27A2|GABRG2|SFRP4|ANO5|SLC26A8|IL1B|ABCA12|SLC2A2|SLC27A6|GABRG1|BDNF|-|APOA1|-|SLC12A3|SLC17A5|SLC26A2|PPARG|GABRA5|ANO10|-|NF1|MYO6|SLC35B2|SLC12A1|TCAF2|SLC1A5|SLC6A1|SLC7A9|SLC32A1|-|-|-|TNFRSF11A|GL…
GO:0022612	gland morphogenesis	biological_process	0.0029741	0.13137	32	3335	108	19295	ENSOARG00000005637,ENSOARG00000000544,ENSOARG00000005375,ENSOARG00000012400,ENSOARG00000018039,ENSOARG00000018105,ENSOARG00000019372,ENSOARG00000000327,ENSOARG00000014726,ENSOARG00000007465,ENSOARG00000002359,ENSOARG00000016626,ENSOARG00000013752,ENSOARG00000003820,ENSOARG00000006942,ENSOARG00000015400,ENSOARG00000013779,ENSOARG00000021069,ENSOARG00000003329,ENSOARG00000013657,ENSOARG00000017613,…	ETV4|ELF3|FGFR2|EPHA2|BMP7|TFAP2C|VDR|LAMA1|TGFBR2|PLXNA1|SFRP1|RARG|NOG|NOTCH1|SHH|WNT5A|SOX9|BMP4|SULF1|BTBD7|SLC12A2|SLIT2|TNC|SOSTDC1|PAX6|GLI2|FRS2|PTCH1|TP63|IGF1|TGFB3|HGF|
GO:0097285	cell-type specific apoptotic process	biological_process	0.0029988	0.13194	73	3335	303	19295	ENSOARG00000000156,ENSOARG00000008819,ENSOARG00000000187,ENSOARG00000007337,ENSOARG00000006191,ENSOARG00000005787,ENSOARG00000012584,ENSOARG00000015262,ENSOARG00000006281,ENSOARG00000014750,ENSOARG00000020478,ENSOARG00000015856,ENSOARG00000003452,ENSOARG00000020058,ENSOARG00000008246,ENSOARG00000015661,ENSOARG00000015118,ENSOARG00000018039,ENSOARG00000020050,ENSOARG00000007472,ENSOARG00000014726,…	PRKCD|ROCK1|API5|MTCH2|POU3F4|WFS1|COL18A1|SERPINE1|BAD|STK17B|TP63|IGF1|RAMP2|THBS1|RB1|APOH|BDNF|BMP7|HCLS1|CASP3|TGFBR2|NF1|ATM|MDK|FOXB1|GABRA5|DRAXIN|SIX1|PPT1|SOX9|FGFR3|WNT5A|COL4A3|BMP4|BTG1|HSH2D|ANGPT1|SIX4|NTRK1|IFNG|CITED1|CAST|TIGAR|LYN|SIRT1|SFRP4|SCN2A|GATA3|STK17A|SIVA1|TGFB3|ATP7A|CRLF1|NDNF|MAEA|NES|CD3G|KDM2B|P2RX7|KDR|BAG3|PRKCQ|NR4A2|AMBRA1|GABRB2|SFRP1|FASLG|CNTFR|ANGPTL4|AD…
GO:0045606	positive regulation of epidermal cell differentiation	biological_process	0.0030028	0.13194	8	3335	16	19295	ENSOARG00000005812,ENSOARG00000018244,ENSOARG00000008578,ENSOARG00000003820,ENSOARG00000021069,ENSOARG00000003892,ENSOARG00000019372,ENSOARG00000008899	H2AFY2|OVOL2|PTCH1|NOTCH1|BMP4|KDF1|VDR|SFRP4|
GO:0071345	cellular response to cytokine stimulus	biological_process	0.0030867	0.13492	67	3335	285	19295	ENSOARG00000002271,ENSOARG00000006281,ENSOARG00000000492,ENSOARG00000020462,ENSOARG00000006094,ENSOARG00000004475,ENSOARG00000011449,ENSOARG00000006271,ENSOARG00000008117,ENSOARG00000015400,ENSOARG00000013779,ENSOARG00000009514,ENSOARG00000012718,ENSOARG00000016452,ENSOARG00000007541,ENSOARG00000016828,ENSOARG00000017562,ENSOARG00000003370,ENSOARG00000014551,ENSOARG00000010462,ENSOARG00000020866,…	HAX1|BAD|NLRP12|IL1RAP|TNFRSF11A|LSM14A|PRLR|ALAD|TDGF1|WNT5A|SOX9|CCR9|NFKB1|PPARG|CSF2RA|PLVAP|CXCR3|MME|SH2B2|CXCR4|IL1B|PELI3|HCLS1|IL17RC|IL2RB|APOA1|HSP90AB1|PTGIS|FASN|-|GHR|CX3CL1|PTPN2|GATA3|ALOX15|SIRT1|IFNG|MRC1|IL6ST|YBX3|ANGPT1|SOCS5|MKKS|LEPR|CARD14|RBMX|CSF1R|MAPK1|NUMBL|IL4R|SLIT2|NPNT|ERBB2IP|CREBRF|IL23R|CNTFR|CCR8|EBI3|PLCB1|SFRP1|STAT5B|IL20RA|HSPA5|TNFSF11|IL1RN|IL12RB1|IFIT1|
GO:0007517	muscle organ development	biological_process	0.0031075	0.13534	80	3335	332	19295	ENSOARG00000017856,ENSOARG00000019184,ENSOARG00000016099,ENSOARG00000015856,ENSOARG00000004312,ENSOARG00000008246,ENSOARG00000003271,ENSOARG00000017627,ENSOARG00000020378,ENSOARG00000019015,ENSOARG00000001783,ENSOARG00000012870,ENSOARG00000004763,ENSOARG00000015159,ENSOARG00000011582,ENSOARG00000005941,ENSOARG00000007809,ENSOARG00000002223,ENSOARG00000020889,ENSOARG00000018591,ENSOARG00000014927,…	MEGF10|SORT1|MEF2C|IGF1|TNNC1|RB1|EGLN1|GPCPD1|HIVEP3|TCF15|FOS|MAPK14|FOXN2|MYF5|CYP26B1|TNC|ARNTL|MYOF|NEDD4|COL11A1|USP19|NF1|SIX1|NOTCH1|RBM24|BMP4|TNNT2|KLHL41|WNT5A|SOX9|CDON|COL14A1|S1PR1|ELN|PITX2|MSC|TBX20|TWIST1|PI16|AFG3L2|MYL2|LRP4|STRA6|NR1D2|FOXP2|ARID5B|FLOT2|CMTM5|FLT3LG|IL4R|SVIL|BTG1|XIRP2|SIX4|YBX3|DISP1|TCF7L2|PLCB1|PAK1|ETV1|SNTA1|NOG|DYRK1B|CNTFR|NFATC3|SHH|SGCB|HEY1|ALX4|GJ…
GO:0050954	sensory perception of mechanical stimulus	biological_process	0.0031125	0.13534	34	3335	111	19295	ENSOARG00000007668,ENSOARG00000013317,ENSOARG00000013610,ENSOARG00000012431,ENSOARG00000006191,ENSOARG00000005787,ENSOARG00000007969,ENSOARG00000020802,ENSOARG00000010317,ENSOARG00000009163,ENSOARG00000018591,ENSOARG00000004444,ENSOARG00000014929,ENSOARG00000017613,ENSOARG00000011319,ENSOARG00000006703,ENSOARG00000010714,ENSOARG00000006662,ENSOARG00000021129,ENSOARG00000009302,ENSOARG00000012725,…	GRM7|TBX18|MYO7A|LHFPL5|POU3F4|WFS1|CNTN5|GRIN2B|MKKS|KCNMA1|COL11A1|THRB|GRXCR1|SLC12A2|ATP6V1B1|SPTBN4|USH2A|TMC2|SIX1|GABRA5|TMC1|GABRB2|OTOS|MYO6|SLC1A3|FZD4|KCNK4|TSPEAR|CLRN1|CASP3|TJP1|CEMIP|RAB3A|DNM1|
GO:0003179	heart valve morphogenesis	biological_process	0.0031696	0.1373	10	3335	23	19295	ENSOARG00000013779,ENSOARG00000008063,ENSOARG00000009518,ENSOARG00000013941,ENSOARG00000003820,ENSOARG00000007733,ENSOARG00000004078,ENSOARG00000009754,ENSOARG00000005153,ENSOARG00000014336	SOX9|HEY1|SOX4|GATA3|NOTCH1|ACVR1|STRA6|TWIST1|TBX20|CYR61|
GO:0001764	neuron migration	biological_process	0.0032064	0.13835	33	3335	109	19295	ENSOARG00000003261,ENSOARG00000005153,ENSOARG00000009754,ENSOARG00000013028,ENSOARG00000003103,ENSOARG00000003291,ENSOARG00000015783,ENSOARG00000013941,ENSOARG00000004154,ENSOARG00000001468,ENSOARG00000020347,ENSOARG00000011303,ENSOARG00000014713,ENSOARG00000016191,ENSOARG00000001863,ENSOARG00000001617,ENSOARG00000007984,ENSOARG00000000945,ENSOARG00000014910,ENSOARG00000017688,ENSOARG00000009548,…	CNTN2|TBX20|TWIST1|KIRREL3|FAT3|DISC1|SATB2|GATA3|PEX5|MAPK8|FBXO45|MAPT|ASPM|PAX6|SEMA6A|MYH10|NR4A2|NSMF|ELP3|DCX|UNK|OLIG3|CELSR1|GJA1|TLX3|NDNF|ITGA3|ZSWIM6|SCRT1|CELSR2|DAB1|PITX2|ADGRG1|
GO:0032870	cellular response to hormone stimulus	biological_process	0.0032641	0.13975	64	3335	254	19295	ENSOARG00000013027,ENSOARG00000004373,ENSOARG00000007984,ENSOARG00000002359,ENSOARG00000016626,ENSOARG00000007889,ENSOARG00000004089,ENSOARG00000001504,ENSOARG00000003006,ENSOARG00000004482,ENSOARG00000011170,ENSOARG00000005016,ENSOARG00000019372,ENSOARG00000009565,ENSOARG00000018964,ENSOARG00000013242,ENSOARG00000014222,ENSOARG00000015967,ENSOARG00000004826,ENSOARG00000004193,ENSOARG00000013678,…	NR1D1|RARB|NR4A2|SFRP1|RARG|CRHR2|CREBRF|SREBF1|AGRP|SMYD3|CRHR1|STXBP4|VDR|PTPN11|STAT5B|PRKCQ|DENND4C|NR2C1|SIRT1|ZNF703|RAMP3|ADCY6|PTPN2|NPC1|NR1D2|CCDC62|SOCS2|SLIT2|BCAS3|MKKS|PPARA|NSMF|RORC|NCOA5|SERPINB9|SH2B2|TNFSF4|H2AFZ|BMP4|PTGER2|NOTCH1|NFKB1|PPARG|GRB2|SMARCC1|IL1B|EIF4EBP1|BMP7|GHSR|MEF2C|ESRRA|GNRHR|PTPN1|NR2F6|AKT2|PRKCD|NR1H2|PTGFR|THRB|EIF4EBP2|ACACA|SORBS1|PRLR|PIK3R1|
GO:0061525	hindgut development	biological_process	0.0032576	0.13975	5	3335	7	19295	ENSOARG00000015400,ENSOARG00000019338,ENSOARG00000006942,ENSOARG00000012352,ENSOARG00000013052	WNT5A|IFT172|SHH|TCF7L2|GLI2|
GO:0046890	regulation of lipid biosynthetic process	biological_process	0.0032528	0.13975	25	3335	84	19295	ENSOARG00000012718,ENSOARG00000001504,ENSOARG00000015271,ENSOARG00000012375,ENSOARG00000009438,ENSOARG00000001269,ENSOARG00000012352,ENSOARG00000013174,ENSOARG00000001958,ENSOARG00000004826,ENSOARG00000017079,ENSOARG00000000701,ENSOARG00000013027,ENSOARG00000010625,ENSOARG00000020866,ENSOARG00000017639,ENSOARG00000009137,ENSOARG00000019372,ENSOARG00000011987,ENSOARG00000014336,ENSOARG00000013898,…	NFKB1|SREBF1|THRSP|MLXIPL|APOE|STAR|TCF7L2|SNAI1|IFNG|SIRT1|CNEP1R1|ERLIN2|NR1D1|ABCG1|IL1B|LDLR|PRL|VDR|SIRT4|CYR61|NR1H2|FGF19|PRKCD|MTOR|INSIG1|
GO:0003176	aortic valve development	biological_process	0.0033181	0.14102	4	3335	5	19295	ENSOARG00000005153,ENSOARG00000009754,ENSOARG00000013941,ENSOARG00000003820	TBX20|TWIST1|GATA3|NOTCH1|
GO:0003180	aortic valve morphogenesis	biological_process	0.0033181	0.14102	4	3335	5	19295	ENSOARG00000005153,ENSOARG00000009754,ENSOARG00000003820,ENSOARG00000013941	TBX20|TWIST1|NOTCH1|GATA3|
GO:0051130	positive regulation of cellular component organization	biological_process	0.0033273	0.14102	137	3335	610	19295	ENSOARG00000018617,ENSOARG00000016888,ENSOARG00000012400,ENSOARG00000005412,ENSOARG00000013947,ENSOARG00000020487,ENSOARG00000010626,ENSOARG00000007578,ENSOARG00000012395,ENSOARG00000013591,ENSOARG00000010075,ENSOARG00000020179,ENSOARG00000011885,ENSOARG00000020377,ENSOARG00000019123,ENSOARG00000016130,ENSOARG00000008819,ENSOARG00000009870,ENSOARG00000019439,ENSOARG00000015454,ENSOARG00000011075,…	ATRX|IQGAP2|EPHA2|ITGA3|PDXP|BCL6|GRB2|SCIN|ATAT1|KIF5B|VASP|PPT1|DPP10|DLG1|BIK|APC|ROCK1|CALR|SFPQ|PPM1F|SELE|COBL|ARAP1|CAPRIN1|MMP3|MAPK14|NRXN1|AKT2|PAN2|DOC2B|TSC1|CUX2|ADGRB3|SERPINE1|VPS28|RCC2|WNK3|TNKS|PSRC1|KDR|ATP8A1|MARK2|DSCAM|NDNF|CLASP1|CRABP2|FAS|TRIM67|LRRN3|LRRTM2|ZNF205|RICTOR|BCL11A|SYNPO|NOS1|FLT3LG|GMFG|EPHA3|PLXNA3|PPM1E|NCKAP1L|SIVA1|TGFB3|MAPT|LRRC4B|SLITRK6|SIRT1|SFRP4|…
GO:0006468	protein phosphorylation	biological_process	0.0033503	0.14163	250	3335	1170	19295	ENSOARG00000015898,ENSOARG00000015904,ENSOARG00000015400,ENSOARG00000013779,ENSOARG00000021069,ENSOARG00000002924,ENSOARG00000006760,ENSOARG00000018062,ENSOARG00000019020,ENSOARG00000001171,ENSOARG00000009539,ENSOARG00000003844,ENSOARG00000014569,ENSOARG00000001408,ENSOARG00000017258,ENSOARG00000003887,ENSOARG00000013499,ENSOARG00000011894,ENSOARG00000011852,ENSOARG00000007472,ENSOARG00000014418,…	ROCK2|FGFR3|WNT5A|SOX9|BMP4|CCND3|LPAR1|GUCY2F|NPTN|FIZ1|ADCYAP1|NOX4|-|ACVR2B|ILK|MAPK10|ULK1|ATM|LMTK3|CASP3|GRK4|IL1B|BMP7|FSHR|UBASH3B|TAOK1|APOA1|-|-|RPS6KC1|HAX1|APOE|MOS|THBS1|CDK19|EPHB1|BLM|RB1|IGF1|PTPN1|CDK12|MAST4|CAMK1|TSSK1B|CHI3L1|CDK6|EIF2S1|DTNBP1|TENM1|NLRP12|ANKRD54|CTDSP1|GADD45B|PRKAR1A|TNFRSF11A|-|CDC7|EPGN|ACVR1|MAP2K5|SPRY1|FGF19|PDE6G|PPAP2B|TDGF1|HGSNAT|CCNYL1|PIM1|EMP2|…
GO:0046942	carboxylic acid transport	biological_process	0.0034338	0.14371	47	3335	180	19295	ENSOARG00000009438,ENSOARG00000020058,ENSOARG00000016443,ENSOARG00000019480,ENSOARG00000014429,ENSOARG00000000359,ENSOARG00000019354,ENSOARG00000012670,ENSOARG00000013025,ENSOARG00000017270,ENSOARG00000020994,ENSOARG00000006094,ENSOARG00000004000,ENSOARG00000015638,ENSOARG00000017290,ENSOARG00000020480,ENSOARG00000019103,ENSOARG00000004279,ENSOARG00000009964,ENSOARG00000006526,ENSOARG00000009082,…	APOE|THBS1|SLC6A19|SLC38A2|SLC5A12|-|SLC7A8|SLC26A8|SLC43A2|-|SLC27A2|TNFRSF11A|ABCB11|-|-|PLA2G4F|SLC32A1|SLC7A9|TRPC4|AKT2|SLC13A3|SEPT2|SLC7A4|SLC22A16|-|MFSD2A|SERPINA7|-|PPARG|SLC22A5|DRD2|SLC6A1|PAK1|SLC1A5|MYO6|NF1|SLC1A3|-|IL1B|TNFSF11|SLC17A5|-|-|P2RX7|-|BDNF|SLC27A6|
GO:0015849	organic acid transport	biological_process	0.0034338	0.14371	47	3335	180	19295	ENSOARG00000009964,ENSOARG00000009082,ENSOARG00000006526,ENSOARG00000017810,ENSOARG00000016870,ENSOARG00000010017,ENSOARG00000004000,ENSOARG00000006094,ENSOARG00000015638,ENSOARG00000017290,ENSOARG00000004279,ENSOARG00000020480,ENSOARG00000019103,ENSOARG00000012670,ENSOARG00000013025,ENSOARG00000017270,ENSOARG00000020994,ENSOARG00000009438,ENSOARG00000020058,ENSOARG00000016443,ENSOARG00000019480,…	TRPC4|SLC13A3|AKT2|SEPT2|SLC7A4|SLC22A16|ABCB11|TNFRSF11A|-|-|SLC7A9|PLA2G4F|SLC32A1|SLC26A8|SLC43A2|-|SLC27A2|APOE|THBS1|SLC6A19|SLC38A2|SLC5A12|SLC7A8|-|SLC17A5|-|-|P2RX7|-|BDNF|SLC27A6|IL1B|TNFSF11|DRD2|SLC6A1|PAK1|SLC1A5|MYO6|NF1|SLC1A3|-|-|MFSD2A|SERPINA7|-|SLC22A5|PPARG|
GO:0045667	regulation of osteoblast differentiation	biological_process	0.0034335	0.14371	26	3335	85	19295	ENSOARG00000001408,ENSOARG00000013752,ENSOARG00000017258,ENSOARG00000018572,ENSOARG00000009754,ENSOARG00000017769,ENSOARG00000002359,ENSOARG00000016130,ENSOARG00000021069,ENSOARG00000009750,ENSOARG00000008063,ENSOARG00000019963,ENSOARG00000004446,ENSOARG00000021190,ENSOARG00000015856,ENSOARG00000020478,ENSOARG00000008578,ENSOARG00000003820,ENSOARG00000010198,ENSOARG00000017189,ENSOARG00000014336,…	ACVR2B|NOG|ILK|CDK6|TWIST1|CITED1|SFRP1|APC|BMP4|NPNT|HEY1|GJA1|TOB1|SMOC1|IGF1|TP63|PTCH1|NOTCH1|FGF23|FBN2|CYR61|GNAS|IL6ST|BMP7|ACVR1|GLI1|
GO:0010171	body morphogenesis	biological_process	0.0034477	0.14394	16	3335	43	19295	ENSOARG00000009565,ENSOARG00000016562,ENSOARG00000002241,ENSOARG00000008050,ENSOARG00000016594,ENSOARG00000002050,ENSOARG00000012075,ENSOARG00000018035,ENSOARG00000006897,ENSOARG00000004403,ENSOARG00000004078,ENSOARG00000013752,ENSOARG00000015075,ENSOARG00000004499,ENSOARG00000009952,ENSOARG00000012352	PTPN11|GNAS|CSRNP1|PAX9|ASPH|TGFB3|CDON|MMP2|CRISPLD1|ARID5B|STRA6|NOG|MAB21L2|DLX5|FLVCR1|TCF7L2|
GO:0071822	protein complex subunit organization	biological_process	0.0034584	0.14402	198	3335	928	19295	ENSOARG00000020050,ENSOARG00000017072,ENSOARG00000016888,ENSOARG00000011883,ENSOARG00000007578,ENSOARG00000012395,ENSOARG00000010626,ENSOARG00000010726,ENSOARG00000013947,ENSOARG00000020377,ENSOARG00000019123,ENSOARG00000010075,ENSOARG00000016587,ENSOARG00000003903,ENSOARG00000005661,ENSOARG00000002959,ENSOARG00000016130,ENSOARG00000004770,ENSOARG00000017493,ENSOARG00000008405,ENSOARG00000019208,…	HCLS1|TRPV5|IQGAP2|ALMS1|SCIN|ATAT1|GRB2|SELP|PDXP|DLG1|BIK|VASP|ESPL1|HSP90AA1|PSMD5|FSCN1|APC|MBD2|SEPT11|CASQ1|C1QTNF6|ABI2|DNAAF1|PPM1F|PRLR|PIK3R1|SORBS1|CHD3|MAPRE1|ACACA|DGKH|ROCK1|CALR|FAM101B|HES5|HSP90B1|TSC1|MMP3|TUBB|PRKCD|ARAP1|COBL|POGZ|IFT172|TP63|SNX2|PANX1|ZBTB1|NLRP5|FSCN2|MICALL2|NCAM1|ALDOB|TNFSF11|PSRC1|KCNC1|SVIP|NLRC4|-|MAD2L2|TNKS|FKBP4|PDLIM3|-|COA1|TOR2A|C1QTNF7|LMOD2|CL…
GO:0090102	cochlea development	biological_process	0.0034755	0.14438	13	3335	33	19295	ENSOARG00000009302,ENSOARG00000017171,ENSOARG00000008653,ENSOARG00000021129,ENSOARG00000015400,ENSOARG00000015904,ENSOARG00000013779,ENSOARG00000013317,ENSOARG00000006191,ENSOARG00000013052,ENSOARG00000013743,ENSOARG00000016764,ENSOARG00000002882	GABRA5|SLITRK6|FZD2|SIX1|WNT5A|FGFR3|SOX9|TBX18|POU3F4|GLI2|GABRB2|FRZB|TSHR|
GO:0031399	regulation of protein modification process	biological_process	0.0035169	0.14573	194	3335	906	19295	ENSOARG00000002586,ENSOARG00000011934,ENSOARG00000007472,ENSOARG00000020866,ENSOARG00000018423,ENSOARG00000020454,ENSOARG00000004340,ENSOARG00000018039,ENSOARG00000003844,ENSOARG00000009748,ENSOARG00000001408,ENSOARG00000015904,ENSOARG00000013779,ENSOARG00000015400,ENSOARG00000003265,ENSOARG00000021069,ENSOARG00000006760,ENSOARG00000002924,ENSOARG00000015272,ENSOARG00000001171,ENSOARG00000009539,…	APOA1|KDM5A|CASP3|IL1B|UBASH3B|P3H1|FSHR|BMP7|NOX4|DLC1|ACVR2B|FGFR3|SOX9|WNT5A|SPRTN|BMP4|LPAR1|CCND3|RCHY1|FIZ1|ADCYAP1|NDFIP1|PDE6G|PPP1R16B|FGF19|ARRDC4|SPRY1|PPAP2B|EED|TDGF1|PRKAR1A|CTDSP1|GADD45B|TNFRSF11A|-|EPGN|ACVR1|DTNBP1|NLRP12|TENM1|ANKRD54|THBS1|APOE|HAX1|BLM|RB1|CAMK1|IGF1|PTPN1|CDK12|CHI3L1|-|MTOR|P2RX7|LCK|DOK7|INPP5J|NCOR1|MAP4K2|RASGRP1|NEK10|TAOK3|SIN3A|HSPA5|PDE5A|NOG|ERP29|P…
GO:0071333	cellular response to glucose stimulus	biological_process	0.0035693	0.14682	17	3335	48	19295	ENSOARG00000004226,ENSOARG00000016578,ENSOARG00000018609,ENSOARG00000017806,ENSOARG00000005016,ENSOARG00000011678,ENSOARG00000002221,ENSOARG00000003844,ENSOARG00000013027,ENSOARG00000006281,ENSOARG00000014398,ENSOARG00000012352,ENSOARG00000018133,ENSOARG00000015464,ENSOARG00000012375,ENSOARG00000009518,ENSOARG00000019710	NRXN1|VSNL1|CACNA1E|FKBP1B|STXBP4|RAB11FIP5|SIN3A|NOX4|NR1D1|BAD|ERN1|TCF7L2|CFTR|CYP7A1|MLXIPL|SOX4|GPR39|
GO:0071331	cellular response to hexose stimulus	biological_process	0.0035693	0.14682	17	3335	48	19295	ENSOARG00000013027,ENSOARG00000003844,ENSOARG00000006281,ENSOARG00000018133,ENSOARG00000014398,ENSOARG00000012352,ENSOARG00000015464,ENSOARG00000012375,ENSOARG00000009518,ENSOARG00000019710,ENSOARG00000016578,ENSOARG00000004226,ENSOARG00000005016,ENSOARG00000017806,ENSOARG00000018609,ENSOARG00000011678,ENSOARG00000002221	NR1D1|NOX4|BAD|CFTR|ERN1|TCF7L2|CYP7A1|MLXIPL|SOX4|GPR39|VSNL1|NRXN1|STXBP4|FKBP1B|CACNA1E|RAB11FIP5|SIN3A|
GO:0071326	cellular response to monosaccharide stimulus	biological_process	0.0035693	0.14682	17	3335	48	19295	ENSOARG00000013027,ENSOARG00000003844,ENSOARG00000006281,ENSOARG00000018133,ENSOARG00000014398,ENSOARG00000012352,ENSOARG00000015464,ENSOARG00000012375,ENSOARG00000009518,ENSOARG00000019710,ENSOARG00000016578,ENSOARG00000004226,ENSOARG00000017806,ENSOARG00000005016,ENSOARG00000018609,ENSOARG00000011678,ENSOARG00000002221	NR1D1|NOX4|BAD|CFTR|ERN1|TCF7L2|CYP7A1|MLXIPL|SOX4|GPR39|VSNL1|NRXN1|FKBP1B|STXBP4|CACNA1E|RAB11FIP5|SIN3A|
GO:0070372	regulation of ERK1 and ERK2 cascade	biological_process	0.003592	0.14703	40	3335	148	19295	ENSOARG00000019404,ENSOARG00000017093,ENSOARG00000006358,ENSOARG00000017559,ENSOARG00000010198,ENSOARG00000008084,ENSOARG00000015100,ENSOARG00000006094,ENSOARG00000018804,ENSOARG00000019329,ENSOARG00000006460,ENSOARG00000008016,ENSOARG00000008480,ENSOARG00000014778,ENSOARG00000020339,ENSOARG00000000492,ENSOARG00000004106,ENSOARG00000015856,ENSOARG00000013427,ENSOARG00000001370,ENSOARG00000013253,…	FBLN1|SPRY1|CSF1R|FGF19|FGF23|WNK2|ANGPT1|TNFRSF11A|C1QL4|FN1|NTRK1|TNIP1|ALOX15|LYN|FRS2|NLRP12|CNKSR3|IGF1|PTPN1|CHI3L1|RANBP9|PTPN2|EPHB1|CYR61|DSTYK|FGFR2|TBC1D10C|EPHA2|KDR|TNFSF11|RASGRP1|PTPN11|NEK10|-|PKHD1|NOX4|ADCYAP1|FGFR3|NPNT|BMP4|
GO:0071407	cellular response to organic cyclic compound	biological_process	0.0036373	0.14816	55	3335	213	19295	ENSOARG00000015177,ENSOARG00000019006,ENSOARG00000015479,ENSOARG00000013947,ENSOARG00000004482,ENSOARG00000018039,ENSOARG00000020866,ENSOARG00000020858,ENSOARG00000019372,ENSOARG00000018133,ENSOARG00000016626,ENSOARG00000002359,ENSOARG00000019591,ENSOARG00000007984,ENSOARG00000003763,ENSOARG00000002211,ENSOARG00000007238,ENSOARG00000004373,ENSOARG00000013027,ENSOARG00000021060,ENSOARG00000011043,…	IFIT1|HCN4|P2RX7|PDXP|SMYD3|BMP7|IL1B|AQP9|VDR|CFTR|RARG|SFRP1|AGO1|NR4A2|AGO2|SERPINB9|PAK1|RARB|NR1D1|RORC|ZC3HAV1|PPARG|NFKB1|CREBRF|BMP4|H2AFZ|ITPR2|ALPL|AGO4|PIM1|THRB|SLC26A3|NR1H2|HSP90B1|CYP1A1|PLA2G4F|PPARA|BCAS3|GLI2|RAMP3|SRRT|GABRG2|SIRT1|ZNF703|BAD|ESRRA|NR2C1|NR1D2|AKAP9|CCDC62|NR2F6|NPC1|BLM|OSBPL7|ADCY6|
GO:0044089	positive regulation of cellular component biogenesis	biological_process	0.0036317	0.14816	17	3335	49	19295	ENSOARG00000016849,ENSOARG00000014093,ENSOARG00000004226,ENSOARG00000011418,ENSOARG00000007130,ENSOARG00000005854,ENSOARG00000015697,ENSOARG00000015118,ENSOARG00000008094,ENSOARG00000017879,ENSOARG00000014037,ENSOARG00000009392,ENSOARG00000017171,ENSOARG00000004271,ENSOARG00000012103,ENSOARG00000003374,ENSOARG00000006460	LRRTM2|LRRN1|NRXN1|AMIGO1|CLSTN1|ADGRL3|LRTM1|BDNF|EPHB1|CUX2|LRRC4B|SLITRK2|SLITRK6|CLSTN3|ADGRB3|LRRN3|NTRK1|
GO:0015718	monocarboxylic acid transport	biological_process	0.0036516	0.14838	23	3335	72	19295	ENSOARG00000014671,ENSOARG00000020994,ENSOARG00000017850,ENSOARG00000012516,ENSOARG00000007238,ENSOARG00000014429,ENSOARG00000015127,ENSOARG00000016452,ENSOARG00000009438,ENSOARG00000020058,ENSOARG00000020169,ENSOARG00000010017,ENSOARG00000019767,ENSOARG00000017050,ENSOARG00000009964,ENSOARG00000006526,ENSOARG00000015479,ENSOARG00000020866,ENSOARG00000020480,ENSOARG00000007376,ENSOARG00000019103,…	NF1|SLC27A2|DRD2|SLC6A1|PAK1|SLC5A12|SLC22A5|PPARG|APOE|THBS1|MFSD2A|SLC22A16|-|SLC27A6|TRPC4|AKT2|P2RX7|IL1B|PLA2G4F|TNFSF11|SLC32A1|ABCB11|TNFRSF11A|
GO:0030656	regulation of vitamin metabolic process	biological_process	0.0036986	0.1492	6	3335	11	19295	ENSOARG00000019372,ENSOARG00000020866,ENSOARG00000001958,ENSOARG00000003676,ENSOARG00000012718,ENSOARG00000013174	VDR|IL1B|IFNG|CD320|NFKB1|SNAI1|
GO:0060191	regulation of lipase activity	biological_process	0.0037162	0.14955	18	3335	54	19295	ENSOARG00000020179,ENSOARG00000011171,ENSOARG00000016133,ENSOARG00000015904,ENSOARG00000019184,ENSOARG00000003792,ENSOARG00000009828,ENSOARG00000008285,ENSOARG00000011075,ENSOARG00000015385,ENSOARG00000014438,ENSOARG00000014336,ENSOARG00000009653,ENSOARG00000015661,ENSOARG00000017806,ENSOARG00000013898,ENSOARG00000012180,ENSOARG00000005375	PPT1|ITK|NCKAP1L|FGFR3|SORT1|ANGPTL4|AGTR2|ITGA1|SELE|AGTR1|LMF1|CYR61|RGS2|APOH|FKBP1B|NR1H2|FLT1|FGFR2|
GO:0030323	respiratory tube development	biological_process	0.0037306	0.14977	45	3335	167	19295	ENSOARG00000000327,ENSOARG00000014726,ENSOARG00000003830,ENSOARG00000008813,ENSOARG00000010346,ENSOARG00000013752,ENSOARG00000001408,ENSOARG00000006942,ENSOARG00000003820,ENSOARG00000015904,ENSOARG00000019502,ENSOARG00000015400,ENSOARG00000013779,ENSOARG00000012535,ENSOARG00000021069,ENSOARG00000014629,ENSOARG00000005375,ENSOARG00000013177,ENSOARG00000005412,ENSOARG00000019294,ENSOARG00000001060,…	LAMA1|TGFBR2|ADAMTS2|NPHP3|DNAAF1|NOG|ACVR2B|SHH|NOTCH1|FGFR3|CELSR1|WNT5A|SOX9|TNS3|BMP4|CUX1|FGFR2|RAB3A|ITGA3|ABCA12|KDR|DLG5|PITX2|RDH10|GLI2|STRA6|MAN1A2|PHF14|WNT2B|FOXJ1|IGF1|DHCR7|CHI3L1|FOXP2|SP1|ATP7A|MAN2A1|THRB|CTSZ|SPRY1|MAPK1|GLI1|MAP2K1|HOPX|HHIP|
GO:0002520	immune system development	biological_process	0.003751	0.15023	142	3335	649	19295	ENSOARG00000002738,ENSOARG00000020968,ENSOARG00000016707,ENSOARG00000017147,ENSOARG00000020044,ENSOARG00000012341,ENSOARG00000002221,ENSOARG00000003985,ENSOARG00000006176,ENSOARG00000020833,ENSOARG00000005152,ENSOARG00000009269,ENSOARG00000016626,ENSOARG00000002359,ENSOARG00000014342,ENSOARG00000002997,ENSOARG00000006942,ENSOARG00000005959,ENSOARG00000002147,ENSOARG00000011771,ENSOARG00000008896,…	MTOR|LCK|MAEA|NCOR1|RASGRP1|EBP|SIN3A|ROGDI|DYRK3|MYO1E|PDCD2|IGHD|RARG|SFRP1|BCL2L11|GAB3|SHH|TNFSF8|PIK3R6|TESPA1|PRKX|BARX1|IL4R|RELB|MB|SOCS5|ANGPT1|SIX4|PRDM16|LYN|IFNG|ATP7A|PTPN2|GATA3|PIP4K2A|CD3D|CASP3|POLQ|ITPKB|UBASH3B|ETS1|FSHR|TCAF2|AZI2|ATM|FLVCR1|TNFSF4|WNT5A|BMP4|NOTCH1|DTX1|PPARG|NDFIP1|CYP26B1|TSHR|NKAP|TNFRSF11A|PTGER4|BATF|LDB1|CDK6|HOXB4|BAD|ANKRD54|HAX1|PRDM1|RB1|POU1F1|SP1|…
GO:0008543	fibroblast growth factor receptor signaling pathway	biological_process	0.0037842	0.15048	19	3335	57	19295	ENSOARG00000010036,ENSOARG00000005375,ENSOARG00000010198,ENSOARG00000017559,ENSOARG00000017093,ENSOARG00000011542,ENSOARG00000017222,ENSOARG00000003329,ENSOARG00000003554,ENSOARG00000020058,ENSOARG00000015904,ENSOARG00000015400,ENSOARG00000013941,ENSOARG00000007393,ENSOARG00000010557,ENSOARG00000020339,ENSOARG00000013752,ENSOARG00000012352,ENSOARG00000004537	HHIP|FGFR2|FGF23|FGF19|SPRY1|KLB|SPATA5|SULF1|DSTYK|THBS1|FGFR3|WNT5A|GATA3|NDST1|FGF17|FRS2|NOG|TCF7L2|LRIT3|
GO:0051338	regulation of transferase activity	biological_process	0.0037786	0.15048	114	3335	502	19295	ENSOARG00000011725,ENSOARG00000001930,ENSOARG00000016133,ENSOARG00000013656,ENSOARG00000018896,ENSOARG00000002479,ENSOARG00000018274,ENSOARG00000004826,ENSOARG00000020339,ENSOARG00000014778,ENSOARG00000007250,ENSOARG00000009880,ENSOARG00000002578,ENSOARG00000019198,ENSOARG00000002180,ENSOARG00000018185,ENSOARG00000003144,ENSOARG00000015100,ENSOARG00000016171,ENSOARG00000002115,ENSOARG00000006358,…	PPM1E|PTPN2|NCKAP1L|AKT1S1|FZD5|PIK3R5|SORL1|SIRT1|FRS2|LYN|IBTK|ZEB2|TAB2|CCNT1|PIK3R3|MAP2K1|SPAG9|ANGPT1|SOCS5|MRE11A|CSF1R|FLT1|EMP2|CCNYL1|PIM1|PIK3R6|ELP3|PRDX2|ERP29|PAK1|PDE5A|FZD4|AMBRA1|UNC119|SFRP1|STRADA|MAP2K3|RAP2C|ADAM9|TAOK3|NEK10|RASGRP1|PTPN11|MAP4K2|CEMIP|PSRC1|HSPA5|TNFSF11|P2RX7|MTOR|-|SMYD3|DSTYK|DOK7|WRAP53|SOCS4|BLM|RB1|THBS1|APOE|CHI3L1|PTPN1|CDK12|SHC1|CAMK1|TENM1|KLF4|B…
GO:0009611	response to wounding	biological_process	0.0037746	0.15048	119	3335	546	19295	ENSOARG00000018964,ENSOARG00000020044,ENSOARG00000007884,ENSOARG00000010638,ENSOARG00000014598,ENSOARG00000013242,ENSOARG00000015323,ENSOARG00000007376,ENSOARG00000020828,ENSOARG00000015479,ENSOARG00000006251,ENSOARG00000000544,ENSOARG00000019963,ENSOARG00000014185,ENSOARG00000010800,ENSOARG00000006942,ENSOARG00000007182,ENSOARG00000021158,ENSOARG00000013752,ENSOARG00000007238,ENSOARG00000010729,…	STAT5B|RASGRP1|PROZ|NLRC4|SOX2|PRKCQ|GNA13|TNFSF11|IL1RN|P2RX7|CD109|ELF3|GJA1|BNC1|PRDX2|SHH|C4BPB|-|NOG|PAK1|SLC1A3|MAP2K3|MAP2K1|HOPX|SOD2|DCBLD2|TNR|PPARA|RICTOR|MYL9|GJD4|ELK3|P2RX1|C1QTNF1|F12|IL4R|CX3CL1|PTPN2|S100A8|MCAM|DUOXA2|GATA3|P2RY12|ITGB4|NR1D2|ALOX15|HMOX1|LYN|FN1|HPS4|JAM3|F10|GNAS|ADAMTS18|CASP3|IL1B|UBASH3B|-|ETS1|IL17RC|APOA1|F5|IL17RA|SELP|CNN2|APOH|PTGIS|CYR61|BCL6|CELSR1|F…
GO:0007257	activation of JUN kinase activity	biological_process	0.0037972	0.15064	9	3335	19	19295	ENSOARG00000007376,ENSOARG00000013427,ENSOARG00000015400,ENSOARG00000009440,ENSOARG00000003144,ENSOARG00000002260,ENSOARG00000014398,ENSOARG00000000725,ENSOARG00000017432	TNFSF11|PTPN1|WNT5A|MAP4K2|SPAG9|MDFI|ERN1|-|ERN2|
GO:0035107	appendage morphogenesis	biological_process	0.0038315	0.15102	39	3335	140	19295	ENSOARG00000004702,ENSOARG00000004499,ENSOARG00000005790,ENSOARG00000009754,ENSOARG00000013487,ENSOARG00000013052,ENSOARG00000003139,ENSOARG00000020478,ENSOARG00000009518,ENSOARG00000008578,ENSOARG00000020065,ENSOARG00000011582,ENSOARG00000008598,ENSOARG00000019027,ENSOARG00000002902,ENSOARG00000013752,ENSOARG00000004373,ENSOARG00000009952,ENSOARG00000016626,ENSOARG00000019963,ENSOARG00000001726,…	LRP4|DLX5|RDH10|TWIST1|PLXNA2|GLI2|SIK3|TP63|SOX4|PTCH1|WDPCP|CYP26B1|MKS1|TMEM107|OSR2|NOG|RARB|FLVCR1|RARG|GJA1|ALX4|SOX9|BCL2L11|WNT5A|BMP4|CRABP2|SHH|NOTCH1|ALX3|FGFR2|SALL4|ASPH|FBN2|GNAS|PITX2|ATRX|PITX1|ECE1|BMP7|
GO:0061564	axon development	biological_process	0.003848	0.15102	72	3335	281	19295	ENSOARG00000005637,ENSOARG00000015118,ENSOARG00000004819,ENSOARG00000005425,ENSOARG00000008308,ENSOARG00000018039,ENSOARG00000000549,ENSOARG00000008224,ENSOARG00000013742,ENSOARG00000013616,ENSOARG00000001617,ENSOARG00000019101,ENSOARG00000016130,ENSOARG00000009854,ENSOARG00000000893,ENSOARG00000000223,ENSOARG00000003820,ENSOARG00000015904,ENSOARG00000015400,ENSOARG00000010075,ENSOARG00000004265,…	ETV4|BDNF|ARHGEF28|-|RYK|BMP7|PTPRM|DAB1|LHX2|LAMA2|MYH10|MAP2|APC|EXT1|FOXB1|DRAXIN|NOTCH1|FGFR3|WNT5A|VASP|ANK3|SPTBN4|COBL|TNC|DPYSL2|PAX6|UCHL1|CNTN2|PTPRO|EPHB1|LRRC4C|SCN1B|DSCAM|MARK2|RAB3A|FGFR2|ISPD|NTNG1|TWF2|PTPN11|SEMA4F|NR4A2|CNP|ETV1|NOG|DRD2|DCX|SLITRK2|SHH|LGI1|CRABP2|RND2|PLXNA3|SLIT2|NUMBL|SIPA1L1|SEMA4A|BCL11A|TNR|VAX2|MAP2K1|TUBB3|GLI2|NTRK1|FN1|DLX5|LRP4|AFG3L2|SLITRK6|GATA3|…
GO:0035108	limb morphogenesis	biological_process	0.0038315	0.15102	39	3335	140	19295	ENSOARG00000014342,ENSOARG00000013779,ENSOARG00000015400,ENSOARG00000019963,ENSOARG00000001726,ENSOARG00000006212,ENSOARG00000021069,ENSOARG00000006942,ENSOARG00000003820,ENSOARG00000019395,ENSOARG00000004373,ENSOARG00000013752,ENSOARG00000009952,ENSOARG00000016626,ENSOARG00000014667,ENSOARG00000018617,ENSOARG00000003437,ENSOARG00000016562,ENSOARG00000008589,ENSOARG00000018039,ENSOARG00000005375,…	BCL2L11|SOX9|WNT5A|GJA1|ALX4|CRABP2|BMP4|SHH|NOTCH1|ALX3|RARB|NOG|FLVCR1|RARG|PITX1|ATRX|PITX2|GNAS|ECE1|BMP7|FGFR2|ASPH|SALL4|FBN2|WDPCP|SOX4|TP63|PTCH1|LRP4|DLX5|RDH10|PLXNA2|SIK3|GLI2|TWIST1|CYP26B1|MKS1|OSR2|TMEM107|
GO:0043268	positive regulation of potassium ion transport	biological_process	0.0038519	0.15102	7	3335	12	19295	ENSOARG00000011418,ENSOARG00000011424,ENSOARG00000013591,ENSOARG00000001434,ENSOARG00000017977,ENSOARG00000006181,ENSOARG00000020377	AMIGO1|FHL1|KIF5B|KCNH2|KCNE5|DPP6|DLG1|
GO:1901617	organic hydroxy compound biosynthetic process	biological_process	0.0038733	0.1515	30	3335	105	19295	ENSOARG00000013174,ENSOARG00000018133,ENSOARG00000017769,ENSOARG00000007984,ENSOARG00000002593,ENSOARG00000006429,ENSOARG00000001958,ENSOARG00000000701,ENSOARG00000008480,ENSOARG00000009531,ENSOARG00000012718,ENSOARG00000017058,ENSOARG00000013941,ENSOARG00000001371,ENSOARG00000001504,ENSOARG00000015400,ENSOARG00000018349,ENSOARG00000005994,ENSOARG00000009438,ENSOARG00000014925,ENSOARG00000014571,…	SNAI1|CFTR|CITED1|NR4A2|SPTLC2|CYP2R1|IFNG|ERLIN2|ALOX15|LDHC|NFKB1|POU1F1|GATA3|DHCR7|SREBF1|WNT5A|ATP7A|TRPC1|APOE|MC1R|BBOX1|APOA1|CHPT1|INSIG1|ABCG1|SPHK2|IL1B|EBP|VDR|PCYT1A|
GO:0022405	hair cycle process	biological_process	0.0040077	0.15603	24	3335	78	19295	ENSOARG00000016130,ENSOARG00000013174,ENSOARG00000008385,ENSOARG00000004702,ENSOARG00000014558,ENSOARG00000003622,ENSOARG00000006942,ENSOARG00000020478,ENSOARG00000003820,ENSOARG00000001340,ENSOARG00000019502,ENSOARG00000018349,ENSOARG00000013779,ENSOARG00000002360,ENSOARG00000001726,ENSOARG00000018638,ENSOARG00000006251,ENSOARG00000005375,ENSOARG00000017427,ENSOARG00000008418,ENSOARG00000018105,…	APC|SNAI1|CTSV|LRP4|LGR5|EDARADD|SHH|TP63|NOTCH1|APCDD1|CELSR1|ATP7A|SOX9|HPSE|ALX4|FOXN1|CD109|FGFR2|LDB1|SOSTDC1|TFAP2C|SOX21|GNAS|LHX2|
GO:0001942	hair follicle development	biological_process	0.0040077	0.15603	24	3335	78	19295	ENSOARG00000005375,ENSOARG00000018638,ENSOARG00000006251,ENSOARG00000000906,ENSOARG00000013742,ENSOARG00000016562,ENSOARG00000017427,ENSOARG00000008418,ENSOARG00000018105,ENSOARG00000008385,ENSOARG00000004702,ENSOARG00000014558,ENSOARG00000016130,ENSOARG00000013174,ENSOARG00000019502,ENSOARG00000018349,ENSOARG00000013779,ENSOARG00000001726,ENSOARG00000002360,ENSOARG00000003622,ENSOARG00000020478,…	FGFR2|FOXN1|CD109|SOX21|LHX2|GNAS|LDB1|SOSTDC1|TFAP2C|CTSV|LRP4|LGR5|APC|SNAI1|CELSR1|ATP7A|SOX9|ALX4|HPSE|EDARADD|TP63|SHH|NOTCH1|APCDD1|
GO:0019218	regulation of steroid metabolic process	biological_process	0.0040169	0.15603	19	3335	58	19295	ENSOARG00000019372,ENSOARG00000018964,ENSOARG00000015385,ENSOARG00000009163,ENSOARG00000014438,ENSOARG00000020866,ENSOARG00000010625,ENSOARG00000006609,ENSOARG00000002586,ENSOARG00000017559,ENSOARG00000009438,ENSOARG00000001504,ENSOARG00000012718,ENSOARG00000013027,ENSOARG00000000701,ENSOARG00000004826,ENSOARG00000001958,ENSOARG00000013174,ENSOARG00000001269	VDR|STAT5B|AGTR1|KCNMA1|LMF1|IL1B|ABCG1|INSIG1|APOA1|FGF19|APOE|SREBF1|NFKB1|NR1D1|ERLIN2|SIRT1|IFNG|SNAI1|STAR|
GO:0003279	cardiac septum development	biological_process	0.004091	0.15776	20	3335	62	19295	ENSOARG00000015400,ENSOARG00000003271,ENSOARG00000003820,ENSOARG00000009518,ENSOARG00000013941,ENSOARG00000004373,ENSOARG00000020339,ENSOARG00000004078,ENSOARG00000005153,ENSOARG00000008813,ENSOARG00000014744,ENSOARG00000003437,ENSOARG00000007733,ENSOARG00000018461,ENSOARG00000008653,ENSOARG00000005375,ENSOARG00000004431,ENSOARG00000014336,ENSOARG00000014570,ENSOARG00000007630	WNT5A|EGLN1|NOTCH1|SOX4|GATA3|RARB|FRS2|STRA6|TBX20|NPHP3|DHRS3|PITX2|ACVR1|-|FZD2|FGFR2|XIRP2|CYR61|SALL4|LUZP1|
GO:0060972	left/right pattern formation	biological_process	0.0040815	0.15776	10	3335	22	19295	ENSOARG00000009486,ENSOARG00000003820,ENSOARG00000019338,ENSOARG00000007895,ENSOARG00000003437,ENSOARG00000015684,ENSOARG00000013174,ENSOARG00000010346,ENSOARG00000016638,ENSOARG00000005108	NME7|NOTCH1|IFT172|FOXJ1|PITX2|ARMC4|SNAI1|DNAAF1|DPCD|DLL1|
GO:0001649	osteoblast differentiation	biological_process	0.0040993	0.15776	43	3335	163	19295	ENSOARG00000012400,ENSOARG00000002149,ENSOARG00000018039,ENSOARG00000014598,ENSOARG00000016562,ENSOARG00000017168,ENSOARG00000014336,ENSOARG00000017189,ENSOARG00000017091,ENSOARG00000003820,ENSOARG00000006942,ENSOARG00000021190,ENSOARG00000015632,ENSOARG00000019963,ENSOARG00000004446,ENSOARG00000008063,ENSOARG00000021069,ENSOARG00000009750,ENSOARG00000008507,ENSOARG00000013949,ENSOARG00000016130,…	EPHA2|SND1|BMP7|SOX2|GNAS|FASN|CYR61|FBN2|HSPE1|NOTCH1|SHH|SMOC1|VCAN|GJA1|TOB1|HEY1|BMP4|NPNT|ALPL|SNRNP200|APC|NF1|SFRP1|MYBBP1A|ILK|NOG|ACVR2B|GLI1|ACVR1|IL6ST|TNC|FGF23|RBMX|IGF1|TP63|PTCH1|SATB2|DLX5|CITED1|SNAI1|GLI2|TWIST1|CDK6|
GO:0034097	response to cytokine stimulus	biological_process	0.0040881	0.15776	75	3335	328	19295	ENSOARG00000002586,ENSOARG00000009343,ENSOARG00000017168,ENSOARG00000012715,ENSOARG00000010462,ENSOARG00000020866,ENSOARG00000005351,ENSOARG00000020050,ENSOARG00000005521,ENSOARG00000019197,ENSOARG00000018673,ENSOARG00000016828,ENSOARG00000017562,ENSOARG00000003370,ENSOARG00000014551,ENSOARG00000015400,ENSOARG00000013779,ENSOARG00000009514,ENSOARG00000016452,ENSOARG00000012718,ENSOARG00000007541,…	APOA1|HSP90AB1|FASN|PTGIS|CXCR4|IL1B|PELI3|HCLS1|IL17RC|IL2RB|ACP5|PLVAP|CXCR3|MME|SH2B2|WNT5A|SOX9|CCR9|PPARG|NFKB1|CSF2RA|ALAD|TDGF1|TNFRSF11A|LSM14A|SELE|PRLR|KLF4|BAD|NLRP12|IL1RAP|HAX1|CHI3L1|IL1RN|IL12RB1|IFIT1|STAT5B|IL20RA|TNFSF11|HSPA5|CCR8|CNTFR|EBI3|PARP9|ADAM9|PLCB1|SFRP1|NPNT|ERBB2IP|CREBRF|IL23R|CARD14|RBMX|CSF1R|MAPK1|NUMBL|SLIT2|IL4R|MRC1|IL6ST|YBX3|SOCS5|ANGPT1|LEPR|MKKS|ALOX15|S…
GO:0090103	cochlea morphogenesis	biological_process	0.0041812	0.15985	9	3335	20	19295	ENSOARG00000013317,ENSOARG00000013779,ENSOARG00000015400,ENSOARG00000021129,ENSOARG00000008653,ENSOARG00000016764,ENSOARG00000002882,ENSOARG00000006191,ENSOARG00000013052	TBX18|SOX9|WNT5A|SIX1|FZD2|FRZB|TSHR|POU3F4|GLI2|
GO:0071900	regulation of protein serine/threonine kinase activity	biological_process	0.0041813	0.15985	69	3335	286	19295	ENSOARG00000014398,ENSOARG00000002260,ENSOARG00000014221,ENSOARG00000012503,ENSOARG00000017432,ENSOARG00000007786,ENSOARG00000001370,ENSOARG00000003199,ENSOARG00000006159,ENSOARG00000013427,ENSOARG00000011220,ENSOARG00000012875,ENSOARG00000009438,ENSOARG00000020058,ENSOARG00000009653,ENSOARG00000008117,ENSOARG00000018382,ENSOARG00000017093,ENSOARG00000000156,ENSOARG00000014945,ENSOARG00000006094,…	ERN1|MDFI|TENM1|DTNBP1|ERN2|GADD45G|CHI3L1|SHC1|CAMK1|PTPN1|CDK12|BLM|APOE|THBS1|RGS2|TDGF1|PDE6G|SPRY1|PRKCD|EPGN|TNFRSF11A|GADD45B|PRKAR1A|UCHL1|HEXIM2|APC|NF1|NOX4|TEAD1|LPAR1|CCND3|BMP4|WNT5A|CCND2|BMP7|IL1B|CASP3|ZEB2|SIRT1|FRS2|LYN|SORL1|FZD5|FLT1|CSF1R|MAP2K1|SPAG9|CCNT1|STRADA|SFRP1|MAP2K3|PDE5A|PAK1|ERP29|FZD4|PIK3R6|PRDX2|PIM1|CCNYL1|P2RX7|-|PSRC1|TNFSF11|TAOK3|CEMIP|MAP4K2|NEK10|RASGRP…
GO:0070670	response to interleukin-4	biological_process	0.0041918	0.15985	9	3335	21	19295	ENSOARG00000009343,ENSOARG00000017168,ENSOARG00000017769,ENSOARG00000006271,ENSOARG00000013941,ENSOARG00000012928,ENSOARG00000018964,ENSOARG00000012176,ENSOARG00000001930	HSP90AB1|FASN|CITED1|ALAD|GATA3|HSPA5|STAT5B|MRC1|PTPN2|
GO:1902107	positive regulation of leukocyte differentiation	biological_process	0.0042495	0.16008	28	3335	98	19295	ENSOARG00000001783,ENSOARG00000020968,ENSOARG00000018832,ENSOARG00000013140,ENSOARG00000011771,ENSOARG00000015950,ENSOARG00000016171,ENSOARG00000020050,ENSOARG00000001142,ENSOARG00000007376,ENSOARG00000018964,ENSOARG00000020044,ENSOARG00000016562,ENSOARG00000001958,ENSOARG00000014726,ENSOARG00000010199,ENSOARG00000006281,ENSOARG00000000835,ENSOARG00000013941,ENSOARG00000006942,ENSOARG00000002147,…	FOS|LCK|IL4R|FLT3LG|TESPA1|NKAP|SOCS5|HCLS1|ITPKB|TNFSF11|STAT5B|RASGRP1|GNAS|IFNG|TGFBR2|EGR3|BAD|PNP|GATA3|SHH|PIK3R6|ZAP70|TNFSF4|HAX1|PRDM1|NCKAP1L|RB1|ZBTB1|
GO:2000729	positive regulation of mesenchymal cell proliferation involved in ureter development	biological_process	0.00425	0.16008	3	3335	3	19295	ENSOARG00000021129,ENSOARG00000006942,ENSOARG00000013317	SIX1|SHH|TBX18|
GO:0010866	regulation of triglyceride biosynthetic process	biological_process	0.0042186	0.16008	6	3335	11	19295	ENSOARG00000017079,ENSOARG00000001504,ENSOARG00000015271,ENSOARG00000017639,ENSOARG00000013898,ENSOARG00000012352	CNEP1R1|SREBF1|THRSP|LDLR|NR1H2|TCF7L2|
GO:0060538	skeletal muscle organ development	biological_process	0.0042422	0.16008	59	3335	236	19295	ENSOARG00000014671,ENSOARG00000009195,ENSOARG00000014927,ENSOARG00000012352,ENSOARG00000009228,ENSOARG00000006334,ENSOARG00000007828,ENSOARG00000007238,ENSOARG00000011940,ENSOARG00000006942,ENSOARG00000003820,ENSOARG00000003342,ENSOARG00000021129,ENSOARG00000012075,ENSOARG00000013779,ENSOARG00000003388,ENSOARG00000021069,ENSOARG00000019463,ENSOARG00000016067,ENSOARG00000004482,ENSOARG00000013824,…	NF1|PLCB1|USP19|TCF7L2|CNTFR|DYRK1B|SNTA1|PAK1|RBM24|SHH|NOTCH1|NFATC3|SIX1|CDON|SOX9|KLHL41|BMP4|CD53|MKX|SMYD3|FER1L5|PLAGL1|FGFR2|MTOR|ELN|PITX2|PITX1|MSC|SORT1|TWIST1|MEGF10|STRA6|LRP4|MEF2C|AFG3L2|IGF1|FOXP2|NR1D2|GPCPD1|CMTM5|RB1|FLOT2|BTG1|FOS|SVIL|HIVEP3|IL4R|FLT3LG|MYF5|CYP26B1|TNC|FOXN2|MAPK14|SIX4|MYOF|ARNTL|DISP1|YBX3|NEDD4|
GO:0048745	smooth muscle tissue development	biological_process	0.0042358	0.16008	10	3335	22	19295	ENSOARG00000004078,ENSOARG00000014671,ENSOARG00000021069,ENSOARG00000012740,ENSOARG00000013779,ENSOARG00000001772,ENSOARG00000020377,ENSOARG00000021129,ENSOARG00000020478,ENSOARG00000006942	STRA6|NF1|BMP4|ZFAND5|SOX9|FOXP2|DLG1|SIX1|TP63|SHH|
GO:0060767	epithelial cell proliferation involved in prostate gland development	biological_process	0.0043113	0.1618	6	3335	11	19295	ENSOARG00000016130,ENSOARG00000003820,ENSOARG00000006942,ENSOARG00000013779,ENSOARG00000019604,ENSOARG00000014232	APC|NOTCH1|SHH|SOX9|WDR77|SERPINF1|
GO:0009743	response to carbohydrate stimulus	biological_process	0.0043203	0.1618	24	3335	77	19295	ENSOARG00000018609,ENSOARG00000005016,ENSOARG00000017806,ENSOARG00000004226,ENSOARG00000016578,ENSOARG00000020866,ENSOARG00000002221,ENSOARG00000011678,ENSOARG00000007755,ENSOARG00000014398,ENSOARG00000012352,ENSOARG00000015987,ENSOARG00000018133,ENSOARG00000006281,ENSOARG00000001408,ENSOARG00000003844,ENSOARG00000013027,ENSOARG00000019710,ENSOARG00000016547,ENSOARG00000001504,ENSOARG00000009518,…	CACNA1E|STXBP4|FKBP1B|NRXN1|VSNL1|IL1B|SIN3A|RAB11FIP5|ACVR1C|ERN1|TCF7L2|GCK|CFTR|BAD|ACVR2B|NOX4|NR1D1|GPR39|CALCRL|SREBF1|SOX4|MLXIPL|THBS1|CYP7A1|
GO:0044070	regulation of anion transport	biological_process	0.0043596	0.16267	13	3335	34	19295	ENSOARG00000006526,ENSOARG00000018199,ENSOARG00000017810,ENSOARG00000008899,ENSOARG00000010198,ENSOARG00000015479,ENSOARG00000014541,ENSOARG00000000156,ENSOARG00000006094,ENSOARG00000020058,ENSOARG00000021034,ENSOARG00000020866,ENSOARG00000007376	AKT2|TCAF2|SEPT2|SFRP4|FGF23|P2RX7|ATP8A1|PRKCD|TNFRSF11A|THBS1|-|IL1B|TNFSF11|
GO:0051709	regulation of killing of cells of other organism	biological_process	0.0043628	0.16267	5	3335	8	19295	ENSOARG00000001958,ENSOARG00000014342,ENSOARG00000014592,ENSOARG00000006281,ENSOARG00000002445	IFNG|BCL2L11|-|BAD|FCER2|
GO:0043149	stress fiber assembly	biological_process	0.0044701	0.16556	20	3335	60	19295	ENSOARG00000005030,ENSOARG00000018034,ENSOARG00000005657,ENSOARG00000002586,ENSOARG00000005950,ENSOARG00000002738,ENSOARG00000015454,ENSOARG00000005695,ENSOARG00000005870,ENSOARG00000011945,ENSOARG00000010317,ENSOARG00000007513,ENSOARG00000009401,ENSOARG00000011883,ENSOARG00000008819,ENSOARG00000020222,ENSOARG00000007238,ENSOARG00000009748,ENSOARG00000011725,ENSOARG00000013227	KCTD13|ZYX|TSC1|APOA1|ARAP1|MTOR|PPM1F|PFN1|PIK3R1|ELN|MKKS|SYNPO|PTGER4|ALMS1|ROCK1|ITGB5|PAK1|DLC1|PPM1E|CLASP1|
GO:0042531	positive regulation of tyrosine phosphorylation of STAT protein	biological_process	0.0045123	0.16638	14	3335	41	19295	ENSOARG00000018950,ENSOARG00000007581,ENSOARG00000020050,ENSOARG00000015856,ENSOARG00000007507,ENSOARG00000011433,ENSOARG00000015904,ENSOARG00000018071,ENSOARG00000014779,ENSOARG00000020968,ENSOARG00000001958,ENSOARG00000006358,ENSOARG00000014778,ENSOARG00000006215	ARL2BP|IL31RA|HCLS1|IGF1|IL6ST|CRLF1|FGFR3|HES5|PECAM1|LCK|IFNG|CSF1R|LYN|TNFRSF18|
GO:0046328	regulation of JNK cascade	biological_process	0.0045345	0.16647	33	3335	116	19295	ENSOARG00000000725,ENSOARG00000006793,ENSOARG00000017147,ENSOARG00000002526,ENSOARG00000020044,ENSOARG00000009440,ENSOARG00000007376,ENSOARG00000020866,ENSOARG00000007238,ENSOARG00000004175,ENSOARG00000002359,ENSOARG00000009195,ENSOARG00000015400,ENSOARG00000009307,ENSOARG00000015541,ENSOARG00000017559,ENSOARG00000000592,ENSOARG00000013671,ENSOARG00000003144,ENSOARG00000006094,ENSOARG00000012503,…	-|TAOK1|NCOR1|TAOK3|RASGRP1|MAP4K2|TNFSF11|IL1B|PAK1|FZD4|SFRP1|PLCB1|WNT5A|-|-|FGF19|UNC5CL|GADD45B|SPAG9|TNFRSF11A|DTNBP1|ERN2|CARD9|GADD45G|MDFI|ZEB2|ERN1|RAP2A|EPHB1|WNT16|LTBR|PTPN1|FZD5|
GO:0071322	cellular response to carbohydrate stimulus	biological_process	0.0045482	0.16661	18	3335	52	19295	ENSOARG00000011678,ENSOARG00000002221,ENSOARG00000016578,ENSOARG00000004226,ENSOARG00000005016,ENSOARG00000017806,ENSOARG00000018609,ENSOARG00000012375,ENSOARG00000015464,ENSOARG00000019710,ENSOARG00000009518,ENSOARG00000016547,ENSOARG00000006281,ENSOARG00000013027,ENSOARG00000003844,ENSOARG00000018133,ENSOARG00000012352,ENSOARG00000014398	RAB11FIP5|SIN3A|VSNL1|NRXN1|STXBP4|FKBP1B|CACNA1E|MLXIPL|CYP7A1|GPR39|SOX4|CALCRL|BAD|NR1D1|NOX4|CFTR|TCF7L2|ERN1|
GO:0009896	positive regulation of catabolic process	biological_process	0.0045972	0.16773	44	3335	169	19295	ENSOARG00000020889,ENSOARG00000016171,ENSOARG00000006526,ENSOARG00000004781,ENSOARG00000001779,ENSOARG00000000156,ENSOARG00000005531,ENSOARG00000016124,ENSOARG00000003815,ENSOARG00000008101,ENSOARG00000005309,ENSOARG00000009438,ENSOARG00000015856,ENSOARG00000013427,ENSOARG00000000390,ENSOARG00000018274,ENSOARG00000020006,ENSOARG00000004826,ENSOARG00000011966,ENSOARG00000001958,ENSOARG00000020485,…	NEDD4|SOCS5|AKT2|-|NDFIP1|PRKCD|USP5|NKD2|-|OSBPL7|SH3D19|APOE|IGF1|PTPN1|-|SORL1|ABCD2|SIRT1|ASB9|IFNG|RHBDD1|VPS28|TWIST1|SVIP|IL1B|RNF180|P2RX7|SOCS4|TP53INP1|TOB1|SOX9|WNT5A|MLXIPL|CREBRF|RCHY1|ZC3HAV1|C4BPB|SH3BP4|RFWD2|ULK1|APC|ADAM9|AGO2|PACSIN3|
GO:0043507	positive regulation of JUN kinase activity	biological_process	0.0045986	0.16773	15	3335	41	19295	ENSOARG00000013427,ENSOARG00000018896,ENSOARG00000007376,ENSOARG00000009440,ENSOARG00000015400,ENSOARG00000003144,ENSOARG00000006094,ENSOARG00000002526,ENSOARG00000002260,ENSOARG00000009880,ENSOARG00000014398,ENSOARG00000000725,ENSOARG00000017432,ENSOARG00000004175,ENSOARG00000007238	PTPN1|FZD5|TNFSF11|MAP4K2|WNT5A|SPAG9|TNFRSF11A|TAOK3|MDFI|ZEB2|ERN1|-|ERN2|FZD4|PAK1|
GO:2000193	positive regulation of fatty acid transport	biological_process	0.0046789	0.16918	4	3335	5	19295	ENSOARG00000015479,ENSOARG00000006094,ENSOARG00000007376,ENSOARG00000020866	P2RX7|TNFRSF11A|TNFSF11|IL1B|
GO:0032305	positive regulation of icosanoid secretion	biological_process	0.0046789	0.16918	4	3335	5	19295	ENSOARG00000006094,ENSOARG00000015479,ENSOARG00000020866,ENSOARG00000007376	TNFRSF11A|P2RX7|IL1B|TNFSF11|
GO:0032308	positive regulation of prostaglandin secretion	biological_process	0.0046789	0.16918	4	3335	5	19295	ENSOARG00000015479,ENSOARG00000006094,ENSOARG00000007376,ENSOARG00000020866	P2RX7|TNFRSF11A|TNFSF11|IL1B|
GO:0060004	reflex	biological_process	0.0046561	0.16918	10	3335	21	19295	ENSOARG00000018560,ENSOARG00000017171,ENSOARG00000001772,ENSOARG00000019963,ENSOARG00000006474,ENSOARG00000009750,ENSOARG00000012725,ENSOARG00000009163,ENSOARG00000006662,ENSOARG00000001770	USP46|SLITRK6|FOXP2|GJA1|GLRB|NPNT|TMC1|KCNMA1|TMC2|AFG3L2|
GO:0042596	fear response	biological_process	0.0047379	0.17057	13	3335	33	19295	ENSOARG00000018560,ENSOARG00000009302,ENSOARG00000010799,ENSOARG00000007668,ENSOARG00000013638,ENSOARG00000011170,ENSOARG00000015118,ENSOARG00000018609,ENSOARG00000013772,ENSOARG00000003513,ENSOARG00000002510,ENSOARG00000020802,ENSOARG00000020596	USP46|GABRA5|FBXL20|GRM7|GNG7|CRHR1|BDNF|CACNA1E|ADRB1|MDK|-|GRIN2B|EIF4G1|
GO:0007265	Ras protein signal transduction	biological_process	0.0047366	0.17057	60	3335	227	19295	ENSOARG00000017361,ENSOARG00000002529,ENSOARG00000013085,ENSOARG00000006760,ENSOARG00000001922,ENSOARG00000000928,ENSOARG00000008161,ENSOARG00000008529,ENSOARG00000019502,ENSOARG00000010952,ENSOARG00000015898,ENSOARG00000015988,ENSOARG00000012473,ENSOARG00000013279,ENSOARG00000014671,ENSOARG00000005647,ENSOARG00000003216,ENSOARG00000009748,ENSOARG00000014802,ENSOARG00000008423,ENSOARG00000016177,…	ARHGEF12|-|SCAI|LPAR1|CYTH3|ECT2L|FGD3|PLEKHG6|CELSR1|ARHGEF6|ROCK2|FGD6|RAP2C|TRIO|NF1|RASGRP4|TRIM67|DLC1|ARHGEF3|SOS1|RALGPS2|ITPKB|GNA13|ADGRG1|DOK3|TNK1|RHOJ|RASGRP1|NGEF|BCL6|GRB2|ARHGEF28|-|APOA1|ITGA3|ARFGEF3|RALGAPB|ARHGEF1|IGF1|ARHGEF16|PSD2|RB1|APOE|ARHGEF19|PECAM1|RASGRP3|NTRK1|PSD4|RAP2A|RHOU|RASGRF1|WASF1|RASSF1|RSU1|ALS2CL|COL1A2|AGTR1|ROCK1|KCTD13|SPRY1|
GO:0031323	regulation of cellular metabolic process	biological_process	0.004755	0.17082	750	3335	3917	19295	ENSOARG00000005350,ENSOARG00000002269,ENSOARG00000016547,ENSOARG00000017831,ENSOARG00000013434,ENSOARG00000012473,ENSOARG00000002612,ENSOARG00000004175,ENSOARG00000014802,ENSOARG00000019138,ENSOARG00000007581,ENSOARG00000001060,ENSOARG00000016368,ENSOARG00000010638,ENSOARG00000000654,ENSOARG00000009565,ENSOARG00000006251,ENSOARG00000006070,ENSOARG00000004836,ENSOARG00000018040,ENSOARG00000004482,…	ZNF569|IRF2BPL|CALCRL|ZSCAN31|STRADA|RAP2C|MAP2K3|FZD4|ARHGEF3|PSRC1|IL31RA|KDR|ZNF215|NLRC4|MAD2L2|PTPN11|CD109|TP53INP1|CTDSP2|NCOA1|SMYD3|FGFR2|HIC1|DOCK10|BANK1|NCKAP1L|PPM1E|EDNRB|DNAJC1|MAPT|UCP1|ZEB2|ZNF703|TIGAR|ONECUT1|ELK1|RICTOR|PPARA|ALS2CL|MRE11A|TXNIP|CCNT1|EPHA3|NAB2|ZFHX4|NOS1|DLG1|KLHL25|H2AFZ|HES3|HSP90AA1|BTBD10|ESCO1|ZKSCAN4|TGFBR2|NF1|TCF3|PRKAB1|THAP1|HERC1|HCLS1|EIF4EBP1|IQ…
GO:0061458	reproductive system development	biological_process	0.0048617	0.17428	54	3335	213	19295	ENSOARG00000018105,ENSOARG00000001060,ENSOARG00000018039,ENSOARG00000004340,ENSOARG00000018617,ENSOARG00000009565,ENSOARG00000011357,ENSOARG00000018964,ENSOARG00000018747,ENSOARG00000013492,ENSOARG00000014879,ENSOARG00000005375,ENSOARG00000020377,ENSOARG00000019123,ENSOARG00000006942,ENSOARG00000016797,ENSOARG00000003820,ENSOARG00000003481,ENSOARG00000021069,ENSOARG00000014380,ENSOARG00000010061,…	TFAP2C|KDR|BMP7|FSHR|ATRX|PTPN11|FKBP4|STAT5B|RAD21L1|INSL6|TAF4|FGFR2|DLG1|BIK|SHH|SPATA22|NOTCH1|ARID4B|BMP4|AMH|PATZ1|WNT5A|SOX9|BCL2L11|EIF2S2|RARG|TCF7L2|SFRP1|APC|NOG|PLEKHA5|FZD4|PRLR|LRRC6|SIX4|YBX3|SLIT2|SULF1|WDR77|SERPINF1|TNC|AKAP9|TP63|IGF1|GATA3|WNT2B|ARID5B|ASPM|GLI2|RDH10|SIRT1|FRS2|DHCR24|STRA6|
GO:0048589	developmental growth	biological_process	0.0049096	0.17562	64	3335	254	19295	ENSOARG00000004726,ENSOARG00000009549,ENSOARG00000020058,ENSOARG00000014713,ENSOARG00000002934,ENSOARG00000015856,ENSOARG00000012870,ENSOARG00000017093,ENSOARG00000013596,ENSOARG00000017613,ENSOARG00000003892,ENSOARG00000020880,ENSOARG00000011449,ENSOARG00000009770,ENSOARG00000014726,ENSOARG00000021069,ENSOARG00000015400,ENSOARG00000013779,ENSOARG00000003894,ENSOARG00000007979,ENSOARG00000000223,…	LPA|PLAC1|THBS1|ASPM|TAF8|IGF1|MAPK14|SPRY1|COBL|SLC12A2|KDF1|SETDB1|PRLR|DPYSL2|TGFBR2|BMP4|WNT5A|SOX9|THBS3|DMBT1|DRAXIN|SIX1|NOTCH1|SALL4|BDNF|COL14A1|GNAS|LHX2|RYK|S1PR1|TFAP2C|GINS4|LRP4|PI16|STRA6|GLI2|TBX20|FN1|RDH10|MAPT|COL9A1|GATA3|GJD4|PLXNA3|SLIT2|HOPX|SIX4|BCL11A|TNR|RARB|NOG|RARG|SFRP1|PLCB1|RND2|CRABP2|GJA1|CARM1|DCX|EVC|SHH|FGFR2|DSCAM|TWF2|
GO:0042509	regulation of tyrosine phosphorylation of STAT protein	biological_process	0.0049207	0.17564	15	3335	45	19295	ENSOARG00000011433,ENSOARG00000007507,ENSOARG00000001930,ENSOARG00000015904,ENSOARG00000020050,ENSOARG00000018950,ENSOARG00000007581,ENSOARG00000015856,ENSOARG00000014778,ENSOARG00000006358,ENSOARG00000006215,ENSOARG00000014779,ENSOARG00000018071,ENSOARG00000001958,ENSOARG00000020968	CRLF1|IL6ST|PTPN2|FGFR3|HCLS1|ARL2BP|IL31RA|IGF1|LYN|CSF1R|TNFRSF18|PECAM1|HES5|IFNG|LCK|
GO:0055123	digestive system development	biological_process	0.0049526	0.17641	32	3335	113	19295	ENSOARG00000018739,ENSOARG00000003437,ENSOARG00000005375,ENSOARG00000016689,ENSOARG00000015400,ENSOARG00000015904,ENSOARG00000001726,ENSOARG00000021069,ENSOARG00000003820,ENSOARG00000006942,ENSOARG00000008970,ENSOARG00000010346,ENSOARG00000004373,ENSOARG00000001408,ENSOARG00000012352,ENSOARG00000002359,ENSOARG00000008813,ENSOARG00000018244,ENSOARG00000016631,ENSOARG00000013596,ENSOARG00000007997,…	CCKBR|PITX2|FGFR2|FAT4|WNT5A|FGFR3|ALX4|BMP4|NOTCH1|SHH|VPS52|DNAAF1|RARB|ACVR2B|TCF7L2|SFRP1|NPHP3|OVOL2|HRH2|COBL|BARX1|RB1|PRDM1|EDNRB|WDPCP|IFT172|TP63|IGF1|ITGB4|STRA6|TIGAR|GLI2|
GO:0032989	cellular component morphogenesis	biological_process	0.0050311	0.17784	201	3335	909	19295	ENSOARG00000001060,ENSOARG00000008410,ENSOARG00000011697,ENSOARG00000015323,ENSOARG00000000654,ENSOARG00000015387,ENSOARG00000021034,ENSOARG00000009565,ENSOARG00000006200,ENSOARG00000009979,ENSOARG00000013177,ENSOARG00000003472,ENSOARG00000005375,ENSOARG00000007013,ENSOARG00000012983,ENSOARG00000013227,ENSOARG00000006212,ENSOARG00000012879,ENSOARG00000019997,ENSOARG00000007984,ENSOARG00000010729,…	KDR|ISPD|NOTO|GNA13|MAD2L2|GSC|-|PTPN11|NES|DSCAM|RAB3A|MARK2|FGFR2|ZSWIM6|GFY|CLASP1|CRABP2|SEMA4F|RAB1A|NR4A2|SLC1A3|ETV1|CNP|FZD4|SIPA1L1|TNR|SEMA4A|BCL11A|OVOL2|VAX2|AKAP4|SLIT2|PLXNA3|EPB41L3|CSF1R|AHI1|SLITRK6|WDPCP|SH3D19|WNT16|MYO7A|TGFB3|MAPT|LHFPL5|DLX5|NTRK1|AFG3L2|ZNF703|ONECUT1|RYK|EPHA2|BBS9|LAMA2|DAB1|HSPH1|BCL6|POC1B|ETV4|POFUT2|CCNO|DRAXIN|-|TNNT2|VASP|MYH10|CASQ1|APC|DNAAF1|DPYS…
GO:0060560	developmental growth involved in morphogenesis	biological_process	0.0050375	0.17784	39	3335	140	19295	ENSOARG00000011573,ENSOARG00000020058,ENSOARG00000011303,ENSOARG00000005790,ENSOARG00000019329,ENSOARG00000021130,ENSOARG00000014202,ENSOARG00000009770,ENSOARG00000001663,ENSOARG00000013596,ENSOARG00000017093,ENSOARG00000004319,ENSOARG00000017613,ENSOARG00000004787,ENSOARG00000004649,ENSOARG00000006212,ENSOARG00000021069,ENSOARG00000015400,ENSOARG00000013779,ENSOARG00000003894,ENSOARG00000000223,…	COL9A1|THBS1|MAPT|RDH10|FN1|SIX4|TNR|DPYSL2|BCL11A|COBL|SPRY1|PLXNA3|SLC12A2|SLIT2|RND2|CRABP2|BMP4|WNT5A|SOX9|THBS3|DRAXIN|SIX1|DCX|CARM1|EVC|SHH|NOTCH1|RARB|RARG|SFRP1|TGFBR2|LHX2|TWF2|RYK|TFAP2C|S1PR1|FGFR2|BDNF|DSCAM|
GO:2000647	negative regulation of stem cell proliferation	biological_process	0.0050108	0.17784	8	3335	17	19295	ENSOARG00000006587,ENSOARG00000018244,ENSOARG00000003892,ENSOARG00000015400,ENSOARG00000021069,ENSOARG00000019404,ENSOARG00000015118,ENSOARG00000014671	PHF14|OVOL2|KDF1|WNT5A|BMP4|FBLN1|BDNF|NF1|
GO:0010811	positive regulation of cell-substrate adhesion	biological_process	0.0050361	0.17784	24	3335	75	19295	ENSOARG00000005022,ENSOARG00000005174,ENSOARG00000014071,ENSOARG00000019087,ENSOARG00000002590,ENSOARG00000002586,ENSOARG00000005657,ENSOARG00000015342,ENSOARG00000014336,ENSOARG00000008117,ENSOARG00000006710,ENSOARG00000009870,ENSOARG00000008819,ENSOARG00000007029,ENSOARG00000001060,ENSOARG00000009068,ENSOARG00000015454,ENSOARG00000018572,ENSOARG00000008480,ENSOARG00000010088,ENSOARG00000014711,…	SMOC2|DMP1|TRIOBP|EMILIN1|SPP1|APOA1|TSC1|NDNF|CYR61|TDGF1|OLFM4|CALR|ROCK1|SPOCK2|KDR|RSU1|PPM1F|CDK6|ALOX15|VIT|COL26A1|THBS1|NPNT|EMP2|
GO:0010867	positive regulation of triglyceride biosynthetic process	biological_process	0.005046	0.17784	5	3335	8	19295	ENSOARG00000017079,ENSOARG00000012352,ENSOARG00000001504,ENSOARG00000017639,ENSOARG00000013898	CNEP1R1|TCF7L2|SREBF1|LDLR|NR1H2|
GO:0060351	cartilage development involved in endochondral bone morphogenesis	biological_process	0.005134	0.17832	10	3335	24	19295	ENSOARG00000003139,ENSOARG00000016626,ENSOARG00000014726,ENSOARG00000004373,ENSOARG00000011824,ENSOARG00000017317,ENSOARG00000003894,ENSOARG00000020058,ENSOARG00000013779,ENSOARG00000011573	SIK3|RARG|TGFBR2|RARB|SERPINH1|CARM1|THBS3|THBS1|SOX9|COL9A1|
GO:0060325	face morphogenesis	biological_process	0.0051042	0.17832	12	3335	30	19295	ENSOARG00000002050,ENSOARG00000009565,ENSOARG00000002241,ENSOARG00000004403,ENSOARG00000018035,ENSOARG00000006897,ENSOARG00000008050,ENSOARG00000013752,ENSOARG00000004078,ENSOARG00000012352,ENSOARG00000016594,ENSOARG00000004499	TGFB3|PTPN11|CSRNP1|ARID5B|MMP2|CRISPLD1|PAX9|NOG|STRA6|TCF7L2|ASPH|DLX5|
GO:0045581	negative regulation of T cell differentiation	biological_process	0.0051161	0.17832	9	3335	22	19295	ENSOARG00000010800,ENSOARG00000006942,ENSOARG00000016171,ENSOARG00000007699,ENSOARG00000007895,ENSOARG00000021069,ENSOARG00000014687,ENSOARG00000018832,ENSOARG00000020487	PRDX2|SHH|SOCS5|DTX1|FOXJ1|BMP4|TNFSF4|IL4R|BCL6|
GO:0090101	negative regulation of transmembrane receptor protein serine/threonine kinase signaling pathway	biological_process	0.0050851	0.17832	24	3335	79	19295	ENSOARG00000012784,ENSOARG00000008418,ENSOARG00000007733,ENSOARG00000012928,ENSOARG00000010444,ENSOARG00000005736,ENSOARG00000010641,ENSOARG00000007785,ENSOARG00000006251,ENSOARG00000017189,ENSOARG00000008117,ENSOARG00000005150,ENSOARG00000004446,ENSOARG00000015400,ENSOARG00000003820,ENSOARG00000020928,ENSOARG00000013752,ENSOARG00000017237,ENSOARG00000004826,ENSOARG00000008249,ENSOARG00000005153,…	HTRA3|SOSTDC1|ACVR1|HSPA5|CHRDL2|GLG1|VASN|HTRA1|CD109|FBN2|TDGF1|ONECUT2|TOB1|WNT5A|NOTCH1|ONECUT1|NOG|PRDM16|SIRT1|ASPN|TBX20|TCF7L2|TRIM33|SFRP1|
GO:0051336	regulation of hydrolase activity	biological_process	0.0051253	0.17832	163	3335	736	19295	ENSOARG00000020818,ENSOARG00000019329,ENSOARG00000001958,ENSOARG00000008595,ENSOARG00000009532,ENSOARG00000003275,ENSOARG00000017411,ENSOARG00000006327,ENSOARG00000000675,ENSOARG00000017257,ENSOARG00000000450,ENSOARG00000004382,ENSOARG00000011833,ENSOARG00000010317,ENSOARG00000010394,ENSOARG00000013920,ENSOARG00000012654,ENSOARG00000016753,ENSOARG00000007755,ENSOARG00000003731,ENSOARG00000018336,…	PSD4|FN1|IFNG|KIAA0430|SPINK4|WFIKKN2|CSRNP2|CST7|ARFGEF3|COL7A1|S100A8|SPINK6|CREB3|MKKS|LEPR|WDR81|RAB3GAP2|BCAS3|ACVR1C|PSME3|TMBIM6|-|PLCB1|TFPI2|PDCD2|CYTH3|MYO9A|FGD6|BCL2L11|-|ECT2L|FKBP1B|IFIT1|ASPH|TNFSF10|ELMOD1|-|MTOR|RASAL2|HSPA5|PFN1|RAPGEFL1|RASGRP1|COL28A1|SOX2|AMBP|DHCR24|CCL24|-|RASGRF1|BAD|NLRP12|OPHN1|RALGAPB|-|ARHGEF19|THBS1|TNNC1|ARHGEF16|NR1H2|SPRY1|ITIH3|-|RASGRP4|SERPINB9|…
GO:0009799	specification of symmetry	biological_process	0.0050762	0.17832	25	3335	81	19295	ENSOARG00000009486,ENSOARG00000003820,ENSOARG00000019338,ENSOARG00000001468,ENSOARG00000006942,ENSOARG00000015400,ENSOARG00000019963,ENSOARG00000021069,ENSOARG00000015684,ENSOARG00000006820,ENSOARG00000005153,ENSOARG00000008813,ENSOARG00000010346,ENSOARG00000001408,ENSOARG00000011697,ENSOARG00000018244,ENSOARG00000006372,ENSOARG00000007733,ENSOARG00000016434,ENSOARG00000014169,ENSOARG00000003437,…	NME7|NOTCH1|IFT172|MAPK8|SHH|WNT5A|GJA1|BMP4|ARMC4|DYNC2LI1|TBX20|NPHP3|DNAAF1|ACVR2B|NOTO|OVOL2|LRRC6|ACVR1|LBX1|DISP1|PITX2|MKS1|DPCD|KIF3A|DLL1|
GO:0051216	cartilage development	biological_process	0.0051825	0.17945	39	3335	145	19295	ENSOARG00000010317,ENSOARG00000011225,ENSOARG00000018591,ENSOARG00000011867,ENSOARG00000018071,ENSOARG00000007106,ENSOARG00000002902,ENSOARG00000003329,ENSOARG00000012870,ENSOARG00000015159,ENSOARG00000015783,ENSOARG00000019683,ENSOARG00000010810,ENSOARG00000020058,ENSOARG00000018349,ENSOARG00000011573,ENSOARG00000013174,ENSOARG00000003139,ENSOARG00000013052,ENSOARG00000010126,ENSOARG00000016562,…	MKKS|ACAN|COL11A1|FAM101B|HES5|HOXB3|OSR2|SULF1|MAPK14|MYF5|SATB2|WNT2B|TRPS1|THBS1|ATP7A|COL9A1|SNAI1|SIK3|GLI2|LOXL2|GNAS|PITX1|CYR61|SERPINH1|GLG1|CARM1|THBS3|CSGALNACT1|HOXC4|BMP4|CYTL1|FGFR3|SOX9|WNT5A|RARG|TGFBR2|NOG|RARB|FRZB|
GO:1902202	regulation of hepatocyte growth factor receptor signaling pathway	biological_process	0.0051882	0.17945	3	3335	3	19295	ENSOARG00000008037,ENSOARG00000001930,ENSOARG00000013427	ESM1|PTPN2|PTPN1|
GO:0006935	chemotaxis	biological_process	0.0052533	0.17989	81	3335	343	19295	ENSOARG00000014778,ENSOARG00000012146,ENSOARG00000012367,ENSOARG00000013052,ENSOARG00000013611,ENSOARG00000004499,ENSOARG00000001958,ENSOARG00000000450,ENSOARG00000001930,ENSOARG00000000158,ENSOARG00000016133,ENSOARG00000000123,ENSOARG00000019477,ENSOARG00000013941,ENSOARG00000002590,ENSOARG00000001777,ENSOARG00000004787,ENSOARG00000004319,ENSOARG00000012180,ENSOARG00000014315,ENSOARG00000014989,…	LYN|SWAP70|ITGB2|GLI2|JAM3|DLX5|IFNG|S100A8|PTPN2|EDNRB|NCKAP1L|CX3CL1|-|GATA3|SPP1|RAB13|SLIT2|PLXNA3|FLT1|HRH1|TUBB3|CREB3|CYSLTR1|ANGPT1|-|IL16|ETV1|NOG|CCR8|SEMA4F|-|LGI1|SHH|DSCAM|SCN1B|TNFSF11|ITGA1|ISPD|KDR|PTPRO|SERPINE1|CCL24|EGR3|CNTN2|HGF|EPHB1|ARHGEF16|THBS1|FIGF|CALR|AGTR1|-|PTGDR2|PAX6|PPM1F|DPYSL2|EXT1|MYH10|LYST|CXCR3|BMP4|CCR9|WNT5A|VASP|ANK3|DRAXIN|NOTCH1|APOA1|ETV4|BDNF|LAMA2|L…
GO:0022404	molting cycle process	biological_process	0.0052212	0.17989	24	3335	79	19295	ENSOARG00000008385,ENSOARG00000014558,ENSOARG00000004702,ENSOARG00000016130,ENSOARG00000013174,ENSOARG00000018349,ENSOARG00000019502,ENSOARG00000013779,ENSOARG00000001726,ENSOARG00000002360,ENSOARG00000003622,ENSOARG00000020478,ENSOARG00000006942,ENSOARG00000003820,ENSOARG00000001340,ENSOARG00000005375,ENSOARG00000018638,ENSOARG00000006251,ENSOARG00000000906,ENSOARG00000016562,ENSOARG00000013742,…	CTSV|LGR5|LRP4|APC|SNAI1|ATP7A|CELSR1|SOX9|ALX4|HPSE|EDARADD|TP63|SHH|NOTCH1|APCDD1|FGFR2|FOXN1|CD109|SOX21|GNAS|LHX2|SOSTDC1|LDB1|TFAP2C|
GO:0010874	regulation of cholesterol efflux	biological_process	0.0052544	0.17989	8	3335	17	19295	ENSOARG00000009438,ENSOARG00000019294,ENSOARG00000008578,ENSOARG00000006942,ENSOARG00000010625,ENSOARG00000004826,ENSOARG00000002913,ENSOARG00000013898	APOE|ABCA12|PTCH1|SHH|ABCG1|SIRT1|PON1|NR1H2|
GO:0060255	regulation of macromolecule metabolic process	biological_process	0.0052342	0.17989	701	3335	3676	19295	ENSOARG00000006621,ENSOARG00000000938,ENSOARG00000017554,ENSOARG00000005016,ENSOARG00000016067,ENSOARG00000018964,ENSOARG00000017751,ENSOARG00000005469,ENSOARG00000007376,ENSOARG00000005363,ENSOARG00000007443,ENSOARG00000000701,ENSOARG00000014582,ENSOARG00000018000,ENSOARG00000007984,ENSOARG00000000319,ENSOARG00000010061,ENSOARG00000009750,ENSOARG00000008581,ENSOARG00000012697,ENSOARG00000010800,…	RNF180|SOCS4|UBR5|STXBP4|MKX|STAT5B|ZSCAN23|USP7|TNFSF11|ZNF829|IRF2|ERLIN2|FASLG|ZKSCAN8|NR4A2|RBM25|PATZ1|NPNT|SMC1A|-|PRDX2|-|NFATC3|MYBL1|TCFL5|FOXS1|MAPK1|FLT1|SULF1|OSR2|FLT3LG|ADRB2|SCAND1|BRPF1|DBX2|TFDP2|SOSTDC1|BCL11A|SIRT1|IFI30|CITED1|TGFB3|SIVA1|ZHX1|FLOT2|PHF14|FZD5|CNKSR3|CCDC62|GLG1|POFUT2|CNN2|E4F1|ETV4|PTTG1IP|HTRA3|SEPSECS|ECE1|AGTR2|OPTN|CNEP1R1|TIMP3|CLPB|APC|MYO6|MDK|-|CAMK4…
GO:0042330	taxis	biological_process	0.0052533	0.17989	81	3335	343	19295	ENSOARG00000015118,ENSOARG00000005637,ENSOARG00000002586,ENSOARG00000010462,ENSOARG00000020866,ENSOARG00000012400,ENSOARG00000000463,ENSOARG00000008308,ENSOARG00000018039,ENSOARG00000010691,ENSOARG00000000549,ENSOARG00000004721,ENSOARG00000013742,ENSOARG00000013616,ENSOARG00000017562,ENSOARG00000003571,ENSOARG00000001617,ENSOARG00000009854,ENSOARG00000003820,ENSOARG00000000223,ENSOARG00000015400,…	BDNF|ETV4|APOA1|CXCR4|IL1B|EPHA2|-|RYK|BMP7|S1PR1|PTPRM|-|LHX2|LAMA2|CXCR3|LYST|MYH10|EXT1|NOTCH1|DRAXIN|WNT5A|VASP|ANK3|CCR9|BMP4|DPYSL2|PPM1F|PTGDR2|PAX6|-|AGTR1|CALR|CNTN2|EGR3|CCL24|SERPINE1|PTPRO|FIGF|THBS1|ARHGEF16|EPHB1|HGF|SCN1B|DSCAM|ISPD|ITGA1|TNFSF11|KDR|-|SEMA4F|CCR8|NOG|ETV1|SHH|LGI1|FLT1|PLXNA3|SLIT2|SPP1|RAB13|-|IL16|ANGPT1|CREB3|CYSLTR1|TUBB3|HRH1|IFNG|DLX5|JAM3|GLI2|SWAP70|ITGB2|…
GO:0045940	positive regulation of steroid metabolic process	biological_process	0.0053201	0.18176	7	3335	15	19295	ENSOARG00000009438,ENSOARG00000013027,ENSOARG00000002586,ENSOARG00000015385,ENSOARG00000001958,ENSOARG00000001504,ENSOARG00000010625	APOE|NR1D1|APOA1|AGTR1|IFNG|SREBF1|ABCG1|
GO:0010243	response to organonitrogen compound	biological_process	0.0053349	0.1819	74	3335	301	19295	ENSOARG00000019182,ENSOARG00000001930,ENSOARG00000017481,ENSOARG00000018035,ENSOARG00000017010,ENSOARG00000019953,ENSOARG00000018475,ENSOARG00000014001,ENSOARG00000004826,ENSOARG00000017769,ENSOARG00000007755,ENSOARG00000018336,ENSOARG00000015864,ENSOARG00000017892,ENSOARG00000010573,ENSOARG00000004787,ENSOARG00000007889,ENSOARG00000006023,ENSOARG00000001504,ENSOARG00000019417,ENSOARG00000016440,…	ADCY6|PTPN2|-|MMP2|AKAP9|HTR1B|HMOX1|GABRG2|SIRT1|CITED1|ACVR1C|TMBIM6|SOCS2|P2RX1|PPP5C|SLIT2|CRHR2|ERBB2IP|SREBF1|IGFBP2|COL5A2|DRD2|NR4A2|CFTR|SFRP1|TRPC3|PTPN11|STAT5B|PRKCQ|DENND4C|IPO5|AQP9|P2RX7|MTOR|SLC18A2|CRHR1|STXBP4|ASPH|GNRHR|PANX1|BLM|PTPN1|CARD9|GHSR|BAD|SORT1|EIF4EBP2|COL1A2|SORBS1|PIK3R1|AKT2|PRKCD|MAPK14|TSC1|HSP90B1|SLC26A3|CHRNB4|SOX9|ITPR2|NOTCH1|LAMTOR4|PPARG|NFKB1|DGKQ|SH3B…
GO:0046632	alpha-beta T cell differentiation	biological_process	0.0053731	0.18283	21	3335	67	19295	ENSOARG00000000835,ENSOARG00000006942,ENSOARG00000013941,ENSOARG00000005959,ENSOARG00000013646,ENSOARG00000018349,ENSOARG00000014687,ENSOARG00000016133,ENSOARG00000011171,ENSOARG00000001958,ENSOARG00000014726,ENSOARG00000001812,ENSOARG00000016171,ENSOARG00000005579,ENSOARG00000001142,ENSOARG00000009401,ENSOARG00000009545,ENSOARG00000017147,ENSOARG00000020487,ENSOARG00000018832,ENSOARG00000015950	PNP|SHH|GATA3|TNFSF8|ZAP70|ATP7A|TNFSF4|NCKAP1L|ITK|IFNG|TGFBR2|BATF|SOCS5|SEMA4A|ITPKB|PTGER4|RELB|NCOR1|BCL6|IL4R|NKAP|
GO:0007605	sensory perception of sound	biological_process	0.0054421	0.1848	31	3335	102	19295	ENSOARG00000004273,ENSOARG00000010317,ENSOARG00000012044,ENSOARG00000015536,ENSOARG00000007472,ENSOARG00000016530,ENSOARG00000018591,ENSOARG00000009163,ENSOARG00000011319,ENSOARG00000006703,ENSOARG00000014929,ENSOARG00000004444,ENSOARG00000017613,ENSOARG00000006662,ENSOARG00000010714,ENSOARG00000010836,ENSOARG00000009302,ENSOARG00000021129,ENSOARG00000007668,ENSOARG00000013317,ENSOARG00000013610,…	CLRN1|MKKS|TSPEAR|CEMIP|CASP3|TJP1|COL11A1|KCNMA1|ATP6V1B1|SPTBN4|GRXCR1|THRB|SLC12A2|TMC2|USH2A|DNM1|GABRA5|SIX1|GRM7|TBX18|MYO7A|TMC1|MYO6|CNTN5|SLC1A3|LHFPL5|GABRB2|POU3F4|OTOS|WFS1|FZD4|
GO:0022607	cellular component assembly	biological_process	0.005489	0.18602	309	3335	1510	19295	ENSOARG00000019613,ENSOARG00000011595,ENSOARG00000020511,ENSOARG00000009438,ENSOARG00000008094,ENSOARG00000005014,ENSOARG00000015960,ENSOARG00000012875,ENSOARG00000001003,ENSOARG00000001034,ENSOARG00000007523,ENSOARG00000016324,ENSOARG00000020744,ENSOARG00000020651,ENSOARG00000014221,ENSOARG00000006281,ENSOARG00000014606,ENSOARG00000001508,ENSOARG00000017427,ENSOARG00000019265,ENSOARG00000006710,…	TEKT2|GPM6B|CAPG|APOE|EPHB1|ABLIM3|KCTD12|BLM|CNOT6|GCFC2|-|TEX12|GHSR|PTPRO|TENM1|BAD|TRPV4|COL1A2|LDB1|PARVB|OLFM4|-|COL17A1|LSM14A|FNBP1L|NR1H2|KCTD13|HGSNAT|SPTBN5|OAT|LPAR1|-|PCM1|CPSF7|SOX9|ANK3|DECR1|AGO4|NSUN4|TUBB6|KAT6B|RHOD|-|BMP7|ELN|ACAD9|-|MSN|CCDC13|SCUBE1|CELSR2|DLG5|-|DNM1|PAN3|ERAL1|FERMT2|ATP7A|FBXO45|RAP2A|ITGB5|TWIST1|ANGPT1|MKKS|SOAT1|TMOD4|LRRC6|TUBB3|RAB17|SPAG9|KCNMA1|TME…
GO:0045123	cellular extravasation	biological_process	0.0055012	0.18605	11	3335	27	19295	ENSOARG00000012367,ENSOARG00000016828,ENSOARG00000006895,ENSOARG00000008374,ENSOARG00000009195,ENSOARG00000010726,ENSOARG00000000123,ENSOARG00000008819,ENSOARG00000009401,ENSOARG00000011075,ENSOARG00000008285	ITGB2|PLVAP|PODXL2|GCNT1|PLCB1|SELP|CX3CL1|ROCK1|PTGER4|SELE|ITGA1|
GO:0009749	response to glucose stimulus	biological_process	0.0056437	0.18896	22	3335	71	19295	ENSOARG00000002221,ENSOARG00000007755,ENSOARG00000011678,ENSOARG00000018609,ENSOARG00000005016,ENSOARG00000017806,ENSOARG00000004226,ENSOARG00000016578,ENSOARG00000001504,ENSOARG00000009518,ENSOARG00000019710,ENSOARG00000020058,ENSOARG00000015464,ENSOARG00000012375,ENSOARG00000012352,ENSOARG00000014398,ENSOARG00000015987,ENSOARG00000018133,ENSOARG00000003844,ENSOARG00000013027,ENSOARG00000006281,…	SIN3A|ACVR1C|RAB11FIP5|CACNA1E|STXBP4|FKBP1B|NRXN1|VSNL1|SREBF1|SOX4|GPR39|THBS1|CYP7A1|MLXIPL|TCF7L2|ERN1|GCK|CFTR|NOX4|NR1D1|BAD|ACVR2B|
GO:0009746	response to hexose stimulus	biological_process	0.0056437	0.18896	22	3335	71	19295	ENSOARG00000002221,ENSOARG00000011678,ENSOARG00000007755,ENSOARG00000018609,ENSOARG00000005016,ENSOARG00000017806,ENSOARG00000004226,ENSOARG00000016578,ENSOARG00000019710,ENSOARG00000001504,ENSOARG00000009518,ENSOARG00000012375,ENSOARG00000020058,ENSOARG00000015464,ENSOARG00000012352,ENSOARG00000015987,ENSOARG00000014398,ENSOARG00000018133,ENSOARG00000006281,ENSOARG00000001408,ENSOARG00000003844,…	SIN3A|RAB11FIP5|ACVR1C|CACNA1E|STXBP4|FKBP1B|NRXN1|VSNL1|GPR39|SREBF1|SOX4|MLXIPL|THBS1|CYP7A1|TCF7L2|GCK|ERN1|CFTR|BAD|ACVR2B|NOX4|NR1D1|
GO:0034284	response to monosaccharide stimulus	biological_process	0.0056437	0.18896	22	3335	71	19295	ENSOARG00000016578,ENSOARG00000004226,ENSOARG00000017806,ENSOARG00000005016,ENSOARG00000018609,ENSOARG00000007755,ENSOARG00000011678,ENSOARG00000002221,ENSOARG00000013027,ENSOARG00000003844,ENSOARG00000001408,ENSOARG00000006281,ENSOARG00000018133,ENSOARG00000012352,ENSOARG00000014398,ENSOARG00000015987,ENSOARG00000015464,ENSOARG00000020058,ENSOARG00000012375,ENSOARG00000009518,ENSOARG00000001504,…	VSNL1|NRXN1|FKBP1B|STXBP4|CACNA1E|ACVR1C|RAB11FIP5|SIN3A|NR1D1|NOX4|ACVR2B|BAD|CFTR|TCF7L2|ERN1|GCK|CYP7A1|THBS1|MLXIPL|SOX4|SREBF1|GPR39|
GO:0043933	macromolecular complex subunit organization	biological_process	0.0056859	0.18962	240	3335	1163	19295	ENSOARG00000005030,ENSOARG00000003777,ENSOARG00000013605,ENSOARG00000013898,ENSOARG00000020448,ENSOARG00000006685,ENSOARG00000006972,ENSOARG00000006271,ENSOARG00000006609,ENSOARG00000009604,ENSOARG00000020458,ENSOARG00000001508,ENSOARG00000008633,ENSOARG00000011186,ENSOARG00000020244,ENSOARG00000009401,ENSOARG00000004475,ENSOARG00000006710,ENSOARG00000001034,ENSOARG00000018079,ENSOARG00000001003,…	KCTD13|HGSNAT|KIF2B|NR1H2|SPTBN5|-|-|ALAD|INSIG1|NDC80|EHD4|COL1A2|YTHDC1|-|CAPZA3|PTGER4|LSM14A|OLFM4|GCFC2|MTERF4|CNOT6|TENM1|BAD|WASF1|CCL24|-|-|GHSR|TEKT2|ATL3|KCTD12|BLM|HAX1|CAPG|ASPM|APOE|-|LIMA1|RSF1|APOA1|DNM1|-|ELN|FSHR|ACAD9|POLQ|-|SCUBE1|SMARCC1|NAPA|DLG5|-|CCDC13|NSUN4|AGO2|RHOD|DLC1|TUBB6|KAT6B|PCM1|OAT|MLC1|ABCA5|AGO4|KRT14|DECR1|CPSF7|SOX9|C1QTNF1|PATL2|UXS1|KIF2A|ATL1|TESPA1|SOAT…
GO:0032844	regulation of homeostatic process	biological_process	0.0056843	0.18962	65	3335	264	19295	ENSOARG00000002738,ENSOARG00000015479,ENSOARG00000016594,ENSOARG00000005016,ENSOARG00000017806,ENSOARG00000004677,ENSOARG00000000464,ENSOARG00000003705,ENSOARG00000010142,ENSOARG00000018964,ENSOARG00000015536,ENSOARG00000007376,ENSOARG00000001434,ENSOARG00000017639,ENSOARG00000007828,ENSOARG00000017850,ENSOARG00000013027,ENSOARG00000018133,ENSOARG00000012352,ENSOARG00000001072,ENSOARG00000019963,…	MTOR|P2RX7|ASPH|STXBP4|FKBP1B|SCN1B|IL20RA|CLIC2|TNKS|STAT5B|CEMIP|TNFSF11|KCNH2|LDLR|SNTA1|DRD2|NR1D1|CFTR|TCF7L2|TRPC3|GJA1|SLC22A5|HSH2D|CACNA1E|TG|IBTK|LYN|SLC25A23|IFNG|NCKAP1L|AKAP9|NR1D2|NPC1|PLCG1|HCN4|ATRX|S1PR1|UBASH3B|FSHR|ETS1|IL1B|FHL1|CASQ1|CXCR3|NF1|ERCC4|TRPC1|SCN2B|GPR39|DLG1|VSNL1|MAPK14|NRXN1|HES5|SCN10A|NR1H2|TNFRSF11A|WNK2|LDB1|IFI6|BAD|CDK6|ANKRD54|KCNE5|WNK3|
GO:0046649	lymphocyte activation	biological_process	0.0057288	0.1906	95	3335	424	19295	ENSOARG00000020487,ENSOARG00000008423,ENSOARG00000001142,ENSOARG00000020866,ENSOARG00000009172,ENSOARG00000007472,ENSOARG00000003571,ENSOARG00000011894,ENSOARG00000018277,ENSOARG00000016130,ENSOARG00000012131,ENSOARG00000014726,ENSOARG00000014591,ENSOARG00000012495,ENSOARG00000020377,ENSOARG00000013646,ENSOARG00000002924,ENSOARG00000007699,ENSOARG00000021069,ENSOARG00000014687,ENSOARG00000001463,…	BCL6|SOS1|ITPKB|IL1B|CD3D|CASP3|LYST|ATM|CD28|APC|IKZF3|TGFBR2|AZI2|TCF3|DLG1|ZAP70|CCND3|DTX1|BMP4|TNFSF4|-|FOXN1|NKAP|PRKCD|NDFIP1|CYP26B1|TSHR|PELI1|PIK3R1|-|BATF|PTGER4|NEDD4|EGR3|HLA-DOA|BAD|CDK6|CR2|POU1F1|IGF1|FOXJ1|SOX4|PRDM1|ZBTB1|LGALS8|NCOR1|FKBP1B|LCK|P2RX7|IL12RB1|TBC1D10C|TNFSF11|PDCD1LG2|PRKCQ|STAT5B|RASGRP1|IGHD|SFRP1|FAS|PDE5A|EBI3|CD5|IGFBP2|PIK3R6|NFATC3|TNFSF8|PRDX2|SHH|PNP|IT…
GO:0051249	regulation of lymphocyte activation	biological_process	0.0057383	0.1906	60	3335	253	19295	ENSOARG00000007895,ENSOARG00000015856,ENSOARG00000013941,ENSOARG00000016133,ENSOARG00000013398,ENSOARG00000011272,ENSOARG00000001006,ENSOARG00000001930,ENSOARG00000008091,ENSOARG00000010199,ENSOARG00000001958,ENSOARG00000014778,ENSOARG00000006281,ENSOARG00000016171,ENSOARG00000007507,ENSOARG00000018832,ENSOARG00000013140,ENSOARG00000018638,ENSOARG00000019762,ENSOARG00000015950,ENSOARG00000001779,…	FOXJ1|IGF1|GATA3|NCKAP1L|BANK1|PRDM1|ZBTB1|PTPN2|HLA-DOA|EGR3|IFNG|LYN|BAD|SOCS5|IL6ST|IL4R|FLT3LG|FOXN1|CD80|NKAP|NDFIP1|CYP26B1|PELI1|TESPA1|DLG1|PIK3R6|IGFBP2|ZAP70|PRDX2|DTX1|PNP|SHH|BMP4|TNFSF4|-|IGHD|LYST|SFRP1|CD28|ATM|IKZF3|TGFBR2|TCF3|PDE5A|FAS|CD5|SOS1|TNFSF11|ITPKB|IL1B|PDCD1LG2|CASP3|PRKCQ|STAT5B|RASGRP1|LGALS8|BCL6|LCK|IL12RB1|TBC1D10C|
GO:0043066	negative regulation of apoptotic process	biological_process	0.0057819	0.19092	101	3335	452	19295	ENSOARG00000003452,ENSOARG00000019911,ENSOARG00000015856,ENSOARG00000020478,ENSOARG00000001468,ENSOARG00000002271,ENSOARG00000001109,ENSOARG00000020058,ENSOARG00000010199,ENSOARG00000006191,ENSOARG00000005787,ENSOARG00000006658,ENSOARG00000015262,ENSOARG00000019336,ENSOARG00000006281,ENSOARG00000007493,ENSOARG00000005870,ENSOARG00000008819,ENSOARG00000011186,ENSOARG00000007285,ENSOARG00000000187,…	RAMP2|AVEN|IGF1|TP63|MAPK8|HAX1|HMGN5|THBS1|EGR3|POU3F4|WFS1|WNK3|SERPINE1|BCL2L2-PABPN1|BAD|DHCR24|PIK3R1|ROCK1|-|FAIM|API5|PRL|ARHGAP10|TDGF1|HSP90B1|PTGFR|PRKCD|SIX1|PPT1|DRAXIN|NOTCH1|GABRA5|BMP4|WNT5A|SOX9|PRAME|MDK|APC|SERPINB9|FOXB1|BMP7|IL2RB|HCLS1|CASP3|BCL6|CYR61|APOH|BDNF|FAM129B|GATA3|PLAC8|CRLF1|NCKAP1L|ATP7A|TGFB3|TWIST1|GRK5|CITED1|NTRK1|PLK2|SIRT1|CAST|ANGPT1|SIX4|TMBIM6|YBX3|HELL…
GO:0043270	positive regulation of ion transport	biological_process	0.0057768	0.19092	27	3335	90	19295	ENSOARG00000013591,ENSOARG00000004677,ENSOARG00000016594,ENSOARG00000001700,ENSOARG00000004918,ENSOARG00000017892,ENSOARG00000015479,ENSOARG00000014541,ENSOARG00000011418,ENSOARG00000001434,ENSOARG00000020866,ENSOARG00000011833,ENSOARG00000007376,ENSOARG00000006094,ENSOARG00000015536,ENSOARG00000017562,ENSOARG00000006658,ENSOARG00000017977,ENSOARG00000006181,ENSOARG00000005787,ENSOARG00000001072,…	KIF5B|SCN1B|ASPH|PLCG1|FGF14|P2RX1|P2RX7|ATP8A1|AMIGO1|KCNH2|IL1B|CREB3|TNFSF11|TNFRSF11A|CEMIP|CXCR3|WNK3|KCNE5|DPP6|WFS1|TRPC3|DRD2|FHL1|CNKSR3|GPR39|DLG1|TRPC1|
GO:0051493	regulation of cytoskeleton organization	biological_process	0.0058085	0.19142	72	3335	298	19295	ENSOARG00000007238,ENSOARG00000000936,ENSOARG00000011271,ENSOARG00000006569,ENSOARG00000013227,ENSOARG00000002738,ENSOARG00000019138,ENSOARG00000005695,ENSOARG00000001001,ENSOARG00000013288,ENSOARG00000005975,ENSOARG00000013611,ENSOARG00000012146,ENSOARG00000006145,ENSOARG00000008480,ENSOARG00000000258,ENSOARG00000013187,ENSOARG00000007234,ENSOARG00000019412,ENSOARG00000011303,ENSOARG00000011725,…	PAK1|LMOD2|TMOD1|SENP6|CLASP1|MTOR|PSRC1|PFN1|-|PKHD1|TWF2|JAM3|SWAP70|-|ALOX15|BAIAP2|NEXN|PLK2|SPICE1|MAPT|PPM1E|NCKAP1L|GMFG|SLIT2|EPHA3|PLXNA3|CSF1R|SYNPO|MKKS|TMOD4|CLASP2|RICTOR|BCAS3|APC|CEP131|DLC1|CTSV|RHOD|DLG1|ROCK2|CELSR1|VASP|GRB2|ATAT1|SCIN|TRIOBP|LIMA1|APOA1|PDXP|IQGAP2|ELN|HCLS1|ALMS1|CCNF|RCC2|WASF1|CCL24|TENM1|ARHGEF19|CAPG|GPM6B|HAX1|TSC1|ARAP1|PRKCD|MAPRE1|PIK3R1|PPM1F|XRCC3|C…
GO:0090109	regulation of cell-substrate junction assembly	biological_process	0.0058438	0.19182	13	3335	32	19295	ENSOARG00000001060,ENSOARG00000015454,ENSOARG00000020065,ENSOARG00000008819,ENSOARG00000013227,ENSOARG00000011595,ENSOARG00000016753,ENSOARG00000020386,ENSOARG00000017153,ENSOARG00000010902,ENSOARG00000005657,ENSOARG00000009151,ENSOARG00000009748	KDR|PPM1F|WDPCP|ROCK1|CLASP1|GPM6B|BCAS3|APOD|EPHA3|RCC2|TSC1|RHOD|DLC1|
GO:0051893	regulation of focal adhesion assembly	biological_process	0.0058438	0.19182	13	3335	32	19295	ENSOARG00000016753,ENSOARG00000011595,ENSOARG00000013227,ENSOARG00000008819,ENSOARG00000020065,ENSOARG00000015454,ENSOARG00000001060,ENSOARG00000009748,ENSOARG00000009151,ENSOARG00000005657,ENSOARG00000017153,ENSOARG00000010902,ENSOARG00000020386	BCAS3|GPM6B|CLASP1|ROCK1|WDPCP|PPM1F|KDR|DLC1|RHOD|TSC1|EPHA3|RCC2|APOD|
GO:0021983	pituitary gland development	biological_process	0.005905	0.19346	12	3335	33	19295	ENSOARG00000013752,ENSOARG00000017850,ENSOARG00000013052,ENSOARG00000012352,ENSOARG00000021069,ENSOARG00000014667,ENSOARG00000014598,ENSOARG00000003437,ENSOARG00000016191,ENSOARG00000015400,ENSOARG00000017058,ENSOARG00000006674	NOG|DRD2|GLI2|TCF7L2|BMP4|PITX1|SOX2|PITX2|PAX6|WNT5A|POU1F1|GLI1|
GO:0030900	forebrain development	biological_process	0.0059342	0.19403	76	3335	312	19295	ENSOARG00000017147,ENSOARG00000013863,ENSOARG00000016689,ENSOARG00000016638,ENSOARG00000012928,ENSOARG00000017616,ENSOARG00000014667,ENSOARG00000015387,ENSOARG00000014598,ENSOARG00000000517,ENSOARG00000012352,ENSOARG00000009195,ENSOARG00000007984,ENSOARG00000013752,ENSOARG00000007238,ENSOARG00000018154,ENSOARG00000004373,ENSOARG00000017850,ENSOARG00000014299,ENSOARG00000006942,ENSOARG00000004787,…	NCOR1|KDM2B|FAT4|DPCD|HSPA5|RFX4|PITX1|GSC|SOX2|ADGRG1|TCF7L2|PLCB1|NR4A2|NOG|PAK1|CNP|RARB|DRD2|LHX6|SHH|SLIT2|PLXNA3|TTBK1|NUMBL|KIF3A|CCDC14|MKKS|TNR|VAX2|GLI2|ZEB2|FRS2|FOXP2|WNT2B|FBXO45|TACC2|ATP7A|ATAT1|TFAP2C|BTBD3|RYK|IGF2BP1|XRCC1|LHX2|ATRX|PITX2|DAB1|MYH10|MDK|NF1|EXT1|FOXB1|CCDC141|DLC1|DRAXIN|PCM1|PTPRS|NOTCH1|BMP4|SYPL2|WNT5A|FGFR3|CDON|HES5|TSC1|GLI1|PAX6|POU3F4|CNTN2|TBR1|DISC1|ND…
GO:0042633	hair cycle	biological_process	0.0060549	0.19721	26	3335	89	19295	ENSOARG00000013174,ENSOARG00000016130,ENSOARG00000004702,ENSOARG00000014558,ENSOARG00000008385,ENSOARG00000001340,ENSOARG00000020478,ENSOARG00000006942,ENSOARG00000003820,ENSOARG00000003622,ENSOARG00000017105,ENSOARG00000001726,ENSOARG00000002360,ENSOARG00000013779,ENSOARG00000019502,ENSOARG00000018349,ENSOARG00000006251,ENSOARG00000018638,ENSOARG00000005375,ENSOARG00000007809,ENSOARG00000018105,…	SNAI1|APC|LRP4|LGR5|CTSV|APCDD1|TP63|SHH|NOTCH1|EDARADD|KRT14|ALX4|HPSE|SOX9|CELSR1|ATP7A|CD109|FOXN1|FGFR2|ARNTL|TFAP2C|SOSTDC1|LDB1|LHX2|GNAS|SOX21|
GO:0045765	regulation of angiogenesis	biological_process	0.0062116	0.20192	38	3335	143	19295	ENSOARG00000003452,ENSOARG00000001370,ENSOARG00000000123,ENSOARG00000003271,ENSOARG00000020058,ENSOARG00000006460,ENSOARG00000013346,ENSOARG00000011276,ENSOARG00000015262,ENSOARG00000012103,ENSOARG00000007169,ENSOARG00000005579,ENSOARG00000005777,ENSOARG00000008819,ENSOARG00000012180,ENSOARG00000003329,ENSOARG00000016760,ENSOARG00000014232,ENSOARG00000020522,ENSOARG00000003820,ENSOARG00000002147,…	RAMP2|CHI3L1|CX3CL1|EGLN1|THBS1|NTRK1|CCL24|GTF2I|SERPINE1|ADGRB3|KLF4|SEMA4A|CCBE1|ROCK1|FLT1|SULF1|BTG1|SERPINF1|TIE1|NOTCH1|PIK3R6|ROCK2|WNT5A|CRHR2|COL4A3|EMP2|CXCR3|TGFBR2|NF1|FASLG|EPHA2|IL1B|PTPRM|KDR|ETS1|PTGIS|APOH|PLCG1|
GO:0070167	regulation of biomineral tissue development	biological_process	0.0062488	0.20234	19	3335	61	19295	ENSOARG00000008249,ENSOARG00000002865,ENSOARG00000009754,ENSOARG00000001408,ENSOARG00000002050,ENSOARG00000013779,ENSOARG00000011595,ENSOARG00000019963,ENSOARG00000021069,ENSOARG00000017189,ENSOARG00000002902,ENSOARG00000010198,ENSOARG00000015479,ENSOARG00000018039,ENSOARG00000007733,ENSOARG00000010691,ENSOARG00000014352,ENSOARG00000011269,ENSOARG00000011867	ASPN|MEPE|TWIST1|ACVR2B|TGFB3|SOX9|GPM6B|GJA1|BMP4|FBN2|OSR2|FGF23|P2RX7|BMP7|ACVR1|S1PR1|ADRB2|AMTN|FAM101B|
GO:0021675	nerve development	biological_process	0.0062977	0.20353	19	3335	58	19295	ENSOARG00000007106,ENSOARG00000004319,ENSOARG00000003329,ENSOARG00000007134,ENSOARG00000015118,ENSOARG00000021130,ENSOARG00000013743,ENSOARG00000006460,ENSOARG00000010729,ENSOARG00000001770,ENSOARG00000017258,ENSOARG00000007145,ENSOARG00000021129,ENSOARG00000017171,ENSOARG00000009302,ENSOARG00000020347,ENSOARG00000008094,ENSOARG00000015904,ENSOARG00000012818	HOXB3|PLXNA3|SULF1|HOXB2|BDNF|SIX4|GABRB2|NTRK1|SLC1A3|AFG3L2|ILK|HOXB1|SIX1|SLITRK6|GABRA5|FBXO45|EPHB1|FGFR3|HES3|
GO:0003417	growth plate cartilage development	biological_process	0.0064074	0.20613	7	3335	14	19295	ENSOARG00000011573,ENSOARG00000020058,ENSOARG00000004373,ENSOARG00000014726,ENSOARG00000016626,ENSOARG00000003894,ENSOARG00000017317	COL9A1|THBS1|RARB|TGFBR2|RARG|THBS3|CARM1|
GO:0007259	JAK-STAT cascade	biological_process	0.006415	0.20613	24	3335	83	19295	ENSOARG00000014778,ENSOARG00000001958,ENSOARG00000014779,ENSOARG00000015904,ENSOARG00000013755,ENSOARG00000011433,ENSOARG00000001930,ENSOARG00000015856,ENSOARG00000003820,ENSOARG00000006215,ENSOARG00000015864,ENSOARG00000006358,ENSOARG00000020968,ENSOARG00000018071,ENSOARG00000018964,ENSOARG00000008224,ENSOARG00000009137,ENSOARG00000007507,ENSOARG00000016171,ENSOARG00000010095,ENSOARG00000020050,…	LYN|IFNG|PECAM1|FGFR3|PTPRD|CRLF1|PTPN2|IGF1|NOTCH1|TNFRSF18|SOCS2|CSF1R|LCK|HES5|STAT5B|DAB1|PRL|IL6ST|SOCS5|PIGU|HCLS1|ARL2BP|PRLR|IL31RA|
GO:0031341	regulation of cell killing	biological_process	0.0064083	0.20613	13	3335	37	19295	ENSOARG00000015479,ENSOARG00000006281,ENSOARG00000008079,ENSOARG00000001958,ENSOARG00000002211,ENSOARG00000021005,ENSOARG00000020044,ENSOARG00000014342,ENSOARG00000018964,ENSOARG00000002445,ENSOARG00000014592,ENSOARG00000021000,ENSOARG00000002147	P2RX7|BAD|NCR3|IFNG|SERPINB9|-|RASGRP1|BCL2L11|STAT5B|FCER2|-|-|PIK3R6|
GO:0051251	positive regulation of lymphocyte activation	biological_process	0.0064705	0.20752	40	3335	158	19295	ENSOARG00000018277,ENSOARG00000014726,ENSOARG00000009269,ENSOARG00000003571,ENSOARG00000016138,ENSOARG00000012495,ENSOARG00000000835,ENSOARG00000006942,ENSOARG00000019417,ENSOARG00000002147,ENSOARG00000013646,ENSOARG00000014687,ENSOARG00000001463,ENSOARG00000020968,ENSOARG00000003629,ENSOARG00000020487,ENSOARG00000013918,ENSOARG00000020866,ENSOARG00000013525,ENSOARG00000007376,ENSOARG00000001142,…	CD28|TGFBR2|IGHD|LYST|CD5|TCF3|PNP|SHH|IGFBP2|PIK3R6|ZAP70|TNFSF4|-|LCK|LGALS8|BCL6|IL12RB1|IL1B|PDCD1LG2|TNFSF11|ITPKB|STAT5B|RASGRP1|PRKCQ|IFNG|EGR3|BAD|GATA3|IGF1|PRDM1|NCKAP1L|ZBTB1|IL4R|FLT3LG|PELI1|TESPA1|NKAP|CD80|SOCS5|IL6ST|
GO:0045061	thymic T cell selection	biological_process	0.0065091	0.20835	9	3335	21	19295	ENSOARG00000018277,ENSOARG00000018638,ENSOARG00000014866,ENSOARG00000001142,ENSOARG00000013646,ENSOARG00000006942,ENSOARG00000013941,ENSOARG00000001930,ENSOARG00000009172	CD28|FOXN1|FAS|ITPKB|ZAP70|SHH|GATA3|PTPN2|CD3D|
GO:0046427	positive regulation of JAK-STAT cascade	biological_process	0.0065572	0.20949	16	3335	51	19295	ENSOARG00000020968,ENSOARG00000018071,ENSOARG00000006215,ENSOARG00000006358,ENSOARG00000007581,ENSOARG00000018950,ENSOARG00000020050,ENSOARG00000009137,ENSOARG00000007507,ENSOARG00000001958,ENSOARG00000014779,ENSOARG00000014778,ENSOARG00000015856,ENSOARG00000003820,ENSOARG00000015904,ENSOARG00000011433	LCK|HES5|TNFRSF18|CSF1R|IL31RA|ARL2BP|HCLS1|PRL|IL6ST|IFNG|PECAM1|LYN|IGF1|NOTCH1|FGFR3|CRLF1|
GO:0007626	locomotory behavior	biological_process	0.0066101	0.21038	49	3335	181	19295	ENSOARG00000018609,ENSOARG00000006703,ENSOARG00000008775,ENSOARG00000019355,ENSOARG00000000385,ENSOARG00000010333,ENSOARG00000002882,ENSOARG00000004918,ENSOARG00000004781,ENSOARG00000005434,ENSOARG00000001899,ENSOARG00000004827,ENSOARG00000014202,ENSOARG00000015136,ENSOARG00000006474,ENSOARG00000013198,ENSOARG00000000714,ENSOARG00000004523,ENSOARG00000009163,ENSOARG00000003261,ENSOARG00000010605,…	CACNA1E|SPTBN4|SEPP1|GIGYF2|CACNA1B|CALB1|TSHR|FGF14|-|ZIC1|PUM1|MC3R|TNR|KLHL1|GLRB|UCHL1|SNCG|SOD2|KCNMA1|CNTN2|ARCN1|SLITRK6|GAA|NPC1|MAPT|ATP7A|GNG7|DSCAM|SLC18A2|DNM1|PBX3|LSAMP|FSHR|MCOLN3|CACNA1C|DAB1|GRM5|ABHD12|-|NR4A2|MYO6|FZD4|DRD2|CNP|PPT1|CELSR1|CHRNB4|TMOD1|-|
GO:0050810	regulation of steroid biosynthetic process	biological_process	0.0066029	0.21038	14	3335	40	19295	ENSOARG00000012718,ENSOARG00000010625,ENSOARG00000020866,ENSOARG00000001504,ENSOARG00000019372,ENSOARG00000009438,ENSOARG00000013174,ENSOARG00000001269,ENSOARG00000001958,ENSOARG00000017559,ENSOARG00000004826,ENSOARG00000013027,ENSOARG00000000701,ENSOARG00000006609	NFKB1|ABCG1|IL1B|SREBF1|VDR|APOE|SNAI1|STAR|IFNG|FGF19|SIRT1|NR1D1|ERLIN2|INSIG1|
GO:0060548	negative regulation of cell death	biological_process	0.0066557	0.21103	109	3335	492	19295	ENSOARG00000018274,ENSOARG00000004037,ENSOARG00000004826,ENSOARG00000007234,ENSOARG00000017709,ENSOARG00000009754,ENSOARG00000017769,ENSOARG00000002088,ENSOARG00000006460,ENSOARG00000016133,ENSOARG00000011433,ENSOARG00000018349,ENSOARG00000002050,ENSOARG00000018324,ENSOARG00000013941,ENSOARG00000002173,ENSOARG00000001875,ENSOARG00000011715,ENSOARG00000000506,ENSOARG00000017478,ENSOARG00000018336,…	SORL1|ADNP2|SIRT1|PLK2|CAST|TWIST1|CITED1|GRK5|NTRK1|NCKAP1L|CRLF1|ATP7A|TGFB3|WNT16|GATA3|PLAC8|CARD14|FKBP8|HSH2D|NAA38|TMBIM6|YBX3|HELLS|ANGPT1|SIX4|FAS|RARB|ADNP|NAA16|ANGPTL4|CNTFR|GABRB2|AMBRA1|SFRP1|RARG|NR4A2|PIM2|-|TSC22D1|PIM1|TLE1|SHH|NES|KDM2B|INSL6|SPATA5|MAEA|NDNF|PRKCQ|BAG3|STAT5B|PKHD1|SIAH2|KDR|HSPA5|SIN3A|BCL2L2-PABPN1|SERPINE1|BAD|DHCR24|POU3F4|EGR3|WFS1|WNK3|HGF|HMGN5|HAX1|APO…
GO:0051051	negative regulation of transport	biological_process	0.0066506	0.21103	64	3335	269	19295	ENSOARG00000002738,ENSOARG00000011437,ENSOARG00000011170,ENSOARG00000017806,ENSOARG00000003705,ENSOARG00000009565,ENSOARG00000001434,ENSOARG00000010504,ENSOARG00000017850,ENSOARG00000002359,ENSOARG00000018763,ENSOARG00000005293,ENSOARG00000001089,ENSOARG00000006664,ENSOARG00000001504,ENSOARG00000006942,ENSOARG00000019977,ENSOARG00000004210,ENSOARG00000018336,ENSOARG00000007755,ENSOARG00000016849,…	MTOR|TBC1D10C|CRHR1|FKBP1B|CLIC2|PTPN11|KCNH2|ERP29|DRD2|SFRP1|UNC119|PACSIN3|OXSR1|LITAF|SREBF1|SHH|STXBP5L|NOS1|TMBIM6|ACVR1C|LRRTM2|CREB3|ANGPT1|SFRP4|HTR1B|IL11|TWIST1|FN1|SLC30A1|BANK1|MAPT|SCAMP5|RSC1A1|GET4|APOA1|CNN2|PPM1B|IL1B|TCAF2|NF1|TNFSF4|ANK3|SNX12|GPR39|NOTCH1|VSNL1|NDFIP1|INSIG1|AKT2|SIRT4|FBLN1|NR1H2|PTGER4|NEDD4|RAB11FIP5|FBXW11|YRDC|NLRP12|APOD|KCNE5|WNK3|THBS1|APOE|SOX4|
GO:0061061	muscle structure development	biological_process	0.0067121	0.21241	102	3335	446	19295	ENSOARG00000011945,ENSOARG00000010691,ENSOARG00000004844,ENSOARG00000003437,ENSOARG00000016790,ENSOARG00000003820,ENSOARG00000011940,ENSOARG00000021129,ENSOARG00000015400,ENSOARG00000013779,ENSOARG00000003388,ENSOARG00000012075,ENSOARG00000021069,ENSOARG00000018822,ENSOARG00000014671,ENSOARG00000008405,ENSOARG00000001617,ENSOARG00000014927,ENSOARG00000003844,ENSOARG00000002223,ENSOARG00000007809,…	ELN|S1PR1|MSC|PITX2|COL14A1|NOTCH1|RBM24|SIX1|WNT5A|SOX9|KLHL41|CDON|BMP4|TNNT2|NF1|CASQ1|MYH10|USP19|NOX4|MYOF|ARNTL|ACVR1|UCHL1|PRKAR1A|NEDD4|COL11A1|TCF15|TSC1|FOS|TDGF1|HIVEP3|FOXN2|MYF5|TNC|CYP26B1|MAPK14|IGF1|CAMK1|RAMP2|EGLN1|GPCPD1|TBX18|TNNC1|RB1|SORT1|MEGF10|LPA|MEF2C|PITX1|GSC|LY6E|CD53|MKX|PLAGL1|FGFR2|FER1L5|SMYD3|MTOR|NEURL2|SHH|SGCB|NFATC3|GJA1|ALX4|TMOD1|NPNT|HEY1|PLCB1|TCF7L2|DYR…
GO:0042362	fat-soluble vitamin biosynthetic process	biological_process	0.0067828	0.21304	6	3335	12	19295	ENSOARG00000019372,ENSOARG00000012718,ENSOARG00000013174,ENSOARG00000006429,ENSOARG00000020866,ENSOARG00000001958	VDR|NFKB1|SNAI1|CYP2R1|IL1B|IFNG|
GO:1901342	regulation of vasculature development	biological_process	0.0067544	0.21304	40	3335	153	19295	ENSOARG00000020058,ENSOARG00000003271,ENSOARG00000000123,ENSOARG00000001370,ENSOARG00000003452,ENSOARG00000011276,ENSOARG00000013346,ENSOARG00000015262,ENSOARG00000012103,ENSOARG00000007169,ENSOARG00000006460,ENSOARG00000008819,ENSOARG00000005579,ENSOARG00000005777,ENSOARG00000014232,ENSOARG00000020522,ENSOARG00000016760,ENSOARG00000003329,ENSOARG00000012180,ENSOARG00000015400,ENSOARG00000007889,…	THBS1|EGLN1|CX3CL1|CHI3L1|RAMP2|GTF2I|CCL24|SERPINE1|ADGRB3|KLF4|NTRK1|ROCK1|SEMA4A|CCBE1|SERPINF1|TIE1|BTG1|SULF1|FLT1|WNT5A|CRHR2|ROCK2|EMP2|COL4A3|BMP4|NOTCH1|PIK3R6|FASLG|TGFBR2|CXCR3|NF1|EPHA2|IL1B|ETS1|KDR|BMP7|PTPRM|PTGIS|APOH|PLCG1|
GO:0045064	T-helper 2 cell differentiation	biological_process	0.0067731	0.21304	6	3335	12	19295	ENSOARG00000014687,ENSOARG00000018832,ENSOARG00000020487,ENSOARG00000013941,ENSOARG00000016171,ENSOARG00000001812	TNFSF4|IL4R|BCL6|GATA3|SOCS5|BATF|
GO:0071504	cellular response to heparin	biological_process	0.0068018	0.21324	3	3335	3	19295	ENSOARG00000013779,ENSOARG00000004787,ENSOARG00000002359	SOX9|SLIT2|SFRP1|
GO:0006811	ion transport	biological_process	0.0068157	0.21327	236	3335	1122	19295	ENSOARG00000013280,ENSOARG00000008456,ENSOARG00000011319,ENSOARG00000010663,ENSOARG00000017892,ENSOARG00000004781,ENSOARG00000004210,ENSOARG00000009082,ENSOARG00000015765,ENSOARG00000020480,ENSOARG00000010625,ENSOARG00000000572,ENSOARG00000017290,ENSOARG00000010324,ENSOARG00000005609,ENSOARG00000014352,ENSOARG00000018640,ENSOARG00000012803,ENSOARG00000013678,ENSOARG00000019953,ENSOARG00000008899,…	KCNJ5|TF|ATP6V1B1|SLC30A6|P2RX1|-|NOS1|SLC13A3|NIPA2|PLA2G4F|ABCG1|CYSLTR1|-|-|TG|ADRB2|RASL11B|GABRR1|RAMP3|HTR1B|SFRP4|CNKSR3|KCNIP2|SCN2A|SLC5A12|-|KCNQ3|SLC26A10|SLC9B2|UCP1|ANO8|ATP8A1|SLC17A3|SLC20A2|KCNC1|TNFSF11|KCNAB3|SLC13A2|KCNH2|TMEM63C|-|CLIC2|CEMIP|OXSR1|SLC1A3|CACNG3|ATP6V0E2|SLC41A2|NFATC3|KCNK9|ATP13A5|CALCRL|STEAP4|GJA1|SLC12A2|SLC26A3|SPTBN4|TSC1|PRKCD|TMC2|AKT2|SLC32A1|SLC7A9|…
GO:0048858	cell projection morphogenesis	biological_process	0.0068409	0.21341	122	3335	518	19295	ENSOARG00000011303,ENSOARG00000018349,ENSOARG00000020347,ENSOARG00000013941,ENSOARG00000020065,ENSOARG00000017171,ENSOARG00000020928,ENSOARG00000001770,ENSOARG00000004702,ENSOARG00000019329,ENSOARG00000002742,ENSOARG00000004499,ENSOARG00000006460,ENSOARG00000013052,ENSOARG00000014989,ENSOARG00000010039,ENSOARG00000019019,ENSOARG00000018185,ENSOARG00000011249,ENSOARG00000001663,ENSOARG00000021199,…	MAPT|ATP7A|FBXO45|GATA3|WDPCP|SLITRK6|ONECUT1|AFG3L2|LRP4|FN1|RAP2A|DLX5|NTRK1|GLI2|TUBB3|AKAP4|RAB17|MAP2K1|VAX2|BCL11A|SIPA1L1|TNR|SEMA4A|-|MKKS|LRRC6|KIF3A|AHI1|SEPT2|EPB41L3|NUMBL|TMEM107|SLIT2|PLXNA3|SS18L1|RND2|CRABP2|SHH|LGI1|DCX|GFY|SLITRK2|WEE1|DRD2|ETV1|NOG|CNP|NR4A2|SEMA4F|PTPN11|-|PKHD1|RERE|TWF2|NOTO|RFX4|NTNG1|ISPD|ZSWIM6|FGFR2|MARK2|RAB3A|DSCAM|SCN1B|NES|ONECUT2|CUX2|LRRC4C|EPHB1|A…
GO:0030178	negative regulation of Wnt receptor signaling pathway	biological_process	0.0068455	0.21341	29	3335	102	19295	ENSOARG00000010239,ENSOARG00000015400,ENSOARG00000013779,ENSOARG00000000223,ENSOARG00000001340,ENSOARG00000006942,ENSOARG00000014839,ENSOARG00000003820,ENSOARG00000020651,ENSOARG00000013752,ENSOARG00000008899,ENSOARG00000004702,ENSOARG00000016764,ENSOARG00000008813,ENSOARG00000002260,ENSOARG00000002359,ENSOARG00000016130,ENSOARG00000016004,ENSOARG00000000654,ENSOARG00000015387,ENSOARG00000014598,…	RNF43|WNT5A|SOX9|DRAXIN|APCDD1|SHH|HIC1|NOTCH1|PTPRO|NOG|SFRP4|LRP4|FRZB|NPHP3|MDFI|SFRP1|APC|MCC|MAD2L2|GSC|SOX2|SIAH2|GLI1|SOSTDC1|MAPK14|MLLT3|BICC1|BARX1|NKD2|
GO:0006366	transcription from RNA polymerase II promoter	biological_process	0.0068707	0.2138	269	3335	1324	19295	ENSOARG00000009870,ENSOARG00000002615,ENSOARG00000016191,ENSOARG00000007809,ENSOARG00000012870,ENSOARG00000015159,ENSOARG00000018071,ENSOARG00000006411,ENSOARG00000001006,ENSOARG00000020870,ENSOARG00000001109,ENSOARG00000007895,ENSOARG00000020478,ENSOARG00000006676,ENSOARG00000007169,ENSOARG00000005787,ENSOARG00000012784,ENSOARG00000010215,ENSOARG00000015008,ENSOARG00000005412,ENSOARG00000005637,…	CALR|CBX4|PAX6|ARNTL|MAPK14|MYF5|HES5|MED27|ZBTB1|ARNT|HMGN5|FOXJ1|TP63|ESRRA|KLF4|WFS1|HTRA3|RGMA|ZNF350|ITGA3|ETV4|E4F1|OLIG3|CDON|-|TLE4|SIX1|NFKB1|JAZF1|HEXIM2|CD28|AGO1|MYO6|EBF3|ADRB2|VAX2|OVOL2|SOSTDC1|BCL11A|LPIN2|ELK3|MYBL1|OSR2|SULF1|ZHX1|IFNAR2|TGFB3|CCDC62|H2AFY2|FOXP2|PLAC8|PHF14|FZD5|SIRT1|IL11|GSC|TNKS|STAT5B|IRF2|TNFSF11|DDX5|PAX9|MKX|MEOX1|NPNT|PATZ1|NFATC3|-|MED12L|ETV1|ERLIN2|F…
GO:0050869	negative regulation of B cell activation	biological_process	0.0068853	0.21385	11	3335	28	19295	ENSOARG00000002359,ENSOARG00000020487,ENSOARG00000011894,ENSOARG00000014778,ENSOARG00000014866,ENSOARG00000001779,ENSOARG00000011437,ENSOARG00000007895,ENSOARG00000011272,ENSOARG00000013398,ENSOARG00000007472	SFRP1|BCL6|ATM|LYN|FAS|NDFIP1|TBC1D10C|FOXJ1|PRDM1|BANK1|CASP3|
GO:0002320	lymphoid progenitor cell differentiation	biological_process	0.0069635	0.21427	8	3335	18	19295	ENSOARG00000001006,ENSOARG00000021069,ENSOARG00000003820,ENSOARG00000006942,ENSOARG00000013941,ENSOARG00000001812,ENSOARG00000009518,ENSOARG00000008423	ZBTB1|BMP4|NOTCH1|SHH|GATA3|BATF|SOX4|SOS1|
GO:0032376	positive regulation of cholesterol transport	biological_process	0.006961	0.21427	7	3335	14	19295	ENSOARG00000010625,ENSOARG00000002913,ENSOARG00000019294,ENSOARG00000013898,ENSOARG00000008578,ENSOARG00000004826,ENSOARG00000009438	ABCG1|PON1|ABCA12|NR1H2|PTCH1|SIRT1|APOE|
GO:0032373	positive regulation of sterol transport	biological_process	0.006961	0.21427	7	3335	14	19295	ENSOARG00000009438,ENSOARG00000004826,ENSOARG00000002913,ENSOARG00000019294,ENSOARG00000008578,ENSOARG00000013898,ENSOARG00000010625	APOE|SIRT1|PON1|ABCA12|PTCH1|NR1H2|ABCG1|
GO:2000269	regulation of fibroblast apoptotic process	biological_process	0.0069755	0.21427	7	3335	14	19295	ENSOARG00000000187,ENSOARG00000014750,ENSOARG00000014342,ENSOARG00000002359,ENSOARG00000016760,ENSOARG00000017034,ENSOARG00000020478	API5|STK17B|BCL2L11|SFRP1|BTG1|STK17A|TP63|
GO:0007519	skeletal muscle tissue development	biological_process	0.0069596	0.21427	56	3335	228	19295	ENSOARG00000019184,ENSOARG00000017856,ENSOARG00000009754,ENSOARG00000001770,ENSOARG00000016099,ENSOARG00000004702,ENSOARG00000015856,ENSOARG00000004526,ENSOARG00000001772,ENSOARG00000019322,ENSOARG00000017627,ENSOARG00000004706,ENSOARG00000008246,ENSOARG00000016760,ENSOARG00000001783,ENSOARG00000018832,ENSOARG00000013140,ENSOARG00000020378,ENSOARG00000014369,ENSOARG00000004763,ENSOARG00000015159,…	SORT1|MEGF10|TWIST1|AFG3L2|MEF2C|LRP4|IGF1|NR1D2|FOXP2|CMTM5|GPCPD1|FLOT2|RB1|BTG1|FOS|IL4R|FLT3LG|HIVEP3|SVIL|FOXN2|MYF5|CYP26B1|TNC|MAPK14|MYOF|SIX4|ARNTL|NEDD4|YBX3|PLCB1|NF1|USP19|TCF7L2|DYRK1B|PAK1|SNTA1|SHH|NOTCH1|RBM24|SIX1|NFATC3|SOX9|KLHL41|CDON|BMP4|CD53|MKX|FGFR2|PLAGL1|SMYD3|FER1L5|MTOR|ELN|PITX1|PITX2|MSC|
GO:0008202	steroid metabolic process	biological_process	0.0069129	0.21427	40	3335	155	19295	ENSOARG00000006609,ENSOARG00000010198,ENSOARG00000017559,ENSOARG00000020937,ENSOARG00000016678,ENSOARG00000010625,ENSOARG00000010394,ENSOARG00000019642,ENSOARG00000009163,ENSOARG00000015385,ENSOARG00000001958,ENSOARG00000006429,ENSOARG00000020994,ENSOARG00000001269,ENSOARG00000013174,ENSOARG00000007493,ENSOARG00000004826,ENSOARG00000001371,ENSOARG00000009438,ENSOARG00000015464,ENSOARG00000014960,…	INSIG1|FGF23|FGF19|UXS1|SOAT1|ABCG1|LEPR|FAR2|KCNMA1|AGTR1|IFNG|CYP2R1|SLC27A2|STAR|SNAI1|DHCR24|SIRT1|DHCR7|APOE|CYP7A1|CH25H|DHRS9|APOA1|IL1B|SULT1E1|LDLR|STAT5B|HSD17B14|VDR|LMF1|EBP|CFTR|ERLIN2|NR1D1|SREBF1|SHH|SULT2B1|NFKB1|TNFSF4|LIPC|
GO:0010887	negative regulation of cholesterol storage	biological_process	0.0070315	0.21499	3	3335	3	19295	ENSOARG00000013898,ENSOARG00000019427,ENSOARG00000016452	NR1H2|PPARA|PPARG|
GO:0051093	negative regulation of developmental process	biological_process	0.0070245	0.21499	126	3335	579	19295	ENSOARG00000018964,ENSOARG00000014598,ENSOARG00000000654,ENSOARG00000003533,ENSOARG00000016067,ENSOARG00000007889,ENSOARG00000008581,ENSOARG00000010800,ENSOARG00000006942,ENSOARG00000005019,ENSOARG00000014582,ENSOARG00000004373,ENSOARG00000013752,ENSOARG00000016626,ENSOARG00000012352,ENSOARG00000002359,ENSOARG00000016434,ENSOARG00000004859,ENSOARG00000004523,ENSOARG00000020919,ENSOARG00000008418,…	STAT5B|SOX2|MAD2L2|TLX3|MKX|CRHR2|SMC1A|PRDX2|SHH|-|FASLG|RARB|NOG|RARG|TCF7L2|SFRP1|LBX1|HOPX|SOD2|YBX3|SOSTDC1|OVOL2|TNR|SOCS5|SEMA4A|BCL11A|DLL1|TIE1|MAPK1|FAM57B|SULF1|PLXNA3|SLIT2|IL4R|CMTM5|PTPN2|EDNRB|MED24|H1FOO|GATA3|PTCH1|METTL14|LRP4|LYN|SIRT1|PI16|SORL1|PRDM16|SRRT|CITED1|TWIST1|GLI2|DAB1|IGF2BP1|RYK|UBASH3B|BMP7|TFAP2C|PTPRM|VASN|BDNF|APOH|SALL4|BCL6|WNT5A|FGFR3|TNFSF4|SOX9|ROCK2|TOB…
GO:0015711	organic anion transport	biological_process	0.0070376	0.21499	59	3335	239	19295	ENSOARG00000006094,ENSOARG00000004000,ENSOARG00000015638,ENSOARG00000017290,ENSOARG00000020480,ENSOARG00000019103,ENSOARG00000003685,ENSOARG00000010625,ENSOARG00000004279,ENSOARG00000009964,ENSOARG00000009082,ENSOARG00000006526,ENSOARG00000000156,ENSOARG00000017810,ENSOARG00000016870,ENSOARG00000010017,ENSOARG00000006903,ENSOARG00000009438,ENSOARG00000020058,ENSOARG00000016443,ENSOARG00000019480,…	TNFRSF11A|ABCB11|-|-|PLA2G4F|SLC32A1|SLC4A11|ABCG1|SLC7A9|TRPC4|SLC13A3|AKT2|PRKCD|SEPT2|SLC7A4|SLC22A16|SLC26A3|APOE|THBS1|SLC6A19|SLC38A2|SLC5A12|SLC7A8|-|SLC26A8|SLC43A2|-|SLC27A2|SLC2A2|LDLR|IL1B|ABCA12|SLC17A3|TNFSF11|SLC17A5|-|-|P2RX7|ATP8A1|APOA1|BDNF|-|SLC27A6|-|SERPINA7|MFSD2A|-|SLC22A5|PPARG|DRD2|SLC6A1|PAK1|SLC1A5|NF1|MYO6|SLC35B2|SLC1A3|CFTR|-|
GO:0072330	monocarboxylic acid biosynthetic process	biological_process	0.0070676	0.21512	31	3335	114	19295	ENSOARG00000009137,ENSOARG00000020545,ENSOARG00000012566,ENSOARG00000020480,ENSOARG00000000829,ENSOARG00000009124,ENSOARG00000014571,ENSOARG00000017559,ENSOARG00000006609,ENSOARG00000013730,ENSOARG00000013898,ENSOARG00000012715,ENSOARG00000018033,ENSOARG00000003872,ENSOARG00000012375,ENSOARG00000020856,ENSOARG00000014960,ENSOARG00000015464,ENSOARG00000010934,ENSOARG00000014674,ENSOARG00000009975,…	PRL|ELOVL1|ACOT7|PLA2G4F|ACACA|-|BBOX1|FGF19|INSIG1|GGT5|NR1H2|PTGIS|ACSF3|DHRS9|MLXIPL|LIPC|CH25H|CYP7A1|HOGA1|SCD|FAXDC2|SIRT1|NR1D1|ALDH8A1|ALOX15|ERLIN2|LDHC|SLC27A2|HACD4|RDH10|SLC1A3|
GO:0045785	positive regulation of cell adhesion	biological_process	0.007066	0.21512	40	3335	148	19295	ENSOARG00000010088,ENSOARG00000009151,ENSOARG00000016130,ENSOARG00000001816,ENSOARG00000009750,ENSOARG00000005780,ENSOARG00000015400,ENSOARG00000001922,ENSOARG00000002586,ENSOARG00000005174,ENSOARG00000014071,ENSOARG00000014336,ENSOARG00000015342,ENSOARG00000007029,ENSOARG00000000517,ENSOARG00000018039,ENSOARG00000007376,ENSOARG00000001060,ENSOARG00000020866,ENSOARG00000018572,ENSOARG00000008480,…	VIT|RHOD|APC|ADAM9|NPNT|EMP2|WNT5A|CYTH3|APOA1|DMP1|TRIOBP|CYR61|NDNF|SPOCK2|ADGRG1|BMP7|TNFSF11|KDR|IL1B|CDK6|ALOX15|NCKAP1L|CX3CL1|THBS1|TBX18|COL26A1|SPP1|EMILIN1|SMOC2|TNFRSF18|TDGF1|TSC1|PPAP2B|ROCK1|CALR|OLFM4|RSU1|PPM1F|ANGPT1|LDB1|
GO:0030534	adult behavior	biological_process	0.0072229	0.21853	37	3335	131	19295	ENSOARG00000006474,ENSOARG00000013198,ENSOARG00000000714,ENSOARG00000009163,ENSOARG00000015136,ENSOARG00000004918,ENSOARG00000002882,ENSOARG00000004781,ENSOARG00000004226,ENSOARG00000005434,ENSOARG00000001899,ENSOARG00000006703,ENSOARG00000019355,ENSOARG00000011303,ENSOARG00000007668,ENSOARG00000017171,ENSOARG00000007905,ENSOARG00000020744,ENSOARG00000014001,ENSOARG00000010605,ENSOARG00000003261,…	GLRB|UCHL1|SNCG|KCNMA1|KLHL1|FGF14|TSHR|-|NRXN1|ZIC1|PUM1|SPTBN4|GIGYF2|MAPT|GRM7|SLITRK6|NPC1|GHSR|GABRG2|ARCN1|CNTN2|CACNA1C|DAB1|ABHD12|PBX3|RNF180|DNM1|CRHR1|CHRNB4|TMOD1|USP46|PPT1|AGRP|GPR39|DRD2|CNP|NR4A2|
GO:0060323	head morphogenesis	biological_process	0.0072447	0.21853	13	3335	35	19295	ENSOARG00000013752,ENSOARG00000008050,ENSOARG00000004078,ENSOARG00000012352,ENSOARG00000016594,ENSOARG00000004499,ENSOARG00000009952,ENSOARG00000009565,ENSOARG00000002050,ENSOARG00000002241,ENSOARG00000018035,ENSOARG00000006897,ENSOARG00000004403	NOG|PAX9|STRA6|TCF7L2|ASPH|DLX5|FLVCR1|PTPN11|TGFB3|CSRNP1|MMP2|CRISPLD1|ARID5B|
GO:0022603	regulation of anatomical structure morphogenesis	biological_process	0.0072374	0.21853	136	3335	617	19295	ENSOARG00000009979,ENSOARG00000005375,ENSOARG00000008050,ENSOARG00000003472,ENSOARG00000008653,ENSOARG00000015323,ENSOARG00000001060,ENSOARG00000021034,ENSOARG00000000654,ENSOARG00000014582,ENSOARG00000007889,ENSOARG00000013227,ENSOARG00000006212,ENSOARG00000010473,ENSOARG00000003329,ENSOARG00000012180,ENSOARG00000004787,ENSOARG00000013140,ENSOARG00000002902,ENSOARG00000004319,ENSOARG00000006358,…	DSCAM|FGFR2|PAX9|MARK2|FZD2|GNA13|KDR|-|MAD2L2|FASLG|CRHR2|CLASP1|CRABP2|EPB41L3|SULF1|FLT1|SLIT2|FLT3LG|OSR2|PLXNA3|CSF1R|TIE1|GJD4|BCL11A|SIPA1L1|SEMA4A|TNR|OVOL2|NTRK1|ZNF703|WNT2B|FOXP2|MAPT|TGFB3|SH3D19|ETV4|MLLT3|PLCG1|POFUT2|EPHA2|RYK|DAB1|NF1|TGFBR2|APC|MYH10|AGTR2|DRAXIN|SIX1|CELSR1|COL4A3|FBLN1|BRWD3|CAPRIN1|ARAP1|SERPINF1|MAPK14|DPYSL2|SRCIN1|CALR|ROCK1|RCC2|ADGRB3|SERPINE1|KLF4|RAMP2|…
GO:0006641	triglyceride metabolic process	biological_process	0.0072396	0.21853	16	3335	49	19295	ENSOARG00000014438,ENSOARG00000009565,ENSOARG00000017639,ENSOARG00000006609,ENSOARG00000003815,ENSOARG00000015661,ENSOARG00000013898,ENSOARG00000020856,ENSOARG00000009438,ENSOARG00000001504,ENSOARG00000015271,ENSOARG00000017079,ENSOARG00000004826,ENSOARG00000014040,ENSOARG00000012352,ENSOARG00000014738	LMF1|PTPN11|LDLR|INSIG1|-|APOH|NR1H2|LIPC|APOE|SREBF1|THRSP|CNEP1R1|SIRT1|GPAT2|TCF7L2|MTTP|
GO:0034109	homotypic cell-cell adhesion	biological_process	0.0072636	0.21871	19	3335	60	19295	ENSOARG00000015284,ENSOARG00000000450,ENSOARG00000017856,ENSOARG00000004193,ENSOARG00000017258,ENSOARG00000016809,ENSOARG00000014778,ENSOARG00000007376,ENSOARG00000018039,ENSOARG00000018423,ENSOARG00000015847,ENSOARG00000020866,ENSOARG00000016562,ENSOARG00000013242,ENSOARG00000007475,ENSOARG00000003193,ENSOARG00000007826,ENSOARG00000000156,ENSOARG00000002229	P2RY12|S100A8|MEGF10|ZNF703|ILK|NCAM1|LYN|TNFSF11|BMP7|UBASH3B|MYL9|IL1B|GNAS|PRKCQ|ADAMTS18|C1QTNF1|PPAP2B|PRKCD|PTPRU|
GO:0007368	determination of left/right symmetry	biological_process	0.0072806	0.21882	23	3335	74	19295	ENSOARG00000016638,ENSOARG00000014844,ENSOARG00000005108,ENSOARG00000008598,ENSOARG00000003437,ENSOARG00000014169,ENSOARG00000016434,ENSOARG00000006372,ENSOARG00000007733,ENSOARG00000018244,ENSOARG00000011697,ENSOARG00000001408,ENSOARG00000010346,ENSOARG00000008813,ENSOARG00000005153,ENSOARG00000006820,ENSOARG00000015684,ENSOARG00000015400,ENSOARG00000019963,ENSOARG00000009486,ENSOARG00000019338,…	DPCD|KIF3A|DLL1|MKS1|PITX2|DISP1|LBX1|LRRC6|ACVR1|OVOL2|NOTO|ACVR2B|DNAAF1|NPHP3|TBX20|DYNC2LI1|ARMC4|WNT5A|GJA1|NME7|IFT172|SHH|NOTCH1|
GO:0048593	camera-type eye morphogenesis	biological_process	0.0075195	0.22503	27	3335	92	19295	ENSOARG00000008890,ENSOARG00000010333,ENSOARG00000009979,ENSOARG00000018880,ENSOARG00000013863,ENSOARG00000016191,ENSOARG00000011186,ENSOARG00000003437,ENSOARG00000012400,ENSOARG00000000549,ENSOARG00000018039,ENSOARG00000004078,ENSOARG00000003103,ENSOARG00000020339,ENSOARG00000014671,ENSOARG00000009754,ENSOARG00000006939,ENSOARG00000013779,ENSOARG00000015904,ENSOARG00000012075,ENSOARG00000008505,…	RING1|CALB1|DSCAM|MAN2A1|KDM2B|PAX6|-|PITX2|EPHA2|PTPRM|BMP7|STRA6|FAT3|FRS2|NF1|TWIST1|TENM3|SOX9|FGFR3|CDON|HCN1|BMP4|BCAR3|EPHB1|FZD5|COL8A2|SP1|
GO:0045444	fat cell differentiation	biological_process	0.0075274	0.22503	42	3335	163	19295	ENSOARG00000004523,ENSOARG00000018639,ENSOARG00000000194,ENSOARG00000014352,ENSOARG00000018804,ENSOARG00000010317,ENSOARG00000007809,ENSOARG00000012870,ENSOARG00000006609,ENSOARG00000009653,ENSOARG00000004250,ENSOARG00000012510,ENSOARG00000002934,ENSOARG00000013941,ENSOARG00000002173,ENSOARG00000004403,ENSOARG00000000940,ENSOARG00000017237,ENSOARG00000003121,ENSOARG00000007169,ENSOARG00000004826,…	SOD2|MB|ATF2|ADRB2|C1QL4|MKKS|ARNTL|MAPK14|INSIG1|RGS2|FAM57B|UCP1|TAF8|GATA3|PLAC8|ARID5B|ALDH6A1|PRDM16|WIF1|KLF4|SIRT1|GRK5|SORT1|BBS9|SULT1E1|NOC3L|LRRC8C|-|FNDC5|ATAT1|ADRB1|STEAP4|WNT5A|PPARG|CARM1|NR1D1|TPH1|FRZB|SFRP1|TCF7L2|SH2B2|PLCB1|
GO:0035137	hindlimb morphogenesis	biological_process	0.0075127	0.22503	13	3335	37	19295	ENSOARG00000001726,ENSOARG00000014667,ENSOARG00000003437,ENSOARG00000016562,ENSOARG00000021069,ENSOARG00000003820,ENSOARG00000006942,ENSOARG00000008578,ENSOARG00000019395,ENSOARG00000004373,ENSOARG00000016626,ENSOARG00000002902,ENSOARG00000009754	ALX4|PITX1|PITX2|GNAS|BMP4|NOTCH1|SHH|PTCH1|ALX3|RARB|RARG|OSR2|TWIST1|
GO:0080090	regulation of primary metabolic process	biological_process	0.0075653	0.22576	727	3335	3812	19295	ENSOARG00000016177,ENSOARG00000008653,ENSOARG00000013242,ENSOARG00000015387,ENSOARG00000000906,ENSOARG00000010142,ENSOARG00000010785,ENSOARG00000005754,ENSOARG00000008050,ENSOARG00000015045,ENSOARG00000002529,ENSOARG00000017361,ENSOARG00000004134,ENSOARG00000018053,ENSOARG00000007763,ENSOARG00000003327,ENSOARG00000010625,ENSOARG00000018244,ENSOARG00000021097,ENSOARG00000014932,ENSOARG00000004495,…	RALGPS2|FZD2|PRKCQ|GSC|SOX21|TNKS|-|MEOX1|PAX9|DDX5|-|ARHGEF12|MED12L|ZNF165|ETV1|SIPA1L2|ABCG1|OVOL2|PELI2|EBF3|HELLS|VAX2|LPIN2|ELK3|ZNF567|CSF1R|CD80|TPM2|H2AFY2|FOXP2|DUOXA2|PLAC8|IFNAR2|SH3D19|KDM5B|RAMP3|IL11|NTRK1|ARHGAP22|HTR1B|SFRP4|SWAP70|RFXAP|ARL2BP|ZNF350|SOS1|ZNF527|DAB1|RGMA|ADARB1|MLLT3|ITGA3|SIX1|NFKB1|TLE4|JAZF1|ZNF383|CHD1|CDON|HEXIM2|AGO1|ZNF534|PTBP2|CD28|TLE3|CHD3|MC3R|AGTR1…
GO:0042303	molting cycle	biological_process	0.0076504	0.22749	26	3335	90	19295	ENSOARG00000017427,ENSOARG00000008418,ENSOARG00000007809,ENSOARG00000018105,ENSOARG00000000906,ENSOARG00000016562,ENSOARG00000013742,ENSOARG00000018638,ENSOARG00000006251,ENSOARG00000005375,ENSOARG00000003622,ENSOARG00000006942,ENSOARG00000020478,ENSOARG00000003820,ENSOARG00000001340,ENSOARG00000013779,ENSOARG00000019502,ENSOARG00000018349,ENSOARG00000001726,ENSOARG00000002360,ENSOARG00000017105,…	LDB1|SOSTDC1|ARNTL|TFAP2C|SOX21|GNAS|LHX2|FOXN1|CD109|FGFR2|EDARADD|SHH|TP63|NOTCH1|APCDD1|SOX9|CELSR1|ATP7A|ALX4|HPSE|KRT14|APC|SNAI1|CTSV|LRP4|LGR5|
GO:0046676	negative regulation of insulin secretion	biological_process	0.0076429	0.22749	8	3335	17	19295	ENSOARG00000009565,ENSOARG00000007755,ENSOARG00000001504,ENSOARG00000016578,ENSOARG00000019977,ENSOARG00000002359,ENSOARG00000011987,ENSOARG00000017806	PTPN11|ACVR1C|SREBF1|VSNL1|STXBP5L|SFRP1|SIRT4|FKBP1B|
GO:0040017	positive regulation of locomotion	biological_process	0.0076745	0.22769	62	3335	257	19295	ENSOARG00000001816,ENSOARG00000016130,ENSOARG00000017562,ENSOARG00000014726,ENSOARG00000001863,ENSOARG00000000945,ENSOARG00000016828,ENSOARG00000014974,ENSOARG00000009151,ENSOARG00000018199,ENSOARG00000003820,ENSOARG00000021032,ENSOARG00000014910,ENSOARG00000013779,ENSOARG00000015400,ENSOARG00000013227,ENSOARG00000021069,ENSOARG00000010726,ENSOARG00000009979,ENSOARG00000014336,ENSOARG00000005150,…	ADAM9|APC|CXCR3|TGFBR2|SEMA6A|NSMF|PLVAP|CAPN7|RHOD|TCAF2|NOTCH1|SEMA6D|ELP3|SOX9|WNT5A|CLASP1|BMP4|SELP|DSCAM|CYR61|ONECUT2|PLCG1|SYNE2|ATP8A1|ETS1|PFN1|KDR|HSPA5|CEMIP|IFNG|SNAI1|ONECUT1|COL18A1|CCL24|SWAP70|ZNF703|SERPINE1|LYN|LGR6|GATA3|IGF1|FIGF|THBS1|NCKAP1L|HGF|PPAP2B|FLT1|TDGF1|SLIT2|TNFRSF18|AKT2|CSF1R|IL16|SELE|ANGPT1|PPM1F|CCBE1|CREB3|PIK3R1|SPAG9|BCAS3|CALR|
GO:0060556	regulation of vitamin D biosynthetic process	biological_process	0.0076844	0.22769	5	3335	9	19295	ENSOARG00000012718,ENSOARG00000013174,ENSOARG00000001958,ENSOARG00000020866,ENSOARG00000019372	NFKB1|SNAI1|IFNG|IL1B|VDR|
GO:0001508	regulation of action potential	biological_process	0.0077494	0.22921	33	3335	117	19295	ENSOARG00000012352,ENSOARG00000002627,ENSOARG00000014671,ENSOARG00000017258,ENSOARG00000007828,ENSOARG00000020377,ENSOARG00000015904,ENSOARG00000004265,ENSOARG00000008262,ENSOARG00000001184,ENSOARG00000019963,ENSOARG00000019006,ENSOARG00000004677,ENSOARG00000002738,ENSOARG00000001434,ENSOARG00000003261,ENSOARG00000013611,ENSOARG00000006181,ENSOARG00000017977,ENSOARG00000001958,ENSOARG00000016485,…	TCF7L2|ATRN|NF1|ILK|SNTA1|DLG1|FGFR3|ANK3|SCN2B|CHRNB4|GJA1|HCN4|SCN1B|MTOR|KCNH2|CNTN2|JAM3|DPP6|KCNE5|IFNG|PMP22|AFG3L2|NAB1|AKAP9|HES5|SCN10A|GJD2|NAB2|EPB41L3|TSC1|AKT2|KCNMA1|TG|
GO:0071383	cellular response to steroid hormone stimulus	biological_process	0.0078466	0.23106	27	3335	94	19295	ENSOARG00000021060,ENSOARG00000015967,ENSOARG00000013027,ENSOARG00000004826,ENSOARG00000004373,ENSOARG00000004193,ENSOARG00000006676,ENSOARG00000002211,ENSOARG00000007984,ENSOARG00000013678,ENSOARG00000016626,ENSOARG00000002359,ENSOARG00000013955,ENSOARG00000021069,ENSOARG00000004089,ENSOARG00000007905,ENSOARG00000008130,ENSOARG00000017630,ENSOARG00000016452,ENSOARG00000004526,ENSOARG00000004482,…	RORC|NR2C1|NR1D1|SIRT1|RARB|ZNF703|ESRRA|SERPINB9|NR4A2|RAMP3|RARG|SFRP1|H2AFZ|BMP4|CREBRF|NPC1|CCDC62|NR2F6|PPARG|NR1D2|SMYD3|NR1H2|THRB|BCAS3|VDR|PPARA|BMP7|
GO:0046513	ceramide biosynthetic process	biological_process	0.0078655	0.23106	10	3335	25	19295	ENSOARG00000018715,ENSOARG00000011307,ENSOARG00000005672,ENSOARG00000005143,ENSOARG00000017892,ENSOARG00000015479,ENSOARG00000000156,ENSOARG00000014336,ENSOARG00000004250,ENSOARG00000002593	ALOX12B|ST6GALNAC6|B4GALNT1|ST8SIA3|P2RX1|P2RX7|PRKCD|CYR61|FAM57B|SPTLC2|
GO:0031331	positive regulation of cellular catabolic process	biological_process	0.0078421	0.23106	32	3335	119	19295	ENSOARG00000015479,ENSOARG00000006621,ENSOARG00000006070,ENSOARG00000000938,ENSOARG00000007529,ENSOARG00000020866,ENSOARG00000014362,ENSOARG00000019157,ENSOARG00000005293,ENSOARG00000001816,ENSOARG00000003763,ENSOARG00000013499,ENSOARG00000012375,ENSOARG00000004446,ENSOARG00000011043,ENSOARG00000015272,ENSOARG00000000156,ENSOARG00000005531,ENSOARG00000004781,ENSOARG00000006526,ENSOARG00000003815,…	P2RX7|RNF180|TP53INP1|SOCS4|SVIP|IL1B|RFWD2|SH3BP4|PACSIN3|ADAM9|AGO2|ULK1|MLXIPL|TOB1|ZC3HAV1|RCHY1|PRKCD|USP5|-|AKT2|-|NKD2|SOCS5|ABCD2|SIRT1|TWIST1|IFNG|APOE|SH3D19|-|IGF1|PTPN1|
GO:0045684	positive regulation of epidermis development	biological_process	0.0078671	0.23106	10	3335	26	19295	ENSOARG00000008899,ENSOARG00000018638,ENSOARG00000019372,ENSOARG00000002360,ENSOARG00000003892,ENSOARG00000021069,ENSOARG00000003820,ENSOARG00000008578,ENSOARG00000018244,ENSOARG00000005812	SFRP4|FOXN1|VDR|HPSE|KDF1|BMP4|NOTCH1|PTCH1|OVOL2|H2AFY2|
GO:0016126	sterol biosynthetic process	biological_process	0.0079087	0.23187	9	3335	22	19295	ENSOARG00000012341,ENSOARG00000009438,ENSOARG00000010625,ENSOARG00000001504,ENSOARG00000001371,ENSOARG00000002586,ENSOARG00000006609,ENSOARG00000000701,ENSOARG00000018133	EBP|APOE|ABCG1|SREBF1|DHCR7|APOA1|INSIG1|ERLIN2|CFTR|
GO:0046637	regulation of alpha-beta T cell differentiation	biological_process	0.00796	0.23256	12	3335	33	19295	ENSOARG00000015950,ENSOARG00000020487,ENSOARG00000018832,ENSOARG00000014726,ENSOARG00000016133,ENSOARG00000014687,ENSOARG00000013646,ENSOARG00000001142,ENSOARG00000016171,ENSOARG00000006942,ENSOARG00000000835,ENSOARG00000013941	NKAP|BCL6|IL4R|TGFBR2|NCKAP1L|TNFSF4|ZAP70|ITPKB|SOCS5|SHH|PNP|GATA3|
GO:0009605	response to external stimulus	biological_process	0.0079598	0.23256	187	3335	895	19295	ENSOARG00000020802,ENSOARG00000020651,ENSOARG00000006281,ENSOARG00000000492,ENSOARG00000013346,ENSOARG00000020744,ENSOARG00000003261,ENSOARG00000008094,ENSOARG00000017057,ENSOARG00000020058,ENSOARG00000009438,ENSOARG00000001370,ENSOARG00000017630,ENSOARG00000012064,ENSOARG00000001779,ENSOARG00000019636,ENSOARG00000009401,ENSOARG00000018591,ENSOARG00000006094,ENSOARG00000009854,ENSOARG00000020519,…	GRIN2B|PTPRO|BAD|NLRP12|CCL24|GHSR|CNTN2|EPHB1|ARHGEF16|THBS1|APOE|CHI3L1|NR2F6|FIGF|NDFIP1|LBH|PTGER4|COL11A1|TNFRSF11A|EXT1|KNG1|MYBBP1A|CXCR3|RASGRP4|ULK1|BMP4|CCR9|SOX9|WNT5A|TNFSF4|ANK3|-|NOTCH1|GUCY2F|APOA1|APOH|PTGIS|BDNF|LHX2|ADAMTS18|KCNK4|BMP7|PTPRM|ETS1|UBASH3B|-|CXCR4|IL1B|LYN|ITGB2|GLI2|IFNG|S100A8|PTPN2|CX3CL1|-|NR1D2|GATA3|SPP1|F12|C1QTNF1|KCNMA1|TUBB3|HOPX|MAP2K1|CREB3|MKKS|ANGPT1…
GO:0043506	regulation of JUN kinase activity	biological_process	0.0079828	0.23282	17	3335	51	19295	ENSOARG00000002260,ENSOARG00000009880,ENSOARG00000014398,ENSOARG00000002359,ENSOARG00000007238,ENSOARG00000012503,ENSOARG00000004175,ENSOARG00000017432,ENSOARG00000018896,ENSOARG00000013427,ENSOARG00000015400,ENSOARG00000000725,ENSOARG00000007376,ENSOARG00000002526,ENSOARG00000009440,ENSOARG00000006094,ENSOARG00000003144	MDFI|ZEB2|ERN1|SFRP1|PAK1|DTNBP1|FZD4|ERN2|FZD5|PTPN1|WNT5A|-|TNFSF11|TAOK3|MAP4K2|TNFRSF11A|SPAG9|
GO:0045923	positive regulation of fatty acid metabolic process	biological_process	0.0080055	0.23308	7	3335	16	19295	ENSOARG00000012375,ENSOARG00000020006,ENSOARG00000009137,ENSOARG00000006526,ENSOARG00000009754,ENSOARG00000019427,ENSOARG00000013898	MLXIPL|ABCD2|PRL|AKT2|TWIST1|PPARA|NR1H2|
GO:0034333	adherens junction assembly	biological_process	0.0081949	0.23654	18	3335	53	19295	ENSOARG00000011595,ENSOARG00000021064,ENSOARG00000013227,ENSOARG00000020065,ENSOARG00000003452,ENSOARG00000009748,ENSOARG00000004193,ENSOARG00000009151,ENSOARG00000005708,ENSOARG00000010902,ENSOARG00000020386,ENSOARG00000016753,ENSOARG00000009476,ENSOARG00000008819,ENSOARG00000015454,ENSOARG00000001060,ENSOARG00000005657,ENSOARG00000017153	GPM6B|FERMT2|CLASP1|WDPCP|RAMP2|DLC1|ZNF703|RHOD|MICALL2|RCC2|APOD|BCAS3|DLG5|ROCK1|PPM1F|KDR|TSC1|EPHA3|
GO:0071605	monocyte chemotactic protein-1 production	biological_process	0.0081844	0.23654	4	3335	6	19295	ENSOARG00000009754,ENSOARG00000020386,ENSOARG00000020866,ENSOARG00000006023	TWIST1|APOD|IL1B|ERBB2IP|
GO:0071637	regulation of monocyte chemotactic protein-1 production	biological_process	0.0081844	0.23654	4	3335	6	19295	ENSOARG00000006023,ENSOARG00000020866,ENSOARG00000020386,ENSOARG00000009754	ERBB2IP|IL1B|APOD|TWIST1|
GO:0050808	synapse organization	biological_process	0.008155	0.23654	41	3335	150	19295	ENSOARG00000005375,ENSOARG00000013177,ENSOARG00000015118,ENSOARG00000015697,ENSOARG00000005854,ENSOARG00000003374,ENSOARG00000007828,ENSOARG00000007238,ENSOARG00000006673,ENSOARG00000004265,ENSOARG00000015400,ENSOARG00000021129,ENSOARG00000009392,ENSOARG00000007130,ENSOARG00000005941,ENSOARG00000011418,ENSOARG00000004226,ENSOARG00000005657,ENSOARG00000006474,ENSOARG00000000714,ENSOARG00000019019,…	FGFR2|RAB3A|BDNF|LRTM1|ADGRL3|LRRN3|SNTA1|PAK1|MYO6|ANK3|WNT5A|SIX1|SLITRK2|CLSTN1|TNC|AMIGO1|NRXN1|TSC1|GLRB|SNCG|RAB17|NEDD4|LRRN1|PCLO|TNR|SIX4|LRRTM2|GHSR|DISC1|AFG3L2|CLSTN3|ADGRB3|LRP4|NTRK1|CUX2|APOE|FBXO45|EPHB1|SLITRK6|CAMK1|LRRC4B|
GO:0097305	response to alcohol	biological_process	0.0082895	0.23886	26	3335	89	19295	ENSOARG00000019372,ENSOARG00000018964,ENSOARG00000006070,ENSOARG00000004787,ENSOARG00000011170,ENSOARG00000013402,ENSOARG00000002590,ENSOARG00000015864,ENSOARG00000004482,ENSOARG00000008130,ENSOARG00000018560,ENSOARG00000019909,ENSOARG00000008507,ENSOARG00000013955,ENSOARG00000005625,ENSOARG00000008101,ENSOARG00000014364,ENSOARG00000007440,ENSOARG00000002359,ENSOARG00000013678,ENSOARG00000014726,…	VDR|STAT5B|TP53INP1|SLIT2|CRHR1|PTGFR|SPP1|SOCS2|SMYD3|CCDC62|USP46|ITPR2|ALPL|H2AFZ|GRIN2A|OSBPL7|PIM1|GRIN3A|SFRP1|RAMP3|TGFBR2|GRIN2B|ZNF703|SIRT1|DRD2|RORC|
GO:0016202	regulation of striated muscle tissue development	biological_process	0.0084425	0.24284	34	3335	130	19295	ENSOARG00000016790,ENSOARG00000019463,ENSOARG00000016067,ENSOARG00000005375,ENSOARG00000002738,ENSOARG00000003820,ENSOARG00000006942,ENSOARG00000011940,ENSOARG00000021129,ENSOARG00000019963,ENSOARG00000013779,ENSOARG00000012075,ENSOARG00000003388,ENSOARG00000021069,ENSOARG00000009195,ENSOARG00000012352,ENSOARG00000014927,ENSOARG00000013752,ENSOARG00000021130,ENSOARG00000007809,ENSOARG00000020919,…	COL14A1|CD53|MKX|FGFR2|MTOR|NOTCH1|SHH|RBM24|SIX1|GJA1|SOX9|CDON|KLHL41|BMP4|PLCB1|TCF7L2|USP19|NOG|SIX4|ARNTL|YBX3|BTG1|IL4R|FLT3LG|CYP26B1|MAPK14|NR1D2|CMTM5|FLOT2|TBX20|MEGF10|TWIST1|MEF2C|PI16|
GO:2000191	regulation of fatty acid transport	biological_process	0.0084999	0.24408	6	3335	11	19295	ENSOARG00000007376,ENSOARG00000020866,ENSOARG00000015479,ENSOARG00000006526,ENSOARG00000006094,ENSOARG00000020058	TNFSF11|IL1B|P2RX7|AKT2|TNFRSF11A|THBS1|
GO:0048608	reproductive structure development	biological_process	0.0085222	0.2443	52	3335	209	19295	ENSOARG00000018617,ENSOARG00000018964,ENSOARG00000011357,ENSOARG00000009565,ENSOARG00000004340,ENSOARG00000001060,ENSOARG00000018105,ENSOARG00000018039,ENSOARG00000005375,ENSOARG00000018747,ENSOARG00000014879,ENSOARG00000013492,ENSOARG00000014380,ENSOARG00000021069,ENSOARG00000015400,ENSOARG00000014342,ENSOARG00000013779,ENSOARG00000010061,ENSOARG00000020377,ENSOARG00000003481,ENSOARG00000006942,…	ATRX|STAT5B|FKBP4|PTPN11|FSHR|KDR|TFAP2C|BMP7|FGFR2|RAD21L1|TAF4|INSL6|AMH|BMP4|WNT5A|BCL2L11|SOX9|PATZ1|DLG1|ARID4B|SHH|BIK|NOTCH1|NOG|FZD4|SFRP1|RARG|TCF7L2|EIF2S2|APC|YBX3|LRRC6|PRLR|SIX4|WDR77|SERPINF1|TNC|SLIT2|SULF1|ASPM|AKAP9|WNT2B|ARID5B|TP63|GATA3|IGF1|FRS2|SIRT1|STRA6|DHCR24|GLI2|RDH10|
GO:0021678	third ventricle development	biological_process	0.0085534	0.24447	3	3335	3	19295	ENSOARG00000001617,ENSOARG00000013863,ENSOARG00000016638	MYH10|KDM2B|DPCD|
GO:0060438	trachea development	biological_process	0.0085574	0.24447	8	3335	18	19295	ENSOARG00000018185,ENSOARG00000013779,ENSOARG00000021069,ENSOARG00000006942,ENSOARG00000003622,ENSOARG00000015529,ENSOARG00000014726,ENSOARG00000016626	MAP2K1|SOX9|BMP4|SHH|EDARADD|MAPK1|TGFBR2|RARG|
GO:0051272	positive regulation of cellular component movement	biological_process	0.0086174	0.24542	60	3335	249	19295	ENSOARG00000015856,ENSOARG00000013941,ENSOARG00000012064,ENSOARG00000020058,ENSOARG00000016133,ENSOARG00000016727,ENSOARG00000001958,ENSOARG00000013174,ENSOARG00000020928,ENSOARG00000012146,ENSOARG00000013346,ENSOARG00000012584,ENSOARG00000004193,ENSOARG00000015262,ENSOARG00000014778,ENSOARG00000018573,ENSOARG00000015100,ENSOARG00000011075,ENSOARG00000015454,ENSOARG00000005777,ENSOARG00000011833,…	IGF1|GATA3|FIGF|THBS1|NCKAP1L|HGF|IFNG|SNAI1|ONECUT1|SWAP70|CCL24|COL18A1|ZNF703|SERPINE1|LYN|LGR6|ANGPT1|SELE|PPM1F|CCBE1|CREB3|PIK3R1|SPAG9|BCAS3|CALR|PPAP2B|FLT1|TDGF1|TNFRSF18|AKT2|CSF1R|NOTCH1|SEMA6D|ELP3|WNT5A|SOX9|CLASP1|BMP4|ADAM9|APC|TGFBR2|SEMA6A|NSMF|PLVAP|CAPN7|RHOD|TCAF2|PFN1|ETS1|TTLL6|KDR|HSPA5|CEMIP|SELP|PLCG1|CYR61|ONECUT2|BCL6|SYNE2|ATP8A1|
GO:0060371	regulation of atrial cardiac muscle cell membrane depolarization	biological_process	0.0086869	0.24691	4	3335	6	19295	ENSOARG00000019963,ENSOARG00000008262,ENSOARG00000004677,ENSOARG00000001624	GJA1|SCN2B|SCN1B|SCN10A|
GO:0001657	ureteric bud development	biological_process	0.00879	0.24941	25	3335	86	19295	ENSOARG00000021130,ENSOARG00000018039,ENSOARG00000017222,ENSOARG00000016689,ENSOARG00000015118,ENSOARG00000004787,ENSOARG00000005375,ENSOARG00000010333,ENSOARG00000017093,ENSOARG00000007895,ENSOARG00000006942,ENSOARG00000013941,ENSOARG00000008578,ENSOARG00000019683,ENSOARG00000021129,ENSOARG00000020377,ENSOARG00000013779,ENSOARG00000021069,ENSOARG00000009750,ENSOARG00000011433,ENSOARG00000002359,…	SIX4|BMP7|SPATA5|FAT4|BDNF|SLIT2|FGFR2|CALB1|SPRY1|FOXJ1|SHH|GATA3|PTCH1|WNT2B|SIX1|DLG1|SOX9|BMP4|NPNT|CRLF1|SFRP1|AGTR2|NOG|RARB|ILK|
GO:0071379	cellular response to prostaglandin stimulus	biological_process	0.0089303	0.25296	6	3335	11	19295	ENSOARG00000017673,ENSOARG00000000829,ENSOARG00000013402,ENSOARG00000002359,ENSOARG00000014687,ENSOARG00000019182	PTGER2|ACACA|PTGFR|SFRP1|TNFSF4|ADCY6|
GO:0009855	determination of bilateral symmetry	biological_process	0.0090074	0.25349	24	3335	80	19295	ENSOARG00000001408,ENSOARG00000010346,ENSOARG00000008813,ENSOARG00000005153,ENSOARG00000006820,ENSOARG00000015684,ENSOARG00000015400,ENSOARG00000019963,ENSOARG00000009486,ENSOARG00000019338,ENSOARG00000003820,ENSOARG00000001468,ENSOARG00000006942,ENSOARG00000016638,ENSOARG00000014844,ENSOARG00000005108,ENSOARG00000008598,ENSOARG00000003437,ENSOARG00000014169,ENSOARG00000016434,ENSOARG00000006372,…	ACVR2B|DNAAF1|NPHP3|TBX20|DYNC2LI1|ARMC4|WNT5A|GJA1|NME7|IFT172|NOTCH1|MAPK8|SHH|DPCD|KIF3A|DLL1|MKS1|PITX2|DISP1|LBX1|LRRC6|ACVR1|NOTO|OVOL2|
GO:0010741	negative regulation of intracellular protein kinase cascade	biological_process	0.0089846	0.25349	41	3335	158	19295	ENSOARG00000011437,ENSOARG00000015479,ENSOARG00000017147,ENSOARG00000006389,ENSOARG00000013288,ENSOARG00000002526,ENSOARG00000008224,ENSOARG00000020866,ENSOARG00000012400,ENSOARG00000018039,ENSOARG00000017850,ENSOARG00000005206,ENSOARG00000014671,ENSOARG00000016130,ENSOARG00000002359,ENSOARG00000021069,ENSOARG00000012299,ENSOARG00000020377,ENSOARG00000015864,ENSOARG00000015256,ENSOARG00000017093,…	TBC1D10C|P2RX7|NCOR1|PPM1B|PKHD1|TAOK3|DAB1|IL1B|EPHA2|BMP7|DRD2|OPTN|NF1|APC|SFRP1|BMP4|TLE1|DLG1|SOCS2|TNIP3|SPRY1|PRKCD|FBLN1|RGS2|UCHL1|C1QL4|OLFM4|WNK2|SORL1|LYN|NLRP12|SIRT1|TNIP1|PTPRD|APOE|PTPN2|BANK1|IGF1|PTPN1|CNKSR3|RANBP9|
GO:0060676	ureteric bud formation	biological_process	0.0090949	0.25547	4	3335	6	19295	ENSOARG00000021129,ENSOARG00000013941,ENSOARG00000021130,ENSOARG00000013752	SIX1|GATA3|SIX4|NOG|
GO:0008063	Toll signaling pathway	biological_process	0.009123	0.25583	4	3335	6	19295	ENSOARG00000005351,ENSOARG00000000492,ENSOARG00000021097,ENSOARG00000020025	PELI3|NLRP12|PELI2|PELI1|
GO:0046635	positive regulation of alpha-beta T cell activation	biological_process	0.0091554	0.2563	13	3335	37	19295	ENSOARG00000014726,ENSOARG00000018277,ENSOARG00000018832,ENSOARG00000015950,ENSOARG00000019762,ENSOARG00000006942,ENSOARG00000016171,ENSOARG00000000835,ENSOARG00000001142,ENSOARG00000013646,ENSOARG00000014687,ENSOARG00000013242,ENSOARG00000016133	TGFBR2|CD28|IL4R|NKAP|CD80|SHH|SOCS5|PNP|ITPKB|ZAP70|TNFSF4|PRKCQ|NCKAP1L|
GO:0045197	establishment or maintenance of epithelial cell apical/basal polarity	biological_process	0.0092059	0.25664	7	3335	15	19295	ENSOARG00000013742,ENSOARG00000009476,ENSOARG00000017258,ENSOARG00000003472,ENSOARG00000019015,ENSOARG00000000327,ENSOARG00000015731	LHX2|DLG5|ILK|MARK2|TCF15|LAMA1|DLG3|
GO:0030903	notochord development	biological_process	0.0092439	0.25664	8	3335	18	19295	ENSOARG00000013779,ENSOARG00000008069,ENSOARG00000006674,ENSOARG00000011697,ENSOARG00000012400,ENSOARG00000013752,ENSOARG00000013596,ENSOARG00000013052	SOX9|TEAD1|GLI1|NOTO|EPHA2|NOG|COBL|GLI2|
GO:0051050	positive regulation of transport	biological_process	0.0091988	0.25664	104	3335	465	19295	ENSOARG00000009195,ENSOARG00000001816,ENSOARG00000018133,ENSOARG00000001072,ENSOARG00000017850,ENSOARG00000006942,ENSOARG00000004089,ENSOARG00000013286,ENSOARG00000013227,ENSOARG00000017554,ENSOARG00000004677,ENSOARG00000016594,ENSOARG00000000801,ENSOARG00000014541,ENSOARG00000015479,ENSOARG00000001434,ENSOARG00000002835,ENSOARG00000007376,ENSOARG00000009565,ENSOARG00000015536,ENSOARG00000013530,…	PLCB1|ADAM9|CFTR|TRPC3|DRD2|SHH|CREBRF|RDX|CLASP1|UBR5|SCN1B|ASPH|DMAP1|ATP8A1|P2RX7|KCNH2|IPO5|TNFSF11|PTPN11|CEMIP|MBL2|RAB27B|STOM|IFNG|ILDR1|DPP6|TWIST1|GCK|SORL1|SFRP4|SIRT1|GATA3|CNKSR3|PTCH1|SCAMP5|AKAP9|TGFB3|S100A8|NCKAP1L|C1QTNF1|IL4R|FGF14|STXBP5L|CSF1R|P2RX1|ANGPT1|CREB3|ABCG1|BLK|BCAS3|CXCR3|CEP131|FHL1|TCAF2|MLC1|GPR39|PPT1|DLG1|PCM1|CAMK4|TNFSF4|WNT5A|TRPC1|BMP4|ALOX12B|LDLRAP1|KIF…
GO:0009408	response to heat	biological_process	0.00924	0.25664	15	3335	45	19295	ENSOARG00000001668,ENSOARG00000016371,ENSOARG00000015856,ENSOARG00000002223,ENSOARG00000004210,ENSOARG00000010360,ENSOARG00000018475,ENSOARG00000014606,ENSOARG00000005285,ENSOARG00000014002,ENSOARG00000014671,ENSOARG00000008405,ENSOARG00000012754,ENSOARG00000021095,ENSOARG00000006070	TFEC|ARPP21|IGF1|MYOF|NOS1|XYLT1|HMOX1|TRPV4|CLPB|-|NF1|CASQ1|-|CRNN|TP53INP1|
GO:0032496	response to lipopolysaccharide	biological_process	0.0092137	0.25664	36	3335	140	19295	ENSOARG00000017673,ENSOARG00000006023,ENSOARG00000010800,ENSOARG00000006664,ENSOARG00000011083,ENSOARG00000012718,ENSOARG00000015400,ENSOARG00000014687,ENSOARG00000001816,ENSOARG00000013027,ENSOARG00000018673,ENSOARG00000012495,ENSOARG00000012967,ENSOARG00000020866,ENSOARG00000015479,ENSOARG00000001468,ENSOARG00000020278,ENSOARG00000011272,ENSOARG00000001958,ENSOARG00000017769,ENSOARG00000016175,…	PTGER2|ERBB2IP|PRDX2|LITAF|IL23R|NFKB1|WNT5A|TNFSF4|ADAM9|NR1D1|ACP5|TCF3|AKIRIN2|IL1B|P2RX7|MAPK8|KCNJ8|PRDM1|IFNG|CITED1|SPON2|CDC73|SERPINE1|LYN|PTGER1|-|MRC1|TNFRSF11A|-|PTGER4|PTGFR|PELI1|TNIP3|MAPK1|CD80|MAPK14|
GO:0048565	digestive tract development	biological_process	0.009323	0.2584	29	3335	105	19295	ENSOARG00000000158,ENSOARG00000021069,ENSOARG00000008246,ENSOARG00000011272,ENSOARG00000001726,ENSOARG00000015904,ENSOARG00000015400,ENSOARG00000009764,ENSOARG00000008970,ENSOARG00000020478,ENSOARG00000019338,ENSOARG00000006942,ENSOARG00000003820,ENSOARG00000001408,ENSOARG00000010271,ENSOARG00000004373,ENSOARG00000004078,ENSOARG00000010346,ENSOARG00000013052,ENSOARG00000008813,ENSOARG00000012352,…	EDNRB|BMP4|RB1|PRDM1|ALX4|FGFR3|WNT5A|ITGB4|VPS52|TP63|IFT172|SHH|NOTCH1|ACVR2B|TIGAR|RARB|STRA6|DNAAF1|GLI2|NPHP3|TCF7L2|SFRP1|PITX2|CCKBR|HRH2|OVOL2|COBL|FGFR2|FAT4|
GO:0032890	regulation of organic acid transport	biological_process	0.0093458	0.25861	7	3335	14	19295	ENSOARG00000007376,ENSOARG00000020866,ENSOARG00000015479,ENSOARG00000017810,ENSOARG00000006526,ENSOARG00000006094,ENSOARG00000020058	TNFSF11|IL1B|P2RX7|SEPT2|AKT2|TNFRSF11A|THBS1|
GO:0009891	positive regulation of biosynthetic process	biological_process	0.0093642	0.25869	246	3335	1209	19295	ENSOARG00000016380,ENSOARG00000016819,ENSOARG00000009439,ENSOARG00000006620,ENSOARG00000002754,ENSOARG00000000492,ENSOARG00000007067,ENSOARG00000017058,ENSOARG00000015856,ENSOARG00000006159,ENSOARG00000016514,ENSOARG00000002934,ENSOARG00000010722,ENSOARG00000002271,ENSOARG00000020058,ENSOARG00000009438,ENSOARG00000009983,ENSOARG00000005014,ENSOARG00000012875,ENSOARG00000008246,ENSOARG00000019636,…	CALCOCO1|POU2F3|EVX1|TBR1|PTX3|NLRP12|HOXB4|POU1F1|IGF1|CAMK1|SP1|TAF8|CREB3L3|HAX1|THBS1|APOE|FOSB|ABLIM3|BLM|RB1|LBH|NR1H2|HMBOX1|THRB|HIVEP3|SIRT4|TDGF1|INSIG1|ZIC1|FGF23|BATF|GLI1|LDB1|ACVR1|CSRNP1|BOLL|ERCC3|DUX4|CXXC1|FBXW11|CDC7|CXCR3|TCF12|AGO2|NSUN4|HOXB1|MED30|NOX4|KAT6B|REL|ILK|NOTCH1|ARID4B|PPARG|ADCYAP1|WNT5A|SOX9|BMP4|TEAD3|EPC1|KDM5A|SALL4|CUX1|RSF1|IL1B|BMP7|ETS1|MLLT10|SUB1|SMARC…
GO:0060442	branching involved in prostate gland morphogenesis	biological_process	0.0094467	0.26054	7	3335	15	19295	ENSOARG00000006942,ENSOARG00000015856,ENSOARG00000002359,ENSOARG00000018039,ENSOARG00000005375,ENSOARG00000020339,ENSOARG00000021069	SHH|IGF1|SFRP1|BMP7|FGFR2|FRS2|BMP4|
GO:0045596	negative regulation of cell differentiation	biological_process	0.0094882	0.26082	102	3335	464	19295	ENSOARG00000018071,ENSOARG00000006411,ENSOARG00000019404,ENSOARG00000020165,ENSOARG00000015950,ENSOARG00000010198,ENSOARG00000010714,ENSOARG00000006609,ENSOARG00000007809,ENSOARG00000005870,ENSOARG00000017427,ENSOARG00000009870,ENSOARG00000018804,ENSOARG00000019557,ENSOARG00000011867,ENSOARG00000020953,ENSOARG00000016191,ENSOARG00000003261,ENSOARG00000017964,ENSOARG00000010902,ENSOARG00000013174,…	HES5|MED27|FBLN1|ZHX2|NKAP|FGF23|USH2A|INSIG1|ARNTL|PIK3R1|LDB1|CALR|C1QL4|CTDSP1|FAM101B|VPS72|PAX6|CNTN2|IRX3|RCC2|SNAI1|SORT1|KLF4|CDC73|CDK6|SOX4|TP63|IGF1|FOXJ1|ASPM|SALL4|BCL6|BDNF|VASN|UBASH3B|RYK|BMP7|TFAP2C|IGF2BP1|DAB1|PRAME|NPHP3|APC|NF1|MED30|FRZB|PCM1|DRAXIN|DTX1|NOTCH1|ABCA5|BMP4|FGFR3|TNFSF4|WNT5A|SOX9|TOB1|PLXNA3|SLIT2|IL4R|FAM57B|MAPK1|DLL1|SOSTDC1|OVOL2|SOCS5|BCL11A|TNR|SOD2|LBX…
GO:0048569	post-embryonic organ development	biological_process	0.0095189	0.26124	8	3335	17	19295	ENSOARG00000014929,ENSOARG00000006661,ENSOARG00000007169,ENSOARG00000020833,ENSOARG00000018896,ENSOARG00000021018,ENSOARG00000014342,ENSOARG00000013610	GRXCR1|-|KLF4|MYO1E|FZD5|FBN1|BCL2L11|MYO7A|
GO:0008150	biological_process	biological_process	0.0095665	0.26183	2713	3335	15322	19295	ENSOARG00000005768,ENSOARG00000005371,ENSOARG00000016154,ENSOARG00000014371,ENSOARG00000019658,ENSOARG00000013920,ENSOARG00000015499,ENSOARG00000001875,ENSOARG00000005049,ENSOARG00000000506,ENSOARG00000017257,ENSOARG00000012004,ENSOARG00000003086,ENSOARG00000001110,ENSOARG00000014549,ENSOARG00000015284,ENSOARG00000017010,ENSOARG00000000840,ENSOARG00000003135,ENSOARG00000001001,ENSOARG00000020044,…
GO:0070373	negative regulation of ERK1 and ERK2 cascade	biological_process	0.0095718	0.26183	13	3335	38	19295	ENSOARG00000019404,ENSOARG00000008016,ENSOARG00000011437,ENSOARG00000000492,ENSOARG00000014778,ENSOARG00000017093,ENSOARG00000008084,ENSOARG00000015856,ENSOARG00000013427,ENSOARG00000004106,ENSOARG00000013253,ENSOARG00000018804,ENSOARG00000001930	FBLN1|TNIP1|TBC1D10C|NLRP12|LYN|SPRY1|WNK2|IGF1|PTPN1|CNKSR3|RANBP9|C1QL4|PTPN2|
GO:0030282	bone mineralization	biological_process	0.0096742	0.26377	23	3335	80	19295	ENSOARG00000015479,ENSOARG00000010198,ENSOARG00000005375,ENSOARG00000002902,ENSOARG00000017189,ENSOARG00000011867,ENSOARG00000014352,ENSOARG00000018039,ENSOARG00000010691,ENSOARG00000007733,ENSOARG00000001408,ENSOARG00000008480,ENSOARG00000002865,ENSOARG00000009754,ENSOARG00000009728,ENSOARG00000012352,ENSOARG00000008249,ENSOARG00000021069,ENSOARG00000011595,ENSOARG00000019963,ENSOARG00000013779,…	P2RX7|FGF23|FGFR2|OSR2|FBN2|FAM101B|ADRB2|BMP7|S1PR1|ACVR1|ACVR2B|ALOX15|MEPE|TWIST1|PTN|TCF7L2|ASPN|BMP4|GPM6B|GJA1|SOX9|TGFB3|IGF1|
GO:0001935	endothelial cell proliferation	biological_process	0.0096622	0.26377	22	3335	74	19295	ENSOARG00000009438,ENSOARG00000020058,ENSOARG00000015904,ENSOARG00000015400,ENSOARG00000021069,ENSOARG00000020377,ENSOARG00000003516,ENSOARG00000013346,ENSOARG00000017562,ENSOARG00000014671,ENSOARG00000010199,ENSOARG00000014398,ENSOARG00000018585,ENSOARG00000010126,ENSOARG00000001060,ENSOARG00000000549,ENSOARG00000008896,ENSOARG00000002586,ENSOARG00000000405,ENSOARG00000015661,ENSOARG00000003329,…	APOE|THBS1|FGFR3|WNT5A|BMP4|DLG1|THAP1|CCL24|CXCR3|NF1|EGR3|ERN1|NOX5|LOXL2|KDR|PTPRM|PRKX|APOA1|PPP1R16B|APOH|SULF1|-|
GO:0031076	embryonic camera-type eye development	biological_process	0.0097789	0.26533	12	3335	33	19295	ENSOARG00000005790,ENSOARG00000016626,ENSOARG00000013863,ENSOARG00000009754,ENSOARG00000004078,ENSOARG00000020339,ENSOARG00000018896,ENSOARG00000018039,ENSOARG00000016514,ENSOARG00000016191,ENSOARG00000003437,ENSOARG00000011186	RDH10|RARG|KDM2B|TWIST1|STRA6|FRS2|FZD5|BMP7|SP1|PAX6|PITX2|-|
GO:0007254	JNK cascade	biological_process	0.0097653	0.26533	35	3335	130	19295	ENSOARG00000015541,ENSOARG00000009307,ENSOARG00000015400,ENSOARG00000009195,ENSOARG00000002359,ENSOARG00000004175,ENSOARG00000007238,ENSOARG00000020866,ENSOARG00000007376,ENSOARG00000020044,ENSOARG00000009440,ENSOARG00000002526,ENSOARG00000017147,ENSOARG00000000725,ENSOARG00000006793,ENSOARG00000001468,ENSOARG00000018896,ENSOARG00000013427,ENSOARG00000008343,ENSOARG00000018324,ENSOARG00000008094,…	-|-|WNT5A|PLCB1|SFRP1|FZD4|PAK1|IL1B|TNFSF11|RASGRP1|MAP4K2|TAOK3|NCOR1|-|TAOK1|MAPK8|FZD5|PTPN1|LTBR|WNT16|EPHB1|RAP2A|MDFI|ERN1|ZEB2|DTNBP1|ERN2|CARD9|GADD45G|GADD45B|SPAG9|TNFRSF11A|UNC5CL|FGF14|FGF19|
GO:0051044	positive regulation of membrane protein ectodomain proteolysis	biological_process	0.0097591	0.26533	6	3335	12	19295	ENSOARG00000001816,ENSOARG00000020866,ENSOARG00000001958,ENSOARG00000005293,ENSOARG00000005309,ENSOARG00000009438	ADAM9|IL1B|IFNG|PACSIN3|SH3D19|APOE|
GO:0048634	regulation of muscle organ development	biological_process	0.0097998	0.26547	34	3335	131	19295	ENSOARG00000013752,ENSOARG00000014927,ENSOARG00000012352,ENSOARG00000009195,ENSOARG00000021069,ENSOARG00000019963,ENSOARG00000003388,ENSOARG00000012075,ENSOARG00000013779,ENSOARG00000021129,ENSOARG00000006942,ENSOARG00000003820,ENSOARG00000011940,ENSOARG00000002738,ENSOARG00000005375,ENSOARG00000016067,ENSOARG00000016790,ENSOARG00000019463,ENSOARG00000014123,ENSOARG00000016099,ENSOARG00000009754,…	NOG|USP19|TCF7L2|PLCB1|BMP4|GJA1|KLHL41|CDON|SOX9|SIX1|SHH|NOTCH1|RBM24|MTOR|FGFR2|MKX|COL14A1|CD53|PI16|MEF2C|TWIST1|MEGF10|TBX20|FLOT2|CMTM5|NR1D2|MAPK14|CYP26B1|IL4R|FLT3LG|BTG1|YBX3|ARNTL|SIX4|
GO:0042981	regulation of apoptotic process	biological_process	0.0098787	0.26717	188	3335	913	19295	ENSOARG00000008117,ENSOARG00000013402,ENSOARG00000007733,ENSOARG00000011186,ENSOARG00000016147,ENSOARG00000013671,ENSOARG00000006191,ENSOARG00000019336,ENSOARG00000006281,ENSOARG00000000492,ENSOARG00000007493,ENSOARG00000012584,ENSOARG00000004519,ENSOARG00000019911,ENSOARG00000013427,ENSOARG00000015856,ENSOARG00000002271,ENSOARG00000020058,ENSOARG00000015661,ENSOARG00000012715,ENSOARG00000015118,…	TDGF1|PTGFR|ACVR1|-|ERCC3|GADD45B|POU3F4|BCL2L2-PABPN1|BAD|NLRP12|DHCR24|COL18A1|CARD9|AVEN|PTPN1|IGF1|HAX1|THBS1|APOH|PTGIS|BDNF|IL2RB|BMP7|ETS1|IL1B|CASP3|PGAP2|RNF34|MYBBP1A|PRAME|CXCR3|SERPINB9|ATM|TRAF5|FOXB1|DLC1|FRZB|PPARG|NOTCH1|BMP4|WNT5A|FGFR3|SOX9|HSH2D|NAA38|BTG1|CARD14|FKBP8|CREB3|ANGPT1|SIX4|TMBIM6|YBX3|KCNMA1|ACVR1C|PSME3|TWIST1|IFNG|PLK2|FRS2|HMOX1|LYN|GATA3|S100A8|PTPN2|CRLF1|CX3…
GO:0072091	regulation of stem cell proliferation	biological_process	0.0099438	0.26821	23	3335	79	19295	ENSOARG00000003892,ENSOARG00000016191,ENSOARG00000001060,ENSOARG00000018244,ENSOARG00000005375,ENSOARG00000015118,ENSOARG00000019404,ENSOARG00000021069,ENSOARG00000014713,ENSOARG00000013779,ENSOARG00000015400,ENSOARG00000013317,ENSOARG00000001772,ENSOARG00000021129,ENSOARG00000006587,ENSOARG00000006942,ENSOARG00000020478,ENSOARG00000005152,ENSOARG00000003291,ENSOARG00000017850,ENSOARG00000012958,…	KDF1|PAX6|KDR|OVOL2|FGFR2|BDNF|FBLN1|BMP4|ASPM|SOX9|WNT5A|TBX18|FOXP2|SIX1|PHF14|SHH|TP63|PDCD2|DISC1|DRD2|-|NF1|TGFBR2|
GO:0007160	cell-matrix adhesion	biological_process	0.0099712	0.26837	37	3335	133	19295	ENSOARG00000005780,ENSOARG00000013227,ENSOARG00000009750,ENSOARG00000014342,ENSOARG00000002360,ENSOARG00000001816,ENSOARG00000014671,ENSOARG00000009151,ENSOARG00000009748,ENSOARG00000001060,ENSOARG00000013934,ENSOARG00000008285,ENSOARG00000005150,ENSOARG00000020487,ENSOARG00000018034,ENSOARG00000009764,ENSOARG00000020065,ENSOARG00000020058,ENSOARG00000011595,ENSOARG00000021064,ENSOARG00000010902,…	EMP2|CLASP1|NPNT|BCL2L11|HPSE|ADAM9|NF1|RHOD|DLC1|KDR|FREM1|ITGA1|ONECUT2|BCL6|ZYX|ITGB4|WDPCP|THBS1|GPM6B|FERMT2|RCC2|APOD|JAM3|ITGB5|FN1|SERPINE1|ONECUT1|ITGB2|CDK6|PPM1F|PIK3R1|ROCK1|BCAS3|EPHA3|TDGF1|TSC1|MYF5|
GO:0031324	negative regulation of cellular metabolic process	biological_process	0.010071	0.27062	253	3335	1254	19295	ENSOARG00000007472,ENSOARG00000003267,ENSOARG00000010126,ENSOARG00000020009,ENSOARG00000020866,ENSOARG00000018039,ENSOARG00000020454,ENSOARG00000018423,ENSOARG00000008890,ENSOARG00000010129,ENSOARG00000014629,ENSOARG00000006933,ENSOARG00000012715,ENSOARG00000013354,ENSOARG00000014570,ENSOARG00000004446,ENSOARG00000015400,ENSOARG00000015904,ENSOARG00000013779,ENSOARG00000014687,ENSOARG00000021069,…	CASP3|SMARCC1|LOXL2|POLQ|IL1B|BMP7|P3H1|UBASH3B|RING1|BACE2|CUX1|RSF1|PTGIS|EPC1|SALL4|TOB1|WNT5A|FGFR3|SOX9|TNFSF4|BMP4|AGO4|NOTCH1|PPARG|KNG1|KAT6B|AGO2|ERCC4|MYBBP1A|PRAME|CTDSP1|SETDB1|FBXW11|GADD45B|PRKAR1A|NEDD4|SUV39H2|LDB1|NDFIP1|INSIG1|SPRY1|FGF19|PPP1R16B|NKAP|NR1H2|ZHX2|HMBOX1|PPAP2B|TFCP2L1|THRB|SIRT4|GRM7|APOE|MID2|PRDM1|BLM|RB1|PTPN1|OPHN1|NR2F6|GHSR|NAB1|HOXB4|NLRP12|GCFC2|POU2F3|V…
GO:0003183	mitral valve morphogenesis	biological_process	0.010188	0.27289	4	3335	6	19295	ENSOARG00000007733,ENSOARG00000009754,ENSOARG00000003820,ENSOARG00000009518	ACVR1|TWIST1|NOTCH1|SOX4|
GO:0043069	negative regulation of programmed cell death	biological_process	0.010175	0.27289	102	3335	465	19295	ENSOARG00000013492,ENSOARG00000016707,ENSOARG00000015342,ENSOARG00000006200,ENSOARG00000013863,ENSOARG00000002221,ENSOARG00000001060,ENSOARG00000012928,ENSOARG00000004352,ENSOARG00000003029,ENSOARG00000018964,ENSOARG00000013288,ENSOARG00000013242,ENSOARG00000007984,ENSOARG00000011481,ENSOARG00000013743,ENSOARG00000003608,ENSOARG00000016626,ENSOARG00000002359,ENSOARG00000009228,ENSOARG00000014866,…	INSL6|MAEA|NDNF|NES|KDM2B|SIN3A|KDR|HSPA5|SIAH2|BAG3|STAT5B|PKHD1|PRKCQ|NR4A2|PIM2|GABRB2|AMBRA1|RARG|SFRP1|CNTFR|FAS|NAA16|ADNP|RARB|ANGPTL4|SHH|TLE1|TSC22D1|PIM1|-|NAA38|HSH2D|FKBP8|CARD14|ANGPT1|SIX4|HELLS|YBX3|TMBIM6|NTRK1|TWIST1|CITED1|GRK5|CAST|SIRT1|PLK2|GATA3|PLAC8|ATP7A|TGFB3|NCKAP1L|CRLF1|APOH|BDNF|BCL6|CYR61|FAM129B|BMP7|IL2RB|HCLS1|CASP3|SERPINB9|APC|PRAME|MDK|FOXB1|NOTCH1|GABRA5|DRAX…
GO:0030801	positive regulation of cyclic nucleotide metabolic process	biological_process	0.010223	0.2734	16	3335	53	19295	ENSOARG00000004827,ENSOARG00000008653,ENSOARG00000014352,ENSOARG00000013772,ENSOARG00000011170,ENSOARG00000014925,ENSOARG00000016547,ENSOARG00000003452,ENSOARG00000009539,ENSOARG00000008232,ENSOARG00000009438,ENSOARG00000015400,ENSOARG00000014671,ENSOARG00000017562,ENSOARG00000005787,ENSOARG00000002239	MC3R|FZD2|ADRB2|ADRB1|CRHR1|MC1R|CALCRL|RAMP2|ADCYAP1|GUCY1A3|APOE|WNT5A|NF1|CXCR3|WFS1|MC5R|
GO:0006775	fat-soluble vitamin metabolic process	biological_process	0.010402	0.27758	8	3335	20	19295	ENSOARG00000012718,ENSOARG00000020866,ENSOARG00000019372,ENSOARG00000013174,ENSOARG00000001958,ENSOARG00000006429,ENSOARG00000010198,ENSOARG00000011582	NFKB1|IL1B|VDR|SNAI1|IFNG|CYP2R1|FGF23|CYP26B1|
GO:0060037	pharyngeal system development	biological_process	0.010413	0.27758	7	3335	15	19295	ENSOARG00000007733,ENSOARG00000021129,ENSOARG00000013487,ENSOARG00000021130,ENSOARG00000013941,ENSOARG00000008578,ENSOARG00000008589	ACVR1|SIX1|PLXNA2|SIX4|GATA3|PTCH1|ECE1|
GO:0035148	tube formation	biological_process	0.01063	0.28202	36	3335	136	19295	ENSOARG00000008578,ENSOARG00000019338,ENSOARG00000013941,ENSOARG00000009518,ENSOARG00000017964,ENSOARG00000013713,ENSOARG00000009880,ENSOARG00000009754,ENSOARG00000016753,ENSOARG00000021130,ENSOARG00000018244,ENSOARG00000013596,ENSOARG00000008598,ENSOARG00000005657,ENSOARG00000018071,ENSOARG00000019502,ENSOARG00000013779,ENSOARG00000014342,ENSOARG00000010075,ENSOARG00000015400,ENSOARG00000021069,…	PTCH1|IFT172|GATA3|SOX4|IRX3|SEMA4C|ZEB2|TWIST1|BCAS3|SIX4|OVOL2|COBL|MKS1|TSC1|HES5|CELSR1|SOX9|BCL2L11|VASP|WNT5A|BMP4|-|SHH|NOTCH1|SIX1|DLC1|NOG|RARG|SFRP1|RGMA|LHX2|FZD2|PFN1|LUZP1|SALL4|KDM2B|
GO:0050796	regulation of insulin secretion	biological_process	0.010739	0.28445	23	3335	78	19295	ENSOARG00000019977,ENSOARG00000016578,ENSOARG00000004226,ENSOARG00000005016,ENSOARG00000017806,ENSOARG00000018609,ENSOARG00000012080,ENSOARG00000011987,ENSOARG00000007755,ENSOARG00000009565,ENSOARG00000020866,ENSOARG00000007809,ENSOARG00000015215,ENSOARG00000013027,ENSOARG00000006281,ENSOARG00000001958,ENSOARG00000018133,ENSOARG00000002359,ENSOARG00000012352,ENSOARG00000015987,ENSOARG00000009518,…	STXBP5L|VSNL1|NRXN1|STXBP4|FKBP1B|CACNA1E|DOC2B|SIRT4|ACVR1C|PTPN11|IL1B|ARNTL|BLK|NR1D1|BAD|IFNG|CFTR|SFRP1|TCF7L2|GCK|SOX4|SREBF1|GPR39|
GO:1901888	regulation of cell junction assembly	biological_process	0.010792	0.28511	15	3335	42	19295	ENSOARG00000009748,ENSOARG00000009151,ENSOARG00000005657,ENSOARG00000020386,ENSOARG00000013174,ENSOARG00000010902,ENSOARG00000017153,ENSOARG00000016753,ENSOARG00000011595,ENSOARG00000013227,ENSOARG00000008819,ENSOARG00000018896,ENSOARG00000020065,ENSOARG00000001060,ENSOARG00000015454	DLC1|RHOD|TSC1|APOD|SNAI1|RCC2|EPHA3|BCAS3|GPM6B|CLASP1|ROCK1|FZD5|WDPCP|KDR|PPM1F|
GO:0046888	negative regulation of hormone secretion	biological_process	0.010925	0.28683	11	3335	30	19295	ENSOARG00000016578,ENSOARG00000019977,ENSOARG00000005189,ENSOARG00000011987,ENSOARG00000002359,ENSOARG00000017806,ENSOARG00000011678,ENSOARG00000007755,ENSOARG00000009565,ENSOARG00000001504,ENSOARG00000020866	VSNL1|STXBP5L|IL11|SIRT4|SFRP1|FKBP1B|RAB11FIP5|ACVR1C|PTPN11|SREBF1|IL1B|
GO:0007178	transmembrane receptor protein serine/threonine kinase signaling pathway	biological_process	0.010906	0.28683	57	3335	235	19295	ENSOARG00000003275,ENSOARG00000017237,ENSOARG00000004702,ENSOARG00000004193,ENSOARG00000004826,ENSOARG00000020928,ENSOARG00000005153,ENSOARG00000017769,ENSOARG00000004499,ENSOARG00000020222,ENSOARG00000010810,ENSOARG00000021064,ENSOARG00000002050,ENSOARG00000020058,ENSOARG00000012870,ENSOARG00000011715,ENSOARG00000018071,ENSOARG00000008117,ENSOARG00000003329,ENSOARG00000001783,ENSOARG00000007755,…	WFIKKN2|PRDM16|LRP4|ZNF703|SIRT1|ONECUT1|TBX20|CITED1|DLX5|ITGB5|TRPS1|FERMT2|TGFB3|THBS1|MAPK14|FKBP8|HES5|TDGF1|SULF1|FOS|ACVR1C|AKAP4|ACVR1|CHRDL2|COL1A2|SOSTDC1|ACVR2B|NOG|ILK|HPGD|SFRP1|TRIM33|TCF7L2|ASPN|TGFBR2|ADAM9|BMP4|NPNT|TOB1|WNT5A|NOTCH1|ITGA3|HTRA1|GLG1|VASN|ZYX|NCEH1|FBN2|CD109|CYR61|ONECUT2|HTRA3|RGMA|SUB1|ATOH8|HSPA5|BMP7|
GO:0006898	receptor-mediated endocytosis	biological_process	0.010989	0.28744	42	3335	164	19295	ENSOARG00000010836,ENSOARG00000010626,ENSOARG00000005996,ENSOARG00000018028,ENSOARG00000002514,ENSOARG00000014418,ENSOARG00000019041,ENSOARG00000010126,ENSOARG00000006701,ENSOARG00000003251,ENSOARG00000009626,ENSOARG00000016138,ENSOARG00000019423,ENSOARG00000018763,ENSOARG00000001186,ENSOARG00000005195,ENSOARG00000007979,ENSOARG00000020179,ENSOARG00000005503,ENSOARG00000016547,ENSOARG00000011692,…	DNM1|GRB2|LDLRAP1|TMPRSS5|-|GRK4|ADRBK2|LOXL2|PLD2|-|MSR1|CD5|ENDOU|UNC119|-|AMN|DMBT1|PPT1|SBSPON|CALCRL|LOXL4|FNBP1L|NEDD4|OLR1|ADRB2|MRC1|LRRTM2|ANGPT1|SELE|SERPINE1|SFRP4|SNAP91|HTR1B|-|RAMP3|CNTN2|ILDR1|PRSS12|CD163|APOE|RAMP2|-|
GO:0009266	response to temperature stimulus	biological_process	0.01098	0.28744	22	3335	76	19295	ENSOARG00000014606,ENSOARG00000018475,ENSOARG00000019953,ENSOARG00000014002,ENSOARG00000005285,ENSOARG00000014671,ENSOARG00000008405,ENSOARG00000014491,ENSOARG00000001668,ENSOARG00000008094,ENSOARG00000002173,ENSOARG00000015856,ENSOARG00000017630,ENSOARG00000004210,ENSOARG00000010360,ENSOARG00000013772,ENSOARG00000012754,ENSOARG00000021095,ENSOARG00000006070,ENSOARG00000014352,ENSOARG00000016371,…	TRPV4|HMOX1|HTR1B|-|CLPB|NF1|CASQ1|RNF34|TFEC|EPHB1|PLAC8|IGF1|NR2F6|NOS1|XYLT1|ADRB1|-|CRNN|TP53INP1|ADRB2|ARPP21|MYOF|
GO:0002067	glandular epithelial cell differentiation	biological_process	0.011054	0.28825	12	3335	34	19295	ENSOARG00000016626,ENSOARG00000006281,ENSOARG00000019604,ENSOARG00000004373,ENSOARG00000018572,ENSOARG00000005375,ENSOARG00000007809,ENSOARG00000020478,ENSOARG00000003820,ENSOARG00000021069,ENSOARG00000016191,ENSOARG00000015400	RARG|BAD|WDR77|RARB|CDK6|FGFR2|ARNTL|TP63|NOTCH1|BMP4|PAX6|WNT5A|
GO:0044093	positive regulation of molecular function	biological_process	0.011054	0.28825	204	3335	954	19295	ENSOARG00000015400,ENSOARG00000015904,ENSOARG00000021069,ENSOARG00000008161,ENSOARG00000002924,ENSOARG00000006760,ENSOARG00000009539,ENSOARG00000018802,ENSOARG00000016452,ENSOARG00000016142,ENSOARG00000003844,ENSOARG00000009748,ENSOARG00000001408,ENSOARG00000011779,ENSOARG00000005647,ENSOARG00000012281,ENSOARG00000020866,ENSOARG00000002586,ENSOARG00000015661,ENSOARG00000004819,ENSOARG00000000391,…	WNT5A|FGFR3|BMP4|FGD3|CCND3|LPAR1|ADCYAP1|RAN|PPARG|MBTPS2|NOX4|DLC1|ACVR2B|TRAF5|RASGRP4|ELMOD2|IL1B|APOA1|APOH|ARHGEF28|-|ARHGEF19|THBS1|APOE|MID2|ARHGEF16|PTPN1|IGF1|CAMK1|OPHN1|RALGAPB|CHI3L1|CCL24|NOXO1|RASGRF1|TENM1|BAD|CNOT6|TNFRSF11A|GADD45B|EPGN|ARRDC4|PDE6G|FGF23|NR1H2|PON1|PPAP2B|TDGF1|FGD6|PIM1|BCL2L11|CYTL1|EMP2|ECT2L|SHH|CYTH3|PIK3R6|MYO9A|PAK1|ERP29|PDE5A|PDCD2|PLCB1|ADAM9|CFTR|UNC…
GO:1901699	cellular response to nitrogen compound	biological_process	0.01122	0.29159	60	3335	240	19295	ENSOARG00000020866,ENSOARG00000020858,ENSOARG00000001124,ENSOARG00000002835,ENSOARG00000013242,ENSOARG00000003267,ENSOARG00000018617,ENSOARG00000014222,ENSOARG00000009565,ENSOARG00000018964,ENSOARG00000015177,ENSOARG00000010626,ENSOARG00000011170,ENSOARG00000005016,ENSOARG00000019006,ENSOARG00000015479,ENSOARG00000013947,ENSOARG00000012718,ENSOARG00000016452,ENSOARG00000011043,ENSOARG00000016440,…	IL1B|AQP9|EIF4EBP1|IPO5|PRKCQ|SMARCC1|ATRX|DENND4C|PTPN11|STAT5B|IFIT1|GRB2|CRHR1|STXBP4|HCN4|P2RX7|PDXP|NFKB1|PPARG|ZC3HAV1|COL5A2|LAMTOR4|SREBF1|ITPR2|AGO4|CRHR2|TNFSF4|SOX9|CFTR|SFRP1|SH2B2|AGO1|AGO2|NCOA5|SH3BP4|SORBS1|PIK3R1|COL1A2|EIF4EBP2|SLIT2|SLC26A3|HSP90B1|PRKCD|AKT2|SOCS2|AKAP9|MAPK8|MMP2|PTPN1|PTPN2|BLM|THBS1|ADCY6|GNRHR|HTR1B|SRRT|GABRG2|BAD|SIRT1|GHSR|
GO:0048286	lung alveolus development	biological_process	0.011235	0.29159	14	3335	41	19295	ENSOARG00000005375,ENSOARG00000004078,ENSOARG00000020315,ENSOARG00000018880,ENSOARG00000018349,ENSOARG00000015904,ENSOARG00000004859,ENSOARG00000012535,ENSOARG00000021069,ENSOARG00000006587,ENSOARG00000019294,ENSOARG00000015856,ENSOARG00000001772,ENSOARG00000001060	FGFR2|STRA6|MAN1A2|MAN2A1|ATP7A|FGFR3|HOPX|TNS3|BMP4|PHF14|ABCA12|IGF1|FOXP2|KDR|
GO:0010468	regulation of gene expression	biological_process	0.011311	0.29313	561	3335	2949	19295	ENSOARG00000018000,ENSOARG00000014582,ENSOARG00000000701,ENSOARG00000007984,ENSOARG00000009750,ENSOARG00000000319,ENSOARG00000010061,ENSOARG00000005019,ENSOARG00000003342,ENSOARG00000012697,ENSOARG00000010800,ENSOARG00000016067,ENSOARG00000005016,ENSOARG00000018964,ENSOARG00000007443,ENSOARG00000007376,ENSOARG00000005363,ENSOARG00000017751,ENSOARG00000005469,ENSOARG00000013291,ENSOARG00000004826,…	ZKSCAN8|FASLG|ERLIN2|NR4A2|NPNT|RBM25|PATZ1|-|NFATC3|-|PRDX2|MKX|STXBP4|STAT5B|IRF2|TNFSF11|ZNF829|ZSCAN23|USP7|IFI30|SIRT1|CITED1|FLOT2|ZHX1|SIVA1|TGFB3|CCDC62|FZD5|PHF14|FOXS1|TCFL5|MYBL1|OSR2|SULF1|BRPF1|DBX2|SCAND1|ADRB2|BCL11A|SOSTDC1|TFDP2|AGTR2|MDK|MYO6|CLPB|OLIG3|-|CAMK4|MXD3|ALX3|RBM24|POFUT2|GLG1|ETV4|CNN2|E4F1|SEPSECS|HTRA3|ESRRA|KLF4|SRSF4|ERN1|IRX3|ZBTB1|HMGN5|ATAD2|NLRP5|HMX2|KDM7A|…
[truncated: 829 more rows]
