# Supplementary material for: Transcriptome Reveals Long Non-coding RNAs and mRNAs Involved in Primary Wool Follicle Induction in Carpet Sheep Fetal Skin
Source: Front Physiol. 2018 May 15;9:446. doi: 10.3389/fphys.2018.00446 (PMC5968378; doi:10.3389/fphys.2018.00446)
Supplement: TABLE S4 — Significantly enriched GO terms of differentially expressed mRNAs. [file Data_Sheet_4.XLSX]

## Sheet: Sheet1
GO_accession	Description	Term_type	Over_represented_pValue	Corrected_pValue	CAD_item	CAD_list	Bg_item	Bg_list	Gene_names	Gene_description
GO:0009888	tissue development	biological_process	1.1563e-17	9.6786e-14	92	427	1399	19295	ENSOARG00000002360,ENSOARG00000010810,ENSOARG00000017135,ENSOARG00000018324,ENSOARG00000014970,ENSOARG00000017779,ENSOARG00000017257,ENSOARG00000007100,ENSOARG00000000834,ENSOARG00000002359,ENSOARG00000021069,ENSOARG00000020058,ENSOARG00000015833,ENSOARG00000013796,ENSOARG00000003329,ENSOARG00000018039,ENSOARG00000008389,ENSOARG00000019421,ENSOARG00000005412,ENSOARG00000003437,ENSOARG00000007216,…	HPSE|TRPS1|SPRY2|WNT16|FAM20A|MYL2|COL7A1|TGM3|EDAR|SFRP1|BMP4|THBS1|TP73|TYRP1|SULF1|BMP7|ITGA8|IGFBP5|ITGA3|PITX2|CYTL1|COL11A1|KRT14|SOX4|TBX18|SLITRK6|KRT4|LAMA1|KLHL41|ACTC1|CYP26B1|LEF1|PTCH1|EDNRB|WNT2B|LRP4|PHEX|TNC|GLI1|ETV5|ID1|SEMA3E|GATA3|ACVR2A|NOX4|EDARADD|KCNMA1|FREM2|LDLRAD4|POU2F3|XIRP2|PTPRO|RGMA|PLET1|KRT10|F2RL1|MEGF10|FGFR2|COL2A1|TFAP2B|SFRP4|FGF20|ITGB4|TNNC1|PRDM1|BFSP1|CA…
GO:0044707	single-multicellular organism process	biological_process	3.2815e-17	1.8312e-13	200	427	4949	19295	ENSOARG00000002586,ENSOARG00000009518,ENSOARG00000016534,ENSOARG00000007924,ENSOARG00000001823,ENSOARG00000017105,ENSOARG00000008578,ENSOARG00000020918,ENSOARG00000015342,ENSOARG00000013317,ENSOARG00000000714,ENSOARG00000019683,ENSOARG00000006798,ENSOARG00000012147,ENSOARG00000021190,ENSOARG00000020163,ENSOARG00000006674,ENSOARG00000013934,ENSOARG00000016361,ENSOARG00000004702,ENSOARG00000016900,…	APOA1|SOX4|TFPI|PDLIM3|TNNT1|KRT14|PTCH1|UNC13C|NDNF|TBX18|SNCG|WNT2B|DSC2|NPR3|SMOC1|CASQ2|GLI1|FREM1|PHEX|LRP4|KRT1|KCNH2|RYR3|MYL2|COL7A1|IL1RAP|ARSB|TRPS1|TMEM176B|SPRY2|NPTX2|DPP4|BMP4|SPP1|EDAR|IGFBP5|PAPPA2|SIPA1L1|BMP7|LRRC4C|PRKG2|THEMIS|DPP6|RCN1|WFIKKN2|APOD|CNTNAP4|IGF2BP1|SP5|ITGA3|CADPS2|TFAP2C|FLRT3|TUBB3|CELSR2|CA2|MYH6|DSG2|SHH|LYN|PTN|SATB2|COL9A1|CAPN8|CDH3|TGFB3|MYL3|LOX|-|NR1…
GO:0007155	cell adhesion	biological_process	3.1754e-16	8.86e-13	62	427	679	19295	ENSOARG00000018325,ENSOARG00000002586,ENSOARG00000009750,ENSOARG00000005822,ENSOARG00000018591,ENSOARG00000019135,ENSOARG00000009443,ENSOARG00000007076,ENSOARG00000008064,ENSOARG00000017296,ENSOARG00000015342,ENSOARG00000013317,ENSOARG00000006399,ENSOARG00000000327,ENSOARG00000014039,ENSOARG00000015313,ENSOARG00000018242,ENSOARG00000014778,ENSOARG00000006798,ENSOARG00000006732,ENSOARG00000005780,…	GRHL2|APOA1|NPNT|-|COL11A1|CELSR2|SRCIN1|CTNNAL1|LEF1|NUAK1|NDNF|TBX18|DSG2|LAMA1|COL5A3|SPOCK1|-|LYN|DSC2|DSC1|EMP2|MYOC|CDH3|ALOX15|FREM1|-|DSC3|CYR61|EPHA3|FAT3|EGFLAM|-|DSG1|-|SEMA3E|FERMT1|HPSE|SPOCK2|DPP4|THBS1|OTOA|MEGF10|SLC7A11|CDH12|PLET1|SPP1|ASTN1|CDH7|ITGB4|BMP7|ITGA8|ADAMTS18|PCDH10|COL2A1|GPNMB|SMOC2|APOD|FBLN1|DAB1|ITGA3|PKP1|THBS4|
GO:0022610	biological adhesion	biological_process	3.9338e-16	9.0943e-13	62	427	684	19295	ENSOARG00000005103,ENSOARG00000009764,ENSOARG00000018039,ENSOARG00000008389,ENSOARG00000012748,ENSOARG00000007475,ENSOARG00000019333,ENSOARG00000014523,ENSOARG00000005022,ENSOARG00000019404,ENSOARG00000020386,ENSOARG00000005412,ENSOARG00000018072,ENSOARG00000017490,ENSOARG00000008224,ENSOARG00000002599,ENSOARG00000010082,ENSOARG00000003103,ENSOARG00000006201,ENSOARG00000006551,ENSOARG00000018536,…	CDH7|ITGB4|BMP7|ITGA8|GPNMB|ADAMTS18|COL2A1|PCDH10|SMOC2|FBLN1|APOD|ITGA3|PKP1|THBS4|DAB1|-|EGFLAM|FAT3|-|DSG1|FERMT1|SEMA3E|HPSE|SPOCK2|OTOA|MEGF10|THBS1|DPP4|PLET1|CDH12|SPP1|SLC7A11|ASTN1|COL5A3|DSC1|DSC2|EMP2|-|SPOCK1|LYN|FREM1|ALOX15|MYOC|CDH3|-|DSC3|CYR61|EPHA3|APOA1|GRHL2|-|NPNT|COL11A1|CELSR2|LEF1|SRCIN1|CTNNAL1|NUAK1|LAMA1|DSG2|NDNF|TBX18|
GO:0032501	multicellular organismal process	biological_process	4.3459e-16	9.0943e-13	202	427	5143	19295	ENSOARG00000002144,ENSOARG00000009163,ENSOARG00000003622,ENSOARG00000017688,ENSOARG00000019636,ENSOARG00000018911,ENSOARG00000004265,ENSOARG00000016724,ENSOARG00000020548,ENSOARG00000006441,ENSOARG00000003103,ENSOARG00000019404,ENSOARG00000020478,ENSOARG00000014461,ENSOARG00000005769,ENSOARG00000012828,ENSOARG00000001371,ENSOARG00000011272,ENSOARG00000009675,ENSOARG00000011750,ENSOARG00000009764,…	LDLRAD4|KCNMA1|EDARADD|DCX|LBH|PER1|ANK3|HMGCR|ETV5|SERPINB12|FAT3|FBLN1|TP63|COL24A1|AK8|TFAP2B|DHCR7|PRDM1|HOXA10|MYL4|ITGB4|AGTR1|SLITRK3|SRCIN1|SCIN|TENM3|GJA1|MKX|CEMIP|GRHL2|BMPER|NPNT|DSC3|SOSTDC1|GABRA2|RGS2|EPHA3|MEOX1|ALOX15|ENPP1|SPON2|PTGIS|MFAP4|F13A1|CACNA1C|SLC1A4|SLITRK2|SPOCK1|TGM3|TP73|OTOA|THBS1|SFRP1|SLC7A11|FERMT1|WNT16|PLXNA4|CTSS|HPSE|ITM2C|ALAS2|FAM20A|THBS4|PITX2|GRM7|CYT…
GO:0048856	anatomical structure development	biological_process	5.4629e-16	1.0162e-12	165	427	3596	19295	ENSOARG00000017257,ENSOARG00000017779,ENSOARG00000017135,ENSOARG00000001691,ENSOARG00000010810,ENSOARG00000021069,ENSOARG00000000834,ENSOARG00000014745,ENSOARG00000019421,ENSOARG00000013796,ENSOARG00000010601,ENSOARG00000021199,ENSOARG00000018039,ENSOARG00000016258,ENSOARG00000013490,ENSOARG00000005412,ENSOARG00000002449,ENSOARG00000006509,ENSOARG00000003275,ENSOARG00000009518,ENSOARG00000002586,…	COL7A1|MYL2|SPRY2|TMEM176B|TRPS1|BMP4|EDAR|PAPPA2|IGFBP5|TYRP1|LRRC4C|SIPA1L1|BMP7|RCN1|THEMIS|ITGA3|SP5|IGF2BP1|WFIKKN2|SOX4|APOA1|KRT14|PDLIM3|PTCH1|TBX18|AKAP4|KRT4|NDNF|WNT2B|NPR3|-|PHEX|GLI1|CASQ2|FREM1|SMOC1|LRP4|KRT1|ACVR2A|GATA3|NOX4|ID1|SEMA3E|KRT10|PLET1|RGMA|SORL1|MEGF10|F2RL1|FREM2|AFF3|PTPRO|POU2F3|ASTN1|XIRP2|MME|SFRP4|FGF20|TNNC1|-|FGFR2|COL2A1|ARMC4|TFAP2A|CAV3|BFSP1|DAB1|TFAP2C|C…
GO:0032502	developmental process	biological_process	3.84e-15	5.8442e-12	170	427	3868	19295	ENSOARG00000017522,ENSOARG00000008224,ENSOARG00000007515,ENSOARG00000016395,ENSOARG00000015684,ENSOARG00000019333,ENSOARG00000005375,ENSOARG00000007452,ENSOARG00000004312,ENSOARG00000008899,ENSOARG00000009585,ENSOARG00000003370,ENSOARG00000015182,ENSOARG00000004431,ENSOARG00000016819,ENSOARG00000020651,ENSOARG00000013344,ENSOARG00000009812,ENSOARG00000011584,ENSOARG00000017856,ENSOARG00000018274,…	BFSP1|DAB1|CAV3|TFAP2A|ARMC4|COL2A1|FGFR2|-|TNNC1|SFRP4|FGF20|MME|ASTN1|XIRP2|POU2F3|PTPRO|AFF3|FREM2|F2RL1|MEGF10|SORL1|RGMA|KRT10|PLET1|SEMA3E|ID1|NOX4|GATA3|ACVR2A|NR1D2|CFTR|LAMC3|SLC26A3|CYR61|APOE|CDH3|TGFB3|UPK1B|-|LOX|MYL3|SATB2|COL9A1|SHH|LYN|PTN|NUAK1|DSG2|CA2|MYH6|FLRT3|TUBB3|CELSR2|TFAP2C|WFIKKN2|IGF2BP1|SP5|ITGA3|THEMIS|RCN1|BMP7|SIPA1L1|LRRC4C|TYRP1|PAPPA2|IGFBP5|EDAR|BMP4|TRPS1|TME…
GO:0048731	system development	biological_process	1.0213e-14	1.4249e-11	144	427	3021	19295	ENSOARG00000019333,ENSOARG00000005375,ENSOARG00000004312,ENSOARG00000003370,ENSOARG00000008899,ENSOARG00000009585,ENSOARG00000007515,ENSOARG00000017522,ENSOARG00000008224,ENSOARG00000015684,ENSOARG00000016395,ENSOARG00000015397,ENSOARG00000001111,ENSOARG00000003844,ENSOARG00000013941,ENSOARG00000009841,ENSOARG00000020651,ENSOARG00000015182,ENSOARG00000004431,ENSOARG00000016819,ENSOARG00000009812,…	COL2A1|FGFR2|TNNC1|MME|SFRP4|FGF20|CAV3|BFSP1|DAB1|ARMC4|TFAP2A|SEMA3E|ID1|NOX4|GATA3|ACVR2A|PTPRO|ASTN1|XIRP2|POU2F3|FREM2|SORL1|MEGF10|KRT10|RGMA|SATB2|COL9A1|SHH|PTN|LYN|LAMC3|CYR61|NR1D2|APOE|TGFB3|CDH3|LOX|MYL3|-|FLRT3|TUBB3|CELSR2|TFAP2C|DSG2|MYH6|SIPA1L1|LRRC4C|BMP7|PAPPA2|IGFBP5|WFIKKN2|ITGA3|SP5|IGF2BP1|THEMIS|RCN1|SPRY2|TMEM176B|TRPS1|MYL2|EDAR|BMP4|NPR3|WNT2B|KRT1|LRP4|FREM1|GLI1|SMOC1…
GO:0051239	regulation of multicellular organismal process	biological_process	1.5876e-14	2.0444e-11	104	427	1914	19295	ENSOARG00000004226,ENSOARG00000001823,ENSOARG00000002586,ENSOARG00000003388,ENSOARG00000015342,ENSOARG00000013317,ENSOARG00000017171,ENSOARG00000000327,ENSOARG00000008578,ENSOARG00000011582,ENSOARG00000008064,ENSOARG00000009978,ENSOARG00000000158,ENSOARG00000005777,ENSOARG00000000714,ENSOARG00000019683,ENSOARG00000005780,ENSOARG00000006798,ENSOARG00000004702,ENSOARG00000001434,ENSOARG00000021190,…	NRXN1|TNNT1|APOA1|KLHL41|NDNF|TBX18|SLITRK6|LAMA1|PTCH1|CYP26B1|LEF1|FBXO32|EDNRB|CCBE1|SNCG|WNT2B|EMP2|DSC2|LRP4|KCNH2|SMOC1|CASQ2|GLI1|CACNA1E|ARSB|TMEM176B|TRPS1|PLXNA4|HPSE|ITM2C|THBS1|BMP4|TP73|SFRP1|SIPA1L1|BMP7|LRRC4C|ADAMTS18|GPNMB|SULF1|IGFBP5|SERPINF1|LRRN1|APOD|CNTNAP4|THBS4|CAMK1|FLRT3|GJA1|SCIN|MKX|GRHL2|BMPER|TFAP2C|NPNT|AGTR1|DSG2|CA2|SLITRK3|SRCIN1|MYH6|SPON2|PTGIS|MFAP4|CACNA1C|S…
GO:0009653	anatomical structure morphogenesis	biological_process	6.8479e-14	8.1887e-11	107	427	1933	19295	ENSOARG00000003388,ENSOARG00000000327,ENSOARG00000013317,ENSOARG00000017171,ENSOARG00000010039,ENSOARG00000006200,ENSOARG00000008578,ENSOARG00000008064,ENSOARG00000011582,ENSOARG00000019993,ENSOARG00000018591,ENSOARG00000018737,ENSOARG00000009518,ENSOARG00000002586,ENSOARG00000004702,ENSOARG00000006674,ENSOARG00000013934,ENSOARG00000020163,ENSOARG00000013534,ENSOARG00000005941,ENSOARG00000008817,…	KLHL41|LAMA1|TBX18|SLITRK6|AKAP4|NES|PTCH1|LEF1|CYP26B1|ACTC1|COL11A1|ALCAM|SOX4|APOA1|LRP4|GLI1|FREM1|CASQ2|MYOC|TNC|-|WNT2B|CCBE1|EMP2|EDAR|TP73|THBS1|BMP4|SFRP1|PLXNA4|WNT16|SPRY2|HPSE|COL7A1|MYL2|FAM20A|CRISPLD1|THBS4|ITGA3|SP5|PITX2|CAMK1|ITGA8|SIPA1L1|LRRC4C|BMP7|SULF1|IGFBP5|HSPH1|SERPINF1|PAPPA2|SLITRK3|CA2|MYH6|SRCIN1|TUBB3|CELSR2|GJA1|TENM3|MKX|GRHL2|BMPER|NPNT|TFAP2C|LAMC3|SOSTDC1|CYR6…
GO:0007275	multicellular organismal development	biological_process	1.6308e-13	1.7063e-10	148	427	3264	19295	ENSOARG00000006399,ENSOARG00000019316,ENSOARG00000019135,ENSOARG00000004386,ENSOARG00000014989,ENSOARG00000018105,ENSOARG00000009438,ENSOARG00000004526,ENSOARG00000007270,ENSOARG00000014336,ENSOARG00000000317,ENSOARG00000006996,ENSOARG00000006069,ENSOARG00000003438,ENSOARG00000002050,ENSOARG00000011573,ENSOARG00000015783,ENSOARG00000014778,ENSOARG00000009728,ENSOARG00000006942,ENSOARG00000013344,…	DSG2|MYH6|CELSR2|FLRT3|TUBB3|TFAP2C|APOE|NR1D2|LAMC3|CYR61|LOX|MYL3|-|CDH3|TGFB3|COL9A1|SATB2|LYN|PTN|SHH|AFF3|FREM2|ASTN1|POU2F3|XIRP2|PTPRO|RGMA|KRT10|SORL1|MEGF10|ID1|SEMA3E|GATA3|ACVR2A|NOX4|BFSP1|DAB1|CAV3|ARMC4|TFAP2A|COL2A1|FGFR2|SFRP4|FGF20|MME|TNNC1|TBX18|NDNF|PTCH1|PDLIM3|APOA1|SOX4|LRP4|KRT1|PHEX|SMOC1|GLI1|FREM1|NPR3|WNT2B|EDAR|BMP4|TMEM176B|TRPS1|SPRY2|MYL2|COL7A1|IGF2BP1|SP5|ITGA3|W…
GO:0044767	single-organism developmental process	biological_process	5.8292e-13	5.4215e-10	149	427	3341	19295	ENSOARG00000019421,ENSOARG00000014745,ENSOARG00000021199,ENSOARG00000018039,ENSOARG00000010601,ENSOARG00000013490,ENSOARG00000016258,ENSOARG00000003275,ENSOARG00000005412,ENSOARG00000002449,ENSOARG00000006509,ENSOARG00000017257,ENSOARG00000017779,ENSOARG00000017135,ENSOARG00000001691,ENSOARG00000021069,ENSOARG00000000834,ENSOARG00000019683,ENSOARG00000008817,ENSOARG00000013934,ENSOARG00000020163,…	IGFBP5|PAPPA2|SIPA1L1|BMP7|LRRC4C|THEMIS|RCN1|WFIKKN2|ITGA3|SP5|IGF2BP1|COL7A1|MYL2|SPRY2|TMEM176B|BMP4|EDAR|WNT2B|-|FREM1|CASQ2|GLI1|SMOC1|LRP4|SOX4|APOA1|PDLIM3|KRT14|PTCH1|TBX18|NDNF|AKAP4|TNNC1|MME|FGF20|-|COL2A1|FGFR2|TFAP2A|ARMC4|CAV3|BFSP1|DAB1|NOX4|ACVR2A|GATA3|SEMA3E|ID1|MEGF10|SORL1|F2RL1|PLET1|RGMA|PTPRO|XIRP2|FREM2|AFF3|SHH|LYN|SATB2|COL9A1|TGFB3|CDH3|-|LOX|MYL3|CYR61|LAMC3|SLC26A3|CF…
GO:0030154	cell differentiation	biological_process	1.094e-12	9.6395e-10	119	427	2464	19295	ENSOARG00000015327,ENSOARG00000011584,ENSOARG00000017688,ENSOARG00000017856,ENSOARG00000018274,ENSOARG00000009163,ENSOARG00000015182,ENSOARG00000016819,ENSOARG00000002144,ENSOARG00000020651,ENSOARG00000009841,ENSOARG00000013941,ENSOARG00000003103,ENSOARG00000003844,ENSOARG00000020548,ENSOARG00000006441,ENSOARG00000001111,ENSOARG00000004265,ENSOARG00000016395,ENSOARG00000014461,ENSOARG00000008224,…	KRT10|F2RL1|DCX|MEGF10|SORL1|KCNMA1|ASTN1|POU2F3|LDLRAD4|PTPRO|ACVR2A|GATA3|FAT3|NOX4|ETV5|SERPINB12|ID1|ANK3|TFAP2A|COL24A1|DAB1|BFSP1|CAV3|TP63|FBLN1|SFRP4|FGF20|ITGB4|PRDM1|COL2A1|FGFR2|DHCR7|TFAP2B|SRCIN1|SLITRK3|BMPER|TFAP2C|NPNT|MKX|GRHL2|GJA1|CELSR2|SCIN|TUBB3|UPK1B|-|CDH3|TGFB3|ENPP1|APOE|EPHA3|RGS2|NR1D2|CFTR|SOSTDC1|LAMC3|CYR61|SLC26A3|SPOCK1|LYN|SLITRK2|SHH|SATB2|SFRP1|BMP4|TP73|TGM3|M…
GO:0048869	cellular developmental process	biological_process	1.5787e-12	1.3214e-09	126	427	2679	19295	ENSOARG00000016395,ENSOARG00000019404,ENSOARG00000020478,ENSOARG00000007515,ENSOARG00000008800,ENSOARG00000014461,ENSOARG00000008224,ENSOARG00000017522,ENSOARG00000011272,ENSOARG00000009585,ENSOARG00000008899,ENSOARG00000009764,ENSOARG00000012828,ENSOARG00000001371,ENSOARG00000007452,ENSOARG00000019333,ENSOARG00000005375,ENSOARG00000017856,ENSOARG00000018274,ENSOARG00000017688,ENSOARG00000011584,…	TFAP2A|FBLN1|TP63|CAV3|-|COL24A1|DAB1|BFSP1|PRDM1|FGF20|SFRP4|ITGB4|TFAP2B|DHCR7|-|COL2A1|FGFR2|MEGF10|SORL1|DCX|F2RL1|KRT10|PTPRO|ASTN1|LDLRAD4|POU2F3|KCNMA1|FAT3|NOX4|ACVR2A|GATA3|SEMA3E|ANK3|ID1|ETV5|SERPINB12|ENPP1|TGFB3|CDH3|-|UPK1B|SOSTDC1|LAMC3|CYR61|SLC26A3|CFTR|NR1D2|EPHA3|RGS2|APOE|SHH|SLITRK2|SPOCK1|LYN|SATB2|SLITRK3|SRCIN1|GRHL2|MKX|NPNT|BMPER|TFAP2C|TUBB3|SCIN|CELSR2|GJA1|CYTL1|PITX2…
GO:0048513	organ development	biological_process	1.8049e-12	1.4389e-09	113	427	2314	19295	ENSOARG00000003329,ENSOARG00000007475,ENSOARG00000008389,ENSOARG00000018039,ENSOARG00000014745,ENSOARG00000014232,ENSOARG00000019421,ENSOARG00000005412,ENSOARG00000002449,ENSOARG00000006509,ENSOARG00000016258,ENSOARG00000013490,ENSOARG00000007216,ENSOARG00000003437,ENSOARG00000002360,ENSOARG00000018324,ENSOARG00000006427,ENSOARG00000017135,ENSOARG00000001691,ENSOARG00000010810,ENSOARG00000014970,…	SULF1|ADAMTS18|ITGA8|BMP7|PAPPA2|SERPINF1|IGFBP5|ITGA3|SP5|IGF2BP1|RCN1|THEMIS|CYTL1|PITX2|HPSE|WNT16|PLXNA4|SPRY2|TMEM176B|TRPS1|FAM20A|ALAS2|MYL2|TGM3|EDAR|SFRP1|TP73|BMP4|THBS1|EDNRB|WNT2B|KRT1|LRP4|TNC|SIPA1L3|PHEX|GLI1|FREM1|SMOC1|PDLIM3|COL11A1|SOX4|APOA1|LAMA1|SLITRK6|TBX18|KLHL41|LEF1|CYP26B1|ACTC1|PTCH1|COL2A1|FGFR2|TFAP2B|DHCR7|HOXA10|MME|SFRP4|FGF20|ITGB4|PRDM1|TNNC1|CAV3|DAB1|BFSP1|CO…
GO:0009887	organ morphogenesis	biological_process	3.1682e-12	2.4108e-09	55	427	756	19295	ENSOARG00000013941,ENSOARG00000014970,ENSOARG00000003103,ENSOARG00000017779,ENSOARG00000001111,ENSOARG00000020548,ENSOARG00000017135,ENSOARG00000018324,ENSOARG00000002359,ENSOARG00000020058,ENSOARG00000021069,ENSOARG00000003622,ENSOARG00000004431,ENSOARG00000000834,ENSOARG00000014745,ENSOARG00000009764,ENSOARG00000019421,ENSOARG00000011272,ENSOARG00000004312,ENSOARG00000003329,ENSOARG00000019333,…	GATA3|FAM20A|FAT3|MYL2|ID1|ETV5|SPRY2|WNT16|SFRP1|THBS1|BMP4|EDARADD|XIRP2|EDAR|PAPPA2|ITGB4|IGFBP5|PRDM1|TNNC1|SULF1|COL2A1|FGFR2|TFAP2B|BMP7|ITGA8|PITX2|TFAP2A|CAV3|SP5|TP63|SOX4|GRHL2|TENM3|GJA1|COL11A1|MYH6|LEF1|ACTC1|CYP26B1|PTCH1|LAMA1|SLITRK6|TBX18|WNT2B|SHH|COL9A1|SATB2|MYL3|TNC|FREM1|GLI1|TGFB3|LRP4|CYR61|SOSTDC1|
GO:0070887	cellular response to chemical stimulus	biological_process	3.8388e-12	2.7941e-09	75	427	1332	19295	ENSOARG00000019421,ENSOARG00000018039,ENSOARG00000008389,ENSOARG00000003329,ENSOARG00000003275,ENSOARG00000006070,ENSOARG00000002449,ENSOARG00000017490,ENSOARG00000005412,ENSOARG00000020462,ENSOARG00000010394,ENSOARG00000019247,ENSOARG00000012064,ENSOARG00000006427,ENSOARG00000018324,ENSOARG00000020861,ENSOARG00000017135,ENSOARG00000020058,ENSOARG00000021069,ENSOARG00000002590,ENSOARG00000002359,…	IGFBP5|BMP7|ITGA8|SULF1|WFIKKN2|TP53INP1|SP5|THBS4|ITGA3|IL1RAP|LEPR|CPNE6|FIGF|PLXNA4|WNT16|CTSS|SPRY2|THBS1|BMP4|SPP1|SFRP1|MRC1|SOCS2|CCBE1|FBXO32|AQP4|EDNRB|CXCR4|CASQ2|CACNA1E|KCNH2|APOA1|SOX4|NRXN1|CSF2RA|CYP26B1|LEF1|AKAP6|PRDM1|FGF20|MME|COL2A1|FGFR2|TFAP2A|ESRRG|CAV3|NOX4|IL1R1|IFIT1|ACVR2A|GATA3|ANK3|LYST|ETV5|F2RL1|KRT10|LDLRAD4|PTPRO|SHH|LYN|SATB2|PTGIS|SPON2|TGFB3|PLA2G4F|ALOX15|ENPP…
GO:0044699	single-organism process	biological_process	4.3116e-12	3.0075e-09	311	427	10248	19295	ENSOARG00000006441,ENSOARG00000016724,ENSOARG00000020548,ENSOARG00000004265,ENSOARG00000006551,ENSOARG00000009163,ENSOARG00000003622,ENSOARG00000019636,ENSOARG00000011082,ENSOARG00000018911,ENSOARG00000012061,ENSOARG00000001371,ENSOARG00000009675,ENSOARG00000011750,ENSOARG00000011272,ENSOARG00000018585,ENSOARG00000015541,ENSOARG00000018072,ENSOARG00000019404,ENSOARG00000005769,ENSOARG00000019963,…	SERPINB12|HMGCR|ETV5|ANK3|DSG1|KCNMA1|EDARADD|LBH|GABBR2|PER1|PTCHD4|DHCR7|HOXA10|MYL4|PRDM1|NOX5|-|PKP1|FBLN1|AK8|GJA1|BMPER|NPNT|ADGRG6|NOV|AGTR1|IQGAP2|SRCIN1|SLITRK3|MFAP4|SPON2|PTGIS|EPHA3|RGS2|MEOX1|SOSTDC1|TES|CTSS|WNT16|SCN5A|-|CPNE6|ITM2C|LEPR|ALAS2|MVD|-|RAPGEFL1|MRC1|EEPD1|GPNMB|MYOM1|ITGA8|LRRN1|RASGEF1B|-|THBS4|CRISPLD1|GRM7|CAMK1|ALCAM|CSF2RA|NRXN1|KLHL41|CTNNAL1|ACTC1|EDNRB|FBXO32|…
GO:0050793	regulation of developmental process	biological_process	1.2721e-11	8.5187e-09	83	427	1523	19295	ENSOARG00000005780,ENSOARG00000019683,ENSOARG00000003121,ENSOARG00000005777,ENSOARG00000000158,ENSOARG00000008133,ENSOARG00000006674,ENSOARG00000021190,ENSOARG00000013534,ENSOARG00000004702,ENSOARG00000009518,ENSOARG00000002586,ENSOARG00000004226,ENSOARG00000008064,ENSOARG00000011582,ENSOARG00000008578,ENSOARG00000000327,ENSOARG00000017171,ENSOARG00000013317,ENSOARG00000015342,ENSOARG00000003388,…	EMP2|WNT2B|WIF1|CCBE1|EDNRB|HTR2A|GLI1|SMOC1|MYOC|LRP4|SOX4|APOA1|NRXN1|LEF1|CYP26B1|PTCH1|LAMA1|SLITRK6|TBX18|NDNF|KLHL41|LRRN1|IGFBP5|SERPINF1|SULF1|BMP7|SIPA1L1|LRRC4C|CAMK1|THBS4|IGF2BP1|ITM2C|HPSE|PLXNA4|SPRY2|TMEM176B|TRPS1|SFRP1|TP73|THBS1|BMP4|LYN|SPOCK1|SHH|SLITRK2|PTGIS|ENPP1|CDH3|TGFB3|EPHA3|APOE|CYR61|SOSTDC1|NR1D2|TFAP2C|NPNT|GRHL2|MKX|SCIN|GJA1|FLRT3|SRCIN1|SLITRK3|NUAK1|FGF20|SFRP4…
GO:0048729	tissue morphogenesis	biological_process	1.5549e-11	1.0012e-08	41	427	492	19295	ENSOARG00000009812,ENSOARG00000004431,ENSOARG00000010215,ENSOARG00000002359,ENSOARG00000016674,ENSOARG00000021069,ENSOARG00000020548,ENSOARG00000015397,ENSOARG00000017135,ENSOARG00000013941,ENSOARG00000017779,ENSOARG00000007515,ENSOARG00000005412,ENSOARG00000020478,ENSOARG00000003437,ENSOARG00000005375,ENSOARG00000003329,ENSOARG00000018039,ENSOARG00000008389,ENSOARG00000009764,ENSOARG00000019421,…	FREM2|XIRP2|RGMA|SFRP1|PLET1|BMP4|ETV5|SEMA3E|SPRY2|GATA3|MYL2|CAV3|ITGA3|TP63|PITX2|FGFR2|SULF1|BMP7|ITGA8|ITGB4|IGFBP5|TNNC1|TBX18|LAMA1|ACTC1|LEF1|MYH6|CA2|PTCH1|GJA1|COL11A1|NPNT|TFAP2C|GRHL2|SOX4|SOSTDC1|CYR61|MYL3|TNC|WNT2B|SHH|
GO:2000026	regulation of multicellular organismal development	biological_process	7.5433e-11	4.5101e-08	69	427	1187	19295	ENSOARG00000006674,ENSOARG00000004702,ENSOARG00000005777,ENSOARG00000019683,ENSOARG00000005780,ENSOARG00000000158,ENSOARG00000008578,ENSOARG00000011582,ENSOARG00000008064,ENSOARG00000003388,ENSOARG00000013317,ENSOARG00000017171,ENSOARG00000015342,ENSOARG00000000327,ENSOARG00000002586,ENSOARG00000004226,ENSOARG00000006159,ENSOARG00000017490,ENSOARG00000014232,ENSOARG00000014093,ENSOARG00000021199,…	GLI1|LRP4|CCBE1|WNT2B|EMP2|EDNRB|PTCH1|CYP26B1|LEF1|KLHL41|TBX18|SLITRK6|NDNF|LAMA1|APOA1|NRXN1|CAMK1|THBS4|SERPINF1|LRRN1|SIPA1L1|BMP7|LRRC4C|SULF1|THBS1|BMP4|TP73|SFRP1|ITM2C|TRPS1|TMEM176B|PLXNA4|HPSE|CDH3|TGFB3|NR1D2|CYR61|APOE|EPHA3|SLITRK2|SHH|LYN|SPOCK1|PTGIS|SLITRK3|SRCIN1|MKX|GRHL2|TFAP2C|FLRT3|GJA1|SCIN|TFAP2A|TP63|DAB1|CAV3|PRDM1|SFRP4|FGF20|FGFR2|SORL1|MEGF10|LDLRAD4|FAT3|GATA3|ACVR2A…
GO:0060429	epithelium development	biological_process	9.2372e-11	5.3324e-08	54	427	812	19295	ENSOARG00000018105,ENSOARG00000006037,ENSOARG00000009750,ENSOARG00000018325,ENSOARG00000009518,ENSOARG00000019963,ENSOARG00000017105,ENSOARG00000011582,ENSOARG00000008064,ENSOARG00000008578,ENSOARG00000012954,ENSOARG00000013317,ENSOARG00000016836,ENSOARG00000017171,ENSOARG00000000327,ENSOARG00000006942,ENSOARG00000019683,ENSOARG00000000158,ENSOARG00000019673,ENSOARG00000005941,ENSOARG00000003438,…	TFAP2C|BMPER|NPNT|GRHL2|SOX4|GJA1|KRT14|CYP26B1|LEF1|PTCH1|CA2|TBX18|KRT4|SLITRK6|LAMA1|SHH|WNT2B|EDNRB|UPK1B|TNC|CDH3|GLI1|CFTR|CYR61|SOSTDC1|SLC26A3|GATA3|ETV5|ID1|SEMA3E|WNT16|SPRY2|RGMA|KRT10|PLET1|SFRP1|BMP4|F2RL1|KCNMA1|FREM2|TGM3|POU2F3|PTPRO|SFRP4|PRDM1|FGFR2|TYRP1|SULF1|BMP7|TFAP2B|PITX2|BFSP1|CAV3|TP63|
GO:0001503	ossification	biological_process	1.7487e-10	9.7582e-08	28	427	282	19295	ENSOARG00000019963,ENSOARG00000001111,ENSOARG00000009750,ENSOARG00000009841,ENSOARG00000002590,ENSOARG00000002359,ENSOARG00000008064,ENSOARG00000021069,ENSOARG00000008578,ENSOARG00000019333,ENSOARG00000005375,ENSOARG00000015783,ENSOARG00000018039,ENSOARG00000019421,ENSOARG00000009728,ENSOARG00000006942,ENSOARG00000004702,ENSOARG00000020478,ENSOARG00000014336,ENSOARG00000016361,ENSOARG00000005941,…	GJA1|ID1|NPNT|ACVR2A|SPP1|SFRP1|LEF1|BMP4|PTCH1|COL2A1|FGFR2|SATB2|BMP7|IGFBP5|PTN|SHH|LRP4|TP63|CYR61|PHEX|TNC|MYOC|TGFB3|SMOC1|ALOX15|TFAP2A|GLI1|ENPP1|
GO:0043588	skin development	biological_process	4.1049e-10	2.2168e-07	27	427	255	19295	ENSOARG00000008578,ENSOARG00000021069,ENSOARG00000015327,ENSOARG00000011582,ENSOARG00000016819,ENSOARG00000000834,ENSOARG00000007100,ENSOARG00000003622,ENSOARG00000009163,ENSOARG00000017171,ENSOARG00000018325,ENSOARG00000018105,ENSOARG00000018324,ENSOARG00000002360,ENSOARG00000006674,ENSOARG00000003438,ENSOARG00000008418,ENSOARG00000020478,ENSOARG00000005412,ENSOARG00000016900,ENSOARG00000004702,…	PTCH1|BMP4|KRT10|CYP26B1|POU2F3|EDAR|TGM3|EDARADD|KCNMA1|SLITRK6|GRHL2|TFAP2C|WNT16|HPSE|GLI1|CDH3|SOSTDC1|TP63|ITGA3|KRT1|LRP4|SHH|IGFBP5|SFRP4|ITGB4|TFAP2B|FGFR2|
GO:0045595	regulation of cell differentiation	biological_process	4.8734e-10	2.5495e-07	62	427	1072	19295	ENSOARG00000002050,ENSOARG00000021190,ENSOARG00000013534,ENSOARG00000006674,ENSOARG00000014188,ENSOARG00000004526,ENSOARG00000008418,ENSOARG00000014336,ENSOARG00000004702,ENSOARG00000009438,ENSOARG00000017153,ENSOARG00000003121,ENSOARG00000006942,ENSOARG00000014778,ENSOARG00000015313,ENSOARG00000005780,ENSOARG00000008133,ENSOARG00000000158,ENSOARG00000008578,ENSOARG00000009443,ENSOARG00000011582,…	TGFB3|SMOC1|MYOC|GLI1|ENPP1|NR1D2|SOSTDC1|CYR61|LRP4|APOE|EPHA3|WIF1|SHH|LYN|SPOCK1|EMP2|HTR2A|EDNRB|PTCH1|SRCIN1|CYP26B1|LEF1|KLHL41|NDNF|MKX|APOA1|GRHL2|SOX4|TFAP2C|NPNT|GJA1|SCIN|CAMK1|TFAP2A|TP63|FBLN1|IGF2BP1|DAB1|CAV3|PRDM1|IGFBP5|SFRP4|SERPINF1|SIPA1L1|BMP7|LRRC4C|TFAP2B|FGFR2|BMP4|MEGF10|SORL1|SFRP1|LDLRAD4|FAT3|ITM2C|ACVR2A|GATA3|TRPS1|TMEM176B|SPRY2|PLXNA4|ID1|
GO:0016337	cell-cell adhesion	biological_process	5.0369e-10	2.5552e-07	33	427	344	19295	ENSOARG00000008064,ENSOARG00000013317,ENSOARG00000006399,ENSOARG00000002586,ENSOARG00000005822,ENSOARG00000009750,ENSOARG00000018591,ENSOARG00000019135,ENSOARG00000003438,ENSOARG00000005829,ENSOARG00000006831,ENSOARG00000014336,ENSOARG00000018242,ENSOARG00000014778,ENSOARG00000006732,ENSOARG00000006798,ENSOARG00000006454,ENSOARG00000017856,ENSOARG00000014253,ENSOARG00000012806,ENSOARG00000015182,…	LEF1|TBX18|DSG2|APOA1|-|NPNT|COL11A1|CELSR2|CDH3|-|DSC3|CYR61|-|LYN|DSC1|DSC2|DPP4|MEGF10|SLC7A11|CDH12|ASTN1|FAT3|-|DSG1|-|DAB1|THBS4|PKP1|CDH7|BMP7|PCDH10|COL2A1|ADAMTS18|
GO:0050896	response to stimulus	biological_process	6.9698e-10	3.2411e-07	206	427	6220	19295	ENSOARG00000018039,ENSOARG00000005539,ENSOARG00000021199,ENSOARG00000003963,ENSOARG00000020648,ENSOARG00000014185,ENSOARG00000019421,ENSOARG00000006070,ENSOARG00000007080,ENSOARG00000020386,ENSOARG00000003275,ENSOARG00000005412,ENSOARG00000006509,ENSOARG00000002449,ENSOARG00000013490,ENSOARG00000000675,ENSOARG00000002951,ENSOARG00000014309,ENSOARG00000005022,ENSOARG00000017135,ENSOARG00000010810,…	BMP7|MEST|SIPA1L1|DUSP1|KLHL24|BNC1|IGFBP5|TP53INP1|CNTNAP4|APOD|WFIKKN2|ITGA3|IGF2BP1|SP5|THEMIS|ARFGEF3|-|SUSD4|SMOC2|SPRY2|TRPS1|NPTX2|IL1RAP|FIGF|EDAR|SOCS2|DPP4|BMP4|SPP1|-|WNT2B|SNCG|ARAP2|DSC2|KCNH2|LRP4|KRT1|HTR1F|GLI1|CASQ2|LSAMP|CXCR4|SMOC1|TNNT1|ASB9|SOX4|ROR1|APOA1|TFPI|AKAP4|UNC13C|PTCH1|COL2A1|FGFR2|TNNC1|MME|SFRP4|FGF20|CAV3|ESRRG|DAB1|-|GRIA1|TFAP2A|SEMA3E|LYST|SPOCK2|ID1|IFIT1|IL…
GO:0071310	cellular response to organic substance	biological_process	9.2095e-10	4.1669e-07	59	427	1036	19295	ENSOARG00000004226,ENSOARG00000007541,ENSOARG00000021060,ENSOARG00000002586,ENSOARG00000009518,ENSOARG00000009750,ENSOARG00000003293,ENSOARG00000011582,ENSOARG00000008064,ENSOARG00000006982,ENSOARG00000015783,ENSOARG00000009978,ENSOARG00000012715,ENSOARG00000016175,ENSOARG00000005777,ENSOARG00000014778,ENSOARG00000018133,ENSOARG00000004526,ENSOARG00000006903,ENSOARG00000017153,ENSOARG00000010462,…	NRXN1|CSF2RA|RORC|APOA1|SOX4|NPNT|PDGFD|CYP26B1|LEF1|AQP4|SATB2|FBXO32|PTGIS|SPON2|CCBE1|LYN|CFTR|NR1D2|SLC26A3|EPHA3|CXCR4|TGFB3|PLA2G4F|ENPP1|ALOX15|CASQ2|CACNA1E|CTSS|SPRY2|NOX4|IL1R1|LEPR|IFIT1|IL1RAP|ACVR2A|GATA3|MRC1|LDLRAD4|SOCS2|BMP4|THBS1|F2RL1|SFRP1|ITGA8|BMP7|FGFR2|COL2A1|SULF1|AKAP6|PRDM1|IGFBP5|FGF20|MME|WFIKKN2|TP53INP1|SP5|CAV3|ITGA3|ESRRG|
GO:0050878	regulation of body fluid levels	biological_process	2.3627e-09	1.0334e-06	24	427	226	19295	ENSOARG00000002360,ENSOARG00000019135,ENSOARG00000003571,ENSOARG00000016534,ENSOARG00000009163,ENSOARG00000020651,ENSOARG00000011582,ENSOARG00000019636,ENSOARG00000014253,ENSOARG00000015833,ENSOARG00000011584,ENSOARG00000020058,ENSOARG00000007475,ENSOARG00000018445,ENSOARG00000012147,ENSOARG00000012828,ENSOARG00000006982,ENSOARG00000005780,ENSOARG00000014778,ENSOARG00000006942,ENSOARG00000016900,…	HPSE|CELSR2|LYST|TFPI|KCNMA1|PTPRO|CYP26B1|LBH|SLC7A11|TP73|F2RL1|THBS1|ADAMTS18|F13A1|NPR3|TFAP2B|AQP4|EMP2|LYN|SHH|KRT1|APOE|FBLN1|TP63|
GO:0008283	cell proliferation	biological_process	2.4074e-09	1.0334e-06	64	427	1227	19295	ENSOARG00000006942,ENSOARG00000014778,ENSOARG00000014336,ENSOARG00000009438,ENSOARG00000003438,ENSOARG00000002050,ENSOARG00000001497,ENSOARG00000007578,ENSOARG00000018325,ENSOARG00000006037,ENSOARG00000018105,ENSOARG00000001371,ENSOARG00000012828,ENSOARG00000005375,ENSOARG00000018585,ENSOARG00000011272,ENSOARG00000008899,ENSOARG00000009585,ENSOARG00000020478,ENSOARG00000019404,ENSOARG00000016395,…	SHH|LYN|CYR61|APOE|CDH3|TGFB3|TES|SCIN|GRHL2|BMPER|TFAP2C|DHCR7|TFAP2B|FGFR2|NOX5|PRDM1|SFRP4|FGF20|TP63|FBLN1|TFAP2A|NOX4|GATA3|ACVR2A|F2RL1|MEGF10|NPR3|WNT2B|EMP2|GLI1|P3H2|TNC|APOA1|SOX4|TRAF5|KLHL41|TSC22D1|EGLN3|KRT4|TBX18|PTCH1|NES|LEF1|BMP7|SULF1|SERPINF1|IGFBP5|BNC1|APOD|TP53INP1|IGF2BP1|THBS4|PITX2|SPRY2|FERMT1|WNT16|HPSE|FIGF|MVD|THBS1|BMP4|DPP4|TP73|SFRP1|
GO:0022612	gland morphogenesis	biological_process	2.8485e-09	1.1922e-06	17	427	108	19295	ENSOARG00000020548,ENSOARG00000018105,ENSOARG00000000327,ENSOARG00000000834,ENSOARG00000002359,ENSOARG00000008578,ENSOARG00000021069,ENSOARG00000003329,ENSOARG00000005375,ENSOARG00000018039,ENSOARG00000019421,ENSOARG00000006942,ENSOARG00000007515,ENSOARG00000008418,ENSOARG00000020478,ENSOARG00000005941,ENSOARG00000002050	ETV5|TFAP2C|LAMA1|EDAR|SFRP1|PTCH1|BMP4|SULF1|FGFR2|BMP7|IGFBP5|SHH|CAV3|SOSTDC1|TP63|TNC|TGFB3|
GO:0048732	gland development	biological_process	4.2216e-09	1.6827e-06	24	427	241	19295	ENSOARG00000000834,ENSOARG00000003622,ENSOARG00000000327,ENSOARG00000021069,ENSOARG00000008578,ENSOARG00000002359,ENSOARG00000008064,ENSOARG00000020548,ENSOARG00000002586,ENSOARG00000018105,ENSOARG00000013941,ENSOARG00000020478,ENSOARG00000008418,ENSOARG00000007515,ENSOARG00000002050,ENSOARG00000003437,ENSOARG00000006674,ENSOARG00000005941,ENSOARG00000018039,ENSOARG00000005375,ENSOARG00000003329,…	EDAR|EDARADD|LAMA1|BMP4|PTCH1|SFRP1|LEF1|ETV5|APOA1|TFAP2C|GATA3|TP63|SOSTDC1|CAV3|TGFB3|PITX2|GLI1|TNC|BMP7|FGFR2|SULF1|SHH|SERPINF1|IGFBP5|
GO:0042476	odontogenesis	biological_process	5.2555e-09	2.0129e-06	14	427	85	19295	ENSOARG00000005375,ENSOARG00000018039,ENSOARG00000009764,ENSOARG00000014970,ENSOARG00000006942,ENSOARG00000004702,ENSOARG00000003622,ENSOARG00000020478,ENSOARG00000000834,ENSOARG00000008418,ENSOARG00000008064,ENSOARG00000021069,ENSOARG00000016395,ENSOARG00000003437	FGFR2|BMP7|ITGB4|FAM20A|SHH|LRP4|EDARADD|TP63|EDAR|SOSTDC1|LEF1|BMP4|TFAP2A|PITX2|
GO:0010033	response to organic substance	biological_process	5.3434e-09	2.0129e-06	65	427	1280	19295	ENSOARG00000020462,ENSOARG00000010394,ENSOARG00000020861,ENSOARG00000017135,ENSOARG00000021069,ENSOARG00000020058,ENSOARG00000002359,ENSOARG00000002590,ENSOARG00000012176,ENSOARG00000015864,ENSOARG00000019421,ENSOARG00000018039,ENSOARG00000008389,ENSOARG00000005539,ENSOARG00000003329,ENSOARG00000006070,ENSOARG00000003275,ENSOARG00000005412,ENSOARG00000002449,ENSOARG00000009518,ENSOARG00000002586,…	IL1RAP|LEPR|CTSS|SPRY2|BMP4|THBS1|SFRP1|SPP1|MRC1|SOCS2|IGFBP5|BMP7|ITGA8|MEST|SULF1|TP53INP1|WFIKKN2|ITGA3|SP5|SOX4|APOA1|CSF2RA|NRXN1|LEF1|CYP26B1|CCBE1|FBXO32|AQP4|CASQ2|CXCR4|CACNA1E|IFIT1|IL1R1|NOX4|GATA3|ACVR2A|F2RL1|PER1|LDLRAD4|KCNMA1|AFF3|PRDM1|AKAP6|MME|FGF20|FGFR2|COL2A1|CAV3|ESRRG|NPNT|RORC|PDGFD|TRPC3|LYN|SPON2|PTGIS|SATB2|ALOX15|ENPP1|PLA2G4F|TGFB3|SLC26A3|CFTR|NR1D2|EPHA3|
GO:0060572	morphogenesis of an epithelial bud	biological_process	5.4107e-09	2.0129e-06	8	427	17	19295	ENSOARG00000003329,ENSOARG00000005375,ENSOARG00000018039,ENSOARG00000006942,ENSOARG00000019683,ENSOARG00000008418,ENSOARG00000020478,ENSOARG00000021069	SULF1|FGFR2|BMP7|SHH|WNT2B|SOSTDC1|TP63|BMP4|
GO:0048583	regulation of response to stimulus	biological_process	5.5535e-09	2.0211e-06	101	427	2324	19295	ENSOARG00000016724,ENSOARG00000001111,ENSOARG00000013941,ENSOARG00000009841,ENSOARG00000003844,ENSOARG00000013144,ENSOARG00000015177,ENSOARG00000002144,ENSOARG00000020651,ENSOARG00000019636,ENSOARG00000018911,ENSOARG00000010215,ENSOARG00000011584,ENSOARG00000018274,ENSOARG00000019333,ENSOARG00000005375,ENSOARG00000012828,ENSOARG00000008899,ENSOARG00000004312,ENSOARG00000011272,ENSOARG00000008224,…	HMGCR|ID1|GATA3|ACVR2A|NOX4|IL1R1|IFIT1|LDLRAD4|PTPRO|LBH|PER1|RGMA|F2RL1|SORL1|COL2A1|FGFR2|TFAP2B|SFRP4|TNNC1|PRDM1|DAB1|-|CAV3|TP63|FBLN1|-|GJA1|NPNT|BMPER|NUAK1|MYH6|CDK14|SPON2|PTGIS|LYN|SHH|S100A4|APOE|RGS2|CFTR|NR1D2|RGS22|SOSTDC1|CYR61|TGFB3|CDH3|ENPP1|ALOX15|HPSE|TRPS1|PLXNA4|CTSS|WNT16|SPRY2|FIGF|ITM2C|SOCS2|EDAR|SFRP1|BMP4|THBS1|TP73|ADAMTS18|SULF1|KLHL24|SIPA1L1|ITGA8|BMP7|DUSP1|MYOM1…
GO:0043407	negative regulation of MAP kinase activity	biological_process	9.459e-09	3.2317e-06	11	427	54	19295	ENSOARG00000009653,ENSOARG00000007515,ENSOARG00000009438,ENSOARG00000002359,ENSOARG00000018274,ENSOARG00000021069,ENSOARG00000016724,ENSOARG00000017135,ENSOARG00000018039,ENSOARG00000003963,ENSOARG00000014778	RGS2|CAV3|APOE|SFRP1|SORL1|BMP4|HMGCR|SPRY2|BMP7|DUSP1|LYN|
GO:0008544	epidermis development	biological_process	1.0812e-08	3.6202e-06	23	427	214	19295	ENSOARG00000019421,ENSOARG00000008899,ENSOARG00000006942,ENSOARG00000005375,ENSOARG00000006674,ENSOARG00000003438,ENSOARG00000004702,ENSOARG00000008418,ENSOARG00000020478,ENSOARG00000018105,ENSOARG00000018325,ENSOARG00000002360,ENSOARG00000018324,ENSOARG00000015327,ENSOARG00000011582,ENSOARG00000008578,ENSOARG00000021069,ENSOARG00000003622,ENSOARG00000017171,ENSOARG00000009163,ENSOARG00000007100,…	IGFBP5|SFRP4|SHH|FGFR2|GLI1|CDH3|LRP4|SOSTDC1|TP63|TFAP2C|GRHL2|HPSE|WNT16|KRT10|CYP26B1|PTCH1|BMP4|EDARADD|SLITRK6|KCNMA1|TGM3|EDAR|POU2F3|
GO:0003007	heart morphogenesis	biological_process	1.4547e-08	4.775e-06	21	427	187	19295	ENSOARG00000006942,ENSOARG00000004312,ENSOARG00000005375,ENSOARG00000019333,ENSOARG00000006996,ENSOARG00000003437,ENSOARG00000007515,ENSOARG00000014336,ENSOARG00000013941,ENSOARG00000009518,ENSOARG00000017779,ENSOARG00000018325,ENSOARG00000019963,ENSOARG00000018324,ENSOARG00000018591,ENSOARG00000019316,ENSOARG00000019993,ENSOARG00000008578,ENSOARG00000021069,ENSOARG00000020058,ENSOARG00000004431	SHH|TNNC1|FGFR2|COL2A1|MYL3|PITX2|CAV3|CYR61|GATA3|SOX4|MYL2|GRHL2|GJA1|WNT16|COL11A1|MYH6|ACTC1|PTCH1|BMP4|THBS1|XIRP2|
GO:0072358	cardiovascular system development	biological_process	2.1181e-08	6.4328e-06	45	427	690	19295	ENSOARG00000017779,ENSOARG00000003844,ENSOARG00000013941,ENSOARG00000015397,ENSOARG00000018324,ENSOARG00000002360,ENSOARG00000001111,ENSOARG00000015833,ENSOARG00000021069,ENSOARG00000020058,ENSOARG00000004431,ENSOARG00000011272,ENSOARG00000004312,ENSOARG00000014232,ENSOARG00000009585,ENSOARG00000012828,ENSOARG00000001371,ENSOARG00000018039,ENSOARG00000003329,ENSOARG00000005375,ENSOARG00000019333,…	MYL2|NOX4|GATA3|SEMA3E|WNT16|HPSE|ID1|TP73|BMP4|THBS1|XIRP2|PRDM1|TNNC1|SERPINF1|FGF20|TFAP2B|DHCR7|BMP7|SULF1|FGFR2|COL2A1|PITX2|CAV3|THBS4|SOX4|GRHL2|BMPER|PDLIM3|COL11A1|GJA1|PTCH1|LEF1|MYH6|ACTC1|LAMA1|DSG2|TBX18|SHH|CCBE1|EMP2|PTGIS|MYL3|LOX|CYR61|APOE|
GO:0072359	circulatory system development	biological_process	2.1181e-08	6.4328e-06	45	427	690	19295	ENSOARG00000005375,ENSOARG00000019333,ENSOARG00000003329,ENSOARG00000001371,ENSOARG00000018039,ENSOARG00000012828,ENSOARG00000009585,ENSOARG00000014232,ENSOARG00000004312,ENSOARG00000011272,ENSOARG00000007515,ENSOARG00000017490,ENSOARG00000003437,ENSOARG00000002360,ENSOARG00000001111,ENSOARG00000018324,ENSOARG00000015397,ENSOARG00000013941,ENSOARG00000017779,ENSOARG00000003844,ENSOARG00000004431,…	FGFR2|COL2A1|SULF1|DHCR7|BMP7|TFAP2B|FGF20|SERPINF1|TNNC1|PRDM1|CAV3|THBS4|PITX2|HPSE|ID1|WNT16|SEMA3E|GATA3|MYL2|NOX4|XIRP2|THBS1|BMP4|TP73|PTGIS|EMP2|CCBE1|SHH|APOE|CYR61|LOX|MYL3|GJA1|COL11A1|PDLIM3|BMPER|GRHL2|SOX4|TBX18|LAMA1|DSG2|ACTC1|LEF1|MYH6|PTCH1|
GO:0065008	regulation of biological quality	biological_process	2.1377e-08	6.4328e-06	98	427	2252	19295	ENSOARG00000002359,ENSOARG00000015285,ENSOARG00000014253,ENSOARG00000015833,ENSOARG00000020058,ENSOARG00000021069,ENSOARG00000002360,ENSOARG00000006427,ENSOARG00000014970,ENSOARG00000000545,ENSOARG00000005674,ENSOARG00000006509,ENSOARG00000006181,ENSOARG00000007216,ENSOARG00000006159,ENSOARG00000007475,ENSOARG00000014093,ENSOARG00000019421,ENSOARG00000017171,ENSOARG00000008064,ENSOARG00000011582,…	SFRP1|TMTC2|SLC7A11|TP73|THBS1|BMP4|HPSE|PLXNA4|FAM20A|PRR16|ALAS2|IGF2BP1|DPP6|CYTL1|CAMK1|ADAMTS18|LRRN1|IGFBP5|SLITRK6|LEF1|CYP26B1|PTCH1|NRXN1|TFPI|SOX4|APOA1|RYR3|KCNH2|KRT1|CACNA1E|CASQ2|MYOC|EDNRB|NPR3|AQP4|HTR2A|DSC2|ECE2|EMP2|SNCG|LDLR|KCNMA1|PTPRO|POU2F3|LBH|SORL1|F2RL1|ID1|ETV5|SEMA3E|ANK3|LYST|ACVR2A|GATA3|DSG1|IFIT1|NOX4|CAV3|FBLN1|TP63|GRIA1|COL2A1|TFAP2B|SFRP4|MYL4|TNNC1|AKAP6|DSG2…
GO:0007167	enzyme linked receptor protein signaling pathway	biological_process	2.1518e-08	6.4328e-06	40	427	561	19295	ENSOARG00000014336,ENSOARG00000008418,ENSOARG00000017153,ENSOARG00000004702,ENSOARG00000014188,ENSOARG00000002050,ENSOARG00000013534,ENSOARG00000003438,ENSOARG00000005777,ENSOARG00000014778,ENSOARG00000010039,ENSOARG00000003293,ENSOARG00000008064,ENSOARG00000009860,ENSOARG00000009750,ENSOARG00000006037,ENSOARG00000020386,ENSOARG00000003275,ENSOARG00000005412,ENSOARG00000007515,ENSOARG00000012828,…	CYR61|SOSTDC1|EPHA3|LRP4|ENPP1|TGFB3|MYOC|CDH3|CCBE1|LYN|AKAP4|PDGFD|LEF1|ROR1|NPNT|BMPER|APOD|WFIKKN2|ITGA3|CAV3|TFAP2B|ITGA8|SIPA1L1|BMP7|SULF1|FGFR2|FGF20|IGFBP5|LDLRAD4|SOCS2|THBS1|BMP4|SFRP1|RGMA|SPRY2|TRPS1|ID1|FIGF|ACVR2A|GATA3|
GO:0030155	regulation of cell adhesion	biological_process	2.8822e-08	8.4651e-06	28	427	286	19295	ENSOARG00000008224,ENSOARG00000017153,ENSOARG00000020386,ENSOARG00000019404,ENSOARG00000014336,ENSOARG00000005022,ENSOARG00000013534,ENSOARG00000008480,ENSOARG00000007475,ENSOARG00000018039,ENSOARG00000014778,ENSOARG00000015313,ENSOARG00000005780,ENSOARG00000013317,ENSOARG00000015342,ENSOARG00000000327,ENSOARG00000017296,ENSOARG00000009443,ENSOARG00000008064,ENSOARG00000016674,ENSOARG00000002590,…	DAB1|EPHA3|APOD|FBLN1|CYR61|SMOC2|MYOC|ALOX15|ADAMTS18|BMP7|LYN|SPOCK1|EMP2|TBX18|NDNF|LAMA1|NUAK1|SRCIN1|LEF1|PLET1|SPP1|THBS1|DPP4|SPOCK2|SEMA3E|NPNT|EGFLAM|APOA1|
GO:0031589	cell-substrate adhesion	biological_process	3.1726e-08	9.1574e-06	25	427	222	19295	ENSOARG00000017153,ENSOARG00000019404,ENSOARG00000014336,ENSOARG00000020386,ENSOARG00000005022,ENSOARG00000013934,ENSOARG00000008480,ENSOARG00000013534,ENSOARG00000008389,ENSOARG00000005780,ENSOARG00000009764,ENSOARG00000015313,ENSOARG00000014039,ENSOARG00000015342,ENSOARG00000002590,ENSOARG00000016674,ENSOARG00000009443,ENSOARG00000016106,ENSOARG00000020058,ENSOARG00000002360,ENSOARG00000007029,…	EPHA3|FBLN1|CYR61|APOD|SMOC2|FREM1|ALOX15|MYOC|ITGA8|EMP2|ITGB4|SPOCK1|COL5A3|NDNF|SPP1|PLET1|SRCIN1|OTOA|THBS1|HPSE|SPOCK2|SEMA3E|NPNT|EGFLAM|APOA1|
GO:0065007	biological regulation	biological_process	3.3772e-08	9.5827e-06	258	427	8702	19295	ENSOARG00000000834,ENSOARG00000007719,ENSOARG00000015285,ENSOARG00000021069,ENSOARG00000017257,ENSOARG00000006509,ENSOARG00000005412,ENSOARG00000006181,ENSOARG00000000675,ENSOARG00000020648,ENSOARG00000005539,ENSOARG00000019073,ENSOARG00000010601,ENSOARG00000003963,ENSOARG00000006569,ENSOARG00000013317,ENSOARG00000015342,ENSOARG00000016836,ENSOARG00000011966,ENSOARG00000009518,ENSOARG00000001305,…	EDAR|-|TMTC2|BMP4|COL7A1|IGF2BP1|ITGA3|DPP6|ARFGEF3|KLHL24|MEST|PRKG2|LRRC4C|DUSP1|SENP6|TBX18|NDNF|KRT4|ASB9|SOX4|HTR1F|LRP4|KCNH2|RYR3|CXCR4|GLI1|NPR3|DSC2|ARAP2|SNCG|WNT2B|LDLR|POU2F3|PTPRO|F2RL1|MEGF10|ID1|SPOCK2|DAB1|ESRRG|GIMAP8|FGFR2|COL2A1|FGF20|TNNC1|DSG2|NUAK1|FLRT3|CADPS2|APOE|NR1D2|CFTR|SLC26A3|CYR61|MYL3|-|SATB2|LYN|MVD|MRC1|RAPGEFL1|CTSS|WNT16|SCN5A|ALAS2|ITM2C|LEPR|THBS4|CAMK1|GRM7…
GO:0007178	transmembrane receptor protein serine/threonine kinase signaling pathway	biological_process	3.4953e-08	9.7524e-06	23	427	235	19295	ENSOARG00000018039,ENSOARG00000008389,ENSOARG00000012828,ENSOARG00000003329,ENSOARG00000002050,ENSOARG00000003275,ENSOARG00000014336,ENSOARG00000008418,ENSOARG00000004702,ENSOARG00000005412,ENSOARG00000007515,ENSOARG00000009841,ENSOARG00000006037,ENSOARG00000009750,ENSOARG00000010810,ENSOARG00000001111,ENSOARG00000021069,ENSOARG00000020058,ENSOARG00000010215,ENSOARG00000008064,ENSOARG00000002359,…	BMP7|ITGA8|TFAP2B|SULF1|TGFB3|WFIKKN2|CYR61|SOSTDC1|LRP4|ITGA3|CAV3|ACVR2A|BMPER|NPNT|TRPS1|ID1|BMP4|THBS1|RGMA|LEF1|SFRP1|LDLRAD4|AKAP4|
GO:0030278	regulation of ossification	biological_process	4.1499e-08	1.1389e-05	17	427	143	19295	ENSOARG00000008578,ENSOARG00000021069,ENSOARG00000002359,ENSOARG00000001111,ENSOARG00000019963,ENSOARG00000009750,ENSOARG00000009841,ENSOARG00000014336,ENSOARG00000020478,ENSOARG00000004702,ENSOARG00000014188,ENSOARG00000016395,ENSOARG00000006674,ENSOARG00000021190,ENSOARG00000002050,ENSOARG00000018039,ENSOARG00000019421	PTCH1|BMP4|SFRP1|ID1|GJA1|NPNT|ACVR2A|CYR61|TP63|LRP4|ENPP1|TFAP2A|GLI1|SMOC1|TGFB3|BMP7|IGFBP5|
GO:0001655	urogenital system development	biological_process	4.407e-08	1.19e-05	25	427	254	19295	ENSOARG00000005941,ENSOARG00000016395,ENSOARG00000004702,ENSOARG00000005412,ENSOARG00000020478,ENSOARG00000009764,ENSOARG00000014232,ENSOARG00000003370,ENSOARG00000006942,ENSOARG00000019683,ENSOARG00000005375,ENSOARG00000003329,ENSOARG00000008389,ENSOARG00000018039,ENSOARG00000012828,ENSOARG00000002359,ENSOARG00000021069,ENSOARG00000008578,ENSOARG00000013317,ENSOARG00000015385,ENSOARG00000020651,…	TNC|TFAP2A|LRP4|ITGA3|TP63|ITGB4|SERPINF1|MME|SHH|WNT2B|FGFR2|SULF1|ITGA8|BMP7|TFAP2B|SFRP1|BMP4|PTCH1|TBX18|AGTR1|PTPRO|BMPER|GATA3|NPNT|SOX4|
GO:0042127	regulation of cell proliferation	biological_process	4.7122e-08	1.2326e-05	51	427	969	19295	ENSOARG00000006942,ENSOARG00000005780,ENSOARG00000014778,ENSOARG00000012147,ENSOARG00000006674,ENSOARG00000001497,ENSOARG00000002050,ENSOARG00000003438,ENSOARG00000005941,ENSOARG00000020475,ENSOARG00000014336,ENSOARG00000009438,ENSOARG00000009518,ENSOARG00000011779,ENSOARG00000007578,ENSOARG00000008578,ENSOARG00000008064,ENSOARG00000007547,ENSOARG00000003388,ENSOARG00000013317,ENSOARG00000016836,…	SHH|EMP2|LYN|NPR3|GLI1|TES|TGFB3|CDH3|TNC|P3H2|CYR61|APOE|SOX4|TRAF5|SCIN|PTCH1|LEF1|TSC22D1|KLHL41|TBX18|KRT4|EGLN3|PRDM1|BNC1|SFRP4|SERPINF1|FGF20|IGFBP5|TFAP2B|BMP7|DHCR7|SULF1|FGFR2|TFAP2A|PITX2|TP53INP1|FBLN1|TP63|APOD|THBS4|NOX4|GATA3|FIGF|SPRY2|HPSE|TP73|BMP4|DPP4|THBS1|SFRP1|MVD|
GO:0048736	appendage development	biological_process	5.651e-08	1.4334e-05	19	427	159	19295	ENSOARG00000019963,ENSOARG00000009518,ENSOARG00000018325,ENSOARG00000013344,ENSOARG00000008064,ENSOARG00000011582,ENSOARG00000008578,ENSOARG00000021069,ENSOARG00000005375,ENSOARG00000019333,ENSOARG00000012828,ENSOARG00000018039,ENSOARG00000009675,ENSOARG00000009764,ENSOARG00000006942,ENSOARG00000004702,ENSOARG00000020478,ENSOARG00000003437,ENSOARG00000021190	GJA1|SOX4|GRHL2|AFF3|LEF1|CYP26B1|PTCH1|BMP4|FGFR2|COL2A1|TFAP2B|BMP7|HOXA10|ITGB4|SHH|LRP4|TP63|PITX2|SMOC1|
GO:0060173	limb development	biological_process	5.651e-08	1.4334e-05	19	427	159	19295	ENSOARG00000008064,ENSOARG00000011582,ENSOARG00000008578,ENSOARG00000021069,ENSOARG00000013344,ENSOARG00000009518,ENSOARG00000018325,ENSOARG00000019963,ENSOARG00000003437,ENSOARG00000021190,ENSOARG00000004702,ENSOARG00000020478,ENSOARG00000009675,ENSOARG00000009764,ENSOARG00000006942,ENSOARG00000019333,ENSOARG00000005375,ENSOARG00000012828,ENSOARG00000018039	LEF1|CYP26B1|PTCH1|BMP4|AFF3|SOX4|GRHL2|GJA1|PITX2|SMOC1|LRP4|TP63|HOXA10|ITGB4|SHH|COL2A1|FGFR2|TFAP2B|BMP7|
GO:0048878	chemical homeostasis	biological_process	5.8166e-08	1.4429e-05	41	427	641	19295	ENSOARG00000007515,ENSOARG00000020478,ENSOARG00000008899,ENSOARG00000019421,ENSOARG00000006557,ENSOARG00000012828,ENSOARG00000015285,ENSOARG00000017639,ENSOARG00000009163,ENSOARG00000014970,ENSOARG00000015177,ENSOARG00000003844,ENSOARG00000005674,ENSOARG00000004265,ENSOARG00000003571,ENSOARG00000018609,ENSOARG00000014188,ENSOARG00000020163,ENSOARG00000013534,ENSOARG00000019941,ENSOARG00000001434,…	CAV3|TP63|SFRP4|IGFBP5|AKAP6|TFAP2B|TMTC2|LDLR|KCNMA1|FAM20A|IFIT1|NOX4|ALAS2|ANK3|LYST|CACNA1E|ENPP1|CASQ2|MYOC|RYR3|KCNH2|APOE|KRT1|SLC26A3|NR1D2|CFTR|LYN|CACNA1C|EDNRB|HTR2A|AQP4|CYP26B1|PTCH1|CA2|TRPC3|AGTR1|SOX4|APOA1|CEMIP|GJA1|NRXN1|
GO:0050789	regulation of biological process	biological_process	5.861e-08	1.4429e-05	247	427	8306	19295	ENSOARG00000006942,ENSOARG00000003815,ENSOARG00000014778,ENSOARG00000015783,ENSOARG00000002754,ENSOARG00000002050,ENSOARG00000003438,ENSOARG00000020225,ENSOARG00000006996,ENSOARG00000006069,ENSOARG00000018133,ENSOARG00000004526,ENSOARG00000014336,ENSOARG00000009438,ENSOARG00000000193,ENSOARG00000018105,ENSOARG00000004386,ENSOARG00000019135,ENSOARG00000012954,ENSOARG00000015475,ENSOARG00000019316,…	SHH|-|LYN|SATB2|PTX3|TGFB3|CDH3|-|MYL3|-|CFTR|NR1D2|CYR61|APOE|CADPS2|TFAP2C|FLRT3|CELSR2|CA2|ATG10|MYH6|PLXNC1|TRPC3|NUAK1|DSG2|TNNC1|FGF20|SFRP4|COL2A1|FGFR2|TFAP2A|ARMC4|GRIA1|GIMAP8|DAB1|-|CAV3|ESRRG|NOX4|IL1R1|DGKG|IFIT1|GATA3|ACVR2A|LYST|SEMA3E|ID1|SPOCK2|F2RL1|MEGF10|SORL1|RGMA|PLET1|POU2F3|PTPRO|LDLR|SNCG|WNT2B|ARAP2|DSC2|NPR3|CXCR4|SMOC1|GLI1|CASQ2|LRP4|KRT1|HTR1F|PIK3R3|KCNH2|APOA1|ROR1…
GO:0001649	osteoblast differentiation	biological_process	8.0689e-08	1.9577e-05	18	427	163	19295	ENSOARG00000020478,ENSOARG00000014336,ENSOARG00000021190,ENSOARG00000013534,ENSOARG00000006674,ENSOARG00000005941,ENSOARG00000018039,ENSOARG00000015783,ENSOARG00000006942,ENSOARG00000019421,ENSOARG00000008578,ENSOARG00000021069,ENSOARG00000002359,ENSOARG00000008064,ENSOARG00000019963,ENSOARG00000001111,ENSOARG00000009841,ENSOARG00000009750	TP63|CYR61|SMOC1|MYOC|GLI1|TNC|BMP7|SATB2|SHH|IGFBP5|PTCH1|BMP4|SFRP1|LEF1|GJA1|ID1|ACVR2A|NPNT|
GO:0061061	muscle structure development	biological_process	8.2661e-08	1.9769e-05	33	427	446	19295	ENSOARG00000020163,ENSOARG00000006996,ENSOARG00000005941,ENSOARG00000004526,ENSOARG00000004702,ENSOARG00000006942,ENSOARG00000000158,ENSOARG00000019993,ENSOARG00000011582,ENSOARG00000008064,ENSOARG00000019316,ENSOARG00000003388,ENSOARG00000013317,ENSOARG00000016067,ENSOARG00000009750,ENSOARG00000018591,ENSOARG00000019963,ENSOARG00000006159,ENSOARG00000003437,ENSOARG00000003275,ENSOARG00000007515,…	CASQ2|MYL3|TNC|NR1D2|LRP4|SHH|EDNRB|ACTC1|CYP26B1|LEF1|MYH6|KLHL41|TBX18|MKX|NPNT|COL11A1|GJA1|CAMK1|PITX2|WFIKKN2|CAV3|TNNC1|IGFBP5|FGF20|ITGA8|FGFR2|BMP4|MEGF10|TP73|XIRP2|NOX4|MYL2|ETV5|
GO:0072001	renal system development	biological_process	8.7753e-08	2.0691e-05	23	427	222	19295	ENSOARG00000013941,ENSOARG00000006037,ENSOARG00000009750,ENSOARG00000009518,ENSOARG00000002359,ENSOARG00000008578,ENSOARG00000021069,ENSOARG00000013317,ENSOARG00000020651,ENSOARG00000015385,ENSOARG00000003370,ENSOARG00000009764,ENSOARG00000019683,ENSOARG00000006942,ENSOARG00000003329,ENSOARG00000005375,ENSOARG00000012828,ENSOARG00000018039,ENSOARG00000008389,ENSOARG00000016395,ENSOARG00000005412,…	GATA3|BMPER|NPNT|SOX4|SFRP1|PTCH1|BMP4|TBX18|PTPRO|AGTR1|MME|ITGB4|WNT2B|SHH|SULF1|FGFR2|TFAP2B|BMP7|ITGA8|TFAP2A|ITGA3|LRP4|TP63|
GO:0002009	morphogenesis of an epithelium	biological_process	1.2023e-07	2.7955e-05	30	427	389	19295	ENSOARG00000005375,ENSOARG00000003329,ENSOARG00000018039,ENSOARG00000006942,ENSOARG00000019683,ENSOARG00000007515,ENSOARG00000020478,ENSOARG00000008418,ENSOARG00000014336,ENSOARG00000005941,ENSOARG00000003437,ENSOARG00000020548,ENSOARG00000019963,ENSOARG00000015397,ENSOARG00000017135,ENSOARG00000013941,ENSOARG00000009750,ENSOARG00000018105,ENSOARG00000018325,ENSOARG00000009518,ENSOARG00000013317,…	FGFR2|SULF1|BMP7|SHH|WNT2B|CAV3|TP63|SOSTDC1|CYR61|TNC|PITX2|ETV5|GJA1|SEMA3E|SPRY2|GATA3|NPNT|TFAP2C|GRHL2|SOX4|TBX18|LAMA1|FREM2|RGMA|PLET1|SFRP1|LEF1|CA2|PTCH1|BMP4|
GO:0050673	epithelial cell proliferation	biological_process	1.2716e-07	2.9162e-05	23	427	244	19295	ENSOARG00000002586,ENSOARG00000009841,ENSOARG00000006037,ENSOARG00000018105,ENSOARG00000013941,ENSOARG00000018536,ENSOARG00000018324,ENSOARG00000008578,ENSOARG00000020058,ENSOARG00000021069,ENSOARG00000002359,ENSOARG00000013317,ENSOARG00000016836,ENSOARG00000018585,ENSOARG00000006942,ENSOARG00000014232,ENSOARG00000014185,ENSOARG00000003329,ENSOARG00000005375,ENSOARG00000003438,ENSOARG00000020478,…	APOA1|ACVR2A|BMPER|TFAP2C|GATA3|FERMT1|WNT16|PTCH1|THBS1|BMP4|SFRP1|TBX18|KRT4|NOX5|SHH|SERPINF1|BNC1|SULF1|FGFR2|CDH3|TP63|THBS4|APOE|
GO:0060571	morphogenesis of an epithelial fold	biological_process	1.4222e-07	3.2174e-05	8	427	26	19295	ENSOARG00000018039,ENSOARG00000005375,ENSOARG00000003329,ENSOARG00000006942,ENSOARG00000019683,ENSOARG00000020478,ENSOARG00000008418,ENSOARG00000021069	BMP7|FGFR2|SULF1|SHH|WNT2B|TP63|SOSTDC1|BMP4|
GO:0048598	embryonic morphogenesis	biological_process	1.5276e-07	3.3715e-05	35	427	522	19295	ENSOARG00000009675,ENSOARG00000009764,ENSOARG00000008389,ENSOARG00000018039,ENSOARG00000003329,ENSOARG00000005375,ENSOARG00000019333,ENSOARG00000016395,ENSOARG00000003437,ENSOARG00000020478,ENSOARG00000005412,ENSOARG00000017257,ENSOARG00000009841,ENSOARG00000013941,ENSOARG00000017135,ENSOARG00000021069,ENSOARG00000002359,ENSOARG00000010215,ENSOARG00000013344,ENSOARG00000019683,ENSOARG00000006942,…	HOXA10|ITGB4|ITGA8|BMP7|SULF1|FGFR2|COL2A1|TFAP2A|PITX2|TP63|ITGA3|COL7A1|ACVR2A|GATA3|SPRY2|BMP4|SFRP1|RGMA|AFF3|WNT2B|SHH|SATB2|GLI1|CYR61|LRP4|SOX4|GRHL2|APOA1|COL11A1|GJA1|PTCH1|LEF1|CYP26B1|SLITRK6|TBX18|
GO:0010810	regulation of cell-substrate adhesion	biological_process	1.5306e-07	3.3715e-05	18	427	125	19295	ENSOARG00000009750,ENSOARG00000002586,ENSOARG00000010082,ENSOARG00000007029,ENSOARG00000015397,ENSOARG00000016674,ENSOARG00000002590,ENSOARG00000020058,ENSOARG00000015342,ENSOARG00000015313,ENSOARG00000005780,ENSOARG00000005022,ENSOARG00000013534,ENSOARG00000008480,ENSOARG00000017153,ENSOARG00000020386,ENSOARG00000019404,ENSOARG00000014336	NPNT|APOA1|EGFLAM|SPOCK2|SEMA3E|PLET1|SPP1|THBS1|NDNF|SPOCK1|EMP2|SMOC2|MYOC|ALOX15|EPHA3|APOD|FBLN1|CYR61|
GO:0042633	hair cycle	biological_process	1.605e-07	3.4474e-05	13	427	89	19295	ENSOARG00000019421,ENSOARG00000018105,ENSOARG00000006942,ENSOARG00000005375,ENSOARG00000002360,ENSOARG00000017105,ENSOARG00000018911,ENSOARG00000003438,ENSOARG00000003622,ENSOARG00000004702,ENSOARG00000020478,ENSOARG00000000834,ENSOARG00000008418	IGFBP5|TFAP2C|SHH|FGFR2|HPSE|KRT14|PER1|CDH3|EDARADD|LRP4|TP63|EDAR|SOSTDC1|
GO:0007154	cell communication	biological_process	1.6062e-07	3.4474e-05	159	427	4672	19295	ENSOARG00000009425,ENSOARG00000008224,ENSOARG00000017550,ENSOARG00000007515,ENSOARG00000011335,ENSOARG00000008899,ENSOARG00000009585,ENSOARG00000019333,ENSOARG00000005375,ENSOARG00000010215,ENSOARG00000011584,ENSOARG00000018274,ENSOARG00000009812,ENSOARG00000020651,ENSOARG00000009841,ENSOARG00000013941,ENSOARG00000003844,ENSOARG00000013144,ENSOARG00000020543,ENSOARG00000007029,ENSOARG00000001111,…	GRIA1|DAB1|-|CAV3|ESRRG|SFRP4|FGF20|COL2A1|FGFR2|RGMA|F2RL1|SORL1|FREM2|PTPRO|ACVR2A|GATA3|NOX4|IL1R1|DGKG|SPOCK2|ID1|SEMA3E|-|-|TGFB3|CDH3|APOE|CFTR|NR1D2|CYR61|LYN|SHH|CA2|ATG10|DSG2|PLXNC1|CADPS2|CELSR2|FLRT3|DPP6|SMOC2|ARFGEF3|THEMIS|ITGA3|APOD|WFIKKN2|CNTNAP4|TP53INP1|IGFBP5|KLHL24|BMP7|SIPA1L1|DUSP1|-|BMP4|SOCS2|EDAR|FIGF|IL1RAP|TRPS1|SPRY2|SMOC1|CXCR4|GLI1|FREM1|CASQ2|LRP4|HTR1F|DSC2|ARAP2…
GO:0044700	single organism signaling	biological_process	1.7564e-07	3.6549e-05	157	427	4594	19295	ENSOARG00000015397,ENSOARG00000007029,ENSOARG00000001111,ENSOARG00000003844,ENSOARG00000020543,ENSOARG00000013144,ENSOARG00000013941,ENSOARG00000009841,ENSOARG00000020651,ENSOARG00000011584,ENSOARG00000018274,ENSOARG00000010215,ENSOARG00000019333,ENSOARG00000005375,ENSOARG00000009585,ENSOARG00000008899,ENSOARG00000008224,ENSOARG00000017550,ENSOARG00000011335,ENSOARG00000007515,ENSOARG00000009425,…	SEMA3E|SPOCK2|ID1|NOX4|DGKG|IL1R1|GATA3|ACVR2A|PTPRO|F2RL1|SORL1|RGMA|COL2A1|FGFR2|FGF20|SFRP4|DAB1|-|ESRRG|CAV3|GRIA1|FLRT3|CELSR2|CADPS2|PLXNC1|DSG2|CA2|ATG10|SHH|LYN|NR1D2|CFTR|CYR61|APOE|TGFB3|CDH3|-|-|TRPS1|SPRY2|IL1RAP|FIGF|EDAR|SOCS2|BMP4|-|BMP7|SIPA1L1|DUSP1|KLHL24|IGFBP5|WFIKKN2|APOD|TP53INP1|CNTNAP4|ITGA3|ARFGEF3|THEMIS|DPP6|SMOC2|ASB9|ROR1|APOA1|SOX4|AKAP4|UNC13C|PTCH1|SNCG|WNT2B|DSC2|…
GO:0009611	response to wounding	biological_process	1.7744e-07	3.6549e-05	33	427	546	19295	ENSOARG00000014309,ENSOARG00000007515,ENSOARG00000019404,ENSOARG00000020386,ENSOARG00000014185,ENSOARG00000009764,ENSOARG00000007475,ENSOARG00000016674,ENSOARG00000019636,ENSOARG00000014253,ENSOARG00000015833,ENSOARG00000020058,ENSOARG00000011584,ENSOARG00000016819,ENSOARG00000013941,ENSOARG00000013144,ENSOARG00000002360,ENSOARG00000020861,ENSOARG00000003571,ENSOARG00000005941,ENSOARG00000008480,…	SUSD4|CAV3|FBLN1|APOD|BNC1|ITGB4|ADAMTS18|PLET1|LBH|SLC7A11|TP73|THBS1|F2RL1|POU2F3|GATA3|IL1R1|HPSE|CTSS|LYST|TNC|ALOX15|APOE|KRT1|CYR61|NR1D2|LYN|SHH|F13A1|PTGIS|CYP26B1|TFPI|APOA1|GJA1|
GO:0045667	regulation of osteoblast differentiation	biological_process	1.7878e-07	3.6549e-05	13	427	85	19295	ENSOARG00000001111,ENSOARG00000019963,ENSOARG00000018039,ENSOARG00000009841,ENSOARG00000009750,ENSOARG00000019421,ENSOARG00000014336,ENSOARG00000020478,ENSOARG00000002359,ENSOARG00000006674,ENSOARG00000021190,ENSOARG00000008578,ENSOARG00000021069	ID1|GJA1|BMP7|ACVR2A|NPNT|IGFBP5|CYR61|TP63|SFRP1|GLI1|SMOC1|PTCH1|BMP4|
GO:0042475	odontogenesis of dentin-containing tooth	biological_process	1.7902e-07	3.6549e-05	11	427	64	19295	ENSOARG00000018039,ENSOARG00000009764,ENSOARG00000014970,ENSOARG00000006942,ENSOARG00000003622,ENSOARG00000004702,ENSOARG00000000834,ENSOARG00000020478,ENSOARG00000008418,ENSOARG00000008064,ENSOARG00000021069	BMP7|ITGB4|FAM20A|SHH|EDARADD|LRP4|EDAR|TP63|SOSTDC1|LEF1|BMP4|
GO:0023052	signaling	biological_process	1.8439e-07	3.719e-05	157	427	4597	19295	ENSOARG00000020673,ENSOARG00000010394,ENSOARG00000006427,ENSOARG00000018324,ENSOARG00000002360,ENSOARG00000015833,ENSOARG00000016106,ENSOARG00000020058,ENSOARG00000002359,ENSOARG00000012176,ENSOARG00000013357,ENSOARG00000000269,ENSOARG00000014093,ENSOARG00000008389,ENSOARG00000003329,ENSOARG00000003437,ENSOARG00000007668,ENSOARG00000006159,ENSOARG00000008076,ENSOARG00000011779,ENSOARG00000007541,…	ITM2C|LEPR|PLXNA4|WNT16|HPSE|TP73|OTOA|THBS1|SFRP1|MRC1|RAPGEFL1|RASGEF1B|LRRN1|ITGA8|SULF1|PITX2|GRM7|CAMK1|ARL15|TRAF5|CSF2RA|NRXN1|LEF1|CTNNAL1|CYP26B1|LAMA1|SLITRK6|CCBE1|EMP2|EDNRB|HTR2A|-|MYOC|TNC|CACNA1E|SIPA1L3|ANK3|PLCH2|ETV5|HMGCR|PTCHD4|DCX|GABBR2|PER1|LDLRAD4|EDARADD|KCNMA1|PRDM1|ITGB4|TFAP2B|-|PIK3C2G|FBLN1|TP63|-|GNA14|BMPER|NPNT|ADGRG6|RORC|GJA1|TENM3|SLITRK3|PDGFD|CDK14|IQGAP2|AGT…
GO:0001501	skeletal system development	biological_process	2.0591e-07	4.1038e-05	28	427	364	19295	ENSOARG00000009841,ENSOARG00000018325,ENSOARG00000009518,ENSOARG00000010810,ENSOARG00000018591,ENSOARG00000011582,ENSOARG00000002359,ENSOARG00000020058,ENSOARG00000021069,ENSOARG00000014745,ENSOARG00000009675,ENSOARG00000019683,ENSOARG00000006942,ENSOARG00000019333,ENSOARG00000005375,ENSOARG00000011573,ENSOARG00000003329,ENSOARG00000018039,ENSOARG00000015783,ENSOARG00000012147,ENSOARG00000013534,…	ACVR2A|GRHL2|SOX4|TRPS1|COL11A1|CYP26B1|SFRP1|THBS1|BMP4|PAPPA2|HOXA10|WNT2B|SHH|COL2A1|FGFR2|COL9A1|SULF1|BMP7|SATB2|NPR3|MYOC|FREM1|CYTL1|PITX2|SP5|WFIKKN2|TP63|CYR61|
GO:0006936	muscle contraction	biological_process	2.1878e-07	4.3088e-05	18	427	166	19295	ENSOARG00000009653,ENSOARG00000007515,ENSOARG00000001434,ENSOARG00000019941,ENSOARG00000020163,ENSOARG00000006996,ENSOARG00000008133,ENSOARG00000010213,ENSOARG00000000158,ENSOARG00000003329,ENSOARG00000004312,ENSOARG00000013089,ENSOARG00000011750,ENSOARG00000009163,ENSOARG00000019316,ENSOARG00000001823,ENSOARG00000017779,ENSOARG00000009750	RGS2|CAV3|KCNH2|RYR3|CASQ2|MYL3|HTR2A|MYOM1|EDNRB|SULF1|TNNC1|CACNA1C|MYL4|KCNMA1|MYH6|TNNT1|MYL2|NPNT|
GO:0051716	cellular response to stimulus	biological_process	2.5771e-07	4.9798e-05	167	427	5084	19295	ENSOARG00000015385,ENSOARG00000003293,ENSOARG00000016384,ENSOARG00000016888,ENSOARG00000021060,ENSOARG00000006939,ENSOARG00000019963,ENSOARG00000012406,ENSOARG00000006037,ENSOARG00000009750,ENSOARG00000001397,ENSOARG00000013899,ENSOARG00000008418,ENSOARG00000015499,ENSOARG00000001692,ENSOARG00000009653,ENSOARG00000017153,ENSOARG00000014188,ENSOARG00000008480,ENSOARG00000016175,ENSOARG00000012715,…	AGTR1|PDGFD|CDK14|IQGAP2|RORC|TENM3|GJA1|GNA14|BMPER|NPNT|ADGRG6|MYH1|SOSTDC1|GABRA2|RGS22|RGS2|EPHA3|ENPP1|ALOX15|SPON2|PTGIS|MFAP4|S100A4|SPOCK1|LDLRAD4|EDARADD|PTCHD4|DCX|GABBR2|PER1|ANK3|PLCH2|HMGCR|ETV5|PIK3C2G|FBLN1|TP63|-|-|TFAP2B|PRDM1|AKAP6|ITGB4|LAMA1|LEF1|CTNNAL1|CYP26B1|CSF2RA|NRXN1|TRAF5|MYOC|CACNA1E|TNC|SIPA1L3|EDNRB|AQP4|HTR2A|FBXO32|-|CCBE1|EMP2|MRC1|RAPGEFL1|TP73|EEPD1|THBS1|SFRP…
GO:0042303	molting cycle	biological_process	2.5879e-07	4.9798e-05	13	427	90	19295	ENSOARG00000005375,ENSOARG00000002360,ENSOARG00000017105,ENSOARG00000019421,ENSOARG00000018105,ENSOARG00000006942,ENSOARG00000004702,ENSOARG00000003622,ENSOARG00000000834,ENSOARG00000020478,ENSOARG00000008418,ENSOARG00000018911,ENSOARG00000003438	FGFR2|HPSE|KRT14|IGFBP5|TFAP2C|SHH|LRP4|EDARADD|EDAR|TP63|SOSTDC1|PER1|CDH3|
GO:0003012	muscle system process	biological_process	2.6182e-07	4.9809e-05	20	427	204	19295	ENSOARG00000006996,ENSOARG00000020163,ENSOARG00000013534,ENSOARG00000019941,ENSOARG00000009653,ENSOARG00000007515,ENSOARG00000001434,ENSOARG00000011750,ENSOARG00000013089,ENSOARG00000004312,ENSOARG00000003329,ENSOARG00000010213,ENSOARG00000000158,ENSOARG00000009978,ENSOARG00000008133,ENSOARG00000019316,ENSOARG00000009163,ENSOARG00000009750,ENSOARG00000017779,ENSOARG00000001823	MYL3|CASQ2|MYOC|RYR3|RGS2|CAV3|KCNH2|MYL4|CACNA1C|TNNC1|SULF1|MYOM1|EDNRB|FBXO32|HTR2A|MYH6|KCNMA1|NPNT|MYL2|TNNT1|
GO:0040011	locomotion	biological_process	2.793e-07	5.1954e-05	57	427	1057	19295	ENSOARG00000003437,ENSOARG00000008224,ENSOARG00000005412,ENSOARG00000017490,ENSOARG00000020386,ENSOARG00000006070,ENSOARG00000019404,ENSOARG00000019421,ENSOARG00000009764,ENSOARG00000003329,ENSOARG00000018039,ENSOARG00000002359,ENSOARG00000016674,ENSOARG00000002590,ENSOARG00000006454,ENSOARG00000017688,ENSOARG00000021069,ENSOARG00000020058,ENSOARG00000011584,ENSOARG00000018274,ENSOARG00000002144,…	PITX2|DAB1|ITGA3|THBS4|APOD|TP53INP1|FBLN1|IGFBP5|ITGB4|SULF1|BMP7|SFRP1|PLET1|SPP1|DPP4|DCX|BMP4|THBS1|F2RL1|SORL1|LDLRAD4|ASTN1|PTPRO|FIGF|GATA3|FAT3|ARSB|LYST|ANK3|FERMT1|PLXNA4|CACNA1E|MYOC|CXCR4|APOE|CYR61|LYN|EMP2|CCBE1|SHH|SATB2|PTX3|EDNRB|SRCIN1|LEF1|AKAP4|NDNF|LAMA1|AGTR1|BMPER|APOA1|CEMIP|GJA1|CELSR2|ALCAM|FLRT3|TUBB3|
GO:0007423	sensory organ development	biological_process	2.8279e-07	5.2025e-05	32	427	434	19295	ENSOARG00000000327,ENSOARG00000013317,ENSOARG00000017171,ENSOARG00000008064,ENSOARG00000011582,ENSOARG00000018591,ENSOARG00000006939,ENSOARG00000019963,ENSOARG00000018325,ENSOARG00000006037,ENSOARG00000007270,ENSOARG00000021190,ENSOARG00000006942,ENSOARG00000009812,ENSOARG00000009163,ENSOARG00000021069,ENSOARG00000017135,ENSOARG00000003103,ENSOARG00000013941,ENSOARG00000017522,ENSOARG00000016395,…	LAMA1|TBX18|SLITRK6|LEF1|CYP26B1|COL11A1|TENM3|GJA1|GRHL2|BMPER|LAMC3|SMOC1|SHH|FREM2|KCNMA1|BMP4|SPRY2|FAT3|GATA3|BFSP1|TFAP2A|PITX2|CYTL1|RCN1|TFAP2B|ITGA8|BMP7|FGFR2|COL2A1|ADAMTS18|PRDM1|FGF20|
GO:0035295	tube development	biological_process	3.3244e-07	6.0493e-05	32	427	439	19295	ENSOARG00000008418,ENSOARG00000006674,ENSOARG00000000317,ENSOARG00000019683,ENSOARG00000006942,ENSOARG00000000327,ENSOARG00000008578,ENSOARG00000008064,ENSOARG00000019963,ENSOARG00000018325,ENSOARG00000009518,ENSOARG00000006037,ENSOARG00000018105,ENSOARG00000009750,ENSOARG00000020478,ENSOARG00000005412,ENSOARG00000007515,ENSOARG00000003437,ENSOARG00000001371,ENSOARG00000018039,ENSOARG00000012828,…	SOSTDC1|GLI1|LOX|WNT2B|SHH|LAMA1|PTCH1|LEF1|GJA1|GRHL2|SOX4|BMPER|TFAP2C|NPNT|TP63|ITGA3|CAV3|PITX2|DHCR7|BMP7|TFAP2B|FGFR2|IGFBP5|EDAR|BMP4|RGMA|SFRP1|SEMA3E|SPRY2|ETV5|ID1|GATA3|
GO:0035107	appendage morphogenesis	biological_process	3.4215e-07	6.0936e-05	17	427	140	19295	ENSOARG00000020478,ENSOARG00000004702,ENSOARG00000003437,ENSOARG00000018039,ENSOARG00000012828,ENSOARG00000019333,ENSOARG00000005375,ENSOARG00000006942,ENSOARG00000009675,ENSOARG00000013344,ENSOARG00000008578,ENSOARG00000021069,ENSOARG00000011582,ENSOARG00000008064,ENSOARG00000019963,ENSOARG00000018325,ENSOARG00000009518	TP63|LRP4|PITX2|BMP7|TFAP2B|COL2A1|FGFR2|SHH|HOXA10|AFF3|PTCH1|BMP4|CYP26B1|LEF1|GJA1|GRHL2|SOX4|
GO:0035108	limb morphogenesis	biological_process	3.4215e-07	6.0936e-05	17	427	140	19295	ENSOARG00000021069,ENSOARG00000008578,ENSOARG00000008064,ENSOARG00000011582,ENSOARG00000013344,ENSOARG00000009518,ENSOARG00000018325,ENSOARG00000019963,ENSOARG00000003437,ENSOARG00000020478,ENSOARG00000004702,ENSOARG00000006942,ENSOARG00000009675,ENSOARG00000012828,ENSOARG00000018039,ENSOARG00000005375,ENSOARG00000019333	BMP4|PTCH1|LEF1|CYP26B1|AFF3|SOX4|GRHL2|GJA1|PITX2|TP63|LRP4|SHH|HOXA10|TFAP2B|BMP7|FGFR2|COL2A1|
GO:0008015	blood circulation	biological_process	3.5691e-07	6.2895e-05	23	427	254	19295	ENSOARG00000009438,ENSOARG00000009653,ENSOARG00000007515,ENSOARG00000001434,ENSOARG00000006996,ENSOARG00000018609,ENSOARG00000020163,ENSOARG00000000158,ENSOARG00000012147,ENSOARG00000011750,ENSOARG00000005780,ENSOARG00000006798,ENSOARG00000004312,ENSOARG00000013089,ENSOARG00000009163,ENSOARG00000006399,ENSOARG00000015385,ENSOARG00000020651,ENSOARG00000019993,ENSOARG00000019316,ENSOARG00000011584,…	APOE|RGS2|CAV3|KCNH2|MYL3|CACNA1E|CASQ2|EDNRB|NPR3|MYL4|EMP2|DSC2|TNNC1|CACNA1C|KCNMA1|DSG2|AGTR1|PTPRO|ACTC1|MYH6|F2RL1|GJA1|MYL2|
GO:0003231	cardiac ventricle development	biological_process	3.6154e-07	6.3047e-05	12	427	84	19295	ENSOARG00000003437,ENSOARG00000019316,ENSOARG00000006996,ENSOARG00000014336,ENSOARG00000004431,ENSOARG00000009518,ENSOARG00000004312,ENSOARG00000018325,ENSOARG00000017779,ENSOARG00000013941,ENSOARG00000018591,ENSOARG00000005375	PITX2|MYH6|MYL3|CYR61|XIRP2|SOX4|TNNC1|GRHL2|MYL2|GATA3|COL11A1|FGFR2|
GO:0030855	epithelial cell differentiation	biological_process	3.6994e-07	6.3846e-05	34	427	518	19295	ENSOARG00000013941,ENSOARG00000001111,ENSOARG00000018324,ENSOARG00000015327,ENSOARG00000021069,ENSOARG00000011584,ENSOARG00000009163,ENSOARG00000016819,ENSOARG00000007100,ENSOARG00000020651,ENSOARG00000008899,ENSOARG00000011272,ENSOARG00000005375,ENSOARG00000013796,ENSOARG00000018039,ENSOARG00000017522,ENSOARG00000020478,ENSOARG00000006037,ENSOARG00000018105,ENSOARG00000018325,ENSOARG00000009518,…	GATA3|ID1|WNT16|KRT10|BMP4|F2RL1|KCNMA1|POU2F3|TGM3|PTPRO|SFRP4|PRDM1|FGFR2|TYRP1|BMP7|BFSP1|TP63|BMPER|TFAP2C|GRHL2|SOX4|GJA1|KRT14|CYP26B1|PTCH1|KRT4|SLITRK6|LAMA1|EDNRB|UPK1B|CDH3|GLI1|CFTR|SLC26A3|
GO:0030509	BMP signaling pathway	biological_process	3.8888e-07	6.6431e-05	14	427	109	19295	ENSOARG00000021069,ENSOARG00000002359,ENSOARG00000008064,ENSOARG00000010215,ENSOARG00000008418,ENSOARG00000014336,ENSOARG00000005412,ENSOARG00000004702,ENSOARG00000006037,ENSOARG00000009841,ENSOARG00000012828,ENSOARG00000018039,ENSOARG00000001111,ENSOARG00000003329	BMP4|SFRP1|LEF1|RGMA|SOSTDC1|CYR61|ITGA3|LRP4|BMPER|ACVR2A|TFAP2B|BMP7|ID1|SULF1|
GO:0060537	muscle tissue development	biological_process	4.1748e-07	7.0596e-05	28	427	367	19295	ENSOARG00000017779,ENSOARG00000016067,ENSOARG00000003844,ENSOARG00000018591,ENSOARG00000019963,ENSOARG00000020548,ENSOARG00000015833,ENSOARG00000017856,ENSOARG00000021069,ENSOARG00000019316,ENSOARG00000008064,ENSOARG00000011582,ENSOARG00000019993,ENSOARG00000003388,ENSOARG00000004431,ENSOARG00000006942,ENSOARG00000004312,ENSOARG00000009585,ENSOARG00000019421,ENSOARG00000008389,ENSOARG00000005375,…	MYL2|MKX|NOX4|COL11A1|GJA1|ETV5|TP73|MEGF10|BMP4|MYH6|LEF1|CYP26B1|ACTC1|KLHL41|XIRP2|SHH|TNNC1|FGF20|IGFBP5|ITGA8|FGFR2|PITX2|MYL3|TNC|TP63|NR1D2|CAV3|LRP4|
GO:0048646	anatomical structure formation involved in morphogenesis	biological_process	4.5322e-07	7.5845e-05	48	427	856	19295	ENSOARG00000006159,ENSOARG00000016395,ENSOARG00000003437,ENSOARG00000017490,ENSOARG00000005412,ENSOARG00000007515,ENSOARG00000020478,ENSOARG00000009764,ENSOARG00000014232,ENSOARG00000005375,ENSOARG00000019333,ENSOARG00000003329,ENSOARG00000018039,ENSOARG00000008389,ENSOARG00000012828,ENSOARG00000010215,ENSOARG00000002359,ENSOARG00000020058,ENSOARG00000021069,ENSOARG00000000834,ENSOARG00000013941,…	CAMK1|TFAP2A|PITX2|THBS4|ITGA3|CAV3|TP63|ITGB4|SERPINF1|FGFR2|COL2A1|SULF1|BMP7|ITGA8|TFAP2B|RGMA|SFRP1|THBS1|BMP4|EDAR|GATA3|FAT3|MYL2|COL7A1|ID1|HPSE|SEMA3E|CASQ2|MEOX1|CYR61|EMP2|CCBE1|SHH|WNT2B|PTGIS|ACTC1|LEF1|PTCH1|AKAP4|TBX18|KLHL41|TFAP2C|BMPER|MKX|GRHL2|SOX4|CELSR2|COL11A1|
GO:0003013	circulatory system process	biological_process	4.5758e-07	7.5845e-05	23	427	257	19295	ENSOARG00000012147,ENSOARG00000000158,ENSOARG00000005780,ENSOARG00000006798,ENSOARG00000011750,ENSOARG00000004312,ENSOARG00000013089,ENSOARG00000007515,ENSOARG00000009653,ENSOARG00000001434,ENSOARG00000009438,ENSOARG00000018609,ENSOARG00000006996,ENSOARG00000020163,ENSOARG00000019963,ENSOARG00000017779,ENSOARG00000006399,ENSOARG00000009163,ENSOARG00000020651,ENSOARG00000015385,ENSOARG00000019316,…	NPR3|EDNRB|EMP2|DSC2|MYL4|TNNC1|CACNA1C|CAV3|RGS2|KCNH2|APOE|CACNA1E|MYL3|CASQ2|GJA1|MYL2|DSG2|KCNMA1|PTPRO|AGTR1|MYH6|ACTC1|F2RL1|
GO:0042221	response to chemical stimulus	biological_process	5.3125e-07	8.7193e-05	88	427	2408	19295	ENSOARG00000002449,ENSOARG00000005412,ENSOARG00000017490,ENSOARG00000020386,ENSOARG00000003275,ENSOARG00000006070,ENSOARG00000019421,ENSOARG00000003329,ENSOARG00000018039,ENSOARG00000005539,ENSOARG00000008389,ENSOARG00000014253,ENSOARG00000002590,ENSOARG00000002359,ENSOARG00000020058,ENSOARG00000021069,ENSOARG00000015864,ENSOARG00000012176,ENSOARG00000019247,ENSOARG00000012064,ENSOARG00000020462,…	SP5|ITGA3|THBS4|APOD|WFIKKN2|TP53INP1|IGFBP5|SULF1|BMP7|MEST|ITGA8|SLC7A11|SPP1|SFRP1|THBS1|BMP4|SOCS2|MRC1|CPNE6|FIGF|IL1RAP|LEPR|SPRY2|WNT16|PLXNA4|CTSS|CACNA1E|CXCR4|CASQ2|KCNH2|CCBE1|AQP4|HTR2A|FBXO32|EDNRB|CYP26B1|LEF1|PTCH1|APOA1|SOX4|ALCAM|NRXN1|CSF2RA|TFAP2A|ESRRG|CAV3|FGF20|MME|AKAP6|PRDM1|COL2A1|FGFR2|PER1|KRT10|F2RL1|AFF3|KCNMA1|LDLRAD4|PTPRO|GATA3|ACVR2A|NOX4|IFIT1|IL1R1|ETV5|ID1|LYST…
GO:0044763	single-organism cellular process	biological_process	6.7726e-07	0.00011008	272	427	9379	19295	ENSOARG00000008817,ENSOARG00000020163,ENSOARG00000021190,ENSOARG00000009860,ENSOARG00000002586,ENSOARG00000017105,ENSOARG00000007924,ENSOARG00000008578,ENSOARG00000020918,ENSOARG00000010039,ENSOARG00000014185,ENSOARG00000019421,ENSOARG00000021199,ENSOARG00000018039,ENSOARG00000013796,ENSOARG00000013490,ENSOARG00000005022,ENSOARG00000006070,ENSOARG00000007080,ENSOARG00000003275,ENSOARG00000020386,…	-|CASQ2|SMOC1|ROR1|APOA1|KRT14|PDLIM3|PTCH1|UNC13C|AKAP4|BNC1|IGFBP5|SIPA1L1|BMP7|TYRP1|THEMIS|SMOC2|TP53INP1|CNTNAP4|WFIKKN2|APOD|SP5|IL1RAP|EGFLAM|MYL2|FIGF|PRR16|SPRY2|TRPS1|ARSB|TMEM176B|DPP4|SPP1|SOCS2|SHH|DSC1|TGFB3|CDH3|LOX|UPK1B|-|LAMC3|TFAP2C|TUB
GO:0048518	positive regulation of biological process	biological_process	6.9075e-07	0.00011119	124	427	3417	19295	ENSOARG00000016819,ENSOARG00000017639,ENSOARG00000009163,ENSOARG00000018274,ENSOARG00000011584,ENSOARG00000016674,ENSOARG00000018911,ENSOARG00000019636,ENSOARG00000003571,ENSOARG00000007029,ENSOARG00000020548,ENSOARG00000015177,ENSOARG00000003844,ENSOARG00000013941,ENSOARG00000009841,ENSOARG00000019404,ENSOARG00000020478,ENSOARG00000011335,ENSOARG00000007515,ENSOARG00000008224,ENSOARG00000016395,…	POU2F3|LDLR|KCNMA1|SORL1|F2RL1|PLET1|PER1|LBH|LYST|SPOCK2|ETV5|IFIT1|NOX4|GATA3|ACVR2A|FBLN1|TP63|ESRRG|CAV3|DAB1|TFAP2A|TFAP2B|FGFR2|NOX5|PRDM1|AKAP6|HOXA10|SFRP4|AGTR1|TRPC3|PDGFD|SLITRK3|CA2|IQGAP2|FLRT3|SCIN|GJA1|CADPS2|CEMIP|MKX|GRHL2|NPNT|BMPER|TFAP2C|CYR61|CFTR|NR1D2|EPHA3|RGS2|APOE|MEOX1|ALOX15|CDH3|TGFB3|PTGIS|SPON2|SATB2|PTX3|S100A4|SHH|SLITRK2|LYN|-|EDAR|MVD|TP73|THBS1|DPP4|BMP4|SPP1|S…
GO:0090092	regulation of transmembrane receptor protein serine/threonine kinase signaling pathway	biological_process	7.3848e-07	0.00011774	16	427	148	19295	ENSOARG00000008389,ENSOARG00000018039,ENSOARG00000012828,ENSOARG00000003329,ENSOARG00000014336,ENSOARG00000008418,ENSOARG00000005412,ENSOARG00000007515,ENSOARG00000009841,ENSOARG00000006037,ENSOARG00000009750,ENSOARG00000021069,ENSOARG00000020058,ENSOARG00000010215,ENSOARG00000002359,ENSOARG00000002144	ITGA8|BMP7|TFAP2B|SULF1|CYR61|SOSTDC1|ITGA3|CAV3|ACVR2A|BMPER|NPNT|BMP4|THBS1|RGMA|SFRP1|LDLRAD4|
GO:0007507	heart development	biological_process	7.6547e-07	0.00011976	28	427	363	19295	ENSOARG00000020058,ENSOARG00000008578,ENSOARG00000021069,ENSOARG00000015833,ENSOARG00000019993,ENSOARG00000019316,ENSOARG00000004431,ENSOARG00000013317,ENSOARG00000006399,ENSOARG00000018325,ENSOARG00000003844,ENSOARG00000017779,ENSOARG00000009518,ENSOARG00000013941,ENSOARG00000018591,ENSOARG00000018324,ENSOARG00000007924,ENSOARG00000019963,ENSOARG00000001111,ENSOARG00000003437,ENSOARG00000006996,…	THBS1|PTCH1|BMP4|TP73|ACTC1|MYH6|XIRP2|TBX18|DSG2|GRHL2|NOX4|MYL2|SOX4|GATA3|COL11A1|WNT16|PDLIM3|GJA1|ID1|PITX2|MYL3|CYR61|CAV3|TNNC1|SHH|FGF20|COL2A1|FGFR2|
GO:0003014	renal system process	biological_process	8.2222e-07	0.00012713	10	427	52	19295	ENSOARG00000003329,ENSOARG00000012828,ENSOARG00000012147,ENSOARG00000005780,ENSOARG00000013089,ENSOARG00000005412,ENSOARG00000009163,ENSOARG00000020651,ENSOARG00000011584,ENSOARG00000021069	SULF1|TFAP2B|NPR3|EMP2|CACNA1C|ITGA3|KCNMA1|PTPRO|F2RL1|BMP4|
GO:0008285	negative regulation of cell proliferation	biological_process	8.2773e-07	0.00012713	29	427	419	19295	ENSOARG00000020475,ENSOARG00000016395,ENSOARG00000001497,ENSOARG00000002050,ENSOARG00000009438,ENSOARG00000006070,ENSOARG00000019404,ENSOARG00000020386,ENSOARG00000019421,ENSOARG00000008899,ENSOARG00000014232,ENSOARG00000014778,ENSOARG00000006942,ENSOARG00000011272,ENSOARG00000003329,ENSOARG00000005375,ENSOARG00000012828,ENSOARG00000018039,ENSOARG00000002359,ENSOARG00000015833,ENSOARG00000008578,…	P3H2|TFAP2A|TES|TGFB3|APOE|TP53INP1|FBLN1|APOD|IGFBP5|SFRP4|SERPINF1|LYN|SHH|PRDM1|SULF1|FGFR2|TFAP2B|BMP7|SFRP1|TP73|PTCH1|BMP4|THBS1|KRT4|GATA3|SOX4|NOX4|SCIN|SPRY2|
GO:0060740	prostate gland epithelium morphogenesis	biological_process	8.8635e-07	0.00013489	8	427	30	19295	ENSOARG00000021069,ENSOARG00000005941,ENSOARG00000002359,ENSOARG00000020478,ENSOARG00000006942,ENSOARG00000018039,ENSOARG00000005375,ENSOARG00000003329	BMP4|TNC|SFRP1|TP63|SHH|BMP7|FGFR2|SULF1|
GO:0061138	morphogenesis of a branching epithelium	biological_process	9.0396e-07	0.00013569	18	427	180	19295	ENSOARG00000020548,ENSOARG00000017135,ENSOARG00000015397,ENSOARG00000018105,ENSOARG00000009750,ENSOARG00000000327,ENSOARG00000002359,ENSOARG00000008064,ENSOARG00000021069,ENSOARG00000008578,ENSOARG00000003329,ENSOARG00000005375,ENSOARG00000018039,ENSOARG00000006942,ENSOARG00000019683,ENSOARG00000007515,ENSOARG00000020478,ENSOARG00000003437	ETV5|SPRY2|SEMA3E|TFAP2C|NPNT|LAMA1|SFRP1|LEF1|BMP4|PTCH1|SULF1|FGFR2|BMP7|SHH|WNT2B|CAV3|TP63|PITX2|
GO:0001763	morphogenesis of a branching structure	biological_process	9.0779e-07	0.00013569	19	427	193	19295	ENSOARG00000005375,ENSOARG00000003329,ENSOARG00000018039,ENSOARG00000011272,ENSOARG00000006942,ENSOARG00000019683,ENSOARG00000007515,ENSOARG00000020478,ENSOARG00000003437,ENSOARG00000020548,ENSOARG00000017135,ENSOARG00000015397,ENSOARG00000018105,ENSOARG00000009750,ENSOARG00000000327,ENSOARG00000008064,ENSOARG00000002359,ENSOARG00000021069,ENSOARG00000008578	FGFR2|SULF1|BMP7|PRDM1|SHH|WNT2B|CAV3|TP63|PITX2|ETV5|SPRY2|SEMA3E|TFAP2C|NPNT|LAMA1|LEF1|SFRP1|BMP4|PTCH1|
GO:0043409	negative regulation of MAPK cascade	biological_process	1.0162e-06	0.00015054	13	427	109	19295	ENSOARG00000021069,ENSOARG00000011584,ENSOARG00000018274,ENSOARG00000002359,ENSOARG00000019404,ENSOARG00000009438,ENSOARG00000007515,ENSOARG00000009653,ENSOARG00000014778,ENSOARG00000018039,ENSOARG00000003963,ENSOARG00000017135,ENSOARG00000016724	BMP4|F2RL1|SORL1|SFRP1|FBLN1|APOE|CAV3|RGS2|LYN|BMP7|DUSP1|SPRY2|HMGCR|
GO:0060512	prostate gland morphogenesis	biological_process	1.0695e-06	0.00015705	8	427	31	19295	ENSOARG00000005941,ENSOARG00000002359,ENSOARG00000021069,ENSOARG00000020478,ENSOARG00000006942,ENSOARG00000005375,ENSOARG00000003329,ENSOARG00000018039	TNC|SFRP1|BMP4|TP63|SHH|FGFR2|SULF1|BMP7|
GO:0030850	prostate gland development	biological_process	1.2958e-06	0.00018863	9	427	44	19295	ENSOARG00000005941,ENSOARG00000002359,ENSOARG00000021069,ENSOARG00000020478,ENSOARG00000014232,ENSOARG00000006942,ENSOARG00000003329,ENSOARG00000005375,ENSOARG00000018039	TNC|SFRP1|BMP4|TP63|SERPINF1|SHH|SULF1|FGFR2|BMP7|
GO:0060601	lateral sprouting from an epithelium	biological_process	1.4945e-06	0.00021568	6	427	13	19295	ENSOARG00000005375,ENSOARG00000003329,ENSOARG00000018039,ENSOARG00000020478,ENSOARG00000021069,ENSOARG00000006942	FGFR2|SULF1|BMP7|TP63|BMP4|SHH|
GO:0003205	cardiac chamber development	biological_process	1.5642e-06	0.00022192	13	427	109	19295	ENSOARG00000018591,ENSOARG00000005375,ENSOARG00000004312,ENSOARG00000018325,ENSOARG00000017779,ENSOARG00000009518,ENSOARG00000013941,ENSOARG00000004431,ENSOARG00000014336,ENSOARG00000007515,ENSOARG00000003437,ENSOARG00000006996,ENSOARG00000019316	COL11A1|FGFR2|TNNC1|GRHL2|MYL2|SOX4|GATA3|XIRP2|CYR61|CAV3|PITX2|MYL3|MYH6|
GO:0048468	cell development	biological_process	1.5844e-06	0.00022196	70	427	1454	19295	ENSOARG00000015783,ENSOARG00000006942,ENSOARG00000009392,ENSOARG00000015313,ENSOARG00000014778,ENSOARG00000014336,ENSOARG00000007270,ENSOARG00000006903,ENSOARG00000018133,ENSOARG00000017153,ENSOARG00000009438,ENSOARG00000002050,ENSOARG00000006069,ENSOARG00000014989,ENSOARG00000019963,ENSOARG00000016067,ENSOARG00000018105,ENSOARG00000014828,ENSOARG00000009443,ENSOARG00000005375,ENSOARG00000011272,…	SATB2|SHH|SLITRK2|SPOCK1|LYN|CYR61|LAMC3|SLC26A3|CFTR|EPHA3|APOE|TGFB3|-|TUBB3|GJA1|MKX|TFAP2C|SLITRK3|SRCIN1|FGFR2|PRDM1|FBLN1|TP63|CAV3|DAB1|BFSP1|ANK3|ID1|ETV5|FAT3|GATA3|PTPRO|LDLRAD4|KCNMA1|MEGF10|SORL1|DCX|F2RL1|EDNRB|LRP4|CASQ2|MYOC|TNC|COL11A1|ALCAM|SOX4|APOA1|KLHL41|LAMA1|NDNF|SLITRK6|LEF1|ACTC1|BMP7|SIPA1L1|LRRC4C|ITGA8|SULF1|SERPINF1|WFIKKN2|IGF2BP1|PITX2|CAMK1|PLXNA4|WNT16|ITM2C|MYL2|…
GO:0048870	cell motility	biological_process	1.6175e-06	0.00022196	49	427	896	19295	ENSOARG00000008224,ENSOARG00000017490,ENSOARG00000005412,ENSOARG00000020386,ENSOARG00000019404,ENSOARG00000006070,ENSOARG00000003437,ENSOARG00000003329,ENSOARG00000019421,ENSOARG00000009764,ENSOARG00000015182,ENSOARG00000002144,ENSOARG00000020651,ENSOARG00000002359,ENSOARG00000016674,ENSOARG00000002590,ENSOARG00000006454,ENSOARG00000017688,ENSOARG00000011584,ENSOARG00000021069,ENSOARG00000020058,…	DAB1|THBS4|ITGA3|APOD|FBLN1|TP53INP1|PITX2|SULF1|IGFBP5|ITGB4|ASTN1|LDLRAD4|PTPRO|SFRP1|PLET1|SPP1|DPP4|DCX|F2RL1|BMP4|THBS1|SORL1|ARSB|LYST|FERMT1|GATA3|FIGF|FAT3|APOE|CYR61|CACNA1E|MYOC|SATB2|EDNRB|LYN|EMP2|CCBE1|SHH|AKAP4|NDNF|LAMA1|AGTR1|SRCIN1|LEF1|CELSR2|GJA1|BMPER|APOA1|CEMIP|
GO:0051674	localization of cell	biological_process	1.6175e-06	0.00022196	49	427	896	19295	ENSOARG00000003329,ENSOARG00000009764,ENSOARG00000019421,ENSOARG00000020386,ENSOARG00000019404,ENSOARG00000006070,ENSOARG00000008224,ENSOARG00000005412,ENSOARG00000017490,ENSOARG00000003437,ENSOARG00000017167,ENSOARG00000003571,ENSOARG00000018536,ENSOARG00000003103,ENSOARG00000012064,ENSOARG00000013941,ENSOARG00000015182,ENSOARG00000002144,ENSOARG00000020651,ENSOARG00000006454,ENSOARG00000020058,…	SULF1|ITGB4|IGFBP5|APOD|FBLN1|TP53INP1|DAB1|ITGA3|THBS4|PITX2|ARSB|LYST|FERMT1|FAT3|FIGF|GATA3|ASTN1|LDLRAD4|PTPRO|DPP4|THBS1|DCX|BMP4|F2RL1|SORL1|PLET1|SFRP1|SPP1|SATB2|EDNRB|CCBE1|SHH|LYN|EMP2|CYR61|APOE|MYOC|CACNA1E|GJA1|CELSR2|CEMIP|APOA1|BMPER|AGTR1|AKAP4|NDNF|LAMA1|SRCIN1|LEF1|
GO:0003206	cardiac chamber morphogenesis	biological_process	1.7397e-06	0.00023679	12	427	94	19295	ENSOARG00000014336,ENSOARG00000007515,ENSOARG00000003437,ENSOARG00000019316,ENSOARG00000006996,ENSOARG00000018591,ENSOARG00000005375,ENSOARG00000018325,ENSOARG00000017779,ENSOARG00000004312,ENSOARG00000009518,ENSOARG00000013941	CYR61|CAV3|PITX2|MYH6|MYL3|COL11A1|FGFR2|GRHL2|MYL2|TNNC1|SOX4|GATA3|
GO:0035239	tube morphogenesis	biological_process	1.8661e-06	0.00025194	24	427	306	19295	ENSOARG00000005375,ENSOARG00000018039,ENSOARG00000006942,ENSOARG00000019683,ENSOARG00000007515,ENSOARG00000020478,ENSOARG00000008418,ENSOARG00000003437,ENSOARG00000020548,ENSOARG00000019963,ENSOARG00000015397,ENSOARG00000017135,ENSOARG00000009750,ENSOARG00000013941,ENSOARG00000018105,ENSOARG00000018325,ENSOARG00000009518,ENSOARG00000000327,ENSOARG00000000834,ENSOARG00000010215,ENSOARG00000008064,…	FGFR2|BMP7|SHH|WNT2B|CAV3|TP63|SOSTDC1|PITX2|ETV5|GJA1|SEMA3E|SPRY2|NPNT|GATA3|TFAP2C|GRHL2|SOX4|LAMA1|EDAR|RGMA|LEF1|SFRP1|BMP4|PTCH1|
GO:0009913	epidermal cell differentiation	biological_process	1.9752e-06	0.0002635	15	427	123	19295	ENSOARG00000018324,ENSOARG00000018325,ENSOARG00000018105,ENSOARG00000008899,ENSOARG00000016819,ENSOARG00000007100,ENSOARG00000020478,ENSOARG00000009163,ENSOARG00000017171,ENSOARG00000006674,ENSOARG00000021069,ENSOARG00000008578,ENSOARG00000003438,ENSOARG00000015327,ENSOARG00000011582	WNT16|GRHL2|TFAP2C|SFRP4|POU2F3|TGM3|TP63|KCNMA1|SLITRK6|GLI1|BMP4|PTCH1|CDH3|KRT10|CYP26B1|
GO:0003008	system process	biological_process	1.9832e-06	0.0002635	72	427	1795	19295	ENSOARG00000017779,ENSOARG00000000602,ENSOARG00000017135,ENSOARG00000016106,ENSOARG00000021069,ENSOARG00000014093,ENSOARG00000003329,ENSOARG00000010213,ENSOARG00000020143,ENSOARG00000008389,ENSOARG00000006181,ENSOARG00000007668,ENSOARG00000006159,ENSOARG00000005412,ENSOARG00000007080,ENSOARG00000002586,ENSOARG00000001823,ENSOARG00000004226,ENSOARG00000018591,ENSOARG00000008064,ENSOARG00000019993,…	MYL2|NPTX2|SPRY2|OTOA|BMP4|LRRN1|SULF1|MYOM1|-|ITGA8|DPP6|GRM7|CAMK1|ITGA3|CNTNAP4|APOA1|TNNT1|NRXN1|COL11A1|LEF1|ACTC1|UNC13C|SLITRK6|TBX18|DSC2|EMP2|SNCG|NPR3|EDNRB|HTR2A|FBXO32|CACNA1E|CASQ2|MYOC|RYR3|KCNH2|GATA3|ETV5|HMGCR|ANK3|F2RL1|LDLR|KCNMA1|PTPRO|MME|MYL4|TNNC1|COL2A1|FGFR2|TFAP2B|GRIA1|TFAP2A|CAV3|NPNT|CADPS2|CEMIP|GJA1|FLRT3|MYH6|SLITRK3|CA2|DSG2|AGTR1|PTN|CACNA1C|SLC1A4|SLITRK2|MYL3|R…
GO:0001942	hair follicle development	biological_process	2.0262e-06	0.000265	11	427	78	19295	ENSOARG00000004702,ENSOARG00000003622,ENSOARG00000020478,ENSOARG00000000834,ENSOARG00000008418,ENSOARG00000003438,ENSOARG00000005375,ENSOARG00000002360,ENSOARG00000019421,ENSOARG00000018105,ENSOARG00000006942	LRP4|EDARADD|TP63|EDAR|SOSTDC1|CDH3|FGFR2|HPSE|IGFBP5|TFAP2C|SHH|
GO:0022405	hair cycle process	biological_process	2.0262e-06	0.000265	11	427	78	19295	ENSOARG00000006942,ENSOARG00000018105,ENSOARG00000019421,ENSOARG00000002360,ENSOARG00000005375,ENSOARG00000003438,ENSOARG00000008418,ENSOARG00000020478,ENSOARG00000000834,ENSOARG00000004702,ENSOARG00000003622	SHH|TFAP2C|IGFBP5|HPSE|FGFR2|CDH3|SOSTDC1|TP63|EDAR|LRP4|EDARADD|
GO:1901861	regulation of muscle tissue development	biological_process	2.0473e-06	0.00026569	14	427	133	19295	ENSOARG00000003388,ENSOARG00000004526,ENSOARG00000007515,ENSOARG00000021069,ENSOARG00000017856,ENSOARG00000015833,ENSOARG00000011582,ENSOARG00000008064,ENSOARG00000005375,ENSOARG00000019963,ENSOARG00000016067,ENSOARG00000006942,ENSOARG00000009585,ENSOARG00000019421	KLHL41|NR1D2|CAV3|BMP4|MEGF10|TP73|CYP26B1|LEF1|FGFR2|GJA1|MKX|SHH|FGF20|IGFBP5|
GO:0051093	negative regulation of developmental process	biological_process	2.1032e-06	0.00027084	34	427	579	19295	ENSOARG00000015397,ENSOARG00000001691,ENSOARG00000001111,ENSOARG00000003103,ENSOARG00000013941,ENSOARG00000002144,ENSOARG00000015833,ENSOARG00000018274,ENSOARG00000020058,ENSOARG00000021069,ENSOARG00000002359,ENSOARG00000018039,ENSOARG00000003329,ENSOARG00000014232,ENSOARG00000019421,ENSOARG00000019404,ENSOARG00000020478,ENSOARG00000017490,ENSOARG00000006509,ENSOARG00000008224,ENSOARG00000009518,…	SEMA3E|TMEM176B|ID1|FAT3|GATA3|LDLRAD4|TP73|SORL1|THBS1|BMP4|SFRP1|BMP7|SULF1|SERPINF1|IGFBP5|FBLN1|TP63|THBS4|IGF2BP1|DAB1|SOX4|GRHL2|MKX|TFAP2C|PTCH1|LEF1|EDNRB|SHH|LYN|SOSTDC1|LRP4|APOE|ENPP1|CDH3|
GO:0055008	cardiac muscle tissue morphogenesis	biological_process	2.1215e-06	0.00027112	9	427	49	19295	ENSOARG00000004312,ENSOARG00000017779,ENSOARG00000018591,ENSOARG00000005375,ENSOARG00000003437,ENSOARG00000006996,ENSOARG00000019316,ENSOARG00000019993,ENSOARG00000004431	TNNC1|MYL2|COL11A1|FGFR2|PITX2|MYL3|MYH6|ACTC1|XIRP2|
GO:0060425	lung morphogenesis	biological_process	2.4145e-06	0.00030622	9	427	52	19295	ENSOARG00000000327,ENSOARG00000003437,ENSOARG00000021069,ENSOARG00000001111,ENSOARG00000005375,ENSOARG00000017135,ENSOARG00000019683,ENSOARG00000006942,ENSOARG00000018325	LAMA1|PITX2|BMP4|ID1|FGFR2|SPRY2|WNT2B|SHH|GRHL2|
GO:0051241	negative regulation of multicellular organismal process	biological_process	2.5337e-06	0.00031893	22	427	298	19295	ENSOARG00000009163,ENSOARG00000008578,ENSOARG00000011584,ENSOARG00000020058,ENSOARG00000021069,ENSOARG00000015833,ENSOARG00000002359,ENSOARG00000008064,ENSOARG00000001823,ENSOARG00000002586,ENSOARG00000013941,ENSOARG00000020386,ENSOARG00000004702,ENSOARG00000009438,ENSOARG00000009653,ENSOARG00000007515,ENSOARG00000003438,ENSOARG00000002050,ENSOARG00000014188,ENSOARG00000009425,ENSOARG00000018039,…	KCNMA1|PTCH1|F2RL1|THBS1|BMP4|TP73|SFRP1|LEF1|TNNT1|APOA1|GATA3|APOD|LRP4|APOE|RGS2|CAV3|CDH3|TGFB3|ENPP1|GRIA1|BMP7|GPNMB|
GO:0051270	regulation of cellular component movement	biological_process	2.5896e-06	0.00032353	33	427	505	19295	ENSOARG00000008064,ENSOARG00000009443,ENSOARG00000000327,ENSOARG00000006037,ENSOARG00000015536,ENSOARG00000013534,ENSOARG00000001434,ENSOARG00000009438,ENSOARG00000014336,ENSOARG00000005780,ENSOARG00000014778,ENSOARG00000006942,ENSOARG00000005777,ENSOARG00000016674,ENSOARG00000002359,ENSOARG00000018274,ENSOARG00000011584,ENSOARG00000021069,ENSOARG00000020058,ENSOARG00000002144,ENSOARG00000012064,…	LEF1|SRCIN1|LAMA1|BMPER|CEMIP|MYOC|KCNH2|APOE|CYR61|EMP2|LYN|SHH|CCBE1|PLET1|SFRP1|SORL1|F2RL1|BMP4|THBS1|LDLRAD4|FIGF|GATA3|PLXNA4|ARSB|ARMC4|PITX2|THBS4|FBLN1|TP53INP1|APOD|IGFBP5|TNNC1|SULF1|
GO:0009605	response to external stimulus	biological_process	2.6396e-06	0.00032733	46	427	895	19295	ENSOARG00000007475,ENSOARG00000018039,ENSOARG00000014309,ENSOARG00000017490,ENSOARG00000007515,ENSOARG00000020386,ENSOARG00000012064,ENSOARG00000013941,ENSOARG00000013144,ENSOARG00000002360,ENSOARG00000006427,ENSOARG00000020861,ENSOARG00000004265,ENSOARG00000003571,ENSOARG00000002359,ENSOARG00000002590,ENSOARG00000019636,ENSOARG00000018911,ENSOARG00000020058,ENSOARG00000021069,ENSOARG00000011584,…	ADAMTS18|BMP7|SUSD4|THBS4|CAV3|APOD|FIGF|GATA3|IL1R1|HPSE|PLXNA4|CTSS|ANK3|LYST|SFRP1|SPP1|LBH|PER1|THBS1|BMP4|F2RL1|KCNMA1|PTPRO|DSC2|LYN|WNT2B|SHH|EDNRB|PTGIS|CXCR4|APOE|KRT1|NR1D2|NPNT|MYH1|CADPS2|APOA1|ALCAM|GJA1|TUBB3|NRXN1|COL11A1|FLRT3|LEF1|SLITRK6|AGTR1|
GO:0051094	positive regulation of developmental process	biological_process	2.729e-06	0.00033592	39	427	704	19295	ENSOARG00000017171,ENSOARG00000014828,ENSOARG00000008578,ENSOARG00000008064,ENSOARG00000011582,ENSOARG00000004386,ENSOARG00000004226,ENSOARG00000007578,ENSOARG00000019963,ENSOARG00000002586,ENSOARG00000009750,ENSOARG00000014336,ENSOARG00000009438,ENSOARG00000013534,ENSOARG00000002050,ENSOARG00000012715,ENSOARG00000008133,ENSOARG00000006942,ENSOARG00000019683,ENSOARG00000005777,ENSOARG00000009392,…	SLITRK6|SLITRK3|PTCH1|LEF1|CYP26B1|FLRT3|NRXN1|SCIN|GJA1|APOA1|NPNT|CYR61|APOE|MYOC|TGFB3|PTGIS|HTR2A|SHH|WNT2B|CCBE1|SLITRK2|WIF1|THBS1|BMP4|SFRP1|HPSE|GATA3|ACVR2A|TP63|CAV3|DAB1|TFAP2A|CAMK1|BMP7|FGFR2|PRDM1|LRRN1|SERPINF1|SFRP4|
GO:0043086	negative regulation of catalytic activity	biological_process	2.9034e-06	0.00035479	28	427	480	19295	ENSOARG00000006096,ENSOARG00000016724,ENSOARG00000018337,ENSOARG00000017135,ENSOARG00000016534,ENSOARG00000002586,ENSOARG00000015177,ENSOARG00000010394,ENSOARG00000017257,ENSOARG00000011405,ENSOARG00000002359,ENSOARG00000008064,ENSOARG00000021069,ENSOARG00000020058,ENSOARG00000006200,ENSOARG00000018274,ENSOARG00000003963,ENSOARG00000018039,ENSOARG00000012828,ENSOARG00000015313,ENSOARG00000014778,…	WFDC2|HMGCR|CPAMD8|SPRY2|TFPI|APOA1|IFIT1|LEPR|COL7A1|-|SFRP1|LEF1|BMP4|THBS1|NES|SORL1|DUSP1|BMP7|TFAP2B|SPOCK1|LYN|COL28A1|APOE|CAV3|RGS2|WFIKKN2|ARFGEF3|GRM7|
GO:0022404	molting cycle process	biological_process	3.2041e-06	0.00038441	11	427	79	19295	ENSOARG00000006942,ENSOARG00000018105,ENSOARG00000019421,ENSOARG00000002360,ENSOARG00000005375,ENSOARG00000003438,ENSOARG00000008418,ENSOARG00000020478,ENSOARG00000000834,ENSOARG00000004702,ENSOARG00000003622	SHH|TFAP2C|IGFBP5|HPSE|FGFR2|CDH3|SOSTDC1|TP63|EDAR|LRP4|EDARADD|
GO:0006928	cellular component movement	biological_process	3.2147e-06	0.00038441	59	427	1150	19295	ENSOARG00000006037,ENSOARG00000002586,ENSOARG00000015536,ENSOARG00000018737,ENSOARG00000019963,ENSOARG00000019135,ENSOARG00000014989,ENSOARG00000019316,ENSOARG00000008064,ENSOARG00000009443,ENSOARG00000019993,ENSOARG00000000327,ENSOARG00000015342,ENSOARG00000010039,ENSOARG00000015385,ENSOARG00000005780,ENSOARG00000014778,ENSOARG00000006942,ENSOARG00000005777,ENSOARG00000000158,ENSOARG00000015783,…	BMPER|APOA1|CEMIP|ALCAM|GJA1|CELSR2|TUBB3|MYH6|LEF1|SRCIN1|ACTC1|LAMA1|NDNF|AKAP4|AGTR1|EMP2|LYN|SHH|CCBE1|EDNRB|SATB2|CACNA1E|MYOC|KCNH2|APOE|CYR61|GATA3|FIGF|FAT3|PLXNA4|FERMT1|ARSB|LYST|ANK3|SPP1|PLET1|SFRP1|SORL1|DCX|DPP4|THBS1|F2RL1|BMP4|PTPRO|ASTN1|LDLRAD4|IGFBP5|ITGB4|TNNC1|SULF1|BMP7|PITX2|ARMC4|THBS4|ITGA3|DAB1|TP53INP1|FBLN1|APOD|
GO:0044092	negative regulation of molecular function	biological_process	3.2917e-06	0.00039083	35	427	670	19295	ENSOARG00000020163,ENSOARG00000009438,ENSOARG00000009653,ENSOARG00000014778,ENSOARG00000015313,ENSOARG00000012715,ENSOARG00000008578,ENSOARG00000006200,ENSOARG00000008064,ENSOARG00000011405,ENSOARG00000002586,ENSOARG00000016534,ENSOARG00000006096,ENSOARG00000018337,ENSOARG00000000675,ENSOARG00000006159,ENSOARG00000007668,ENSOARG00000003275,ENSOARG00000007515,ENSOARG00000005106,ENSOARG00000008899,…	CASQ2|APOE|RGS2|LYN|SPOCK1|PTGIS|PTCH1|NES|LEF1|-|APOA1|TFPI|WFDC2|CPAMD8|ARFGEF3|CAMK1|GRM7|WFIKKN2|CAV3|COL28A1|SFRP4|DUSP1|BMP7|TFAP2B|BMP4|THBS1|SORL1|SFRP1|LEPR|COL7A1|IFIT1|ANK3|SPRY2|HMGCR|ID1|
GO:0032879	regulation of localization	biological_process	3.3325e-06	0.00039288	67	427	1459	19295	ENSOARG00000008133,ENSOARG00000000714,ENSOARG00000005777,ENSOARG00000005780,ENSOARG00000001434,ENSOARG00000013534,ENSOARG00000020163,ENSOARG00000018609,ENSOARG00000004226,ENSOARG00000002586,ENSOARG00000009518,ENSOARG00000000327,ENSOARG00000008578,ENSOARG00000008064,ENSOARG00000005539,ENSOARG00000003329,ENSOARG00000020648,ENSOARG00000019421,ENSOARG00000020386,ENSOARG00000006070,ENSOARG00000017490,…	HTR2A|SNCG|CCBE1|EMP2|KCNH2|MYOC|CASQ2|CACNA1E|NRXN1|APOA1|SOX4|LAMA1|PTCH1|LEF1|MEST|SULF1|KLHL24|IGFBP5|APOD|TP53INP1|THBS4|ITGA3|CAMK1|PITX2|DPP6|ARSB|CTSS|PLXNA4|SCN5A|FIGF|EDAR|THBS1|BMP4|SFRP1|PTX3|CACNA1C|SHH|LYN|CFTR|CYR61|APOE|TGFB3|ALOX15|ENPP1|CELSR2|GJA1|CEMIP|CADPS2|BMPER|TRPC3|CA2|SRCIN1|TFAP2B|TMEM37|AKAP6|TNNC1|SFRP4|FBLN1|CAV3|ARMC4|ANK3|GATA3|LDLRAD4|F2RL1|SORL1|PER1|PLET1|
GO:0071901	negative regulation of protein serine/threonine kinase activity	biological_process	3.3729e-06	0.00039486	11	427	92	19295	ENSOARG00000018274,ENSOARG00000021069,ENSOARG00000002359,ENSOARG00000007515,ENSOARG00000009653,ENSOARG00000009438,ENSOARG00000014778,ENSOARG00000017135,ENSOARG00000018039,ENSOARG00000003963,ENSOARG00000016724	SORL1|BMP4|SFRP1|CAV3|RGS2|APOE|LYN|SPRY2|BMP7|DUSP1|HMGCR|
GO:0010811	positive regulation of cell-substrate adhesion	biological_process	3.4726e-06	0.00040371	12	427	75	19295	ENSOARG00000007029,ENSOARG00000002586,ENSOARG00000010082,ENSOARG00000005780,ENSOARG00000009750,ENSOARG00000014336,ENSOARG00000015342,ENSOARG00000008480,ENSOARG00000013534,ENSOARG00000020058,ENSOARG00000002590,ENSOARG00000005022	SPOCK2|APOA1|EGFLAM|EMP2|NPNT|CYR61|NDNF|ALOX15|MYOC|THBS1|SPP1|SMOC2|
GO:0060688	regulation of morphogenesis of a branching structure	biological_process	3.6685e-06	0.00042354	9	427	51	19295	ENSOARG00000020548,ENSOARG00000005375,ENSOARG00000003329,ENSOARG00000018039,ENSOARG00000006942,ENSOARG00000019683,ENSOARG00000007515,ENSOARG00000002359,ENSOARG00000021069	ETV5|FGFR2|SULF1|BMP7|SHH|WNT2B|CAV3|SFRP1|BMP4|
GO:0016477	cell migration	biological_process	3.796e-06	0.00043526	45	427	818	19295	ENSOARG00000008224,ENSOARG00000005412,ENSOARG00000017490,ENSOARG00000020386,ENSOARG00000006070,ENSOARG00000003437,ENSOARG00000003329,ENSOARG00000019421,ENSOARG00000002144,ENSOARG00000015182,ENSOARG00000020651,ENSOARG00000016674,ENSOARG00000002590,ENSOARG00000002359,ENSOARG00000011584,ENSOARG00000006454,ENSOARG00000020058,ENSOARG00000017688,ENSOARG00000021069,ENSOARG00000018274,ENSOARG00000003571,…	DAB1|ITGA3|THBS4|APOD|TP53INP1|PITX2|SULF1|IGFBP5|LDLRAD4|ASTN1|PTPRO|PLET1|SPP1|SFRP1|F2RL1|DPP4|THBS1|DCX|BMP4|SORL1|LYST|ARSB|FERMT1|FIGF|GATA3|FAT3|APOE|CYR61|MYOC|SATB2|EDNRB|LYN|EMP2|CCBE1|SHH|NDNF|LAMA1|AGTR1|SRCIN1|LEF1|GJA1|CELSR2|BMPER|CEMIP|APOA1|
GO:0048522	positive regulation of cellular process	biological_process	3.8443e-06	0.00043781	112	427	3062	19295	ENSOARG00000002050,ENSOARG00000003438,ENSOARG00000008480,ENSOARG00000009438,ENSOARG00000005754,ENSOARG00000017153,ENSOARG00000004526,ENSOARG00000018133,ENSOARG00000014336,ENSOARG00000014778,ENSOARG00000003815,ENSOARG00000009392,ENSOARG00000000641,ENSOARG00000006942,ENSOARG00000015783,ENSOARG00000002754,ENSOARG00000012715,ENSOARG00000016888,ENSOARG00000012954,ENSOARG00000014828,ENSOARG00000003293,…	TGFB3|CDH3|ALOX15|APOE|MEOX1|EPHA3|NR1D2|CFTR|CYR61|LYN|-|SLITRK2|S100A4|SHH|SATB2|PTX3|PTGIS|IQGAP2|CA2|SLITRK3|PDGFD|TRPC3|AGTR1|NPNT|BMPER|TFAP2C|GRHL2|CEMIP|CADPS2|GJA1|SCIN|FLRT3|TFAP2A|DAB1|CAV3|ESRRG|TP63|FBLN1|SFRP4|HOXA10|AKAP6|PRDM1|NOX5|FGFR2|TFAP2B|PER1|LBH|PLET1|F2RL1|SORL1|KCNMA1|LDLR|POU2F3|GATA3|ACVR2A|NOX4|IFIT1|ETV5|SPOCK2|LYST|TNC|MYOC|GLI1|LRP4|KCNH2|EMP2|CCBE1|WIF1|WNT2B|HTR2…
GO:0042060	wound healing	biological_process	3.9367e-06	0.00044026	20	427	250	19295	ENSOARG00000020058,ENSOARG00000011584,ENSOARG00000014253,ENSOARG00000019636,ENSOARG00000016674,ENSOARG00000016819,ENSOARG00000016534,ENSOARG00000003571,ENSOARG00000019963,ENSOARG00000002360,ENSOARG00000008480,ENSOARG00000019404,ENSOARG00000014336,ENSOARG00000009438,ENSOARG00000007515,ENSOARG00000006942,ENSOARG00000014185,ENSOARG00000014778,ENSOARG00000007475,ENSOARG00000018445	THBS1|F2RL1|SLC7A11|LBH|PLET1|POU2F3|TFPI|LYST|GJA1|HPSE|ALOX15|FBLN1|CYR61|APOE|CAV3|SHH|BNC1|LYN|ADAMTS18|F13A1|
GO:0060047	heart contraction	biological_process	3.9842e-06	0.00044026	14	427	122	19295	ENSOARG00000006399,ENSOARG00000009653,ENSOARG00000007515,ENSOARG00000001434,ENSOARG00000020163,ENSOARG00000019993,ENSOARG00000019316,ENSOARG00000006996,ENSOARG00000018609,ENSOARG00000019963,ENSOARG00000004312,ENSOARG00000017779,ENSOARG00000011750,ENSOARG00000006798	DSG2|RGS2|CAV3|KCNH2|CASQ2|ACTC1|MYH6|MYL3|CACNA1E|GJA1|TNNC1|MYL2|MYL4|DSC2|
GO:0030198	extracellular matrix organization	biological_process	4.1747e-06	0.00045382	16	427	154	19295	ENSOARG00000008389,ENSOARG00000018248,ENSOARG00000019333,ENSOARG00000003329,ENSOARG00000014336,ENSOARG00000019404,ENSOARG00000005022,ENSOARG00000000317,ENSOARG00000018591,ENSOARG00000020861,ENSOARG00000007029,ENSOARG00000010082,ENSOARG00000016067,ENSOARG00000009750,ENSOARG00000015342,ENSOARG00000006454	ITGA8|MFAP4|COL2A1|SULF1|CYR61|FBLN1|SMOC2|LOX|COL11A1|CTSS|SPOCK2|EGFLAM|MKX|NPNT|NDNF|DPP4|
GO:0043062	extracellular structure organization	biological_process	4.1747e-06	0.00045382	16	427	154	19295	ENSOARG00000015342,ENSOARG00000006454,ENSOARG00000007029,ENSOARG00000018591,ENSOARG00000020861,ENSOARG00000009750,ENSOARG00000016067,ENSOARG00000010082,ENSOARG00000014336,ENSOARG00000019404,ENSOARG00000005022,ENSOARG00000000317,ENSOARG00000018248,ENSOARG00000019333,ENSOARG00000003329,ENSOARG00000008389	NDNF|DPP4|SPOCK2|COL11A1|CTSS|NPNT|MKX|EGFLAM|CYR61|FBLN1|SMOC2|LOX|MFAP4|COL2A1|SULF1|ITGA8|
GO:0051145	smooth muscle cell differentiation	biological_process	4.395e-06	0.00047469	8	427	40	19295	ENSOARG00000003437,ENSOARG00000021069,ENSOARG00000013317,ENSOARG00000009750,ENSOARG00000006942,ENSOARG00000005375,ENSOARG00000000158,ENSOARG00000008389	PITX2|BMP4|TBX18|NPNT|SHH|FGFR2|EDNRB|ITGA8|
GO:0007517	muscle organ development	biological_process	4.8116e-06	0.00051635	24	427	332	19295	ENSOARG00000021069,ENSOARG00000015833,ENSOARG00000017856,ENSOARG00000019993,ENSOARG00000011582,ENSOARG00000019316,ENSOARG00000008064,ENSOARG00000003388,ENSOARG00000004431,ENSOARG00000017779,ENSOARG00000016067,ENSOARG00000018591,ENSOARG00000020548,ENSOARG00000019963,ENSOARG00000003437,ENSOARG00000006996,ENSOARG00000005941,ENSOARG00000004526,ENSOARG00000004702,ENSOARG00000007515,ENSOARG00000004312,…	BMP4|TP73|MEGF10|ACTC1|CYP26B1|MYH6|LEF1|KLHL41|XIRP2|MYL2|MKX|COL11A1|ETV5|GJA1|PITX2|MYL3|TNC|NR1D2|LRP4|CAV3|TNNC1|SHH|FGF20|FGFR2|
GO:0003015	heart process	biological_process	5.0946e-06	0.00054324	14	427	125	19295	ENSOARG00000020163,ENSOARG00000018609,ENSOARG00000019316,ENSOARG00000006996,ENSOARG00000019993,ENSOARG00000007515,ENSOARG00000009653,ENSOARG00000006399,ENSOARG00000001434,ENSOARG00000017779,ENSOARG00000004312,ENSOARG00000006798,ENSOARG00000011750,ENSOARG00000019963	CASQ2|CACNA1E|MYH6|MYL3|ACTC1|CAV3|RGS2|DSG2|KCNH2|MYL2|TNNC1|DSC2|MYL4|GJA1|
GO:0014706	striated muscle tissue development	biological_process	5.2289e-06	0.00055404	25	427	351	19295	ENSOARG00000004431,ENSOARG00000003388,ENSOARG00000019316,ENSOARG00000008064,ENSOARG00000019993,ENSOARG00000011582,ENSOARG00000015833,ENSOARG00000017856,ENSOARG00000021069,ENSOARG00000019963,ENSOARG00000020548,ENSOARG00000018591,ENSOARG00000016067,ENSOARG00000017779,ENSOARG00000003844,ENSOARG00000007515,ENSOARG00000004702,ENSOARG00000004526,ENSOARG00000006996,ENSOARG00000005941,ENSOARG00000003437,…	XIRP2|KLHL41|MYH6|LEF1|ACTC1|CYP26B1|TP73|MEGF10|BMP4|GJA1|ETV5|COL11A1|MKX|MYL2|NOX4|CAV3|LRP4|NR1D2|MYL3|TNC|PITX2|FGFR2|FGF20|SHH|TNNC1|
GO:0040012	regulation of locomotion	biological_process	5.4742e-06	0.00057638	32	427	504	19295	ENSOARG00000002359,ENSOARG00000016674,ENSOARG00000020058,ENSOARG00000011584,ENSOARG00000021069,ENSOARG00000018274,ENSOARG00000002144,ENSOARG00000012064,ENSOARG00000013941,ENSOARG00000017167,ENSOARG00000006427,ENSOARG00000003437,ENSOARG00000017490,ENSOARG00000020386,ENSOARG00000019404,ENSOARG00000006070,ENSOARG00000019421,ENSOARG00000003329,ENSOARG00000009443,ENSOARG00000008064,ENSOARG00000000327,…	SFRP1|PLET1|THBS1|F2RL1|BMP4|SORL1|LDLRAD4|FIGF|GATA3|ARSB|PLXNA4|PITX2|THBS4|APOD|FBLN1|TP53INP1|IGFBP5|SULF1|SRCIN1|LEF1|LAMA1|BMPER|CEMIP|MYOC|CXCR4|APOE|CYR61|LYN|EMP2|CCBE1|SHH|PTX3|
GO:0048754	branching morphogenesis of an epithelial tube	biological_process	5.8611e-06	0.00060945	15	427	147	19295	ENSOARG00000007515,ENSOARG00000000327,ENSOARG00000008064,ENSOARG00000008578,ENSOARG00000021069,ENSOARG00000003437,ENSOARG00000020548,ENSOARG00000005375,ENSOARG00000018039,ENSOARG00000017135,ENSOARG00000015397,ENSOARG00000009750,ENSOARG00000018105,ENSOARG00000006942,ENSOARG00000019683	CAV3|LAMA1|LEF1|PTCH1|BMP4|PITX2|ETV5|FGFR2|BMP7|SPRY2|SEMA3E|NPNT|TFAP2C|SHH|WNT2B|
GO:0042692	muscle cell differentiation	biological_process	6.0295e-06	0.00061897	24	427	333	19295	ENSOARG00000007515,ENSOARG00000004702,ENSOARG00000004526,ENSOARG00000003275,ENSOARG00000005941,ENSOARG00000003437,ENSOARG00000020163,ENSOARG00000006159,ENSOARG00000005375,ENSOARG00000000158,ENSOARG00000008389,ENSOARG00000019421,ENSOARG00000006942,ENSOARG00000013317,ENSOARG00000003388,ENSOARG00000019993,ENSOARG00000011582,ENSOARG00000017856,ENSOARG00000021069,ENSOARG00000020548,ENSOARG00000009750,…	CAV3|LRP4|NR1D2|WFIKKN2|TNC|PITX2|CASQ2|CAMK1|FGFR2|EDNRB|ITGA8|IGFBP5|SHH|TBX18|KLHL41|ACTC1|CYP26B1|MEGF10|BMP4|ETV5|NPNT|MKX|MYL2|NOX4|
GO:0060562	epithelial tube morphogenesis	biological_process	6.0327e-06	0.00061897	22	427	290	19295	ENSOARG00000008578,ENSOARG00000021069,ENSOARG00000008064,ENSOARG00000002359,ENSOARG00000010215,ENSOARG00000000327,ENSOARG00000009518,ENSOARG00000018325,ENSOARG00000013941,ENSOARG00000009750,ENSOARG00000018105,ENSOARG00000017135,ENSOARG00000015397,ENSOARG00000019963,ENSOARG00000020548,ENSOARG00000003437,ENSOARG00000008418,ENSOARG00000007515,ENSOARG00000006942,ENSOARG00000019683,ENSOARG00000018039,…	PTCH1|BMP4|LEF1|SFRP1|RGMA|LAMA1|SOX4|GRHL2|GATA3|NPNT|TFAP2C|SPRY2|SEMA3E|GJA1|ETV5|PITX2|SOSTDC1|CAV3|SHH|WNT2B|BMP7|FGFR2|
GO:0072111	cell proliferation involved in kidney development	biological_process	6.0637e-06	0.00061897	5	427	10	19295	ENSOARG00000021069,ENSOARG00000008578,ENSOARG00000006942,ENSOARG00000013941,ENSOARG00000018039	BMP4|PTCH1|SHH|GATA3|BMP7|
GO:0060415	muscle tissue morphogenesis	biological_process	6.3692e-06	0.00064622	9	427	55	19295	ENSOARG00000018591,ENSOARG00000005375,ENSOARG00000004312,ENSOARG00000017779,ENSOARG00000004431,ENSOARG00000003437,ENSOARG00000006996,ENSOARG00000019316,ENSOARG00000019993	COL11A1|FGFR2|TNNC1|MYL2|XIRP2|PITX2|MYL3|MYH6|ACTC1|
GO:0060513	prostatic bud formation	biological_process	6.7226e-06	0.00067797	5	427	10	19295	ENSOARG00000006942,ENSOARG00000021069,ENSOARG00000003329,ENSOARG00000020478,ENSOARG00000018039	SHH|BMP4|SULF1|TP63|BMP7|
GO:0030510	regulation of BMP signaling pathway	biological_process	7.1163e-06	0.00070913	10	427	72	19295	ENSOARG00000009841,ENSOARG00000006037,ENSOARG00000012828,ENSOARG00000003329,ENSOARG00000021069,ENSOARG00000002359,ENSOARG00000010215,ENSOARG00000014336,ENSOARG00000008418,ENSOARG00000005412	ACVR2A|BMPER|TFAP2B|SULF1|BMP4|SFRP1|RGMA|CYR61|SOSTDC1|ITGA3|
GO:0048585	negative regulation of response to stimulus	biological_process	7.6667e-06	0.00075946	44	427	885	19295	ENSOARG00000006942,ENSOARG00000014778,ENSOARG00000012715,ENSOARG00000013534,ENSOARG00000006674,ENSOARG00000008480,ENSOARG00000014188,ENSOARG00000001692,ENSOARG00000008418,ENSOARG00000016900,ENSOARG00000004702,ENSOARG00000009438,ENSOARG00000009653,ENSOARG00000002586,ENSOARG00000006037,ENSOARG00000004226,ENSOARG00000011582,ENSOARG00000008064,ENSOARG00000011272,ENSOARG00000008899,ENSOARG00000019421,…	SHH|LYN|PTGIS|MYOC|GLI1|ALOX15|ENPP1|RGS22|SOSTDC1|KRT1|LRP4|APOE|RGS2|APOA1|BMPER|NRXN1|CYP26B1|LEF1|PRDM1|SFRP4|IGFBP5|BMP7|DUSP1|COL2A1|SUSD4|TP63|APOD|FBLN1|DAB1|ITGA3|CAV3|IFIT1|GATA3|SPRY2|HMGCR|BMP4|THBS1|F2RL1|SORL1|PER1|SFRP1|LDLRAD4|PTPRO|SOCS2|
GO:0003208	cardiac ventricle morphogenesis	biological_process	7.9929e-06	0.00078712	9	427	56	19295	ENSOARG00000006996,ENSOARG00000019316,ENSOARG00000009518,ENSOARG00000004312,ENSOARG00000018325,ENSOARG00000017779,ENSOARG00000013941,ENSOARG00000018591,ENSOARG00000005375	MYL3|MYH6|SOX4|TNNC1|GRHL2|MYL2|GATA3|COL11A1|FGFR2|
GO:0016202	regulation of striated muscle tissue development	biological_process	8.1859e-06	0.00079675	13	427	130	19295	ENSOARG00000009585,ENSOARG00000016067,ENSOARG00000006942,ENSOARG00000019963,ENSOARG00000005375,ENSOARG00000011582,ENSOARG00000008064,ENSOARG00000021069,ENSOARG00000015833,ENSOARG00000017856,ENSOARG00000007515,ENSOARG00000004526,ENSOARG00000003388	FGF20|MKX|SHH|GJA1|FGFR2|CYP26B1|LEF1|BMP4|TP73|MEGF10|CAV3|NR1D2|KLHL41|
GO:0048634	regulation of muscle organ development	biological_process	9.4706e-06	0.00091646	13	427	131	19295	ENSOARG00000016067,ENSOARG00000006942,ENSOARG00000009585,ENSOARG00000005375,ENSOARG00000019963,ENSOARG00000021069,ENSOARG00000015833,ENSOARG00000017856,ENSOARG00000011582,ENSOARG00000008064,ENSOARG00000003388,ENSOARG00000004526,ENSOARG00000007515	MKX|SHH|FGF20|FGFR2|GJA1|BMP4|TP73|MEGF10|CYP26B1|LEF1|KLHL41|NR1D2|CAV3|
GO:0007156	homophilic cell adhesion	biological_process	9.5529e-06	0.00091911	13	427	91	19295	ENSOARG00000019135,ENSOARG00000014523,ENSOARG00000006551,ENSOARG00000006201,ENSOARG00000006798,ENSOARG00000006732,ENSOARG00000003103,ENSOARG00000005103,ENSOARG00000002599,ENSOARG00000006399,ENSOARG00000006831,ENSOARG00000012806,ENSOARG00000003438	CELSR2|PCDH10|DSG1|-|DSC2|DSC1|FAT3|CDH7|-|DSG2|DSC3|CDH12|CDH3|
GO:0031214	biomineral tissue development	biological_process	9.7514e-06	0.00092755	11	427	92	19295	ENSOARG00000005375,ENSOARG00000019963,ENSOARG00000018039,ENSOARG00000009728,ENSOARG00000014970,ENSOARG00000009841,ENSOARG00000016361,ENSOARG00000016395,ENSOARG00000008480,ENSOARG00000021069,ENSOARG00000002050	FGFR2|GJA1|BMP7|PTN|FAM20A|ACVR2A|PHEX|TFAP2A|ALOX15|BMP4|TGFB3|
GO:0010646	regulation of cell communication	biological_process	9.8109e-06	0.00092793	82	427	1996	19295	ENSOARG00000003963,ENSOARG00000021199,ENSOARG00000008389,ENSOARG00000018039,ENSOARG00000020648,ENSOARG00000003329,ENSOARG00000019421,ENSOARG00000020386,ENSOARG00000006070,ENSOARG00000007080,ENSOARG00000005412,ENSOARG00000000675,ENSOARG00000010810,ENSOARG00000018324,ENSOARG00000017135,ENSOARG00000002360,ENSOARG00000020673,ENSOARG00000000834,ENSOARG00000015864,ENSOARG00000020058,ENSOARG00000021069,…	DUSP1|SIPA1L1|ITGA8|BMP7|KLHL24|SULF1|IGFBP5|APOD|TP53INP1|CNTNAP4|ITGA3|ARFGEF3|TRPS1|WNT16|SPRY2|HPSE|ITM2C|EDAR|SOCS2|THBS1|BMP4|TP73|SFRP1|HTR2A|CCBE1|SNCG|WNT2B|EMP2|LRP4|MYOC|GLI1|CASQ2|SIPA1L3|CACNA1E|NRXN1|APOA1|SOX4|TRAF5|PTCH1|CYP26B1|LEF1|TFAP2B|COL2A1|FGFR2|PRDM1|SFRP4|TP63|FBLN1|DAB1|-|CAV3|GRIA1|-|HMGCR|ID1|NOX4|GATA3|ACVR2A|LDLRAD4|PTPRO|F2RL1|SORL1|RGMA|PER1|PTGIS|S100A4|SHH|LYN|C…
GO:0050801	ion homeostasis	biological_process	1.078e-05	0.0010139	28	427	430	19295	ENSOARG00000015285,ENSOARG00000012954,ENSOARG00000009163,ENSOARG00000015385,ENSOARG00000001072,ENSOARG00000014970,ENSOARG00000015536,ENSOARG00000002586,ENSOARG00000005674,ENSOARG00000019963,ENSOARG00000004265,ENSOARG00000003571,ENSOARG00000020163,ENSOARG00000014188,ENSOARG00000013534,ENSOARG00000001434,ENSOARG00000019941,ENSOARG00000007515,ENSOARG00000009438,ENSOARG00000006903,ENSOARG00000018133,…	TMTC2|CA2|KCNMA1|AGTR1|TRPC3|FAM20A|CEMIP|APOA1|ALAS2|GJA1|ANK3|LYST|CASQ2|ENPP1|MYOC|KCNH2|RYR3|CAV3|APOE|SLC26A3|CFTR|LYN|SFRP4|AKAP6|CACNA1C|EDNRB|TFAP2B|HTR2A|
GO:0007399	nervous system development	biological_process	1.1217e-05	0.0010491	65	427	1332	19295	ENSOARG00000010215,ENSOARG00000018274,ENSOARG00000017688,ENSOARG00000009163,ENSOARG00000020651,ENSOARG00000015182,ENSOARG00000013941,ENSOARG00000003103,ENSOARG00000004265,ENSOARG00000005769,ENSOARG00000015684,ENSOARG00000008224,ENSOARG00000020478,ENSOARG00000009585,ENSOARG00000011272,ENSOARG00000005375,ENSOARG00000019333,ENSOARG00000012828,ENSOARG00000009443,ENSOARG00000014828,ENSOARG00000018105,…	RGMA|SORL1|DCX|KCNMA1|PTPRO|ASTN1|GATA3|FAT3|ANK3|AK8|ARMC4|DAB1|TP63|FGF20|PRDM1|FGFR2|COL2A1|TFAP2B|SRCIN1|SLITRK3|TFAP2C|GRHL2|GJA1|CELSR2|FLRT3|TUBB3|-|EPHA3|APOE|LAMC3|LYN|SPOCK1|SHH|SLITRK2|SATB2|SFRP1|TP73|BMP4|ITM2C|PLXNA4|PITX2|CAMK1|ITGA3|IGF2BP1|LRRN1|SERPINF1|SULF1|BMP7|LRRC4C|SIPA1L1|LEF1|NES|PTCH1|LAMA1|NDNF|SLITRK6|SOX4|ALCAM|NRXN1|TNC|GLI1|MYOC|LRP4|WNT2B|EDNRB|
GO:0045682	regulation of epidermis development	biological_process	1.1414e-05	0.0010608	8	427	51	19295	ENSOARG00000020478,ENSOARG00000008578,ENSOARG00000021069,ENSOARG00000003438,ENSOARG00000002360,ENSOARG00000018325,ENSOARG00000018105,ENSOARG00000008899	TP63|PTCH1|BMP4|CDH3|HPSE|GRHL2|TFAP2C|SFRP4|
GO:0048839	inner ear development	biological_process	1.147e-05	0.0010608	16	427	158	19295	ENSOARG00000018591,ENSOARG00000017135,ENSOARG00000013941,ENSOARG00000006037,ENSOARG00000013317,ENSOARG00000017171,ENSOARG00000009163,ENSOARG00000009812,ENSOARG00000021069,ENSOARG00000008389,ENSOARG00000005375,ENSOARG00000019333,ENSOARG00000006942,ENSOARG00000009585,ENSOARG00000016395,ENSOARG00000007216	COL11A1|SPRY2|GATA3|BMPER|TBX18|SLITRK6|KCNMA1|FREM2|BMP4|ITGA8|FGFR2|COL2A1|SHH|FGF20|TFAP2A|CYTL1|
GO:0009966	regulation of signal transduction	biological_process	1.2349e-05	0.0011359	74	427	1780	19295	ENSOARG00000010215,ENSOARG00000018911,ENSOARG00000018274,ENSOARG00000011584,ENSOARG00000020651,ENSOARG00000002144,ENSOARG00000013941,ENSOARG00000009841,ENSOARG00000003844,ENSOARG00000001111,ENSOARG00000016724,ENSOARG00000009307,ENSOARG00000015541,ENSOARG00000007515,ENSOARG00000008224,ENSOARG00000019404,ENSOARG00000020478,ENSOARG00000008899,ENSOARG00000011272,ENSOARG00000005375,ENSOARG00000019333,…	RGMA|PER1|SORL1|F2RL1|PTPRO|LDLRAD4|GATA3|ACVR2A|NOX4|ID1|HMGCR|-|-|CAV3|DAB1|FBLN1|TP63|SFRP4|PRDM1|FGFR2|COL2A1|TFAP2B|CDK14|NPNT|BMPER|GJA1|ALOX15|ENPP1|CDH3|RGS2|APOE|SOSTDC1|CYR61|RGS22|LYN|S100A4|SHH|PTGIS|SFRP1|TP73|THBS1|BMP4|SOCS2|EDAR|ITM2C|HPSE|WNT16|SPRY2|TRPS1|ARFGEF3|ITGA3|TP53INP1|APOD|IGFBP5|KLHL24|SULF1|SIPA1L1|DUSP1|BMP7|ITGA8|LEF1|CYP26B1|PTCH1|TRAF5|SOX4|APOA1|SIPA1L3|GLI1|MYO…
GO:0060685	regulation of prostatic bud formation	biological_process	1.3008e-05	0.0011838	4	427	6	19295	ENSOARG00000018039,ENSOARG00000003329,ENSOARG00000006942,ENSOARG00000021069	BMP7|SULF1|SHH|BMP4|
GO:0048699	generation of neurons	biological_process	1.3012e-05	0.0011838	48	427	865	19295	ENSOARG00000017153,ENSOARG00000004702,ENSOARG00000009438,ENSOARG00000013534,ENSOARG00000005941,ENSOARG00000006069,ENSOARG00000000158,ENSOARG00000015783,ENSOARG00000006942,ENSOARG00000009392,ENSOARG00000015313,ENSOARG00000014778,ENSOARG00000000327,ENSOARG00000015342,ENSOARG00000017171,ENSOARG00000014828,ENSOARG00000008578,ENSOARG00000008064,ENSOARG00000009443,ENSOARG00000014989,ENSOARG00000019963,…	EPHA3|LRP4|APOE|MYOC|TNC|-|EDNRB|SATB2|SHH|SLITRK2|SPOCK1|LYN|LAMA1|NDNF|SLITRK6|SLITRK3|PTCH1|LEF1|SRCIN1|TUBB3|GJA1|ALCAM|CELSR2|SOX4|TFAP2C|ITGA3|DAB1|PITX2|CAMK1|SIPA1L1|BMP7|LRRC4C|FGFR2|PRDM1|FGF20|SERPINF1|PTPRO|ASTN1|KCNMA1|SORL1|TP73|DCX|BMP4|PLXNA4|ANK3|ITM2C|FAT3|GATA3|
GO:0048738	cardiac muscle tissue development	biological_process	1.3143e-05	0.0011894	14	427	132	19295	ENSOARG00000004431,ENSOARG00000007515,ENSOARG00000015833,ENSOARG00000003437,ENSOARG00000021069,ENSOARG00000019316,ENSOARG00000006996,ENSOARG00000019993,ENSOARG00000018591,ENSOARG00000005375,ENSOARG00000004312,ENSOARG00000017779,ENSOARG00000003844,ENSOARG00000009585	XIRP2|CAV3|TP73|PITX2|BMP4|MYH6|MYL3|ACTC1|COL11A1|FGFR2|TNNC1|MYL2|NOX4|FGF20|
GO:2000145	regulation of cell motility	biological_process	1.3959e-05	0.0012496	29	427	457	19295	ENSOARG00000016674,ENSOARG00000002359,ENSOARG00000008064,ENSOARG00000009443,ENSOARG00000018274,ENSOARG00000021069,ENSOARG00000020058,ENSOARG00000011584,ENSOARG00000000327,ENSOARG00000002144,ENSOARG00000013941,ENSOARG00000012064,ENSOARG00000006037,ENSOARG00000015536,ENSOARG00000017167,ENSOARG00000003437,ENSOARG00000013534,ENSOARG00000017490,ENSOARG00000009438,ENSOARG00000006070,ENSOARG00000019404,…	PLET1|SFRP1|LEF1|SRCIN1|SORL1|BMP4|THBS1|F2RL1|LAMA1|LDLRAD4|GATA3|FIGF|BMPER|CEMIP|ARSB|PITX2|MYOC|THBS4|APOE|TP53INP1|FBLN1|CYR61|APOD|EMP2|LYN|IGFBP5|SHH|CCBE1|SULF1|
GO:0048644	muscle organ morphogenesis	biological_process	1.4492e-05	0.0012905	9	427	62	19295	ENSOARG00000003437,ENSOARG00000019993,ENSOARG00000006996,ENSOARG00000019316,ENSOARG00000004431,ENSOARG00000017779,ENSOARG00000004312,ENSOARG00000018591,ENSOARG00000005375	PITX2|ACTC1|MYL3|MYH6|XIRP2|MYL2|TNNC1|COL11A1|FGFR2|
GO:0023051	regulation of signaling	biological_process	1.4955e-05	0.0013247	81	427	1983	19295	ENSOARG00000009307,ENSOARG00000009425,ENSOARG00000007515,ENSOARG00000015541,ENSOARG00000008224,ENSOARG00000019404,ENSOARG00000020478,ENSOARG00000008899,ENSOARG00000011272,ENSOARG00000005375,ENSOARG00000019333,ENSOARG00000012828,ENSOARG00000010215,ENSOARG00000018911,ENSOARG00000018274,ENSOARG00000011584,ENSOARG00000020651,ENSOARG00000002144,ENSOARG00000013941,ENSOARG00000009841,ENSOARG00000003844,…	-|GRIA1|CAV3|-|DAB1|FBLN1|TP63|SFRP4|PRDM1|FGFR2|COL2A1|TFAP2B|RGMA|PER1|SORL1|F2RL1|PTPRO|LDLRAD4|GATA3|ACVR2A|NOX4|ID1|HMGCR|ENPP1|ALOX15|CDH3|RGS2|APOE|CYR61|SOSTDC1|CFTR|RGS22|LYN|S100A4|SHH|PTGIS|CDK14|CA2|BMPER|NPNT|GJA1|ARFGEF3|ITGA3|TP53INP1|CNTNA
GO:0010741	negative regulation of intracellular protein kinase cascade	biological_process	1.5982e-05	0.0014008	15	427	158	19295	ENSOARG00000003963,ENSOARG00000018039,ENSOARG00000017135,ENSOARG00000016724,ENSOARG00000014778,ENSOARG00000019404,ENSOARG00000015864,ENSOARG00000008224,ENSOARG00000009438,ENSOARG00000007515,ENSOARG00000009653,ENSOARG00000011584,ENSOARG00000021069,ENSOARG00000018274,ENSOARG00000002359	DUSP1|BMP7|SPRY2|HMGCR|LYN|FBLN1|SOCS2|DAB1|APOE|CAV3|RGS2|F2RL1|BMP4|SORL1|SFRP1|
GO:0072198	mesenchymal cell proliferation involved in ureter development	biological_process	1.6252e-05	0.0014024	3	427	4	19295	ENSOARG00000021069,ENSOARG00000006942,ENSOARG00000013317	BMP4|SHH|TBX18|
GO:0072199	regulation of mesenchymal cell proliferation involved in ureter development	biological_process	1.6252e-05	0.0014024	3	427	4	19295	ENSOARG00000006942,ENSOARG00000021069,ENSOARG00000013317	SHH|BMP4|TBX18|
GO:0007596	blood coagulation	biological_process	1.6436e-05	0.001411	13	427	134	19295	ENSOARG00000018445,ENSOARG00000007475,ENSOARG00000002360,ENSOARG00000003571,ENSOARG00000014778,ENSOARG00000016534,ENSOARG00000006942,ENSOARG00000009438,ENSOARG00000019404,ENSOARG00000019636,ENSOARG00000014253,ENSOARG00000020058,ENSOARG00000011584	F13A1|ADAMTS18|HPSE|LYST|LYN|TFPI|SHH|APOE|FBLN1|LBH|SLC7A11|THBS1|F2RL1|
GO:0030282	bone mineralization	biological_process	1.7065e-05	0.0014576	10	427	80	19295	ENSOARG00000009728,ENSOARG00000009841,ENSOARG00000018039,ENSOARG00000005375,ENSOARG00000019963,ENSOARG00000002050,ENSOARG00000021069,ENSOARG00000016395,ENSOARG00000008480,ENSOARG00000016361	PTN|ACVR2A|BMP7|FGFR2|GJA1|TGFB3|BMP4|TFAP2A|ALOX15|PHEX|
GO:0030334	regulation of cell migration	biological_process	1.7408e-05	0.0014794	28	427	436	19295	ENSOARG00000003437,ENSOARG00000013534,ENSOARG00000006070,ENSOARG00000014336,ENSOARG00000020386,ENSOARG00000017490,ENSOARG00000009438,ENSOARG00000006942,ENSOARG00000005777,ENSOARG00000005780,ENSOARG00000014778,ENSOARG00000019421,ENSOARG00000003329,ENSOARG00000018274,ENSOARG00000021069,ENSOARG00000020058,ENSOARG00000011584,ENSOARG00000008064,ENSOARG00000016674,ENSOARG00000002359,ENSOARG00000009443,…	PITX2|MYOC|TP53INP1|CYR61|APOD|THBS4|APOE|SHH|CCBE1|EMP2|LYN|IGFBP5|SULF1|SORL1|BMP4|THBS1|F2RL1|LEF1|PLET1|SFRP1|SRCIN1|LDLRAD4|LAMA1|CEMIP|BMPER|FIGF|GATA3|ARSB|
GO:0060441	epithelial tube branching involved in lung morphogenesis	biological_process	1.8788e-05	0.0015885	6	427	25	19295	ENSOARG00000021069,ENSOARG00000006942,ENSOARG00000019683,ENSOARG00000017135,ENSOARG00000005375,ENSOARG00000000327	BMP4|SHH|WNT2B|SPRY2|FGFR2|LAMA1|
GO:0030326	embryonic limb morphogenesis	biological_process	1.9303e-05	0.0016158	13	427	120	19295	ENSOARG00000020478,ENSOARG00000013344,ENSOARG00000004702,ENSOARG00000003437,ENSOARG00000021069,ENSOARG00000008578,ENSOARG00000008064,ENSOARG00000011582,ENSOARG00000018039,ENSOARG00000019963,ENSOARG00000006942,ENSOARG00000018325,ENSOARG00000009675	TP63|AFF3|LRP4|PITX2|BMP4|PTCH1|LEF1|CYP26B1|BMP7|GJA1|SHH|GRHL2|HOXA10|
GO:0035113	embryonic appendage morphogenesis	biological_process	1.9303e-05	0.0016158	13	427	120	19295	ENSOARG00000009675,ENSOARG00000018325,ENSOARG00000006942,ENSOARG00000019963,ENSOARG00000018039,ENSOARG00000011582,ENSOARG00000008064,ENSOARG00000008578,ENSOARG00000021069,ENSOARG00000003437,ENSOARG00000013344,ENSOARG00000004702,ENSOARG00000020478	HOXA10|GRHL2|SHH|GJA1|BMP7|CYP26B1|LEF1|PTCH1|BMP4|PITX2|AFF3|LRP4|TP63|
GO:0060442	branching involved in prostate gland morphogenesis	biological_process	1.9978e-05	0.0016639	5	427	15	19295	ENSOARG00000006942,ENSOARG00000021069,ENSOARG00000002359,ENSOARG00000018039,ENSOARG00000005375	SHH|BMP4|SFRP1|BMP7|FGFR2|
GO:0016331	morphogenesis of embryonic epithelium	biological_process	2.0897e-05	0.0017318	14	427	149	19295	ENSOARG00000010215,ENSOARG00000002359,ENSOARG00000008578,ENSOARG00000021069,ENSOARG00000013317,ENSOARG00000020478,ENSOARG00000013941,ENSOARG00000018325,ENSOARG00000019683,ENSOARG00000009518,ENSOARG00000006942,ENSOARG00000005375,ENSOARG00000003329,ENSOARG00000018039	RGMA|SFRP1|PTCH1|BMP4|TBX18|TP63|GATA3|GRHL2|WNT2B|SOX4|SHH|FGFR2|SULF1|BMP7|
GO:0045785	positive regulation of cell adhesion	biological_process	2.1948e-05	0.0018066	15	427	148	19295	ENSOARG00000002590,ENSOARG00000008064,ENSOARG00000005022,ENSOARG00000008480,ENSOARG00000020058,ENSOARG00000013534,ENSOARG00000015342,ENSOARG00000013317,ENSOARG00000014336,ENSOARG00000009750,ENSOARG00000005780,ENSOARG00000002586,ENSOARG00000010082,ENSOARG00000007029,ENSOARG00000018039	SPP1|LEF1|SMOC2|ALOX15|THBS1|MYOC|NDNF|TBX18|CYR61|NPNT|EMP2|APOA1|EGFLAM|SPOCK2|BMP7|
GO:0001822	kidney development	biological_process	2.2521e-05	0.0018302	16	427	170	19295	ENSOARG00000016395,ENSOARG00000004702,ENSOARG00000005412,ENSOARG00000003370,ENSOARG00000019683,ENSOARG00000006942,ENSOARG00000003329,ENSOARG00000018039,ENSOARG00000008389,ENSOARG00000012828,ENSOARG00000021069,ENSOARG00000008578,ENSOARG00000015385,ENSOARG00000020651,ENSOARG00000013941,ENSOARG00000009518	TFAP2A|LRP4|ITGA3|MME|WNT2B|SHH|SULF1|BMP7|ITGA8|TFAP2B|BMP4|PTCH1|AGTR1|PTPRO|GATA3|SOX4|
GO:0007599	hemostasis	biological_process	2.3032e-05	0.0018627	13	427	139	19295	ENSOARG00000003571,ENSOARG00000002360,ENSOARG00000007475,ENSOARG00000018445,ENSOARG00000006942,ENSOARG00000016534,ENSOARG00000014778,ENSOARG00000019404,ENSOARG00000009438,ENSOARG00000020058,ENSOARG00000011584,ENSOARG00000019636,ENSOARG00000014253	LYST|HPSE|ADAMTS18|F13A1|SHH|TFPI|LYN|FBLN1|APOE|THBS1|F2RL1|LBH|SLC7A11|
GO:0010627	regulation of intracellular protein kinase cascade	biological_process	2.4029e-05	0.001934	35	427	652	19295	ENSOARG00000008480,ENSOARG00000013534,ENSOARG00000009653,ENSOARG00000009438,ENSOARG00000014336,ENSOARG00000014778,ENSOARG00000000641,ENSOARG00000008133,ENSOARG00000006037,ENSOARG00000009750,ENSOARG00000011779,ENSOARG00000019963,ENSOARG00000009307,ENSOARG00000007515,ENSOARG00000015541,ENSOARG00000008224,ENSOARG00000019404,ENSOARG00000019421,ENSOARG00000005375,ENSOARG00000018039,ENSOARG00000003963,…	ALOX15|MYOC|RGS2|APOE|CYR61|LYN|S100A4|HTR2A|BMPER|NPNT|TRAF5|GJA1|-|CAV3|-|DAB1|FBLN1|IGFBP5|FGFR2|BMP7|DUSP1|SFRP1|SORL1|F2RL1|BMP4|THBS1|SOCS2|EDAR|GATA3|NOX4|ID1|HPSE|HMGCR|SPRY2|WNT16|
GO:0042592	homeostatic process	biological_process	2.5324e-05	0.0020285	48	427	1049	19295	ENSOARG00000008899,ENSOARG00000019421,ENSOARG00000006557,ENSOARG00000019333,ENSOARG00000012828,ENSOARG00000007216,ENSOARG00000007515,ENSOARG00000020478,ENSOARG00000009841,ENSOARG00000013941,ENSOARG00000014970,ENSOARG00000005674,ENSOARG00000003844,ENSOARG00000015177,ENSOARG00000003571,ENSOARG00000004265,ENSOARG00000015285,ENSOARG00000021069,ENSOARG00000009163,ENSOARG00000017639,ENSOARG00000014778,…	SFRP4|IGFBP5|AKAP6|COL2A1|TFAP2B|CYTL1|CAV3|TP63|ACVR2A|GATA3|FAM20A|ALAS2|NOX4|IFIT1|LYST|ANK3|TMTC2|BMP4|KCNMA1|LDLR|LYN|CACNA1C|COL9A1|AQP4|HTR2A|EDNRB|CACNA1E|MYOC|CDH3|ENPP1|CASQ2|KRT1|APOE|KCNH2|RYR3|CFTR|NR1D2|SLC26A3|CEMIP|APOA1|SOX4|GJA1|NRXN1|CYP26B1|CA2|PTCH1|TRPC3|AGTR1|
GO:0018149	peptide cross-linking	biological_process	2.6954e-05	0.0021487	6	427	27	19295	ENSOARG00000007100,ENSOARG00000018445,ENSOARG00000015342,ENSOARG00000007029,ENSOARG00000010082,ENSOARG00000020058	TGM3|F13A1|NDNF|SPOCK2|EGFLAM|THBS1|
GO:0032963	collagen metabolic process	biological_process	2.9279e-05	0.002323	7	427	39	19295	ENSOARG00000020861,ENSOARG00000001111,ENSOARG00000018248,ENSOARG00000002050,ENSOARG00000016067,ENSOARG00000021069,ENSOARG00000020475	CTSS|ID1|MFAP4|TGFB3|MKX|BMP4|P3H2|
GO:0015671	oxygen transport	biological_process	3.1533e-05	0.00249	4	427	12	19295	ENSOARG00000010921,ENSOARG00000019163,ENSOARG00000010944,ENSOARG00000019174	HBM|-|-|-|
GO:0060687	regulation of branching involved in prostate gland morphogenesis	biological_process	3.2015e-05	0.0025119	4	427	7	19295	ENSOARG00000021069,ENSOARG00000002359,ENSOARG00000018039,ENSOARG00000005375	BMP4|SFRP1|BMP7|FGFR2|
GO:0050817	coagulation	biological_process	3.211e-05	0.0025119	13	427	142	19295	ENSOARG00000003571,ENSOARG00000018445,ENSOARG00000007475,ENSOARG00000002360,ENSOARG00000006942,ENSOARG00000014778,ENSOARG00000016534,ENSOARG00000019404,ENSOARG00000009438,ENSOARG00000020058,ENSOARG00000011584,ENSOARG00000019636,ENSOARG00000014253	LYST|F13A1|ADAMTS18|HPSE|SHH|LYN|TFPI|FBLN1|APOE|THBS1|F2RL1|LBH|SLC7A11|
GO:0022008	neurogenesis	biological_process	3.3472e-05	0.0026063	49	427	928	19295	ENSOARG00000018274,ENSOARG00000015833,ENSOARG00000021069,ENSOARG00000017688,ENSOARG00000009163,ENSOARG00000020651,ENSOARG00000015182,ENSOARG00000013941,ENSOARG00000020673,ENSOARG00000003103,ENSOARG00000006427,ENSOARG00000004265,ENSOARG00000003437,ENSOARG00000006159,ENSOARG00000005412,ENSOARG00000008224,ENSOARG00000014232,ENSOARG00000009585,ENSOARG00000011272,ENSOARG00000005375,ENSOARG00000021199,…	SORL1|TP73|BMP4|DCX|KCNMA1|PTPRO|ASTN1|GATA3|ITM2C|FAT3|PLXNA4|ANK3|PITX2|CAMK1|ITGA3|DAB1|SERPINF1|FGF20|PRDM1|FGFR2|SIPA1L1|LRRC4C|BMP7|LEF1|SRCIN1|SLITRK3|PTCH1|LAMA1|NDNF|SLITRK6|TFAP2C|SOX4|GJA1|ALCAM|CELSR2|TUBB3|TNC|-|MYOC|EPHA3|LRP4|APOE|LAMC3|SPOCK1|LYN|SHH|SLITRK2|EDNRB|SATB2|
GO:1901723	negative regulation of cell proliferation involved in kidney development	biological_process	3.3641e-05	0.0026073	3	427	4	19295	ENSOARG00000021069,ENSOARG00000013941,ENSOARG00000018039	BMP4|GATA3|BMP7|
GO:0071495	cellular response to endogenous stimulus	biological_process	3.5556e-05	0.002743	32	427	549	19295	ENSOARG00000004526,ENSOARG00000018133,ENSOARG00000006903,ENSOARG00000002050,ENSOARG00000020163,ENSOARG00000014188,ENSOARG00000009978,ENSOARG00000003293,ENSOARG00000008064,ENSOARG00000021060,ENSOARG00000009750,ENSOARG00000003275,ENSOARG00000007515,ENSOARG00000005412,ENSOARG00000011335,ENSOARG00000008389,ENSOARG00000018039,ENSOARG00000005375,ENSOARG00000019333,ENSOARG00000003329,ENSOARG00000006557,…	NR1D2|CFTR|SLC26A3|TGFB3|CASQ2|ENPP1|FBXO32|PDGFD|LEF1|RORC|NPNT|WFIKKN2|CAV3|ITGA3|ESRRG|ITGA8|BMP7|FGFR2|COL2A1|SULF1|AKAP6|FGF20|IGFBP5|LDLRAD4|SOCS2|BMP4|THBS1|SFRP1|SPRY2|CTSS|GATA3|ACVR2A|
GO:0006941	striated muscle contraction	biological_process	3.5956e-05	0.0027612	10	427	86	19295	ENSOARG00000020163,ENSOARG00000006996,ENSOARG00000019941,ENSOARG00000009653,ENSOARG00000007515,ENSOARG00000001434,ENSOARG00000017779,ENSOARG00000004312,ENSOARG00000011750,ENSOARG00000001823	CASQ2|MYL3|RYR3|RGS2|CAV3|KCNH2|MYL2|TNNC1|MYL4|TNNT1|
GO:0050794	regulation of cellular process	biological_process	3.8026e-05	0.0029069	223	427	7760	19295	ENSOARG00000000545,ENSOARG00000012064,ENSOARG00000020462,ENSOARG00000017779,ENSOARG00000010082,ENSOARG00000017135,ENSOARG00000010810,ENSOARG00000017167,ENSOARG00000001691,ENSOARG00000002590,ENSOARG00000007719,ENSOARG00000006454,ENSOARG00000021069,ENSOARG00000015864,ENSOARG00000000834,ENSOARG00000006569,ENSOARG00000014185,ENSOARG00000019421,ENSOARG00000013796,ENSOARG00000020648,ENSOARG00000018039,…	PRR16|FIGF|IL1RAP|MYL2|EGFLAM|SPRY2|TRPS1|ARSB|TMEM176B|SPP1|-|DPP4|BMP4|SOCS2|EDAR|SENP6|BNC1|IGFBP5|TYRP1|KLHL24|BMP7|SIPA1L1|LRRC4C|DUSP1|SMOC2|DPP6|THEMIS|ARFGEF3|ITGA3|IGF2BP1|CNTNAP4|TP53INP1|APOD|WFIKKN2|SOX4|APOA1|ROR1|ASB9|UNC13C|PTCH1|BMP3|KRT4|TBX18|NDNF|AKAP4|ARAP2|WNT2B|SNCG|NPR3|CASQ2|GLI1|SMOC1|CXCR4|KCNH2|PIK3R3|LRP4|HTR1F|ACVR2A|GATA3|IFIT1|IL1R1|DGKG|NOX4|SPOCK2|ID1|SEMA3E|LYST|…
GO:0043408	regulation of MAPK cascade	biological_process	3.8391e-05	0.0029214	26	427	428	19295	ENSOARG00000017135,ENSOARG00000018324,ENSOARG00000001111,ENSOARG00000016724,ENSOARG00000003844,ENSOARG00000006037,ENSOARG00000009750,ENSOARG00000018274,ENSOARG00000020058,ENSOARG00000021069,ENSOARG00000011584,ENSOARG00000002359,ENSOARG00000008133,ENSOARG00000003963,ENSOARG00000018039,ENSOARG00000005375,ENSOARG00000014778,ENSOARG00000019404,ENSOARG00000014336,ENSOARG00000015541,ENSOARG00000009653,…	SPRY2|WNT16|ID1|HMGCR|NOX4|BMPER|NPNT|SORL1|THBS1|BMP4|F2RL1|SFRP1|HTR2A|DUSP1|BMP7|FGFR2|LYN|FBLN1|CYR61|-|RGS2|CAV3|APOE|ALOX15|MYOC|-|
GO:0010873	positive regulation of cholesterol esterification	biological_process	3.8651e-05	0.0029267	3	427	6	19295	ENSOARG00000002586,ENSOARG00000015385,ENSOARG00000009438	APOA1|AGTR1|APOE|
GO:0060541	respiratory system development	biological_process	3.8959e-05	0.0029267	16	427	187	19295	ENSOARG00000018325,ENSOARG00000017135,ENSOARG00000001111,ENSOARG00000021069,ENSOARG00000008064,ENSOARG00000000327,ENSOARG00000003622,ENSOARG00000019683,ENSOARG00000006942,ENSOARG00000019421,ENSOARG00000001371,ENSOARG00000005375,ENSOARG00000003437,ENSOARG00000006674,ENSOARG00000000317,ENSOARG00000005412	GRHL2|SPRY2|ID1|BMP4|LEF1|LAMA1|EDARADD|WNT2B|SHH|IGFBP5|DHCR7|FGFR2|PITX2|GLI1|LOX|ITGA3|
GO:0055081	anion homeostasis	biological_process	3.8986e-05	0.0029267	6	427	27	19295	ENSOARG00000008899,ENSOARG00000014188,ENSOARG00000002586,ENSOARG00000009438,ENSOARG00000012828,ENSOARG00000003571	SFRP4|ENPP1|APOA1|APOE|TFAP2B|LYST|
GO:0014070	response to organic cyclic compound	biological_process	3.9579e-05	0.00295	22	427	333	19295	ENSOARG00000006557,ENSOARG00000019421,ENSOARG00000018039,ENSOARG00000009978,ENSOARG00000002050,ENSOARG00000020480,ENSOARG00000020163,ENSOARG00000004526,ENSOARG00000018133,ENSOARG00000006903,ENSOARG00000002449,ENSOARG00000011335,ENSOARG00000015177,ENSOARG00000013941,ENSOARG00000021060,ENSOARG00000021069,ENSOARG00000018911,ENSOARG00000002590,ENSOARG00000002359,ENSOARG00000008064,ENSOARG00000001072,…	AKAP6|IGFBP5|BMP7|FBXO32|TGFB3|PLA2G4F|CASQ2|NR1D2|CFTR|SLC26A3|SP5|ESRRG|IFIT1|GATA3|RORC|BMP4|PER1|SPP1|SFRP1|LEF1|TRPC3|SOCS2|
GO:0043583	ear development	biological_process	3.9648e-05	0.00295	16	427	180	19295	ENSOARG00000016395,ENSOARG00000007216,ENSOARG00000006942,ENSOARG00000009585,ENSOARG00000008389,ENSOARG00000019333,ENSOARG00000005375,ENSOARG00000021069,ENSOARG00000017171,ENSOARG00000013317,ENSOARG00000009163,ENSOARG00000009812,ENSOARG00000013941,ENSOARG00000006037,ENSOARG00000018591,ENSOARG00000017135	TFAP2A|CYTL1|SHH|FGF20|ITGA8|COL2A1|FGFR2|BMP4|SLITRK6|TBX18|KCNMA1|FREM2|GATA3|BMPER|COL11A1|SPRY2|
GO:0007162	negative regulation of cell adhesion	biological_process	3.9826e-05	0.0029501	12	427	95	19295	ENSOARG00000013534,ENSOARG00000020058,ENSOARG00000009443,ENSOARG00000016674,ENSOARG00000008064,ENSOARG00000020386,ENSOARG00000019404,ENSOARG00000008224,ENSOARG00000002586,ENSOARG00000015313,ENSOARG00000015397,ENSOARG00000007475	MYOC|THBS1|SRCIN1|PLET1|LEF1|APOD|FBLN1|DAB1|APOA1|SPOCK1|SEMA3E|ADAMTS18|
GO:0060443	mammary gland morphogenesis	biological_process	4.2573e-05	0.0031259	8	427	51	19295	ENSOARG00000018105,ENSOARG00000019421,ENSOARG00000020548,ENSOARG00000005375,ENSOARG00000021069,ENSOARG00000008578,ENSOARG00000007515,ENSOARG00000008418	TFAP2C|IGFBP5|ETV5|FGFR2|BMP4|PTCH1|CAV3|SOSTDC1|
GO:0009968	negative regulation of signal transduction	biological_process	4.4424e-05	0.0032476	37	427	744	19295	ENSOARG00000007515,ENSOARG00000005412,ENSOARG00000008224,ENSOARG00000019404,ENSOARG00000020386,ENSOARG00000019333,ENSOARG00000018039,ENSOARG00000003963,ENSOARG00000008899,ENSOARG00000019421,ENSOARG00000011272,ENSOARG00000015864,ENSOARG00000020651,ENSOARG00000002144,ENSOARG00000002359,ENSOARG00000018911,ENSOARG00000018274,ENSOARG00000011584,ENSOARG00000021069,ENSOARG00000020058,ENSOARG00000016724,…	CAV3|ITGA3|DAB1|FBLN1|APOD|COL2A1|BMP7|DUSP1|SFRP4|IGFBP5|PRDM1|SOCS2|PTPRO|LDLRAD4|SFRP1|PER1|SORL1|F2RL1|BMP4|THBS1|HMGCR|SPRY2|GATA3|RGS2|APOE|LRP4|SOSTDC1|RGS22|GLI1|ENPP1|MYOC|LYN|SHH|LEF1|CYP26B1|BMPER|APOA1|
GO:0044259	multicellular organismal macromolecule metabolic process	biological_process	4.518e-05	0.0032885	7	427	40	19295	ENSOARG00000020475,ENSOARG00000021069,ENSOARG00000002050,ENSOARG00000016067,ENSOARG00000018248,ENSOARG00000001111,ENSOARG00000020861	P3H2|BMP4|TGFB3|MKX|MFAP4|ID1|CTSS|
GO:0007165	signal transduction	biological_process	4.7692e-05	0.0034563	137	427	4253	19295	ENSOARG00000012828,ENSOARG00000009764,ENSOARG00000011272,ENSOARG00000015541,ENSOARG00000019404,ENSOARG00000020531,ENSOARG00000020478,ENSOARG00000009307,ENSOARG00000016724,ENSOARG00000004265,ENSOARG00000018329,ENSOARG00000003622,ENSOARG00000002144,ENSOARG00000011082,ENSOARG00000018911,ENSOARG00000017688,ENSOARG00000012061,ENSOARG00000012715,ENSOARG00000015313,ENSOARG00000000641,ENSOARG00000017153,…	TFAP2B|ITGB4|PRDM1|-|FBLN1|PIK3C2G|TP63|-|HMGCR|ANK3|PLCH2|EDARADD|LDLRAD4|GABBR2|PER1|DCX|PTCHD4|PTGIS|SPOCK1|S100A4|EPHA3|RGS2|SOSTDC1|GABRA2|RGS22|ENPP1|ALOX15|RORC|GJA1|TENM3|GNA14|NPNT|BMPER|ADGRG6|AGTR1|CDK14|IQGAP2|PDGFD|SULF1|ITGA8|RASGEF1B|ARL15|PITX2|GRM7|CAMK1|HPSE|PLXNA4|WNT16|ITM2C|LEPR|MRC1|RAPGEFL1|SFRP1|TP73|THBS1|EDNRB|HTR2A|-|EMP2|CCBE1|SIPA1L3|MYOC|CSF2RA|TRAF5|LAMA1|LEF1|CTNNA…
GO:0001654	eye development	biological_process	4.8551e-05	0.0035034	20	427	277	19295	ENSOARG00000019963,ENSOARG00000006939,ENSOARG00000013941,ENSOARG00000018325,ENSOARG00000003103,ENSOARG00000017171,ENSOARG00000000327,ENSOARG00000021069,ENSOARG00000007475,ENSOARG00000005375,ENSOARG00000018039,ENSOARG00000012828,ENSOARG00000006942,ENSOARG00000011272,ENSOARG00000017522,ENSOARG00000007270,ENSOARG00000016258,ENSOARG00000021190,ENSOARG00000016395,ENSOARG00000003437	GJA1|TENM3|GATA3|GRHL2|FAT3|SLITRK6|LAMA1|BMP4|ADAMTS18|FGFR2|BMP7|TFAP2B|SHH|PRDM1|BFSP1|LAMC3|RCN1|SMOC1|TFAP2A|PITX2|
GO:0072189	ureter development	biological_process	5.2001e-05	0.0037362	4	427	12	19295	ENSOARG00000013317,ENSOARG00000021069,ENSOARG00000006942,ENSOARG00000013941	TBX18|BMP4|SHH|GATA3|
GO:0001568	blood vessel development	biological_process	5.5918e-05	0.0039835	26	427	426	19295	ENSOARG00000014336,ENSOARG00000017490,ENSOARG00000009438,ENSOARG00000003437,ENSOARG00000000317,ENSOARG00000012715,ENSOARG00000012828,ENSOARG00000001371,ENSOARG00000018039,ENSOARG00000003329,ENSOARG00000005375,ENSOARG00000011272,ENSOARG00000006942,ENSOARG00000005777,ENSOARG00000005780,ENSOARG00000014232,ENSOARG00000000327,ENSOARG00000020058,ENSOARG00000021069,ENSOARG00000008064,ENSOARG00000015397,…	CYR61|THBS4|APOE|PITX2|LOX|PTGIS|TFAP2B|DHCR7|BMP7|SULF1|FGFR2|PRDM1|SHH|CCBE1|EMP2|SERPINF1|LAMA1|THBS1|BMP4|LEF1|SEMA3E|ID1|HPSE|GJA1|SOX4|BMPER|
GO:0023057	negative regulation of signaling	biological_process	5.8421e-05	0.0041267	38	427	768	19295	ENSOARG00000018274,ENSOARG00000020058,ENSOARG00000011584,ENSOARG00000021069,ENSOARG00000002359,ENSOARG00000018911,ENSOARG00000020651,ENSOARG00000002144,ENSOARG00000015864,ENSOARG00000013941,ENSOARG00000017135,ENSOARG00000016724,ENSOARG00000009425,ENSOARG00000019404,ENSOARG00000020386,ENSOARG00000007515,ENSOARG00000005412,ENSOARG00000008224,ENSOARG00000011272,ENSOARG00000008899,ENSOARG00000019421,…	SORL1|THBS1|F2RL1|BMP4|SFRP1|PER1|PTPRO|LDLRAD4|SOCS2|GATA3|SPRY2|HMGCR|GRIA1|FBLN1|APOD|CAV3|ITGA3|DAB1|PRDM1|SFRP4|IGFBP5|DUSP1|BMP7|COL2A1|LEF1|CYP26B1|APOA1|BMPER|GLI1|ENPP1|MYOC|SOSTDC1|RGS22|RGS2|LRP4|APOE|SHH|LYN|
GO:0016055	Wnt receptor signaling pathway	biological_process	6.1492e-05	0.0043254	19	427	264	19295	ENSOARG00000018324,ENSOARG00000009518,ENSOARG00000013941,ENSOARG00000020651,ENSOARG00000008064,ENSOARG00000002359,ENSOARG00000016384,ENSOARG00000003329,ENSOARG00000005375,ENSOARG00000019683,ENSOARG00000006942,ENSOARG00000008899,ENSOARG00000008418,ENSOARG00000005412,ENSOARG00000004702,ENSOARG00000006674,ENSOARG00000003437,ENSOARG00000013534,ENSOARG00000003438	WNT16|SOX4|GATA3|PTPRO|LEF1|SFRP1|CDK14|SULF1|FGFR2|WNT2B|SHH|SFRP4|SOSTDC1|ITGA3|LRP4|GLI1|PITX2|MYOC|CDH3|
GO:0003401	axis elongation	biological_process	6.2364e-05	0.004351	6	427	31	19295	ENSOARG00000006942,ENSOARG00000021069,ENSOARG00000018105,ENSOARG00000002359,ENSOARG00000017135,ENSOARG00000005375	SHH|BMP4|TFAP2C|SFRP1|SPRY2|FGFR2|
GO:0015669	gas transport	biological_process	6.2844e-05	0.0043654	4	427	14	19295	ENSOARG00000010921,ENSOARG00000019163,ENSOARG00000010944,ENSOARG00000019174	HBM|-|-|-|
GO:0009790	embryo development	biological_process	6.4249e-05	0.0044446	42	427	865	19295	ENSOARG00000000327,ENSOARG00000013317,ENSOARG00000017171,ENSOARG00000008064,ENSOARG00000011582,ENSOARG00000008578,ENSOARG00000019963,ENSOARG00000018591,ENSOARG00000018105,ENSOARG00000009518,ENSOARG00000018325,ENSOARG00000002586,ENSOARG00000005754,ENSOARG00000004702,ENSOARG00000006831,ENSOARG00000014336,ENSOARG00000006674,ENSOARG00000002050,ENSOARG00000015783,ENSOARG00000006942,ENSOARG00000019683,…	LAMA1|TBX18|SLITRK6|LEF1|CYP26B1|PTCH1|GJA1|COL11A1|TFAP2C|SOX4|GRHL2|APOA1|MEOX1|LRP4|DSC3|CYR61|GLI1|TGFB3|SATB2|SHH|WNT2B|AFF3|SFRP1|RGMA|BMP4|SPRY2|ACVR2A|GATA3|COL7A1|ITGA3|TP63|RCN1|TFAP2A|PITX2|SULF1|COL2A1|FGFR2|ITGA8|BMP7|HOXA10|ITGB4|PRDM1|
GO:0010648	negative regulation of cell communication	biological_process	6.4879e-05	0.0044697	38	427	772	19295	ENSOARG00000006674,ENSOARG00000014188,ENSOARG00000013534,ENSOARG00000009653,ENSOARG00000004702,ENSOARG00000009438,ENSOARG00000008418,ENSOARG00000001692,ENSOARG00000014778,ENSOARG00000006942,ENSOARG00000008064,ENSOARG00000011582,ENSOARG00000006037,ENSOARG00000002586,ENSOARG00000009425,ENSOARG00000005412,ENSOARG00000007515,ENSOARG00000008224,ENSOARG00000019404,ENSOARG00000020386,ENSOARG00000008899,…	GLI1|ENPP1|MYOC|RGS2|LRP4|APOE|SOSTDC1|RGS22|LYN|SHH|LEF1|CYP26B1|BMPER|APOA1|GRIA1|ITGA3|CAV3|DAB1|FBLN1|APOD|SFRP4|IGFBP5|PRDM1|COL2A1|DUSP1|BMP7|SFRP1|PER1|SORL1|F2RL1|THBS1|BMP4|SOCS2|PTPRO|LDLRAD4|GATA3|HMGCR|SPRY2|
GO:0044057	regulation of system process	biological_process	6.6242e-05	0.004544	27	427	403	19295	ENSOARG00000020651,ENSOARG00000015385,ENSOARG00000006399,ENSOARG00000009163,ENSOARG00000012954,ENSOARG00000011584,ENSOARG00000019316,ENSOARG00000001823,ENSOARG00000004226,ENSOARG00000019963,ENSOARG00000002586,ENSOARG00000009750,ENSOARG00000007080,ENSOARG00000007515,ENSOARG00000009653,ENSOARG00000001434,ENSOARG00000020163,ENSOARG00000009425,ENSOARG00000006996,ENSOARG00000018609,ENSOARG00000009978,…	PTPRO|AGTR1|DSG2|KCNMA1|CA2|F2RL1|MYH6|TNNT1|NRXN1|GJA1|APOA1|NPNT|CNTNAP4|CAV3|RGS2|KCNH2|CASQ2|GRIA1|MYL3|CACNA1E|FBXO32|CACNA1C|TNNC1|SNCG|EMP2|DSC2|MYL4|
GO:0010942	positive regulation of cell death	biological_process	6.6499e-05	0.004544	17	427	250	19295	ENSOARG00000012828,ENSOARG00000018039,ENSOARG00000014778,ENSOARG00000008899,ENSOARG00000009438,ENSOARG00000014336,ENSOARG00000006070,ENSOARG00000020478,ENSOARG00000016395,ENSOARG00000002050,ENSOARG00000007578,ENSOARG00000009518,ENSOARG00000009163,ENSOARG00000007547,ENSOARG00000002359,ENSOARG00000021069,ENSOARG00000020058	TFAP2B|BMP7|LYN|SFRP4|APOE|CYR61|TP53INP1|TP63|TFAP2A|TGFB3|SCIN|SOX4|KCNMA1|TSC22D1|SFRP1|BMP4|THBS1|
GO:0007160	cell-matrix adhesion	biological_process	6.7834e-05	0.0046163	14	427	133	19295	ENSOARG00000013934,ENSOARG00000016106,ENSOARG00000020058,ENSOARG00000013534,ENSOARG00000016674,ENSOARG00000020386,ENSOARG00000017153,ENSOARG00000014039,ENSOARG00000005780,ENSOARG00000009750,ENSOARG00000009764,ENSOARG00000015397,ENSOARG00000008389,ENSOARG00000002360	FREM1|OTOA|THBS1|MYOC|PLET1|APOD|EPHA3|COL5A3|EMP2|NPNT|ITGB4|SEMA3E|ITGA8|HPSE|
GO:0030879	mammary gland development	biological_process	7.0109e-05	0.0047326	11	427	109	19295	ENSOARG00000005375,ENSOARG00000020548,ENSOARG00000019421,ENSOARG00000018105,ENSOARG00000013941,ENSOARG00000008418,ENSOARG00000007515,ENSOARG00000021069,ENSOARG00000002050,ENSOARG00000008578,ENSOARG00000008064	FGFR2|ETV5|IGFBP5|TFAP2C|GATA3|SOSTDC1|CAV3|BMP4|TGFB3|PTCH1|LEF1|
GO:0016126	sterol biosynthetic process	biological_process	7.4354e-05	0.004999	5	427	22	19295	ENSOARG00000001371,ENSOARG00000018133,ENSOARG00000016724,ENSOARG00000009438,ENSOARG00000002586	DHCR7|CFTR|HMGCR|APOE|APOA1|
GO:1901722	regulation of cell proliferation involved in kidney development	biological_process	7.7202e-05	0.0051559	3	427	5	19295	ENSOARG00000013941,ENSOARG00000021069,ENSOARG00000018039	GATA3|BMP4|BMP7|
GO:0050678	regulation of epithelial cell proliferation	biological_process	7.7327e-05	0.0051559	16	427	201	19295	ENSOARG00000020478,ENSOARG00000017490,ENSOARG00000009438,ENSOARG00000003438,ENSOARG00000003329,ENSOARG00000005375,ENSOARG00000006942,ENSOARG00000014232,ENSOARG00000014185,ENSOARG00000016836,ENSOARG00000013317,ENSOARG00000008578,ENSOARG00000020058,ENSOARG00000021069,ENSOARG00000002359,ENSOARG00000013941	TP63|THBS4|APOE|CDH3|SULF1|FGFR2|SHH|SERPINF1|BNC1|KRT4|TBX18|PTCH1|THBS1|BMP4|SFRP1|GATA3|
GO:0048546	digestive tract morphogenesis	biological_process	7.8459e-05	0.0051916	7	427	47	19295	ENSOARG00000005375,ENSOARG00000020478,ENSOARG00000002359,ENSOARG00000015833,ENSOARG00000006942,ENSOARG00000003437,ENSOARG00000021069	FGFR2|TP63|SFRP1|TP73|SHH|PITX2|BMP4|
GO:0043065	positive regulation of apoptotic process	biological_process	8.0596e-05	0.0052873	16	427	229	19295	ENSOARG00000007547,ENSOARG00000009163,ENSOARG00000020058,ENSOARG00000021069,ENSOARG00000002359,ENSOARG00000007578,ENSOARG00000009518,ENSOARG00000020478,ENSOARG00000006070,ENSOARG00000014336,ENSOARG00000002050,ENSOARG00000016395,ENSOARG00000018039,ENSOARG00000012828,ENSOARG00000008899,ENSOARG00000014778	TSC22D1|KCNMA1|THBS1|BMP4|SFRP1|SCIN|SOX4|TP63|TP53INP1|CYR61|TGFB3|TFAP2A|BMP7|TFAP2B|SFRP4|LYN|
GO:0009719	response to endogenous stimulus	biological_process	8.0829e-05	0.0052873	35	427	676	19295	ENSOARG00000008389,ENSOARG00000018039,ENSOARG00000003329,ENSOARG00000019333,ENSOARG00000005375,ENSOARG00000006557,ENSOARG00000019421,ENSOARG00000009585,ENSOARG00000003275,ENSOARG00000005412,ENSOARG00000007515,ENSOARG00000011335,ENSOARG00000020861,ENSOARG00000017135,ENSOARG00000013941,ENSOARG00000009841,ENSOARG00000002144,ENSOARG00000015864,ENSOARG00000020058,ENSOARG00000021069,ENSOARG00000002359,…	ITGA8|BMP7|SULF1|COL2A1|FGFR2|AKAP6|IGFBP5|FGF20|WFIKKN2|ITGA3|CAV3|ESRRG|CTSS|SPRY2|GATA3|ACVR2A|LDLRAD4|SOCS2|THBS1|BMP4|SFRP1|PER1|FBXO32|LYN|SLC26A3|NR1D2|CFTR|CASQ2|ENPP1|TGFB3|RORC|NPNT|TRPC3|PDGFD|LEF1|
GO:0065009	regulation of molecular function	biological_process	8.0853e-05	0.0052873	69	427	1709	19295	ENSOARG00000002180,ENSOARG00000005522,ENSOARG00000020163,ENSOARG00000008133,ENSOARG00000009322,ENSOARG00000005780,ENSOARG00000011405,ENSOARG00000006681,ENSOARG00000008064,ENSOARG00000008578,ENSOARG00000006200,ENSOARG00000018337,ENSOARG00000016534,ENSOARG00000011779,ENSOARG00000002586,ENSOARG00000003275,ENSOARG00000006159,ENSOARG00000000675,ENSOARG00000007216,ENSOARG00000007668,ENSOARG00000003437,…	PIK3R3|SIPA1L3|CASQ2|HTR2A|ARAP2|EMP2|-|EGLN3|LEF1|PTCH1|NES|CPAMD8|TFPI|TRAF5|APOA1|WFIKKN2|CAMK1|ARFGEF3|CYTL1|GRM7|PITX2|KLHL24|BMP7|SIPA1L1|DUSP1|RASGEF1B|COL28A1|RAPGEFL1|SFRP1|THBS1|BMP4|CTSS|SPRY2|COL7A1|LEPR|APOE|EPHA3|RGS2|CFTR|CYR61|CDH3|PTGIS|LYN|SPOCK1|SHH|AGTR1|NUAK1|IQGAP2|WFDC2|NPNT|CEMIP|GRHL2|DAB1|CAV3|TP63|FGFR2|TFAP2B|SFRP4|MYL4|AKAP6|TNNC1|SORL1|HMGCR|ID1|ANK3|GATA3|ACVR2A|NOX…
GO:0030216	keratinocyte differentiation	biological_process	8.1867e-05	0.0053329	9	427	70	19295	ENSOARG00000018105,ENSOARG00000018325,ENSOARG00000018324,ENSOARG00000015327,ENSOARG00000011582,ENSOARG00000003438,ENSOARG00000007100,ENSOARG00000020478,ENSOARG00000016819	TFAP2C|GRHL2|WNT16|KRT10|CYP26B1|CDH3|TGM3|TP63|POU2F3|
GO:0060686	negative regulation of prostatic bud formation	biological_process	8.7929e-05	0.0057055	3	427	4	19295	ENSOARG00000003329,ENSOARG00000018039,ENSOARG00000021069	SULF1|BMP7|BMP4|
GO:0008016	regulation of heart contraction	biological_process	9.1613e-05	0.0058988	11	427	103	19295	ENSOARG00000018609,ENSOARG00000019316,ENSOARG00000006996,ENSOARG00000020163,ENSOARG00000009653,ENSOARG00000007515,ENSOARG00000006399,ENSOARG00000001434,ENSOARG00000011750,ENSOARG00000006798,ENSOARG00000019963	CACNA1E|MYH6|MYL3|CASQ2|RGS2|CAV3|DSG2|KCNH2|MYL4|DSC2|GJA1|
GO:0048514	blood vessel morphogenesis	biological_process	9.2498e-05	0.0059103	23	427	365	19295	ENSOARG00000005780,ENSOARG00000014232,ENSOARG00000006942,ENSOARG00000011272,ENSOARG00000005777,ENSOARG00000003329,ENSOARG00000005375,ENSOARG00000012828,ENSOARG00000012715,ENSOARG00000003437,ENSOARG00000017490,ENSOARG00000009438,ENSOARG00000014336,ENSOARG00000006037,ENSOARG00000009518,ENSOARG00000002360,ENSOARG00000001111,ENSOARG00000019963,ENSOARG00000015397,ENSOARG00000008064,ENSOARG00000020058,…	EMP2|SERPINF1|SHH|PRDM1|CCBE1|SULF1|FGFR2|TFAP2B|PTGIS|PITX2|THBS4|APOE|CYR61|BMPER|SOX4|HPSE|ID1|GJA1|SEMA3E|LEF1|THBS1|BMP4|LAMA1|
GO:0051960	regulation of nervous system development	biological_process	9.365e-05	0.0059612	29	427	477	19295	ENSOARG00000018039,ENSOARG00000021199,ENSOARG00000010601,ENSOARG00000000158,ENSOARG00000009392,ENSOARG00000006942,ENSOARG00000014778,ENSOARG00000015313,ENSOARG00000014232,ENSOARG00000014093,ENSOARG00000009438,ENSOARG00000008224,ENSOARG00000004702,ENSOARG00000017153,ENSOARG00000006159,ENSOARG00000006674,ENSOARG00000004386,ENSOARG00000004226,ENSOARG00000006427,ENSOARG00000003103,ENSOARG00000020673,…	BMP7|SIPA1L1|LRRC4C|EDNRB|SLITRK2|SHH|LYN|SPOCK1|SERPINF1|LRRN1|APOE|DAB1|LRP4|EPHA3|CAMK1|GLI1|FLRT3|NRXN1|PLXNA4|FAT3|ITM2C|GATA3|NDNF|SLITRK6|BMP4|SLITRK3|SORL1|SRCIN1|SFRP1|
GO:0060602	branch elongation of an epithelium	biological_process	9.457e-05	0.005997	5	427	21	19295	ENSOARG00000005375,ENSOARG00000017135,ENSOARG00000018105,ENSOARG00000006942,ENSOARG00000021069	FGFR2|SPRY2|TFAP2C|SHH|BMP4|
GO:0007166	cell surface receptor signaling pathway	biological_process	9.5378e-05	0.0060254	86	427	2620	19295	ENSOARG00000015864,ENSOARG00000020058,ENSOARG00000021069,ENSOARG00000007719,ENSOARG00000002359,ENSOARG00000010810,ENSOARG00000018324,ENSOARG00000017135,ENSOARG00000006427,ENSOARG00000020673,ENSOARG00000010394,ENSOARG00000020462,ENSOARG00000012064,ENSOARG00000003275,ENSOARG00000020386,ENSOARG00000005412,ENSOARG00000007668,ENSOARG00000003437,ENSOARG00000013490,ENSOARG00000021199,ENSOARG00000018039,…	SOCS2|THBS1|BMP4|-|SFRP1|TRPS1|WNT16|SPRY2|PLXNA4|ITM2C|LEPR|IL1RAP|FIGF|WFIKKN2|APOD|ITGA3|GRM7|PITX2|THEMIS|SIPA1L1|BMP7|ITGA8|KLHL24|SULF1|IGFBP5|AKAP4|LAMA1|PTCH1|LEF1|CSF2RA|APOA1|ROR1|SOX4|HTR1F|LRP4|MYOC|CXCR4|GLI1|HTR2A|EDNRB|CCBE1|WNT2B|EMP2|LDLRAD4|PTPRO|F2RL1|GABBR2|RGMA|SEMA3E|ID1|DGKG|IL1R1|ACVR2A|GATA3|TP63|CAV3|GRIA1|TFAP2B|COL2A1|FGFR2|PRDM1|ITGB4|SFRP4|FGF20|AGTR1|CA2|PDGFD|IQGAP…
GO:0045165	cell fate commitment	biological_process	9.6731e-05	0.006065	14	427	190	19295	ENSOARG00000008578,ENSOARG00000021069,ENSOARG00000002359,ENSOARG00000011582,ENSOARG00000008418,ENSOARG00000011272,ENSOARG00000019683,ENSOARG00000006942,ENSOARG00000017779,ENSOARG00000013941,ENSOARG00000018105,ENSOARG00000017135,ENSOARG00000015783,ENSOARG00000005375	PTCH1|BMP4|SFRP1|CYP26B1|SOSTDC1|PRDM1|WNT2B|SHH|MYL2|GATA3|TFAP2C|SPRY2|SATB2|FGFR2|
GO:0048519	negative regulation of biological process	biological_process	9.8328e-05	0.0061422	104	427	2991	19295	ENSOARG00000008133,ENSOARG00000000158,ENSOARG00000016900,ENSOARG00000004702,ENSOARG00000001434,ENSOARG00000013534,ENSOARG00000020163,ENSOARG00000006674,ENSOARG00000020475,ENSOARG00000004226,ENSOARG00000001823,ENSOARG00000002586,ENSOARG00000009518,ENSOARG00000007547,ENSOARG00000015342,ENSOARG00000016836,ENSOARG00000008578,ENSOARG00000006200,ENSOARG00000011582,ENSOARG00000019993,ENSOARG00000008064,…	HTR2A|EDNRB|KRT1|LRP4|KCNH2|MYOC|CASQ2|GLI1|P3H2|NRXN1|TNNT1|APOA1|SOX4|TSC22D1|NDNF|KRT4|PTCH1|NES|CYP26B1|ACTC1|LEF1|DUSP1|BMP7|ADAMTS18|SULF1|GPNMB|SERPINF1|IGFBP5|APOD|TP53INP1|IGF2BP1|THBS4|ITGA3|SUSD4|GRM7|PITX2|TRPS1|TMEM176B|WNT16|SPRY2|MYL2|LEPR|ITM2C|SOCS2|DPP4|THBS1|BMP4|TP73|SFRP1|PTX3|SATB2|PTGIS|SHH|SPOCK1|LYN|RGS22|NR1D2|CYR61|SOSTDC1|APOE|RGS2|TGFB3|CDH3|TES|ALOX15|ENPP1|GJA1|HR|S…
GO:0071345	cellular response to cytokine stimulus	biological_process	9.9419e-05	0.0061872	17	427	285	19295	ENSOARG00000012176,ENSOARG00000011584,ENSOARG00000002359,ENSOARG00000008064,ENSOARG00000007541,ENSOARG00000002586,ENSOARG00000015177,ENSOARG00000013144,ENSOARG00000020462,ENSOARG00000010394,ENSOARG00000009750,ENSOARG00000013941,ENSOARG00000010462,ENSOARG00000008480,ENSOARG00000006982,ENSOARG00000012715,ENSOARG00000003370	MRC1|F2RL1|SFRP1|LEF1|CSF2RA|APOA1|IFIT1|IL1R1|IL1RAP|LEPR|NPNT|GATA3|CXCR4|ALOX15|AQP4|PTGIS|MME|
GO:0043068	positive regulation of programmed cell death	biological_process	0.00010142	0.0062791	16	427	233	19295	ENSOARG00000008899,ENSOARG00000014778,ENSOARG00000018039,ENSOARG00000012828,ENSOARG00000002050,ENSOARG00000016395,ENSOARG00000020478,ENSOARG00000014336,ENSOARG00000006070,ENSOARG00000009518,ENSOARG00000007578,ENSOARG00000002359,ENSOARG00000020058,ENSOARG00000021069,ENSOARG00000009163,ENSOARG00000007547	SFRP4|LYN|BMP7|TFAP2B|TGFB3|TFAP2A|TP63|CYR61|TP53INP1|SOX4|SCIN|SFRP1|THBS1|BMP4|KCNMA1|TSC22D1|
GO:0030324	lung development	biological_process	0.00010176	0.0062791	14	427	165	19295	ENSOARG00000006674,ENSOARG00000003437,ENSOARG00000021069,ENSOARG00000000317,ENSOARG00000000327,ENSOARG00000005412,ENSOARG00000006942,ENSOARG00000019683,ENSOARG00000018325,ENSOARG00000019421,ENSOARG00000017135,ENSOARG00000001371,ENSOARG00000001111,ENSOARG00000005375	GLI1|PITX2|BMP4|LOX|LAMA1|ITGA3|SHH|WNT2B|GRHL2|IGFBP5|SPRY2|DHCR7|ID1|FGFR2|
GO:0050808	synapse organization	biological_process	0.00010202	0.0062791	15	427	150	19295	ENSOARG00000004702,ENSOARG00000009438,ENSOARG00000017171,ENSOARG00000006159,ENSOARG00000014828,ENSOARG00000005941,ENSOARG00000004226,ENSOARG00000004265,ENSOARG00000004386,ENSOARG00000015397,ENSOARG00000020548,ENSOARG00000005375,ENSOARG00000009392,ENSOARG00000000714,ENSOARG00000014093	LRP4|APOE|SLITRK6|CAMK1|SLITRK3|TNC|NRXN1|ANK3|FLRT3|SEMA3E|ETV5|FGFR2|SLITRK2|SNCG|LRRN1|
GO:0033275	actin-myosin filament sliding	biological_process	0.00010251	0.0062863	3	427	6	19295	ENSOARG00000004312,ENSOARG00000019993,ENSOARG00000019316	TNNC1|ACTC1|MYH6|
GO:0051346	negative regulation of hydrolase activity	biological_process	0.00010814	0.0066073	17	427	271	19295	ENSOARG00000000675,ENSOARG00000003275,ENSOARG00000009653,ENSOARG00000005106,ENSOARG00000015313,ENSOARG00000012828,ENSOARG00000020058,ENSOARG00000008064,ENSOARG00000011405,ENSOARG00000015177,ENSOARG00000010394,ENSOARG00000017257,ENSOARG00000002586,ENSOARG00000016534,ENSOARG00000017135,ENSOARG00000018337,ENSOARG00000006096	ARFGEF3|WFIKKN2|RGS2|COL28A1|SPOCK1|TFAP2B|THBS1|LEF1|-|IFIT1|LEPR|COL7A1|APOA1|TFPI|SPRY2|CPAMD8|WFDC2|
GO:0001657	ureteric bud development	biological_process	0.00010987	0.0066884	10	427	86	19295	ENSOARG00000008578,ENSOARG00000021069,ENSOARG00000002359,ENSOARG00000018039,ENSOARG00000005375,ENSOARG00000019683,ENSOARG00000006942,ENSOARG00000009750,ENSOARG00000006037,ENSOARG00000013941	PTCH1|BMP4|SFRP1|BMP7|FGFR2|WNT2B|SHH|NPNT|BMPER|GATA3|
GO:0060048	cardiac muscle contraction	biological_process	0.00011448	0.0069349	8	427	62	19295	ENSOARG00000011750,ENSOARG00000004312,ENSOARG00000017779,ENSOARG00000001434,ENSOARG00000009653,ENSOARG00000007515,ENSOARG00000006996,ENSOARG00000020163	MYL4|TNNC1|MYL2|KCNH2|RGS2|CAV3|MYL3|CASQ2|
GO:0060174	limb bud formation	biological_process	0.00011475	0.0069349	4	427	10	19295	ENSOARG00000009518,ENSOARG00000006942,ENSOARG00000005375,ENSOARG00000019333	SOX4|SHH|FGFR2|COL2A1|
GO:0001944	vasculature development	biological_process	0.00011598	0.0069843	26	427	447	19295	ENSOARG00000012715,ENSOARG00000012828,ENSOARG00000018039,ENSOARG00000001371,ENSOARG00000003329,ENSOARG00000005375,ENSOARG00000006942,ENSOARG00000011272,ENSOARG00000005777,ENSOARG00000005780,ENSOARG00000014232,ENSOARG00000014336,ENSOARG00000017490,ENSOARG00000009438,ENSOARG00000003437,ENSOARG00000000317,ENSOARG00000015397,ENSOARG00000002360,ENSOARG00000001111,ENSOARG00000019963,ENSOARG00000009518,…	PTGIS|TFAP2B|BMP7|DHCR7|SULF1|FGFR2|SHH|PRDM1|CCBE1|EMP2|SERPINF1|CYR61|THBS4|APOE|PITX2|LOX|SEMA3E|HPSE|ID1|GJA1|SOX4|BMPER|LAMA1|BMP4|THBS1|LEF1|
GO:0043269	regulation of ion transport	biological_process	0.00012125	0.0072755	22	427	333	19295	ENSOARG00000019963,ENSOARG00000004265,ENSOARG00000020861,ENSOARG00000001512,ENSOARG00000015536,ENSOARG00000001072,ENSOARG00000018911,ENSOARG00000012954,ENSOARG00000020058,ENSOARG00000020648,ENSOARG00000019713,ENSOARG00000014778,ENSOARG00000008899,ENSOARG00000006557,ENSOARG00000000714,ENSOARG00000013089,ENSOARG00000001434,ENSOARG00000007515,ENSOARG00000018133,ENSOARG00000006181,ENSOARG00000018609,…	GJA1|ANK3|CTSS|SCN5A|CEMIP|TRPC3|PER1|CA2|THBS1|KLHL24|TMEM37|LYN|SFRP4|AKAP6|SNCG|CACNA1C|KCNH2|CAV3|CFTR|DPP6|CACNA1E|CASQ2|
GO:0007389	pattern specification process	biological_process	0.00012317	0.0073381	22	427	370	19295	ENSOARG00000013317,ENSOARG00000011582,ENSOARG00000002359,ENSOARG00000008064,ENSOARG00000021069,ENSOARG00000008578,ENSOARG00000019963,ENSOARG00000015397,ENSOARG00000009841,ENSOARG00000005754,ENSOARG00000004702,ENSOARG00000020478,ENSOARG00000008418,ENSOARG00000015684,ENSOARG00000006674,ENSOARG00000003437,ENSOARG00000005375,ENSOARG00000018039,ENSOARG00000015783,ENSOARG00000009675,ENSOARG00000006942,…	TBX18|CYP26B1|SFRP1|LEF1|BMP4|PTCH1|GJA1|SEMA3E|ACVR2A|MEOX1|LRP4|TP63|SOSTDC1|ARMC4|GLI1|PITX2|FGFR2|BMP7|SATB2|HOXA10|SHH|WNT2B|
GO:0040036	regulation of fibroblast growth factor receptor signaling pathway	biological_process	0.0001321	0.0078143	5	427	22	19295	ENSOARG00000003329,ENSOARG00000005375,ENSOARG00000017135,ENSOARG00000013941,ENSOARG00000020058	SULF1|FGFR2|SPRY2|GATA3|THBS1|
GO:0030323	respiratory tube development	biological_process	0.00013378	0.007886	14	427	167	19295	ENSOARG00000003437,ENSOARG00000006674,ENSOARG00000021069,ENSOARG00000000317,ENSOARG00000000327,ENSOARG00000005412,ENSOARG00000006942,ENSOARG00000019683,ENSOARG00000018325,ENSOARG00000019421,ENSOARG00000017135,ENSOARG00000001371,ENSOARG00000001111,ENSOARG00000005375	PITX2|GLI1|BMP4|LOX|LAMA1|ITGA3|SHH|WNT2B|GRHL2|IGFBP5|SPRY2|DHCR7|ID1|FGFR2|
GO:0090257	regulation of muscle system process	biological_process	0.00013641	0.0080126	11	427	111	19295	ENSOARG00000001823,ENSOARG00000009978,ENSOARG00000004312,ENSOARG00000009750,ENSOARG00000007515,ENSOARG00000009653,ENSOARG00000001434,ENSOARG00000009163,ENSOARG00000020163,ENSOARG00000019316,ENSOARG00000006996	TNNT1|FBXO32|TNNC1|NPNT|CAV3|RGS2|KCNH2|KCNMA1|CASQ2|MYH6|MYL3|
GO:1901617	organic hydroxy compound biosynthetic process	biological_process	0.00013766	0.008058	10	427	105	19295	ENSOARG00000016724,ENSOARG00000013796,ENSOARG00000001371,ENSOARG00000013941,ENSOARG00000002586,ENSOARG00000009438,ENSOARG00000018133,ENSOARG00000010746,ENSOARG00000003438,ENSOARG00000008480	HMGCR|TYRP1|DHCR7|GATA3|APOA1|APOE|CFTR|PMEL|CDH3|ALOX15|
GO:0022603	regulation of anatomical structure morphogenesis	biological_process	0.00014746	0.0086013	32	427	617	19295	ENSOARG00000008224,ENSOARG00000007515,ENSOARG00000017490,ENSOARG00000019404,ENSOARG00000006159,ENSOARG00000016395,ENSOARG00000005375,ENSOARG00000003329,ENSOARG00000010601,ENSOARG00000021199,ENSOARG00000018039,ENSOARG00000014232,ENSOARG00000002144,ENSOARG00000002359,ENSOARG00000021069,ENSOARG00000020058,ENSOARG00000020548,ENSOARG00000001111,ENSOARG00000006427,ENSOARG00000015397,ENSOARG00000013941,…	DAB1|CAV3|THBS4|FBLN1|CAMK1|TFAP2A|FGFR2|SULF1|LRRC4C|SIPA1L1|BMP7|SERPINF1|LDLRAD4|SFRP1|BMP4|THBS1|ETV5|ID1|PLXNA4|SEMA3E|GATA3|LRP4|TGFB3|MYOC|PTGIS|EMP2|CCBE1|SHH|WNT2B|SRCIN1|LEF1|APOA1|
GO:0060348	bone development	biological_process	0.00015537	0.0090315	12	427	132	19295	ENSOARG00000014745,ENSOARG00000005375,ENSOARG00000019333,ENSOARG00000011573,ENSOARG00000003329,ENSOARG00000020058,ENSOARG00000013534,ENSOARG00000021069,ENSOARG00000003437,ENSOARG00000013934,ENSOARG00000011582,ENSOARG00000002449	PAPPA2|FGFR2|COL2A1|COL9A1|SULF1|THBS1|MYOC|BMP4|PITX2|FREM1|CYP26B1|SP5|
GO:0007498	mesoderm development	biological_process	0.00015692	0.0090902	9	427	82	19295	ENSOARG00000021069,ENSOARG00000008064,ENSOARG00000020478,ENSOARG00000005412,ENSOARG00000006942,ENSOARG00000009764,ENSOARG00000009841,ENSOARG00000008389,ENSOARG00000018039	BMP4|LEF1|TP63|ITGA3|SHH|ITGB4|ACVR2A|ITGA8|BMP7|
GO:0060284	regulation of cell development	biological_process	0.00016226	0.0093667	31	427	570	19295	ENSOARG00000015342,ENSOARG00000002144,ENSOARG00000003388,ENSOARG00000008064,ENSOARG00000002359,ENSOARG00000009443,ENSOARG00000018274,ENSOARG00000021069,ENSOARG00000006427,ENSOARG00000013941,ENSOARG00000020673,ENSOARG00000002586,ENSOARG00000016067,ENSOARG00000003103,ENSOARG00000007515,ENSOARG00000017153,ENSOARG00000009438,ENSOARG00000008224,ENSOARG00000004702,ENSOARG00000019404,ENSOARG00000013534,…	NDNF|LDLRAD4|KLHL41|LEF1|SFRP1|SRCIN1|SORL1|BMP4|PLXNA4|GATA3|ITM2C|APOA1|MKX|FAT3|CAV3|EPHA3|APOE|DAB1|LRP4|FBLN1|MYOC|TGFB3|CAMK1|EDNRB|BMP7|SIPA1L1|LRRC4C|SPOCK1|SERPINF1|LYN|SHH|
GO:0045669	positive regulation of osteoblast differentiation	biological_process	0.00016537	0.0095135	7	427	44	19295	ENSOARG00000021069,ENSOARG00000009841,ENSOARG00000009750,ENSOARG00000020478,ENSOARG00000018039,ENSOARG00000014336,ENSOARG00000019963	BMP4|ACVR2A|NPNT|TP63|BMP7|CYR61|GJA1|
GO:0007267	cell-cell signaling	biological_process	0.0001668	0.0095629	33	427	593	19295	ENSOARG00000017171,ENSOARG00000020918,ENSOARG00000012954,ENSOARG00000014828,ENSOARG00000004386,ENSOARG00000004226,ENSOARG00000019963,ENSOARG00000009518,ENSOARG00000000193,ENSOARG00000015499,ENSOARG00000018133,ENSOARG00000006674,ENSOARG00000005941,ENSOARG00000018609,ENSOARG00000008133,ENSOARG00000000714,ENSOARG00000013089,ENSOARG00000009392,ENSOARG00000019683,ENSOARG00000006942,ENSOARG00000009163,…	SLITRK6|UNC13C|CA2|SLITRK3|FLRT3|NRXN1|GJA1|SOX4|CADPS2|GABRA2|CFTR|GLI1|TNC|CACNA1E|HTR2A|SNCG|CACNA1C|SLITRK2|WNT2B|SHH|KCNMA1|BMP4|SFRP1|ETV5|GATA3|TP63|CNTNAP4|CAMK1|GRIA1|GRM7|TFAP2B|FGFR2|LRRN1|
GO:0071407	cellular response to organic cyclic compound	biological_process	0.00017032	0.0097318	16	427	213	19295	ENSOARG00000019421,ENSOARG00000006557,ENSOARG00000009978,ENSOARG00000018039,ENSOARG00000020480,ENSOARG00000020163,ENSOARG00000002449,ENSOARG00000011335,ENSOARG00000018133,ENSOARG00000004526,ENSOARG00000006903,ENSOARG00000015177,ENSOARG00000021060,ENSOARG00000008064,ENSOARG00000002359,ENSOARG00000021069	IGFBP5|AKAP6|FBXO32|BMP7|PLA2G4F|CASQ2|SP5|ESRRG|CFTR|NR1D2|SLC26A3|IFIT1|RORC|LEF1|SFRP1|BMP4|
GO:0043010	camera-type eye development	biological_process	0.00017373	0.0098928	17	427	239	19295	ENSOARG00000019963,ENSOARG00000006939,ENSOARG00000018325,ENSOARG00000003103,ENSOARG00000013941,ENSOARG00000017171,ENSOARG00000000327,ENSOARG00000021069,ENSOARG00000018039,ENSOARG00000012828,ENSOARG00000005375,ENSOARG00000006942,ENSOARG00000007270,ENSOARG00000017522,ENSOARG00000016395,ENSOARG00000003437,ENSOARG00000016258	GJA1|TENM3|GRHL2|FAT3|GATA3|SLITRK6|LAMA1|BMP4|BMP7|TFAP2B|FGFR2|SHH|LAMC3|BFSP1|TFAP2A|PITX2|RCN1|
GO:0048584	positive regulation of response to stimulus	biological_process	0.00017611	0.0099941	47	427	1126	19295	ENSOARG00000013490,ENSOARG00000002951,ENSOARG00000014309,ENSOARG00000006070,ENSOARG00000020478,ENSOARG00000017490,ENSOARG00000020498,ENSOARG00000008899,ENSOARG00000019421,ENSOARG00000008389,ENSOARG00000003329,ENSOARG00000005375,ENSOARG00000015833,ENSOARG00000020058,ENSOARG00000011584,ENSOARG00000021069,ENSOARG00000002359,ENSOARG00000020673,ENSOARG00000003844,ENSOARG00000009841,ENSOARG00000012064,…	THEMIS|-|SUSD4|TP53INP1|TP63|THBS4|-|SFRP4|IGFBP5|ITGA8|SULF1|FGFR2|TP73|THBS1|F2RL1|BMP4|SFRP1|ITM2C|NOX4|ACVR2A|FIGF|GATA3|WNT16|SPRY2|CTSS|TRPS1|HPSE|GLI1|ALOX15|MYOC|CDH3|CYR61|KRT1|WNT2B|S100A4|SHH|CCBE1|EMP2|LYN|PTGIS|HTR2A|SOX4|APOA1|NPNT|BMPER|TRAF5|GJA1|
GO:0010872	regulation of cholesterol esterification	biological_process	0.00017879	0.010078	3	427	8	19295	ENSOARG00000002586,ENSOARG00000009438,ENSOARG00000015385	APOA1|APOE|AGTR1|
GO:0035137	hindlimb morphogenesis	biological_process	0.00018976	0.010612	6	427	37	19295	ENSOARG00000003437,ENSOARG00000006942,ENSOARG00000021069,ENSOARG00000008578,ENSOARG00000012828,ENSOARG00000013344	PITX2|SHH|BMP4|PTCH1|TFAP2B|AFF3|
GO:0040007	growth	biological_process	0.00019007	0.010612	32	427	645	19295	ENSOARG00000019963,ENSOARG00000018105,ENSOARG00000009469,ENSOARG00000018325,ENSOARG00000019042,ENSOARG00000015342,ENSOARG00000017171,ENSOARG00000008064,ENSOARG00000008578,ENSOARG00000011573,ENSOARG00000006942,ENSOARG00000013089,ENSOARG00000009438,ENSOARG00000004702,ENSOARG00000014336,ENSOARG00000014188,ENSOARG00000002050,ENSOARG00000017135,ENSOARG00000006427,ENSOARG00000013941,ENSOARG00000017779,…	GJA1|TFAP2C|NOV|GRHL2|BMP3|NDNF|SLITRK6|LEF1|PTCH1|COL9A1|SHH|CACNA1C|APOE|LRP4|CYR61|ENPP1|TGFB3|SPRY2|PLXNA4|GATA3|MYL2|SOCS2|SFRP1|TP73|BMP4|DCX|THBS1|FGFR2|DHCR7|BMP7|IGFBP5|FGF20|
GO:0035989	tendon development	biological_process	0.00019414	0.010798	3	427	4	19295	ENSOARG00000018591,ENSOARG00000021069,ENSOARG00000016067	COL11A1|BMP4|MKX|
GO:0048565	digestive tract development	biological_process	0.00019531	0.010827	10	427	105	19295	ENSOARG00000020478,ENSOARG00000015833,ENSOARG00000003437,ENSOARG00000021069,ENSOARG00000002359,ENSOARG00000000158,ENSOARG00000005375,ENSOARG00000006942,ENSOARG00000011272,ENSOARG00000009764	TP63|TP73|PITX2|BMP4|SFRP1|EDNRB|FGFR2|SHH|PRDM1|ITGB4|
GO:0034097	response to cytokine stimulus	biological_process	0.0001963	0.010846	18	427	328	19295	ENSOARG00000008480,ENSOARG00000010462,ENSOARG00000012715,ENSOARG00000006982,ENSOARG00000003370,ENSOARG00000012176,ENSOARG00000013344,ENSOARG00000011584,ENSOARG00000002359,ENSOARG00000008064,ENSOARG00000007541,ENSOARG00000013144,ENSOARG00000010394,ENSOARG00000015177,ENSOARG00000020462,ENSOARG00000002586,ENSOARG00000009750,ENSOARG00000013941	ALOX15|CXCR4|PTGIS|AQP4|MME|MRC1|AFF3|F2RL1|SFRP1|LEF1|CSF2RA|IL1R1|LEPR|IFIT1|IL1RAP|APOA1|NPNT|GATA3|
GO:0044236	multicellular organismal metabolic process	biological_process	0.00020029	0.01103	7	427	52	19295	ENSOARG00000001111,ENSOARG00000018248,ENSOARG00000020861,ENSOARG00000020475,ENSOARG00000021069,ENSOARG00000002050,ENSOARG00000016067	ID1|MFAP4|CTSS|P3H2|BMP4|TGFB3|MKX|
GO:0032101	regulation of response to external stimulus	biological_process	0.00020202	0.011088	21	427	376	19295	ENSOARG00000019636,ENSOARG00000020058,ENSOARG00000011584,ENSOARG00000002360,ENSOARG00000020861,ENSOARG00000006427,ENSOARG00000004226,ENSOARG00000012064,ENSOARG00000013941,ENSOARG00000013144,ENSOARG00000002586,ENSOARG00000017490,ENSOARG00000009438,ENSOARG00000016900,ENSOARG00000020386,ENSOARG00000004526,ENSOARG00000014309,ENSOARG00000010462,ENSOARG00000007475,ENSOARG00000012715,ENSOARG00000014778	LBH|THBS1|F2RL1|HPSE|CTSS|PLXNA4|NRXN1|FIGF|GATA3|IL1R1|APOA1|THBS4|APOE|KRT1|APOD|NR1D2|SUSD4|CXCR4|ADAMTS18|PTGIS|LYN|
GO:0009967	positive regulation of signal transduction	biological_process	0.00020505	0.011218	39	427	868	19295	ENSOARG00000012715,ENSOARG00000008133,ENSOARG00000000641,ENSOARG00000006942,ENSOARG00000019683,ENSOARG00000005777,ENSOARG00000005780,ENSOARG00000014778,ENSOARG00000014336,ENSOARG00000008480,ENSOARG00000006674,ENSOARG00000013534,ENSOARG00000003438,ENSOARG00000019963,ENSOARG00000009518,ENSOARG00000002586,ENSOARG00000006037,ENSOARG00000011779,ENSOARG00000009750,ENSOARG00000008389,ENSOARG00000003329,…	PTGIS|HTR2A|S100A4|SHH|WNT2B|CCBE1|EMP2|LYN|CYR61|ALOX15|GLI1|MYOC|CDH3|GJA1|SOX4|APOA1|BMPER|TRAF5|NPNT|ITGA8|SULF1|FGFR2|IGFBP5|SFRP4|TP53INP1|TP63|SPRY2|WNT16|TRPS1|HPSE|ITM2C|NOX4|ACVR2A|GATA3|TP73|F2RL1|THBS1|BMP4|SFRP1|
GO:0051049	regulation of transport	biological_process	0.00020693	0.011284	45	427	1007	19295	ENSOARG00000002359,ENSOARG00000018911,ENSOARG00000018274,ENSOARG00000011584,ENSOARG00000020058,ENSOARG00000021069,ENSOARG00000000834,ENSOARG00000001512,ENSOARG00000013941,ENSOARG00000020861,ENSOARG00000004265,ENSOARG00000006181,ENSOARG00000006159,ENSOARG00000007515,ENSOARG00000019404,ENSOARG00000020386,ENSOARG00000008899,ENSOARG00000004312,ENSOARG00000006557,ENSOARG00000020648,ENSOARG00000019713,…	SFRP1|PER1|SORL1|F2RL1|THBS1|BMP4|EDAR|SCN5A|GATA3|CTSS|ANK3|DPP6|CAMK1|CAV3|FBLN1|APOD|SFRP4|TNNC1|AKAP6|KLHL24|TMEM37|TFAP2B|CA2|PTCH1|TRPC3|SOX4|CADPS2|APOA1|CEMIP|GJA1|NRXN1|CACNA1E|CASQ2|ALOX15|ENPP1|TGFB3|KCNH2|APOE|CFTR|LYN|SHH|SNCG|CACNA1C|HTR2A|PTX3|
GO:0006935	chemotaxis	biological_process	0.0002111	0.011437	22	427	343	19295	ENSOARG00000017490,ENSOARG00000010462,ENSOARG00000018039,ENSOARG00000000158,ENSOARG00000006942,ENSOARG00000014778,ENSOARG00000015385,ENSOARG00000020651,ENSOARG00000020058,ENSOARG00000021069,ENSOARG00000011584,ENSOARG00000008064,ENSOARG00000002590,ENSOARG00000004386,ENSOARG00000014989,ENSOARG00000004265,ENSOARG00000003571,ENSOARG00000006427,ENSOARG00000018737,ENSOARG00000002586,ENSOARG00000013941,…	THBS4|CXCR4|BMP7|EDNRB|SHH|LYN|AGTR1|PTPRO|THBS1|BMP4|F2RL1|LEF1|SPP1|FLRT3|TUBB3|ANK3|LYST|PLXNA4|ALCAM|APOA1|GATA3|FIGF|
GO:0042330	taxis	biological_process	0.0002111	0.011437	22	427	343	19295	ENSOARG00000020651,ENSOARG00000015385,ENSOARG00000021069,ENSOARG00000020058,ENSOARG00000011584,ENSOARG00000008064,ENSOARG00000002590,ENSOARG00000006427,ENSOARG00000003571,ENSOARG00000014989,ENSOARG00000004265,ENSOARG00000004386,ENSOARG00000018737,ENSOARG00000002586,ENSOARG00000012064,ENSOARG00000013941,ENSOARG00000017490,ENSOARG00000010462,ENSOARG00000000158,ENSOARG00000018039,ENSOARG00000006942,…	PTPRO|AGTR1|BMP4|THBS1|F2RL1|LEF1|SPP1|PLXNA4|LYST|TUBB3|ANK3|FLRT3|ALCAM|APOA1|FIGF|GATA3|THBS4|CXCR4|EDNRB|BMP7|SHH|LYN|
GO:0006937	regulation of muscle contraction	biological_process	0.0002294	0.012327	9	427	86	19295	ENSOARG00000006996,ENSOARG00000020163,ENSOARG00000009163,ENSOARG00000007515,ENSOARG00000009653,ENSOARG00000001434,ENSOARG00000009750,ENSOARG00000004312,ENSOARG00000001823	MYL3|CASQ2|KCNMA1|CAV3|RGS2|KCNH2|NPNT|TNNC1|TNNT1|
GO:0003281	ventricular septum development	biological_process	0.00022957	0.012327	6	427	41	19295	ENSOARG00000005375,ENSOARG00000014336,ENSOARG00000004431,ENSOARG00000013941,ENSOARG00000009518,ENSOARG00000003437	FGFR2|CYR61|XIRP2|GATA3|SOX4|PITX2|
GO:0006469	negative regulation of protein kinase activity	biological_process	0.00023006	0.012327	11	427	140	19295	ENSOARG00000014778,ENSOARG00000017135,ENSOARG00000018039,ENSOARG00000003963,ENSOARG00000016724,ENSOARG00000018274,ENSOARG00000021069,ENSOARG00000002359,ENSOARG00000009653,ENSOARG00000007515,ENSOARG00000009438	LYN|SPRY2|BMP7|DUSP1|HMGCR|SORL1|BMP4|SFRP1|RGS2|CAV3|APOE|
GO:0023056	positive regulation of signaling	biological_process	0.00023048	0.012327	41	427	915	19295	ENSOARG00000005777,ENSOARG00000000641,ENSOARG00000019683,ENSOARG00000006942,ENSOARG00000014778,ENSOARG00000005780,ENSOARG00000008133,ENSOARG00000012715,ENSOARG00000003438,ENSOARG00000013534,ENSOARG00000006674,ENSOARG00000008480,ENSOARG00000014336,ENSOARG00000002586,ENSOARG00000009518,ENSOARG00000006037,ENSOARG00000009750,ENSOARG00000011779,ENSOARG00000004226,ENSOARG00000019963,ENSOARG00000012954,…	CCBE1|S100A4|WNT2B|SHH|LYN|EMP2|HTR2A|PTGIS|CDH3|MYOC|GLI1|ALOX15|CYR61|APOA1|SOX4|BMPER|NPNT|TRAF5|NRXN1|GJA1|CA2|SFRP4|IGFBP5|ITGA8|FGFR2|SULF1|TP63|TP53INP1|NOX4|ITM2C|ACVR2A|GATA3|TRPS1|SPRY2|WNT16|HPSE|THBS1|BMP4|F2RL1|TP73|SFRP1|
GO:0000904	cell morphogenesis involved in differentiation	biological_process	0.00023541	0.012521	31	427	530	19295	ENSOARG00000009392,ENSOARG00000006942,ENSOARG00000021199,ENSOARG00000010601,ENSOARG00000008389,ENSOARG00000018039,ENSOARG00000005375,ENSOARG00000002050,ENSOARG00000013534,ENSOARG00000019404,ENSOARG00000007270,ENSOARG00000004702,ENSOARG00000008224,ENSOARG00000002586,ENSOARG00000003103,ENSOARG00000013941,ENSOARG00000004265,ENSOARG00000014989,ENSOARG00000018324,ENSOARG00000006427,ENSOARG00000018737,…	SLITRK2|SHH|SIPA1L1|LRRC4C|ITGA8|BMP7|FGFR2|TGFB3|MYOC|FBLN1|LAMC3|LRP4|DAB1|APOA1|FAT3|GATA3|ANK3|TUBB3|WNT16|PLXNA4|ALCAM|ID1|DCX|BMP4|SLITRK3|SRCIN1|SFRP1|LEF1|LDLRAD4|PTPRO|SLITRK6|
GO:0060349	bone morphogenesis	biological_process	0.00023559	0.012521	9	427	83	19295	ENSOARG00000011573,ENSOARG00000019333,ENSOARG00000005375,ENSOARG00000014745,ENSOARG00000002449,ENSOARG00000013934,ENSOARG00000021069,ENSOARG00000020058,ENSOARG00000011582	COL9A1|COL2A1|FGFR2|PAPPA2|SP5|FREM1|BMP4|THBS1|CYP26B1|
GO:0006029	proteoglycan metabolic process	biological_process	0.00024452	0.012954	7	427	50	19295	ENSOARG00000019333,ENSOARG00000015342,ENSOARG00000007029,ENSOARG00000002360,ENSOARG00000018591,ENSOARG00000010082,ENSOARG00000007216	COL2A1|NDNF|SPOCK2|HPSE|COL11A1|EGFLAM|CYTL1|
GO:0032989	cellular component morphogenesis	biological_process	0.00024753	0.013072	45	427	909	19295	ENSOARG00000006942,ENSOARG00000009392,ENSOARG00000008817,ENSOARG00000020163,ENSOARG00000013534,ENSOARG00000002050,ENSOARG00000007270,ENSOARG00000004702,ENSOARG00000002586,ENSOARG00000014989,ENSOARG00000019135,ENSOARG00000018737,ENSOARG00000006200,ENSOARG00000014828,ENSOARG00000008064,ENSOARG00000009443,ENSOARG00000019993,ENSOARG00000003388,ENSOARG00000017171,ENSOARG00000010039,ENSOARG00000011756,…	SHH|SLITRK2|-|CASQ2|MYOC|TGFB3|LAMC3|LRP4|APOA1|TUBB3|CELSR2|ALCAM|NES|SLITRK3|LEF1|SRCIN1|ACTC1|KLHL41|SLITRK6|AKAP4|HSPH1|ITGA8|SIPA1L1|LRRC4C|BMP7|-|FGFR2|FBLN1|-|CAV3|DAB1|MYL2|NOX4|FAT3|GATA3|SEMA3E|PLXNA4|WNT16|ANK3|ID1|BMP4|DCX|SFRP1|PTPRO|LDLRAD4|
GO:0000165	MAPK cascade	biological_process	0.00025173	0.013252	26	427	477	19295	ENSOARG00000009307,ENSOARG00000008480,ENSOARG00000013534,ENSOARG00000009653,ENSOARG00000015541,ENSOARG00000007515,ENSOARG00000009438,ENSOARG00000019404,ENSOARG00000014336,ENSOARG00000014778,ENSOARG00000005375,ENSOARG00000018039,ENSOARG00000008133,ENSOARG00000003963,ENSOARG00000002359,ENSOARG00000018274,ENSOARG00000011584,ENSOARG00000020058,ENSOARG00000021069,ENSOARG00000009750,ENSOARG00000006037,…	-|ALOX15|MYOC|RGS2|-|CAV3|APOE|FBLN1|CYR61|LYN|FGFR2|BMP7|HTR2A|DUSP1|SFRP1|SORL1|F2RL1|THBS1|BMP4|NPNT|BMPER|NOX4|ID1|HMGCR|WNT16|SPRY2|
GO:0010712	regulation of collagen metabolic process	biological_process	0.00025547	0.013378	4	427	17	19295	ENSOARG00000018248,ENSOARG00000002050,ENSOARG00000021069,ENSOARG00000016067	MFAP4|TGFB3|BMP4|MKX|
GO:0051147	regulation of muscle cell differentiation	biological_process	0.00025738	0.013423	10	427	113	19295	ENSOARG00000006942,ENSOARG00000016067,ENSOARG00000005375,ENSOARG00000017856,ENSOARG00000021069,ENSOARG00000006159,ENSOARG00000011582,ENSOARG00000003388,ENSOARG00000004526,ENSOARG00000007515	SHH|MKX|FGFR2|MEGF10|BMP4|CAMK1|CYP26B1|KLHL41|NR1D2|CAV3|
GO:0048645	organ formation	biological_process	0.00026125	0.013551	7	427	54	19295	ENSOARG00000021069,ENSOARG00000006942,ENSOARG00000019683,ENSOARG00000018039,ENSOARG00000020478,ENSOARG00000005375,ENSOARG00000003329	BMP4|SHH|WNT2B|BMP7|TP63|FGFR2|SULF1|
GO:0001818	negative regulation of cytokine production	biological_process	0.00026146	0.013551	9	427	111	19295	ENSOARG00000020386,ENSOARG00000008064,ENSOARG00000002050,ENSOARG00000003438,ENSOARG00000020058,ENSOARG00000011584,ENSOARG00000012748,ENSOARG00000013941,ENSOARG00000002586	APOD|LEF1|TGFB3|CDH3|THBS1|F2RL1|GPNMB|GATA3|APOA1|
GO:0048485	sympathetic nervous system development	biological_process	0.0002699	0.013829	5	427	19	19295	ENSOARG00000009518,ENSOARG00000013941,ENSOARG00000006427,ENSOARG00000012828,ENSOARG00000020478	SOX4|GATA3|PLXNA4|TFAP2B|TP63|
GO:0010647	positive regulation of cell communication	biological_process	0.00027013	0.013829	41	427	922	19295	ENSOARG00000013941,ENSOARG00000009841,ENSOARG00000020673,ENSOARG00000003844,ENSOARG00000002360,ENSOARG00000017135,ENSOARG00000018324,ENSOARG00000010810,ENSOARG00000002359,ENSOARG00000015833,ENSOARG00000011584,ENSOARG00000020058,ENSOARG00000021069,ENSOARG00000008899,ENSOARG00000019421,ENSOARG00000003329,ENSOARG00000005375,ENSOARG00000008389,ENSOARG00000006070,ENSOARG00000020478,ENSOARG00000006037,…	GATA3|ACVR2A|ITM2C|NOX4|HPSE|SPRY2|WNT16|TRPS1|SFRP1|TP73|F2RL1|THBS1|BMP4|SFRP4|IGFBP5|SULF1|FGFR2|ITGA8|TP53INP1|TP63|BMPER|NPNT|TRAF5|SOX4|APOA1|GJA1|NRXN1|CA2|EMP2|LYN|S100A4|WNT2B|SHH|CCBE1|PTGIS|HTR2A|ALOX15|GLI1|CDH3|MYOC|CYR61|
GO:0055010	ventricular cardiac muscle tissue morphogenesis	biological_process	0.00027195	0.01388	6	427	36	19295	ENSOARG00000006996,ENSOARG00000019316,ENSOARG00000017779,ENSOARG00000004312,ENSOARG00000005375,ENSOARG00000018591	MYL3|MYH6|MYL2|TNNC1|FGFR2|COL11A1|
GO:0035993	deltoid tuberosity development	biological_process	0.00027659	0.014048	2	427	2	19295	ENSOARG00000021069,ENSOARG00000003437	BMP4|PITX2|
GO:0010812	negative regulation of cell-substrate adhesion	biological_process	0.00027738	0.014048	7	427	38	19295	ENSOARG00000020386,ENSOARG00000015397,ENSOARG00000019404,ENSOARG00000013534,ENSOARG00000020058,ENSOARG00000015313,ENSOARG00000016674	APOD|SEMA3E|FBLN1|MYOC|THBS1|SPOCK1|PLET1|
GO:0009954	proximal/distal pattern formation	biological_process	0.00027784	0.014048	5	427	30	19295	ENSOARG00000020478,ENSOARG00000004702,ENSOARG00000006674,ENSOARG00000011582,ENSOARG00000009675	TP63|LRP4|GLI1|CYP26B1|HOXA10|
GO:0006629	lipid metabolic process	biological_process	0.00027926	0.014048	35	427	788	19295	ENSOARG00000009438,ENSOARG00000002180,ENSOARG00000004526,ENSOARG00000018133,ENSOARG00000014336,ENSOARG00000018205,ENSOARG00000014674,ENSOARG00000020480,ENSOARG00000008480,ENSOARG00000008133,ENSOARG00000012715,ENSOARG00000003815,ENSOARG00000014778,ENSOARG00000006942,ENSOARG00000008682,ENSOARG00000015385,ENSOARG00000011582,ENSOARG00000002586,ENSOARG00000021066,ENSOARG00000007515,ENSOARG00000020386,…	APOE|PIK3R3|NR1D2|CFTR|CYR61|UGT8|SCD|PLA2G4F|ALOX15|HTR2A|PTGIS|-|LYN|SHH|HMGCS1|AGTR1|CYP26B1|APOA1|THEM5|CAV3|APOD|PIK3C2G|FDFT1|TYRP1|DHCR7|KCNMA1|LDLR|MVD|SPTLC3|FADS2|HMGCR|LYST|IDI1|PLCH2|LEPR|
GO:2000027	regulation of organ morphogenesis	biological_process	0.00027943	0.014048	11	427	135	19295	ENSOARG00000007515,ENSOARG00000021069,ENSOARG00000016395,ENSOARG00000002359,ENSOARG00000018039,ENSOARG00000020548,ENSOARG00000005375,ENSOARG00000003329,ENSOARG00000006942,ENSOARG00000019683,ENSOARG00000013941	CAV3|BMP4|TFAP2A|SFRP1|BMP7|ETV5|FGFR2|SULF1|SHH|WNT2B|GATA3|
GO:0090287	regulation of cellular response to growth factor stimulus	biological_process	0.00028239	0.014154	11	427	123	19295	ENSOARG00000020058,ENSOARG00000002144,ENSOARG00000007515,ENSOARG00000005412,ENSOARG00000005777,ENSOARG00000013941,ENSOARG00000009750,ENSOARG00000017135,ENSOARG00000008389,ENSOARG00000003329,ENSOARG00000005375	THBS1|LDLRAD4|CAV3|ITGA3|CCBE1|GATA3|NPNT|SPRY2|ITGA8|SULF1|FGFR2|
GO:0051248	negative regulation of protein metabolic process	biological_process	0.00028338	0.014161	23	427	436	19295	ENSOARG00000009438,ENSOARG00000006509,ENSOARG00000007515,ENSOARG00000009653,ENSOARG00000020386,ENSOARG00000010129,ENSOARG00000019404,ENSOARG00000014309,ENSOARG00000014188,ENSOARG00000018039,ENSOARG00000003963,ENSOARG00000000158,ENSOARG00000014778,ENSOARG00000019421,ENSOARG00000006942,ENSOARG00000002144,ENSOARG00000002359,ENSOARG00000020058,ENSOARG00000021069,ENSOARG00000018274,ENSOARG00000016724,…	APOE|IGF2BP1|CAV3|RGS2|APOD|BACE2|FBLN1|SUSD4|ENPP1|BMP7|DUSP1|EDNRB|LYN|IGFBP5|SHH|LDLRAD4|SFRP1|THBS1|BMP4|SORL1|HMGCR|SPRY2|SOX4|
GO:0061458	reproductive system development	biological_process	0.00028746	0.014323	15	427	213	19295	ENSOARG00000020478,ENSOARG00000021069,ENSOARG00000020496,ENSOARG00000002359,ENSOARG00000005941,ENSOARG00000018039,ENSOARG00000005375,ENSOARG00000003329,ENSOARG00000006942,ENSOARG00000019683,ENSOARG00000014232,ENSOARG00000009675,ENSOARG00000009841,ENSOARG00000013941,ENSOARG00000018105	TP63|BMP4|PLEKHA5|SFRP1|TNC|BMP7|FGFR2|SULF1|SHH|WNT2B|SERPINF1|HOXA10|ACVR2A|GATA3|TFAP2C|
GO:0048762	mesenchymal cell differentiation	biological_process	0.00029172	0.014492	11	427	130	19295	ENSOARG00000006942,ENSOARG00000000158,ENSOARG00000018324,ENSOARG00000018039,ENSOARG00000005375,ENSOARG00000003437,ENSOARG00000002050,ENSOARG00000021069,ENSOARG00000002359,ENSOARG00000008064,ENSOARG00000002144	SHH|EDNRB|WNT16|BMP7|FGFR2|PITX2|TGFB3|BMP4|SFRP1|LEF1|LDLRAD4|
GO:0051146	striated muscle cell differentiation	biological_process	0.00030867	0.015275	18	427	279	19295	ENSOARG00000004702,ENSOARG00000007515,ENSOARG00000003275,ENSOARG00000004526,ENSOARG00000005941,ENSOARG00000003437,ENSOARG00000020163,ENSOARG00000005375,ENSOARG00000019421,ENSOARG00000006942,ENSOARG00000003388,ENSOARG00000019993,ENSOARG00000011582,ENSOARG00000021069,ENSOARG00000020548,ENSOARG00000003844,ENSOARG00000016067,ENSOARG00000017779	LRP4|CAV3|WFIKKN2|NR1D2|TNC|PITX2|CASQ2|FGFR2|IGFBP5|SHH|KLHL41|ACTC1|CYP26B1|BMP4|ETV5|NOX4|MKX|MYL2|
GO:0060485	mesenchyme development	biological_process	0.0003093	0.015275	12	427	153	19295	ENSOARG00000002144,ENSOARG00000008064,ENSOARG00000002359,ENSOARG00000020058,ENSOARG00000002050,ENSOARG00000021069,ENSOARG00000003437,ENSOARG00000005375,ENSOARG00000018039,ENSOARG00000018324,ENSOARG00000000158,ENSOARG00000006942	LDLRAD4|LEF1|SFRP1|THBS1|TGFB3|BMP4|PITX2|FGFR2|BMP7|WNT16|EDNRB|SHH|
GO:0043500	muscle adaptation	biological_process	0.00031075	0.015301	7	427	50	19295	ENSOARG00000009653,ENSOARG00000007515,ENSOARG00000001823,ENSOARG00000009978,ENSOARG00000019316,ENSOARG00000013534,ENSOARG00000004312	RGS2|CAV3|TNNT1|FBXO32|MYH6|MYOC|TNNC1|
GO:0097205	renal filtration	biological_process	0.00032206	0.015753	4	427	12	19295	ENSOARG00000020651,ENSOARG00000003329,ENSOARG00000005412,ENSOARG00000005780	PTPRO|SULF1|ITGA3|EMP2|
GO:0019800	peptide cross-linking via chondroitin 4-sulfate glycosaminoglycan	biological_process	0.00032276	0.015753	3	427	6	19295	ENSOARG00000007029,ENSOARG00000015342,ENSOARG00000010082	SPOCK2|NDNF|EGFLAM|
GO:0007243	intracellular protein kinase cascade	biological_process	0.00032704	0.015915	35	427	750	19295	ENSOARG00000013534,ENSOARG00000008480,ENSOARG00000014336,ENSOARG00000009438,ENSOARG00000009653,ENSOARG00000000641,ENSOARG00000014778,ENSOARG00000008133,ENSOARG00000009750,ENSOARG00000006037,ENSOARG00000011779,ENSOARG00000019963,ENSOARG00000009307,ENSOARG00000019404,ENSOARG00000008224,ENSOARG00000015541,ENSOARG00000007515,ENSOARG00000019421,ENSOARG00000018039,ENSOARG00000003963,ENSOARG00000005375,…	MYOC|ALOX15|CYR61|APOE|RGS2|S100A4|LYN|HTR2A|NPNT|BMPER|TRAF5|GJA1|-|FBLN1|DAB1|-|CAV3|IGFBP5|BMP7|DUSP1|FGFR2|THBS1|BMP4|F2RL1|SORL1|SFRP1|EDAR|SOCS2|NOX4|GATA3|WNT16|SPRY2|HMGCR|ID1|HPSE|
GO:0060306	regulation of membrane repolarization	biological_process	0.00033067	0.016046	5	427	19	19295	ENSOARG00000006557,ENSOARG00000020163,ENSOARG00000019963,ENSOARG00000001434,ENSOARG00000007515	AKAP6|CASQ2|GJA1|KCNH2|CAV3|
GO:0048562	embryonic organ morphogenesis	biological_process	0.00033267	0.016068	17	427	255	19295	ENSOARG00000016395,ENSOARG00000006674,ENSOARG00000003437,ENSOARG00000006942,ENSOARG00000005375,ENSOARG00000019333,ENSOARG00000008389,ENSOARG00000018039,ENSOARG00000015783,ENSOARG00000021069,ENSOARG00000013317,ENSOARG00000017171,ENSOARG00000013941,ENSOARG00000018325,ENSOARG00000019963,ENSOARG00000018591,ENSOARG00000017135	TFAP2A|GLI1|PITX2|SHH|FGFR2|COL2A1|ITGA8|BMP7|SATB2|BMP4|TBX18|SLITRK6|GATA3|GRHL2|GJA1|COL11A1|SPRY2|
GO:0050891	multicellular organismal water homeostasis	biological_process	0.00033305	0.016068	5	427	30	19295	ENSOARG00000011582,ENSOARG00000012828,ENSOARG00000020478,ENSOARG00000006982,ENSOARG00000016900	CYP26B1|TFAP2B|TP63|AQP4|KRT1|
GO:0048023	positive regulation of melanin biosynthetic process	biological_process	0.00034734	0.016661	2	427	2	19295	ENSOARG00000003438,ENSOARG00000013796	CDH3|TYRP1|
GO:1900378	positive regulation of secondary metabolite biosynthetic process	biological_process	0.00034734	0.016661	2	427	2	19295	ENSOARG00000013796,ENSOARG00000003438	TYRP1|CDH3|
GO:0060070	canonical Wnt receptor signaling pathway	biological_process	0.00035169	0.016822	14	427	183	19295	ENSOARG00000005375,ENSOARG00000019683,ENSOARG00000009518,ENSOARG00000006942,ENSOARG00000008899,ENSOARG00000013941,ENSOARG00000020651,ENSOARG00000008418,ENSOARG00000004702,ENSOARG00000003438,ENSOARG00000006674,ENSOARG00000016384,ENSOARG00000002359,ENSOARG00000008064	FGFR2|WNT2B|SOX4|SHH|SFRP4|GATA3|PTPRO|SOSTDC1|LRP4|CDH3|GLI1|CDK14|SFRP1|LEF1|
GO:0060828	regulation of canonical Wnt receptor signaling pathway	biological_process	0.0003557	0.016965	12	427	137	19295	ENSOARG00000008899,ENSOARG00000009518,ENSOARG00000006942,ENSOARG00000019683,ENSOARG00000005375,ENSOARG00000016384,ENSOARG00000002359,ENSOARG00000008064,ENSOARG00000006674,ENSOARG00000004702,ENSOARG00000020651,ENSOARG00000008418	SFRP4|SOX4|SHH|WNT2B|FGFR2|CDK14|SFRP1|LEF1|GLI1|LRP4|PTPRO|SOSTDC1|
GO:0043501	skeletal muscle adaptation	biological_process	0.00036689	0.0174	4	427	14	19295	ENSOARG00000019316,ENSOARG00000004312,ENSOARG00000013534,ENSOARG00000001823	MYH6|TNNC1|MYOC|TNNT1|
GO:0050727	regulation of inflammatory response	biological_process	0.00036853	0.017416	11	427	159	19295	ENSOARG00000020861,ENSOARG00000012715,ENSOARG00000013941,ENSOARG00000014778,ENSOARG00000013144,ENSOARG00000002586,ENSOARG00000009438,ENSOARG00000016900,ENSOARG00000004526,ENSOARG00000020386,ENSOARG00000014309	CTSS|PTGIS|GATA3|LYN|IL1R1|APOA1|APOE|KRT1|NR1D2|APOD|SUSD4|
GO:0055001	muscle cell development	biological_process	0.00036932	0.017416	14	427	184	19295	ENSOARG00000003388,ENSOARG00000003275,ENSOARG00000004702,ENSOARG00000007515,ENSOARG00000021069,ENSOARG00000017856,ENSOARG00000020163,ENSOARG00000003437,ENSOARG00000019993,ENSOARG00000005941,ENSOARG00000005375,ENSOARG00000020548,ENSOARG00000017779,ENSOARG00000016067	KLHL41|WFIKKN2|LRP4|CAV3|BMP4|MEGF10|CASQ2|PITX2|ACTC1|TNC|FGFR2|ETV5|MYL2|MKX|
GO:0045597	positive regulation of cell differentiation	biological_process	0.00037825	0.017776	25	427	480	19295	ENSOARG00000014336,ENSOARG00000020478,ENSOARG00000007515,ENSOARG00000008224,ENSOARG00000013534,ENSOARG00000002050,ENSOARG00000006159,ENSOARG00000008133,ENSOARG00000018039,ENSOARG00000006942,ENSOARG00000011272,ENSOARG00000003121,ENSOARG00000014232,ENSOARG00000008899,ENSOARG00000008578,ENSOARG00000021069,ENSOARG00000002359,ENSOARG00000008064,ENSOARG00000011582,ENSOARG00000007578,ENSOARG00000019963,…	CYR61|TP63|CAV3|DAB1|MYOC|TGFB3|CAMK1|HTR2A|BMP7|SHH|PRDM1|WIF1|SERPINF1|SFRP4|PTCH1|BMP4|SFRP1|LEF1|CYP26B1|SCIN|GJA1|APOA1|ACVR2A|GATA3|NPNT|
GO:0003156	regulation of organ formation	biological_process	0.00037908	0.017776	5	427	29	19295	ENSOARG00000006942,ENSOARG00000019683,ENSOARG00000021069,ENSOARG00000018039,ENSOARG00000003329	SHH|WNT2B|BMP4|BMP7|SULF1|
GO:0043502	regulation of muscle adaptation	biological_process	0.00038178	0.017853	6	427	34	19295	ENSOARG00000019316,ENSOARG00000004312,ENSOARG00000007515,ENSOARG00000009653,ENSOARG00000001823,ENSOARG00000009978	MYH6|TNNC1|CAV3|RGS2|TNNT1|FBXO32|
GO:0030182	neuron differentiation	biological_process	0.00038928	0.018108	40	427	771	19295	ENSOARG00000009163,ENSOARG00000020651,ENSOARG00000015833,ENSOARG00000021069,ENSOARG00000017688,ENSOARG00000006427,ENSOARG00000004265,ENSOARG00000013941,ENSOARG00000020673,ENSOARG00000003103,ENSOARG00000008224,ENSOARG00000006159,ENSOARG00000005375,ENSOARG00000018039,ENSOARG00000021199,ENSOARG00000010601,ENSOARG00000009585,ENSOARG00000011272,ENSOARG00000000327,ENSOARG00000015342,ENSOARG00000017171,…	KCNMA1|PTPRO|TP73|BMP4|DCX|PLXNA4|ANK3|GATA3|ITM2C|FAT3|DAB1|CAMK1|FGFR2|BMP7|SIPA1L1|LRRC4C|FGF20|PRDM1|LAMA1|NDNF|SLITRK6|SRCIN1|SLITRK3|PTCH1|ALCAM|TUBB3|TFAP2C|SOX4|EPHA3|LRP4|APOE|TNC|-|MYOC|EDNRB|SATB2|SPOCK1|LYN|SHH|SLITRK2|
GO:0060603	mammary gland duct morphogenesis	biological_process	0.00039026	0.018108	6	427	36	19295	ENSOARG00000005375,ENSOARG00000020548,ENSOARG00000007515,ENSOARG00000008418,ENSOARG00000018105,ENSOARG00000008578	FGFR2|ETV5|CAV3|SOSTDC1|TFAP2C|PTCH1|
GO:0048705	skeletal system morphogenesis	biological_process	0.00039047	0.018108	14	427	198	19295	ENSOARG00000018325,ENSOARG00000014745,ENSOARG00000018039,ENSOARG00000015783,ENSOARG00000018591,ENSOARG00000019333,ENSOARG00000005375,ENSOARG00000011573,ENSOARG00000021069,ENSOARG00000020058,ENSOARG00000013934,ENSOARG00000011582,ENSOARG00000002359,ENSOARG00000002449	GRHL2|PAPPA2|BMP7|SATB2|COL11A1|COL2A1|FGFR2|COL9A1|BMP4|THBS1|FREM1|CYP26B1|SFRP1|SP5|
GO:0031069	hair follicle morphogenesis	biological_process	0.00039758	0.018386	5	427	28	19295	ENSOARG00000019421,ENSOARG00000006942,ENSOARG00000005375,ENSOARG00000020478,ENSOARG00000008418	IGFBP5|SHH|FGFR2|TP63|SOSTDC1|
GO:0072376	protein activation cascade	biological_process	0.00041877	0.019313	5	427	30	19295	ENSOARG00000016900,ENSOARG00000019404,ENSOARG00000014309,ENSOARG00000020498,ENSOARG00000002951	KRT1|FBLN1|SUSD4|-|-|
GO:0071772	response to BMP stimulus	biological_process	0.0004263	0.019552	4	427	16	19295	ENSOARG00000013941,ENSOARG00000009841,ENSOARG00000002359,ENSOARG00000019333	GATA3|ACVR2A|SFRP1|COL2A1|
GO:0071773	cellular response to BMP stimulus	biological_process	0.0004263	0.019552	4	427	16	19295	ENSOARG00000019333,ENSOARG00000009841,ENSOARG00000002359,ENSOARG00000013941	COL2A1|ACVR2A|SFRP1|GATA3|
GO:0016125	sterol metabolic process	biological_process	0.00042988	0.019642	7	427	61	19295	ENSOARG00000010394,ENSOARG00000002586,ENSOARG00000001371,ENSOARG00000018133,ENSOARG00000017639,ENSOARG00000009438,ENSOARG00000016724	LEPR|APOA1|DHCR7|CFTR|LDLR|APOE|HMGCR|
GO:0015698	inorganic anion transport	biological_process	0.00043128	0.019642	10	427	93	19295	ENSOARG00000020004,ENSOARG00000008899,ENSOARG00000018133,ENSOARG00000015499,ENSOARG00000006903,ENSOARG00000005767,ENSOARG00000012954,ENSOARG00000014188,ENSOARG00000007778,ENSOARG00000008932	SLC1A4|SFRP4|CFTR|GABRA2|SLC26A3|SLC26A10|CA2|ENPP1|ANO5|ANO2|
GO:0045834	positive regulation of lipid metabolic process	biological_process	0.00043178	0.019642	8	427	76	19295	ENSOARG00000014336,ENSOARG00000015385,ENSOARG00000017639,ENSOARG00000009438,ENSOARG00000008133,ENSOARG00000002586,ENSOARG00000014778,ENSOARG00000003815	CYR61|AGTR1|LDLR|APOE|HTR2A|APOA1|LYN|-|
GO:0008150	biological_process	biological_process	0.00044115	0.020014	371	427	15322	19295	ENSOARG00000017257,ENSOARG00000005727,ENSOARG00000021069,ENSOARG00000015285,ENSOARG00000007719,ENSOARG00000000834,ENSOARG00000006569,ENSOARG00000014745,ENSOARG00000008011,ENSOARG00000019073,ENSOARG00000005539,ENSOARG00000010601,ENSOARG00000003963,ENSOARG00000005238,ENSOARG00000020648,ENSOARG00000000675,ENSOARG00000016258,ENSOARG00000006181,ENSOARG00000006509,ENSOARG00000005412,ENSOARG00000009518,…	COL7A1|COL17A1|BMP4|TMTC2|-|EDAR|SENP6|PAPPA2|GALNT13|PRKG2|MEST|LRRC4C|DUSP1|ENO2|KLHL24|ARFGEF3|RCN1|DPP6|IGF2BP1|ITGA3|SOX4|ASB9|KRT4|TBX18|NDNF|HMGCS1|SNCG|WNT2B|ARAP2|DSC2|NPR3|CXCR4|FREM1|GLI1|HTR1F|LRP4|RYR3|KCNH2|-|HERC3|ID1|SPOCK2|F2RL1|MEGF10|KRT10|CDH12|POU2F3|ASTN1|PTPRO|SLC26A10|LDLR|TNNC1|FGF20|FGFR2|COL2A1|-|GIMAP8|BFSP1|DAB1|ESRRG|CADPS2|-|-|FLRT3|C7|-|NUAK1|DSG2|-|SLCO4A1|LYN|SAT…
GO:0031175	neuron projection development	biological_process	0.00045586	0.020569	29	427	479	19295	ENSOARG00000015313,ENSOARG00000014778,ENSOARG00000009392,ENSOARG00000006942,ENSOARG00000005375,ENSOARG00000018039,ENSOARG00000021199,ENSOARG00000010601,ENSOARG00000005941,ENSOARG00000006159,ENSOARG00000013534,ENSOARG00000008224,ENSOARG00000004702,ENSOARG00000009438,ENSOARG00000017153,ENSOARG00000013941,ENSOARG00000003103,ENSOARG00000020673,ENSOARG00000018737,ENSOARG00000014989,ENSOARG00000004265,…	SPOCK1|LYN|SLITRK2|SHH|FGFR2|BMP7|SIPA1L1|LRRC4C|TNC|CAMK1|MYOC|DAB1|LRP4|APOE|EPHA3|GATA3|FAT3|ITM2C|ALCAM|TUBB3|ANK3|PLXNA4|SRCIN1|DCX|SLITRK3|SLITRK6|NDNF|LAMA1|PTPRO|
GO:0010517	regulation of phospholipase activity	biological_process	0.00045657	0.020569	5	427	27	19295	ENSOARG00000005375,ENSOARG00000009653,ENSOARG00000015385,ENSOARG00000008133,ENSOARG00000014336	FGFR2|RGS2|AGTR1|HTR2A|CYR61|
GO:0055123	digestive system development	biological_process	0.00045706	0.020569	10	427	113	19295	ENSOARG00000006942,ENSOARG00000011272,ENSOARG00000009764,ENSOARG00000000158,ENSOARG00000005375,ENSOARG00000003437,ENSOARG00000015833,ENSOARG00000021069,ENSOARG00000002359,ENSOARG00000020478	SHH|PRDM1|ITGB4|EDNRB|FGFR2|PITX2|TP73|BMP4|SFRP1|TP63|
GO:0055062	phosphate ion homeostasis	biological_process	0.00048166	0.02156	3	427	9	19295	ENSOARG00000012828,ENSOARG00000008899,ENSOARG00000014188	TFAP2B|SFRP4|ENPP1|
GO:0072506	trivalent inorganic anion homeostasis	biological_process	0.00048166	0.02156	3	427	9	19295	ENSOARG00000014188,ENSOARG00000008899,ENSOARG00000012828	ENPP1|SFRP4|TFAP2B|
GO:0043405	regulation of MAP kinase activity	biological_process	0.00049446	0.021983	13	427	175	19295	ENSOARG00000002359,ENSOARG00000018274,ENSOARG00000020058,ENSOARG00000021069,ENSOARG00000007515,ENSOARG00000009653,ENSOARG00000009438,ENSOARG00000014778,ENSOARG00000003844,ENSOARG00000016724,ENSOARG00000017135,ENSOARG00000018039,ENSOARG00000003963	SFRP1|SORL1|THBS1|BMP4|CAV3|RGS2|APOE|LYN|NOX4|HMGCR|SPRY2|BMP7|DUSP1|
GO:0035990	tendon cell differentiation	biological_process	0.00049506	0.021983	2	427	2	19295	ENSOARG00000021069,ENSOARG00000016067	BMP4|MKX|
GO:0035992	tendon formation	biological_process	0.00049506	0.021983	2	427	2	19295	ENSOARG00000021069,ENSOARG00000016067	BMP4|MKX|
GO:0033688	regulation of osteoblast proliferation	biological_process	0.00049788	0.02205	4	427	18	19295	ENSOARG00000002359,ENSOARG00000012147,ENSOARG00000014336,ENSOARG00000002360	SFRP1|NPR3|CYR61|HPSE|
GO:0030111	regulation of Wnt receptor signaling pathway	biological_process	0.00050956	0.022508	14	427	187	19295	ENSOARG00000008418,ENSOARG00000020651,ENSOARG00000005412,ENSOARG00000004702,ENSOARG00000006674,ENSOARG00000002359,ENSOARG00000016384,ENSOARG00000008064,ENSOARG00000003329,ENSOARG00000005375,ENSOARG00000009518,ENSOARG00000019683,ENSOARG00000006942,ENSOARG00000008899	SOSTDC1|PTPRO|ITGA3|LRP4|GLI1|SFRP1|CDK14|LEF1|SULF1|FGFR2|SOX4|WNT2B|SHH|SFRP4|
GO:0048483	autonomic nervous system development	biological_process	0.00051624	0.022743	6	427	40	19295	ENSOARG00000020478,ENSOARG00000012828,ENSOARG00000006427,ENSOARG00000000158,ENSOARG00000009518,ENSOARG00000013941	TP63|TFAP2B|PLXNA4|EDNRB|SOX4|GATA3|
GO:0033673	negative regulation of kinase activity	biological_process	0.00052553	0.023091	11	427	151	19295	ENSOARG00000014778,ENSOARG00000018039,ENSOARG00000003963,ENSOARG00000017135,ENSOARG00000016724,ENSOARG00000021069,ENSOARG00000018274,ENSOARG00000002359,ENSOARG00000009438,ENSOARG00000009653,ENSOARG00000007515	LYN|BMP7|DUSP1|SPRY2|HMGCR|BMP4|SORL1|SFRP1|APOE|RGS2|CAV3|
GO:0010975	regulation of neuron projection development	biological_process	0.00053404	0.023404	16	427	200	19295	ENSOARG00000006427,ENSOARG00000013941,ENSOARG00000003103,ENSOARG00000020673,ENSOARG00000015342,ENSOARG00000009443,ENSOARG00000010601,ENSOARG00000018039,ENSOARG00000021199,ENSOARG00000014778,ENSOARG00000015313,ENSOARG00000008224,ENSOARG00000009438,ENSOARG00000004702,ENSOARG00000017153,ENSOARG00000006159	PLXNA4|GATA3|FAT3|ITM2C|NDNF|SRCIN1|LRRC4C|BMP7|SIPA1L1|LYN|SPOCK1|DAB1|APOE|LRP4|EPHA3|CAMK1|
GO:0048730	epidermis morphogenesis	biological_process	0.00054567	0.023852	5	427	31	19295	ENSOARG00000020478,ENSOARG00000008418,ENSOARG00000005375,ENSOARG00000006942,ENSOARG00000019421	TP63|SOSTDC1|FGFR2|SHH|IGFBP5|
GO:0003229	ventricular cardiac muscle tissue development	biological_process	0.00054945	0.023897	6	427	40	19295	ENSOARG00000018591,ENSOARG00000005375,ENSOARG00000004312,ENSOARG00000017779,ENSOARG00000019316,ENSOARG00000006996	COL11A1|FGFR2|TNNC1|MYL2|MYH6|MYL3|
GO:0008284	positive regulation of cell proliferation	biological_process	0.00054956	0.023897	25	427	539	19295	ENSOARG00000012828,ENSOARG00000005375,ENSOARG00000006942,ENSOARG00000014778,ENSOARG00000014185,ENSOARG00000005780,ENSOARG00000020478,ENSOARG00000019404,ENSOARG00000014336,ENSOARG00000017490,ENSOARG00000003438,ENSOARG00000006674,ENSOARG00000003437,ENSOARG00000005941,ENSOARG00000002360,ENSOARG00000009518,ENSOARG00000012064,ENSOARG00000011779,ENSOARG00000007547,ENSOARG00000013317,ENSOARG00000013010,…	TFAP2B|FGFR2|SHH|LYN|BNC1|EMP2|TP63|FBLN1|CYR61|THBS4|CDH3|GLI1|PITX2|TNC|HPSE|SOX4|FIGF|TRAF5|TSC22D1|TBX18|MVD|BMP4|DPP4|SFRP1|LEF1|
GO:0050790	regulation of catalytic activity	biological_process	0.00055267	0.023969	54	427	1339	19295	ENSOARG00000018274,ENSOARG00000020058,ENSOARG00000021069,ENSOARG00000002359,ENSOARG00000013357,ENSOARG00000017257,ENSOARG00000015177,ENSOARG00000010394,ENSOARG00000003844,ENSOARG00000009841,ENSOARG00000017135,ENSOARG00000016724,ENSOARG00000007668,ENSOARG00000000675,ENSOARG00000006159,ENSOARG00000020478,ENSOARG00000003275,ENSOARG00000007515,ENSOARG00000008224,ENSOARG00000000269,ENSOARG00000005106,…	SORL1|THBS1|BMP4|SFRP1|RAPGEFL1|COL7A1|IFIT1|LEPR|NOX4|ACVR2A|SPRY2|HMGCR|GRM7|ARFGEF3|CAMK1|TP63|WFIKKN2|CAV3|DAB1|RASGEF1B|COL28A1|TNNC1|MYL4|TFAP2B|SIPA1L1|DUSP1|BMP7|FGFR2|NES|LEF1|IQGAP2|NUAK1|AGTR1|EGLN3|-|CEMIP|APOA1|GRHL2|NPNT|TFPI|CPAMD8|WFDC2|CDH3|SIPA1L3|CYR61|PIK3R3|RGS2|EPHA3|APOE|EMP2|ARAP2|LYN|SPOCK1|HTR2A|
GO:0060449	bud elongation involved in lung branching	biological_process	0.00055486	0.023994	3	427	7	19295	ENSOARG00000021069,ENSOARG00000005375,ENSOARG00000017135	BMP4|FGFR2|SPRY2|
GO:0002320	lymphoid progenitor cell differentiation	biological_process	0.0005561	0.023994	4	427	18	19295	ENSOARG00000021069,ENSOARG00000006942,ENSOARG00000009518,ENSOARG00000013941	BMP4|SHH|SOX4|GATA3|
GO:0001933	negative regulation of protein phosphorylation	biological_process	0.00055812	0.024019	14	427	211	19295	ENSOARG00000002359,ENSOARG00000018274,ENSOARG00000014188,ENSOARG00000021069,ENSOARG00000009653,ENSOARG00000007515,ENSOARG00000009438,ENSOARG00000019404,ENSOARG00000002144,ENSOARG00000014778,ENSOARG00000016724,ENSOARG00000017135,ENSOARG00000003963,ENSOARG00000018039	SFRP1|SORL1|ENPP1|BMP4|RGS2|CAV3|APOE|FBLN1|LDLRAD4|LYN|HMGCR|SPRY2|DUSP1|BMP7|
GO:0007435	salivary gland morphogenesis	biological_process	0.00056504	0.024255	6	427	35	19295	ENSOARG00000018039,ENSOARG00000000834,ENSOARG00000005375,ENSOARG00000000327,ENSOARG00000002050,ENSOARG00000006942	BMP7|EDAR|FGFR2|LAMA1|TGFB3|SHH|
GO:0010466	negative regulation of peptidase activity	biological_process	0.00056833	0.024334	11	427	169	19295	ENSOARG00000008064,ENSOARG00000020058,ENSOARG00000011405,ENSOARG00000003275,ENSOARG00000015313,ENSOARG00000016534,ENSOARG00000017257,ENSOARG00000005106,ENSOARG00000006096,ENSOARG00000018337,ENSOARG00000012828	LEF1|THBS1|-|WFIKKN2|SPOCK1|TFPI|COL7A1|COL28A1|WFDC2|CPAMD8|TFAP2B|
GO:0034762	regulation of transmembrane transport	biological_process	0.00057061	0.024369	16	427	225	19295	ENSOARG00000018133,ENSOARG00000001434,ENSOARG00000007515,ENSOARG00000020163,ENSOARG00000006181,ENSOARG00000018609,ENSOARG00000019713,ENSOARG00000020648,ENSOARG00000006557,ENSOARG00000013089,ENSOARG00000020058,ENSOARG00000012954,ENSOARG00000004265,ENSOARG00000020861,ENSOARG00000019963,ENSOARG00000001512	CFTR|KCNH2|CAV3|CASQ2|DPP6|CACNA1E|TMEM37|KLHL24|AKAP6|CACNA1C|THBS1|CA2|ANK3|CTSS|GJA1|SCN5A|
GO:0055082	cellular chemical homeostasis	biological_process	0.00057326	0.02442	20	427	346	19295	ENSOARG00000018133,ENSOARG00000006903,ENSOARG00000009438,ENSOARG00000019941,ENSOARG00000020163,ENSOARG00000014188,ENSOARG00000018609,ENSOARG00000008133,ENSOARG00000012828,ENSOARG00000013089,ENSOARG00000014778,ENSOARG00000015385,ENSOARG00000001072,ENSOARG00000009163,ENSOARG00000012954,ENSOARG00000004226,ENSOARG00000015536,ENSOARG00000005674,ENSOARG00000003844,ENSOARG00000009518	CFTR|SLC26A3|APOE|RYR3|CASQ2|ENPP1|CACNA1E|HTR2A|TFAP2B|CACNA1C|LYN|AGTR1|TRPC3|KCNMA1|CA2|NRXN1|CEMIP|ALAS2|NOX4|SOX4|
GO:0044255	cellular lipid metabolic process	biological_process	0.00057506	0.024434	25	427	531	19295	ENSOARG00000003815,ENSOARG00000013796,ENSOARG00000008133,ENSOARG00000012715,ENSOARG00000018205,ENSOARG00000014674,ENSOARG00000020480,ENSOARG00000008480,ENSOARG00000009438,ENSOARG00000007515,ENSOARG00000020386,ENSOARG00000020531,ENSOARG00000014336,ENSOARG00000002586,ENSOARG00000021066,ENSOARG00000016724,ENSOARG00000014785,ENSOARG00000018329,ENSOARG00000003571,ENSOARG00000011582,ENSOARG00000010864,…	-|TYRP1|HTR2A|PTGIS|UGT8|SCD|PLA2G4F|ALOX15|APOE|CAV3|APOD|PIK3C2G|CYR61|APOA1|THEM5|HMGCR|IDI1|PLCH2|LYST|CYP26B1|SPTLC3|LDLR|HMGCS1|MVD|AGTR1|
GO:0072125	negative regulation of glomerular mesangial cell proliferation	biological_process	0.00058429	0.024764	2	427	2	19295	ENSOARG00000021069,ENSOARG00000018039	BMP4|BMP7|
GO:0048568	embryonic organ development	biological_process	0.00059218	0.025035	21	427	371	19295	ENSOARG00000014336,ENSOARG00000016395,ENSOARG00000003437,ENSOARG00000006674,ENSOARG00000008389,ENSOARG00000015783,ENSOARG00000018039,ENSOARG00000019333,ENSOARG00000005375,ENSOARG00000011272,ENSOARG00000006942,ENSOARG00000017171,ENSOARG00000013317,ENSOARG00000021069,ENSOARG00000008578,ENSOARG00000008064,ENSOARG00000017135,ENSOARG00000018591,ENSOARG00000019963,ENSOARG00000018325,ENSOARG00000013941	CYR61|TFAP2A|PITX2|GLI1|ITGA8|SATB2|BMP7|COL2A1|FGFR2|PRDM1|SHH|SLITRK6|TBX18|BMP4|PTCH1|LEF1|SPRY2|COL11A1|GJA1|GRHL2|GATA3|
GO:0060272	embryonic skeletal joint morphogenesis	biological_process	0.00061033	0.025737	3	427	11	19295	ENSOARG00000021069,ENSOARG00000018039,ENSOARG00000019333	BMP4|BMP7|COL2A1|
GO:0030193	regulation of blood coagulation	biological_process	0.00061923	0.025948	7	427	60	19295	ENSOARG00000011584,ENSOARG00000020058,ENSOARG00000019636,ENSOARG00000014778,ENSOARG00000002360,ENSOARG00000007475,ENSOARG00000009438	F2RL1|THBS1|LBH|LYN|HPSE|ADAMTS18|APOE|
GO:1900046	regulation of hemostasis	biological_process	0.00061923	0.025948	7	427	60	19295	ENSOARG00000014778,ENSOARG00000019636,ENSOARG00000020058,ENSOARG00000011584,ENSOARG00000002360,ENSOARG00000007475,ENSOARG00000009438	LYN|LBH|THBS1|F2RL1|HPSE|ADAMTS18|APOE|
GO:0034433	steroid esterification	biological_process	0.0006231	0.025948	3	427	11	19295	ENSOARG00000002586,ENSOARG00000009438,ENSOARG00000015385	APOA1|APOE|AGTR1|
GO:0034434	sterol esterification	biological_process	0.0006231	0.025948	3	427	11	19295	ENSOARG00000009438,ENSOARG00000015385,ENSOARG00000002586	APOE|AGTR1|APOA1|
GO:0034435	cholesterol esterification	biological_process	0.0006231	0.025948	3	427	11	19295	ENSOARG00000009438,ENSOARG00000015385,ENSOARG00000002586	APOE|AGTR1|APOA1|
GO:0051897	positive regulation of protein kinase B signaling cascade	biological_process	0.00063665	0.026447	7	427	59	19295	ENSOARG00000019421,ENSOARG00000013941,ENSOARG00000013534,ENSOARG00000003844,ENSOARG00000020058,ENSOARG00000002360,ENSOARG00000017135	IGFBP5|GATA3|MYOC|NOX4|THBS1|HPSE|SPRY2|
GO:0048545	response to steroid hormone stimulus	biological_process	0.00067255	0.027869	11	427	140	19295	ENSOARG00000004526,ENSOARG00000015864,ENSOARG00000011335,ENSOARG00000021069,ENSOARG00000002050,ENSOARG00000002359,ENSOARG00000008064,ENSOARG00000009978,ENSOARG00000018039,ENSOARG00000021060,ENSOARG00000013941	NR1D2|SOCS2|ESRRG|BMP4|TGFB3|SFRP1|LEF1|FBXO32|BMP7|RORC|GATA3|
GO:0090100	positive regulation of transmembrane receptor protein serine/threonine kinase signaling pathway	biological_process	0.00067836	0.028041	7	427	61	19295	ENSOARG00000014336,ENSOARG00000008389,ENSOARG00000003329,ENSOARG00000021069,ENSOARG00000020058,ENSOARG00000009750,ENSOARG00000009841	CYR61|ITGA8|SULF1|BMP4|THBS1|NPNT|ACVR2A|
GO:0055080	cation homeostasis	biological_process	0.00068317	0.028118	20	427	347	19295	ENSOARG00000009163,ENSOARG00000015385,ENSOARG00000001072,ENSOARG00000015285,ENSOARG00000012954,ENSOARG00000004265,ENSOARG00000014970,ENSOARG00000015536,ENSOARG00000005674,ENSOARG00000019941,ENSOARG00000001434,ENSOARG00000009438,ENSOARG00000006903,ENSOARG00000018133,ENSOARG00000020163,ENSOARG00000012828,ENSOARG00000000158,ENSOARG00000008133,ENSOARG00000014778,ENSOARG00000013089	KCNMA1|AGTR1|TRPC3|TMTC2|CA2|ANK3|FAM20A|CEMIP|ALAS2|RYR3|KCNH2|APOE|SLC26A3|CFTR|CASQ2|TFAP2B|EDNRB|HTR2A|LYN|CACNA1C|
GO:0048706	embryonic skeletal system development	biological_process	0.00068358	0.028118	10	427	115	19295	ENSOARG00000006942,ENSOARG00000018325,ENSOARG00000009841,ENSOARG00000015783,ENSOARG00000018039,ENSOARG00000018591,ENSOARG00000003329,ENSOARG00000019333,ENSOARG00000005375,ENSOARG00000021069	SHH|GRHL2|ACVR2A|SATB2|BMP7|COL11A1|SULF1|COL2A1|FGFR2|BMP4|
GO:0048666	neuron development	biological_process	0.00069019	0.02832	33	427	601	19295	ENSOARG00000017688,ENSOARG00000015833,ENSOARG00000020651,ENSOARG00000013941,ENSOARG00000003103,ENSOARG00000020673,ENSOARG00000004265,ENSOARG00000006427,ENSOARG00000006159,ENSOARG00000008224,ENSOARG00000011272,ENSOARG00000005375,ENSOARG00000010601,ENSOARG00000021199,ENSOARG00000018039,ENSOARG00000009443,ENSOARG00000014828,ENSOARG00000015342,ENSOARG00000017171,ENSOARG00000000327,ENSOARG00000018737,…	DCX|TP73|PTPRO|GATA3|FAT3|ITM2C|ANK3|PLXNA4|CAMK1|DAB1|PRDM1|FGFR2|LRRC4C|SIPA1L1|BMP7|SRCIN1|SLITRK3|NDNF|SLITRK6|LAMA1|ALCAM|TUBB3|-|TNC|MYOC|LRP4|APOE|EPHA3|SPOCK1|LYN|SLITRK2|SHH|EDNRB|
GO:0003002	regionalization	biological_process	0.00070919	0.029028	17	427	301	19295	ENSOARG00000020478,ENSOARG00000005754,ENSOARG00000004702,ENSOARG00000003437,ENSOARG00000006674,ENSOARG00000015684,ENSOARG00000005375,ENSOARG00000019683,ENSOARG00000006942,ENSOARG00000009675,ENSOARG00000013317,ENSOARG00000021069,ENSOARG00000008578,ENSOARG00000011582,ENSOARG00000002359,ENSOARG00000008064,ENSOARG00000009841	TP63|MEOX1|LRP4|PITX2|GLI1|ARMC4|FGFR2|WNT2B|SHH|HOXA10|TBX18|BMP4|PTCH1|CYP26B1|SFRP1|LEF1|ACVR2A|
GO:0007431	salivary gland development	biological_process	0.00072224	0.02949	6	427	37	19295	ENSOARG00000006942,ENSOARG00000002050,ENSOARG00000000327,ENSOARG00000005375,ENSOARG00000000834,ENSOARG00000018039	SHH|TGFB3|LAMA1|FGFR2|EDAR|BMP7|
GO:0051348	negative regulation of transferase activity	biological_process	0.00072507	0.029534	11	427	157	19295	ENSOARG00000002359,ENSOARG00000018274,ENSOARG00000021069,ENSOARG00000007515,ENSOARG00000009653,ENSOARG00000009438,ENSOARG00000014778,ENSOARG00000016724,ENSOARG00000017135,ENSOARG00000003963,ENSOARG00000018039	SFRP1|SORL1|BMP4|CAV3|RGS2|APOE|LYN|HMGCR|SPRY2|DUSP1|BMP7|
GO:0055002	striated muscle cell development	biological_process	0.00073736	0.029962	13	427	176	19295	ENSOARG00000016067,ENSOARG00000017779,ENSOARG00000020548,ENSOARG00000005375,ENSOARG00000005941,ENSOARG00000019993,ENSOARG00000003437,ENSOARG00000020163,ENSOARG00000021069,ENSOARG00000007515,ENSOARG00000004702,ENSOARG00000003275,ENSOARG00000003388	MKX|MYL2|ETV5|FGFR2|TNC|ACTC1|PITX2|CASQ2|BMP4|CAV3|LRP4|WFIKKN2|KLHL41|
GO:0033687	osteoblast proliferation	biological_process	0.00074116	0.030043	4	427	21	19295	ENSOARG00000002360,ENSOARG00000014336,ENSOARG00000012147,ENSOARG00000002359	HPSE|CYR61|NPR3|SFRP1|
GO:0001935	endothelial cell proliferation	biological_process	0.00075207	0.030412	8	427	74	19295	ENSOARG00000020058,ENSOARG00000021069,ENSOARG00000009438,ENSOARG00000017490,ENSOARG00000002586,ENSOARG00000018585,ENSOARG00000006037,ENSOARG00000003329	THBS1|BMP4|APOE|THBS4|APOA1|NOX5|BMPER|SULF1|
GO:0042326	negative regulation of phosphorylation	biological_process	0.00075777	0.030568	14	427	219	19295	ENSOARG00000014778,ENSOARG00000003963,ENSOARG00000018039,ENSOARG00000017135,ENSOARG00000016724,ENSOARG00000021069,ENSOARG00000018274,ENSOARG00000014188,ENSOARG00000002359,ENSOARG00000002144,ENSOARG00000019404,ENSOARG00000009438,ENSOARG00000009653,ENSOARG00000007515	LYN|DUSP1|BMP7|SPRY2|HMGCR|BMP4|SORL1|ENPP1|SFRP1|LDLRAD4|FBLN1|APOE|RGS2|CAV3|
GO:0001764	neuron migration	biological_process	0.000761	0.030625	11	427	109	19295	ENSOARG00000003437,ENSOARG00000017688,ENSOARG00000005412,ENSOARG00000015342,ENSOARG00000008224,ENSOARG00000015182,ENSOARG00000013941,ENSOARG00000003103,ENSOARG00000019963,ENSOARG00000019135,ENSOARG00000015783	PITX2|DCX|ITGA3|NDNF|DAB1|ASTN1|GATA3|FAT3|GJA1|CELSR2|SATB2|
GO:0048608	reproductive structure development	biological_process	0.0007646	0.030696	14	427	209	19295	ENSOARG00000002359,ENSOARG00000005941,ENSOARG00000021069,ENSOARG00000020478,ENSOARG00000009841,ENSOARG00000013941,ENSOARG00000018105,ENSOARG00000009675,ENSOARG00000014232,ENSOARG00000019683,ENSOARG00000006942,ENSOARG00000003329,ENSOARG00000005375,ENSOARG00000018039	SFRP1|TNC|BMP4|TP63|ACVR2A|GATA3|TFAP2C|HOXA10|SERPINF1|WNT2B|SHH|SULF1|FGFR2|BMP7|
GO:0006695	cholesterol biosynthetic process	biological_process	0.00077101	0.030879	4	427	20	19295	ENSOARG00000009438,ENSOARG00000016724,ENSOARG00000018133,ENSOARG00000002586	APOE|HMGCR|CFTR|APOA1|
GO:0030104	water homeostasis	biological_process	0.00077532	0.030978	5	427	34	19295	ENSOARG00000012828,ENSOARG00000020478,ENSOARG00000006982,ENSOARG00000016900,ENSOARG00000011582	TFAP2B|TP63|AQP4|KRT1|CYP26B1|
GO:0033993	response to lipid	biological_process	0.0007823	0.031182	19	427	354	19295	ENSOARG00000002050,ENSOARG00000011335,ENSOARG00000017153,ENSOARG00000004526,ENSOARG00000014778,ENSOARG00000011272,ENSOARG00000009978,ENSOARG00000005539,ENSOARG00000018039,ENSOARG00000016175,ENSOARG00000011582,ENSOARG00000008064,ENSOARG00000002359,ENSOARG00000002590,ENSOARG00000021069,ENSOARG00000015864,ENSOARG00000012176,ENSOARG00000013941,ENSOARG00000021060	TGFB3|ESRRG|EPHA3|NR1D2|LYN|PRDM1|FBXO32|MEST|BMP7|SPON2|CYP26B1|LEF1|SFRP1|SPP1|BMP4|SOCS2|MRC1|GATA3|RORC|
GO:0048641	regulation of skeletal muscle tissue development	biological_process	0.00079139	0.031354	8	427	93	19295	ENSOARG00000003388,ENSOARG00000004526,ENSOARG00000007515,ENSOARG00000021069,ENSOARG00000017856,ENSOARG00000011582,ENSOARG00000016067,ENSOARG00000006942	KLHL41|NR1D2|CAV3|BMP4|MEGF10|CYP26B1|MKX|SHH|
GO:0033002	muscle cell proliferation	biological_process	0.00079352	0.031354	7	427	64	19295	ENSOARG00000020386,ENSOARG00000005375,ENSOARG00000021069,ENSOARG00000015833,ENSOARG00000006942,ENSOARG00000019421,ENSOARG00000009585	APOD|FGFR2|BMP4|TP73|SHH|IGFBP5|FGF20|
GO:0060438	trachea development	biological_process	0.00079493	0.031354	4	427	18	19295	ENSOARG00000003622,ENSOARG00000021069,ENSOARG00000006942,ENSOARG00000008064	EDARADD|BMP4|SHH|LEF1|
GO:0030501	positive regulation of bone mineralization	biological_process	0.00079495	0.031354	5	427	30	19295	ENSOARG00000018039,ENSOARG00000009841,ENSOARG00000016395,ENSOARG00000021069,ENSOARG00000002050	BMP7|ACVR2A|TFAP2A|BMP4|TGFB3|
GO:0045995	regulation of embryonic development	biological_process	0.00079597	0.031354	9	427	93	19295	ENSOARG00000019683,ENSOARG00000006942,ENSOARG00000002586,ENSOARG00000013941,ENSOARG00000018039,ENSOARG00000003329,ENSOARG00000021069,ENSOARG00000002359,ENSOARG00000000327	WNT2B|SHH|APOA1|GATA3|BMP7|SULF1|BMP4|SFRP1|LAMA1|
GO:2000729	positive regulation of mesenchymal cell proliferation involved in ureter development	biological_process	0.00082419	0.032389	2	427	3	19295	ENSOARG00000006942,ENSOARG00000013317	SHH|TBX18|
GO:0010563	negative regulation of phosphorus metabolic process	biological_process	0.00083864	0.032707	15	427	249	19295	ENSOARG00000014778,ENSOARG00000016724,ENSOARG00000017135,ENSOARG00000003963,ENSOARG00000018039,ENSOARG00000002359,ENSOARG00000018274,ENSOARG00000007668,ENSOARG00000014188,ENSOARG00000021069,ENSOARG00000009653,ENSOARG00000007515,ENSOARG00000009438,ENSOARG00000019404,ENSOARG00000002144	LYN|HMGCR|SPRY2|DUSP1|BMP7|SFRP1|SORL1|GRM7|ENPP1|BMP4|RGS2|CAV3|APOE|FBLN1|LDLRAD4|
GO:0045936	negative regulation of phosphate metabolic process	biological_process	0.00083864	0.032707	15	427	249	19295	ENSOARG00000016724,ENSOARG00000017135,ENSOARG00000003963,ENSOARG00000018039,ENSOARG00000014778,ENSOARG00000007515,ENSOARG00000009653,ENSOARG00000009438,ENSOARG00000019404,ENSOARG00000002144,ENSOARG00000002359,ENSOARG00000018274,ENSOARG00000007668,ENSOARG00000014188,ENSOARG00000021069	HMGCR|SPRY2|DUSP1|BMP7|LYN|CAV3|RGS2|APOE|FBLN1|LDLRAD4|SFRP1|SORL1|GRM7|ENPP1|BMP4|
GO:0015918	sterol transport	biological_process	0.00084011	0.032707	6	427	50	19295	ENSOARG00000002586,ENSOARG00000008578,ENSOARG00000006942,ENSOARG00000018133,ENSOARG00000009438,ENSOARG00000017639	APOA1|PTCH1|SHH|CFTR|APOE|LDLR|
GO:0030301	cholesterol transport	biological_process	0.00084011	0.032707	6	427	50	19295	ENSOARG00000018133,ENSOARG00000009438,ENSOARG00000017639,ENSOARG00000008578,ENSOARG00000002586,ENSOARG00000006942	CFTR|APOE|LDLR|PTCH1|APOA1|SHH|
GO:0006939	smooth muscle contraction	biological_process	0.00084206	0.032707	7	427	61	19295	ENSOARG00000013089,ENSOARG00000009750,ENSOARG00000008133,ENSOARG00000000158,ENSOARG00000009163,ENSOARG00000009653,ENSOARG00000003329	CACNA1C|NPNT|HTR2A|EDNRB|KCNMA1|RGS2|SULF1|
GO:0071363	cellular response to growth factor stimulus	biological_process	0.00085604	0.033174	18	427	295	19295	ENSOARG00000017135,ENSOARG00000009841,ENSOARG00000013941,ENSOARG00000009750,ENSOARG00000002144,ENSOARG00000002359,ENSOARG00000020058,ENSOARG00000021069,ENSOARG00000003329,ENSOARG00000005375,ENSOARG00000019333,ENSOARG00000008389,ENSOARG00000009585,ENSOARG00000005777,ENSOARG00000007515,ENSOARG00000005412,ENSOARG00000003275,ENSOARG00000002050	SPRY2|ACVR2A|GATA3|NPNT|LDLRAD4|SFRP1|THBS1|BMP4|SULF1|FGFR2|COL2A1|ITGA8|FGF20|CCBE1|CAV3|ITGA3|WFIKKN2|TGFB3|
GO:0045596	negative regulation of cell differentiation	biological_process	0.00088937	0.034227	23	427	464	19295	ENSOARG00000018039,ENSOARG00000014778,ENSOARG00000019421,ENSOARG00000006942,ENSOARG00000006509,ENSOARG00000008224,ENSOARG00000004702,ENSOARG00000019404,ENSOARG00000008418,ENSOARG00000020478,ENSOARG00000014188,ENSOARG00000001111,ENSOARG00000001691,ENSOARG00000018105,ENSOARG00000013941,ENSOARG00000009518,ENSOARG00000016067,ENSOARG00000018325,ENSOARG00000002144,ENSOARG00000002359,ENSOARG00000018274,…	BMP7|LYN|IGFBP5|SHH|IGF2BP1|DAB1|LRP4|FBLN1|SOSTDC1|TP63|ENPP1|ID1|TMEM176B|TFAP2C|GATA3|SOX4|MKX|GRHL2|LDLRAD4|SFRP1|SORL1|BMP4|PTCH1|
GO:0035637	multicellular organismal signaling	biological_process	0.00090203	0.034635	28	427	476	19295	ENSOARG00000000193,ENSOARG00000004226,ENSOARG00000004386,ENSOARG00000004265,ENSOARG00000020548,ENSOARG00000019963,ENSOARG00000012954,ENSOARG00000020918,ENSOARG00000014828,ENSOARG00000016106,ENSOARG00000009163,ENSOARG00000017171,ENSOARG00000006399,ENSOARG00000013089,ENSOARG00000009392,ENSOARG00000000714,ENSOARG00000014093,ENSOARG00000006798,ENSOARG00000005375,ENSOARG00000013534,ENSOARG00000006159,…	CADPS2|NRXN1|FLRT3|ANK3|ETV5|GJA1|CA2|UNC13C|SLITRK3|OTOA|KCNMA1|SLITRK6|DSG2|CACNA1C|SLITRK2|SNCG|LRRN1|DSC2|FGFR2|MYOC|CAMK1|GRIA1|GRM7|DPP6|CACNA1E|GABRA2|CNTNAP4|KCNH2|
GO:0032844	regulation of homeostatic process	biological_process	0.0009181	0.035172	17	427	264	19295	ENSOARG00000013534,ENSOARG00000020163,ENSOARG00000018609,ENSOARG00000018133,ENSOARG00000004526,ENSOARG00000007515,ENSOARG00000001434,ENSOARG00000006557,ENSOARG00000014778,ENSOARG00000008133,ENSOARG00000012954,ENSOARG00000001072,ENSOARG00000017639,ENSOARG00000015536,ENSOARG00000009841,ENSOARG00000004226,ENSOARG00000019963	MYOC|CASQ2|CACNA1E|CFTR|NR1D2|CAV3|KCNH2|AKAP6|LYN|HTR2A|CA2|TRPC3|LDLR|CEMIP|ACVR2A|NRXN1|GJA1|
GO:0010951	negative regulation of endopeptidase activity	biological_process	0.00092446	0.035334	10	427	150	19295	ENSOARG00000018337,ENSOARG00000012828,ENSOARG00000016534,ENSOARG00000015313,ENSOARG00000017257,ENSOARG00000005106,ENSOARG00000011405,ENSOARG00000003275,ENSOARG00000008064,ENSOARG00000020058	CPAMD8|TFAP2B|TFPI|SPOCK1|COL7A1|COL28A1|-|WFIKKN2|LEF1|THBS1|
GO:0050679	positive regulation of epithelial cell proliferation	biological_process	0.00096258	0.036707	9	427	105	19295	ENSOARG00000014185,ENSOARG00000006942,ENSOARG00000005375,ENSOARG00000002359,ENSOARG00000003438,ENSOARG00000021069,ENSOARG00000017490,ENSOARG00000013317,ENSOARG00000020478	BNC1|SHH|FGFR2|SFRP1|CDH3|BMP4|THBS4|TBX18|TP63|
GO:0045604	regulation of epidermal cell differentiation	biological_process	0.0009668	0.036784	5	427	34	19295	ENSOARG00000020478,ENSOARG00000008899,ENSOARG00000008578,ENSOARG00000021069,ENSOARG00000018325	TP63|SFRP4|PTCH1|BMP4|GRHL2|
GO:0070169	positive regulation of biomineral tissue development	biological_process	0.00098383	0.037348	5	427	32	19295	ENSOARG00000018039,ENSOARG00000002050,ENSOARG00000021069,ENSOARG00000016395,ENSOARG00000009841	BMP7|TGFB3|BMP4|TFAP2A|ACVR2A|
GO:0008228	opsonization	biological_process	0.0010077	0.038168	2	427	3	19295	ENSOARG00000016175,ENSOARG00000002754	SPON2|PTX3|
GO:0086009	membrane repolarization	biological_process	0.0010155	0.038377	5	427	25	19295	ENSOARG00000007515,ENSOARG00000001434,ENSOARG00000019963,ENSOARG00000020163,ENSOARG00000006557	CAV3|KCNH2|GJA1|CASQ2|AKAP6|
GO:0061180	mammary gland epithelium development	biological_process	0.0010236	0.038596	7	427	63	19295	ENSOARG00000008578,ENSOARG00000018105,ENSOARG00000013941,ENSOARG00000008418,ENSOARG00000007515,ENSOARG00000005375,ENSOARG00000020548	PTCH1|TFAP2C|GATA3|SOSTDC1|CAV3|FGFR2|ETV5|
GO:0050818	regulation of coagulation	biological_process	0.0010692	0.040225	7	427	65	19295	ENSOARG00000007475,ENSOARG00000009438,ENSOARG00000002360,ENSOARG00000019636,ENSOARG00000014778,ENSOARG00000011584,ENSOARG00000020058	ADAMTS18|APOE|HPSE|LBH|LYN|F2RL1|THBS1|
GO:0061448	connective tissue development	biological_process	0.0010719	0.040234	13	427	184	19295	ENSOARG00000016067,ENSOARG00000019683,ENSOARG00000019333,ENSOARG00000003329,ENSOARG00000011573,ENSOARG00000018039,ENSOARG00000015783,ENSOARG00000010810,ENSOARG00000018591,ENSOARG00000020058,ENSOARG00000021069,ENSOARG00000007216,ENSOARG00000014336	MKX|WNT2B|COL2A1|SULF1|COL9A1|BMP7|SATB2|TRPS1|COL11A1|THBS1|BMP4|CYTL1|CYR61|
GO:0042472	inner ear morphogenesis	biological_process	0.001089	0.040705	9	427	92	19295	ENSOARG00000016395,ENSOARG00000013317,ENSOARG00000017171,ENSOARG00000013941,ENSOARG00000008389,ENSOARG00000018591,ENSOARG00000017135,ENSOARG00000005375,ENSOARG00000019333	TFAP2A|TBX18|SLITRK6|GATA3|ITGA8|COL11A1|SPRY2|FGFR2|COL2A1|
GO:0001525	angiogenesis	biological_process	0.0010899	0.040705	17	427	284	19295	ENSOARG00000020058,ENSOARG00000021069,ENSOARG00000008064,ENSOARG00000006037,ENSOARG00000015397,ENSOARG00000001111,ENSOARG00000002360,ENSOARG00000003437,ENSOARG00000014336,ENSOARG00000017490,ENSOARG00000006942,ENSOARG00000005777,ENSOARG00000005780,ENSOARG00000014232,ENSOARG00000012715,ENSOARG00000003329,ENSOARG00000005375	THBS1|BMP4|LEF1|BMPER|SEMA3E|ID1|HPSE|PITX2|CYR61|THBS4|SHH|CCBE1|EMP2|SERPINF1|PTGIS|SULF1|FGFR2|
GO:0044344	cellular response to fibroblast growth factor stimulus	biological_process	0.0010966	0.040705	7	427	68	19295	ENSOARG00000003329,ENSOARG00000005375,ENSOARG00000017135,ENSOARG00000013941,ENSOARG00000002359,ENSOARG00000009585,ENSOARG00000020058	SULF1|FGFR2|SPRY2|GATA3|SFRP1|FGF20|THBS1|
GO:0071774	response to fibroblast growth factor stimulus	biological_process	0.0010966	0.040705	7	427	68	19295	ENSOARG00000017135,ENSOARG00000005375,ENSOARG00000003329,ENSOARG00000020058,ENSOARG00000009585,ENSOARG00000013941,ENSOARG00000002359	SPRY2|FGFR2|SULF1|THBS1|FGF20|GATA3|SFRP1|
GO:0050680	negative regulation of epithelial cell proliferation	biological_process	0.0011044	0.040904	9	427	93	19295	ENSOARG00000003329,ENSOARG00000014232,ENSOARG00000013941,ENSOARG00000016836,ENSOARG00000009438,ENSOARG00000021069,ENSOARG00000008578,ENSOARG00000020058,ENSOARG00000002359	SULF1|SERPINF1|GATA3|KRT4|APOE|BMP4|PTCH1|THBS1|SFRP1|
GO:0043589	skin morphogenesis	biological_process	0.0011179	0.041254	5	427	37	19295	ENSOARG00000005375,ENSOARG00000020478,ENSOARG00000008418,ENSOARG00000019421,ENSOARG00000006942	FGFR2|TP63|SOSTDC1|IGFBP5|SHH|
GO:0072191	ureter smooth muscle development	biological_process	0.0011267	0.041364	2	427	4	19295	ENSOARG00000006942,ENSOARG00000021069	SHH|BMP4|
GO:0072193	ureter smooth muscle cell differentiation	biological_process	0.0011267	0.041364	2	427	4	19295	ENSOARG00000021069,ENSOARG00000006942	BMP4|SHH|
GO:0034765	regulation of ion transmembrane transport	biological_process	0.0011337	0.041529	15	427	212	19295	ENSOARG00000019963,ENSOARG00000020648,ENSOARG00000004265,ENSOARG00000019713,ENSOARG00000020861,ENSOARG00000001512,ENSOARG00000006557,ENSOARG00000013089,ENSOARG00000001434,ENSOARG00000007515,ENSOARG00000018133,ENSOARG00000006181,ENSOARG00000018609,ENSOARG00000020058,ENSOARG00000020163	GJA1|KLHL24|ANK3|TMEM37|CTSS|SCN5A|AKAP6|CACNA1C|KCNH2|CAV3|CFTR|DPP6|CACNA1E|THBS1|CASQ2|
GO:0002088	lens development in camera-type eye	biological_process	0.0011368	0.041551	6	427	52	19295	ENSOARG00000013941,ENSOARG00000021069,ENSOARG00000017171,ENSOARG00000019963,ENSOARG00000017522,ENSOARG00000005375	GATA3|BMP4|SLITRK6|GJA1|BFSP1|FGFR2|
GO:0010714	positive regulation of collagen metabolic process	biological_process	0.0011634	0.042247	3	427	12	19295	ENSOARG00000016067,ENSOARG00000002050,ENSOARG00000021069	MKX|TGFB3|BMP4|
GO:0032967	positive regulation of collagen biosynthetic process	biological_process	0.0011634	0.042247	3	427	12	19295	ENSOARG00000016067,ENSOARG00000002050,ENSOARG00000021069	MKX|TGFB3|BMP4|
GO:0070848	response to growth factor stimulus	biological_process	0.0011795	0.04274	18	427	303	19295	ENSOARG00000002144,ENSOARG00000002359,ENSOARG00000020058,ENSOARG00000021069,ENSOARG00000017135,ENSOARG00000009841,ENSOARG00000009750,ENSOARG00000013941,ENSOARG00000005412,ENSOARG00000007515,ENSOARG00000003275,ENSOARG00000002050,ENSOARG00000003329,ENSOARG00000019333,ENSOARG00000005375,ENSOARG00000008389,ENSOARG00000009585,ENSOARG00000005777	LDLRAD4|SFRP1|THBS1|BMP4|SPRY2|ACVR2A|NPNT|GATA3|ITGA3|CAV3|WFIKKN2|TGFB3|SULF1|COL2A1|FGFR2|ITGA8|FGF20|CCBE1|
GO:0072203	cell proliferation involved in metanephros development	biological_process	0.0011914	0.042967	3	427	6	19295	ENSOARG00000008578,ENSOARG00000006942,ENSOARG00000018039	PTCH1|SHH|BMP7|
GO:0040037	negative regulation of fibroblast growth factor receptor signaling pathway	biological_process	0.0011931	0.042967	3	427	11	19295	ENSOARG00000013941,ENSOARG00000020058,ENSOARG00000017135	GATA3|THBS1|SPRY2|
GO:1901381	positive regulation of potassium ion transmembrane transport	biological_process	0.0011934	0.042967	3	427	7	19295	ENSOARG00000001434,ENSOARG00000006181,ENSOARG00000006557	KCNH2|DPP6|AKAP6|
GO:0014883	transition between fast and slow fiber	biological_process	0.0012009	0.043049	3	427	8	19295	ENSOARG00000004312,ENSOARG00000019316,ENSOARG00000001823	TNNC1|MYH6|TNNT1|
GO:0060462	lung lobe development	biological_process	0.0012034	0.043049	3	427	8	19295	ENSOARG00000006942,ENSOARG00000018325,ENSOARG00000005375	SHH|GRHL2|FGFR2|
GO:0060463	lung lobe morphogenesis	biological_process	0.0012034	0.043049	3	427	8	19295	ENSOARG00000005375,ENSOARG00000006942,ENSOARG00000018325	FGFR2|SHH|GRHL2|
GO:0006956	complement activation	biological_process	0.0012105	0.043115	4	427	22	19295	ENSOARG00000016900,ENSOARG00000002951,ENSOARG00000014309,ENSOARG00000020498	KRT1|-|SUSD4|-|
GO:0008610	lipid biosynthetic process	biological_process	0.0012119	0.043115	17	427	327	19295	ENSOARG00000010864,ENSOARG00000013010,ENSOARG00000008682,ENSOARG00000017639,ENSOARG00000002586,ENSOARG00000014785,ENSOARG00000016724,ENSOARG00000020480,ENSOARG00000008480,ENSOARG00000014674,ENSOARG00000018133,ENSOARG00000014336,ENSOARG00000009438,ENSOARG00000008133,ENSOARG00000001371,ENSOARG00000012715,ENSOARG00000015250	SPTLC3|MVD|HMGCS1|LDLR|APOA1|IDI1|HMGCR|PLA2G4F|ALOX15|SCD|CFTR|CYR61|APOE|HTR2A|DHCR7|PTGIS|FDFT1|
GO:0010518	positive regulation of phospholipase activity	biological_process	0.001213	0.043115	4	427	21	19295	ENSOARG00000005375,ENSOARG00000014336,ENSOARG00000015385,ENSOARG00000008133	FGFR2|CYR61|AGTR1|HTR2A|
GO:1901700	response to oxygen-containing compound	biological_process	0.001221	0.0433	30	427	655	19295	ENSOARG00000009978,ENSOARG00000005539,ENSOARG00000016175,ENSOARG00000006557,ENSOARG00000011272,ENSOARG00000014778,ENSOARG00000019421,ENSOARG00000018133,ENSOARG00000020386,ENSOARG00000006070,ENSOARG00000006903,ENSOARG00000017153,ENSOARG00000002050,ENSOARG00000014188,ENSOARG00000018609,ENSOARG00000004226,ENSOARG00000021060,ENSOARG00000003844,ENSOARG00000009518,ENSOARG00000001072,ENSOARG00000012176,…	FBXO32|MEST|SPON2|AKAP6|PRDM1|LYN|IGFBP5|CFTR|APOD|TP53INP1|SLC26A3|EPHA3|TGFB3|ENPP1|CACNA1E|NRXN1|RORC|NOX4|SOX4|TRPC3|MRC1|KCNMA1|SOCS2|PTCH1|THBS1|PDGFD|PER1|CYP26B1|SFRP1|SPP1|
GO:0014074	response to purine-containing compound	biological_process	0.0012234	0.0433	7	427	52	19295	ENSOARG00000006903,ENSOARG00000001072,ENSOARG00000018133,ENSOARG00000020163,ENSOARG00000006557,ENSOARG00000018911,ENSOARG00000019421	SLC26A3|TRPC3|CFTR|CASQ2|AKAP6|PER1|IGFBP5|
GO:0051216	cartilage development	biological_process	0.0012294	0.043421	11	427	145	19295	ENSOARG00000011573,ENSOARG00000003329,ENSOARG00000019333,ENSOARG00000015783,ENSOARG00000018591,ENSOARG00000010810,ENSOARG00000019683,ENSOARG00000014336,ENSOARG00000007216,ENSOARG00000020058,ENSOARG00000021069	COL9A1|SULF1|COL2A1|SATB2|COL11A1|TRPS1|WNT2B|CYR61|CYTL1|THBS1|BMP4|
GO:2000146	negative regulation of cell motility	biological_process	0.0012495	0.044039	11	427	144	19295	ENSOARG00000002359,ENSOARG00000020058,ENSOARG00000009438,ENSOARG00000019404,ENSOARG00000006070,ENSOARG00000002144,ENSOARG00000020386,ENSOARG00000013941,ENSOARG00000019421,ENSOARG00000006942,ENSOARG00000003329	SFRP1|THBS1|APOE|FBLN1|TP53INP1|LDLRAD4|APOD|GATA3|IGFBP5|SHH|SULF1|
GO:0070372	regulation of ERK1 and ERK2 cascade	biological_process	0.0012667	0.044551	11	427	148	19295	ENSOARG00000014336,ENSOARG00000019404,ENSOARG00000021069,ENSOARG00000008480,ENSOARG00000005375,ENSOARG00000008133,ENSOARG00000017135,ENSOARG00000014778,ENSOARG00000006037,ENSOARG00000009750,ENSOARG00000003844	CYR61|FBLN1|BMP4|ALOX15|FGFR2|HTR2A|SPRY2|LYN|BMPER|NPNT|NOX4|
GO:0010463	mesenchymal cell proliferation	biological_process	0.0012911	0.045311	6	427	43	19295	ENSOARG00000020478,ENSOARG00000018039,ENSOARG00000013317,ENSOARG00000005375,ENSOARG00000021069,ENSOARG00000006942	TP63|BMP7|TBX18|FGFR2|BMP4|SHH|
GO:0040013	negative regulation of locomotion	biological_process	0.001302	0.045498	12	427	167	19295	ENSOARG00000006942,ENSOARG00000013941,ENSOARG00000019421,ENSOARG00000002754,ENSOARG00000003329,ENSOARG00000020058,ENSOARG00000002359,ENSOARG00000006070,ENSOARG00000019404,ENSOARG00000020386,ENSOARG00000002144,ENSOARG00000009438	SHH|GATA3|IGFBP5|PTX3|SULF1|THBS1|SFRP1|TP53INP1|FBLN1|APOD|LDLRAD4|APOE|
GO:0097285	cell-type specific apoptotic process	biological_process	0.0013022	0.045498	17	427	303	19295	ENSOARG00000015342,ENSOARG00000008064,ENSOARG00000002359,ENSOARG00000021069,ENSOARG00000020058,ENSOARG00000015833,ENSOARG00000006200,ENSOARG00000013941,ENSOARG00000020478,ENSOARG00000001131,ENSOARG00000002050,ENSOARG00000016395,ENSOARG00000018039,ENSOARG00000012828,ENSOARG00000014778,ENSOARG00000008899,ENSOARG00000006942	NDNF|LEF1|SFRP1|BMP4|THBS1|TP73|NES|GATA3|TP63|GIMAP8|TGFB3|TFAP2A|BMP7|TFAP2B|LYN|SFRP4|SHH|
GO:0055067	monovalent inorganic cation homeostasis	biological_process	0.0013045	0.045498	7	427	66	19295	ENSOARG00000012954,ENSOARG00000006903,ENSOARG00000000158,ENSOARG00000012828,ENSOARG00000018133,ENSOARG00000001434,ENSOARG00000009163	CA2|SLC26A3|EDNRB|TFAP2B|CFTR|KCNH2|KCNMA1|
GO:0010628	positive regulation of gene expression	biological_process	0.0013267	0.046175	44	427	1126	19295	ENSOARG00000006159,ENSOARG00000007216,ENSOARG00000016395,ENSOARG00000003437,ENSOARG00000020478,ENSOARG00000019404,ENSOARG00000006070,ENSOARG00000011335,ENSOARG00000011272,ENSOARG00000008899,ENSOARG00000009675,ENSOARG00000008389,ENSOARG00000018039,ENSOARG00000012828,ENSOARG00000005375,ENSOARG00000011584,ENSOARG00000021069,ENSOARG00000015833,ENSOARG00000019636,ENSOARG00000018911,ENSOARG00000002359,…	CAMK1|CYTL1|TFAP2A|PITX2|TP63|FBLN1|TP53INP1|ESRRG|PRDM1|SFRP4|HOXA10|ITGA8|BMP7|TFAP2B|FGFR2|F2RL1|BMP4|TP73|LBH|PER1|SFRP1|POU2F3|SPRY2|WNT16|ETV5|TGFB3|CDH3|GLI1|TNC|NR1D2|CYR61|MEOX1|SHH|SATB2|PTCH1|CYP26B1|LEF1|BMP3|MKX|GRHL2|SOX4|TFAP2C|NPNT|GJA1|
GO:0048333	mesodermal cell differentiation	biological_process	0.0013363	0.046413	4	427	22	19295	ENSOARG00000008389,ENSOARG00000005412,ENSOARG00000021069,ENSOARG00000009764	ITGA8|ITGA3|BMP4|ITGB4|
GO:0008299	isoprenoid biosynthetic process	biological_process	0.0013635	0.047161	4	427	20	19295	ENSOARG00000016724,ENSOARG00000013010,ENSOARG00000008682,ENSOARG00000014785	HMGCR|MVD|HMGCS1|IDI1|
GO:0002683	negative regulation of immune system process	biological_process	0.0013687	0.047243	12	427	194	19295	ENSOARG00000014778,ENSOARG00000015177,ENSOARG00000006942,ENSOARG00000011272,ENSOARG00000002359,ENSOARG00000020058,ENSOARG00000002050,ENSOARG00000014309,ENSOARG00000021069,ENSOARG00000011584,ENSOARG00000008480,ENSOARG00000020386	LYN|IFIT1|SHH|PRDM1|SFRP1|THBS1|TGFB3|SUSD4|BMP4|F2RL1|ALOX15|APOD|
GO:0060326	cell chemotaxis	biological_process	0.0013796	0.047481	11	427	168	19295	ENSOARG00000003571,ENSOARG00000000158,ENSOARG00000014778,ENSOARG00000012064,ENSOARG00000017490,ENSOARG00000015385,ENSOARG00000020651,ENSOARG00000002590,ENSOARG00000008064,ENSOARG00000011584,ENSOARG00000020058	LYST|EDNRB|LYN|FIGF|THBS4|AGTR1|PTPRO|SPP1|LEF1|F2RL1|THBS1|
GO:0072089	stem cell proliferation	biological_process	0.0013812	0.047481	10	427	126	19295	ENSOARG00000018039,ENSOARG00000005375,ENSOARG00000006942,ENSOARG00000019683,ENSOARG00000020478,ENSOARG00000019404,ENSOARG00000013317,ENSOARG00000021069,ENSOARG00000006200,ENSOARG00000008064	BMP7|FGFR2|SHH|WNT2B|TP63|FBLN1|TBX18|BMP4|NES|LEF1|
GO:0051128	regulation of cellular component organization	biological_process	0.0013923	0.047667	52	427	1319	19295	ENSOARG00000009392,ENSOARG00000015313,ENSOARG00000014778,ENSOARG00000002754,ENSOARG00000013534,ENSOARG00000002050,ENSOARG00000008480,ENSOARG00000014188,ENSOARG00000014336,ENSOARG00000009438,ENSOARG00000004702,ENSOARG00000017153,ENSOARG00000009469,ENSOARG00000002586,ENSOARG00000004386,ENSOARG00000004226,ENSOARG00000007578,ENSOARG00000014828,ENSOARG00000009443,ENSOARG00000016888,ENSOARG00000008064,…	SLITRK2|SPOCK1|LYN|PTX3|MYOC|TGFB3|ALOX15|ENPP1|CYR61|APOE|LRP4|EPHA3|NOV|APOA1|FLRT3|NRXN1|SCIN|SLITRK3|SRCIN1|IQGAP2|LEF1|NDNF|SLITRK6|SENP6|SFRP4|IGFBP5|LRRN1|SIPA1L1|BMP7|LRRC4C|FGFR2|CAMK1|APOD|FBLN1|DAB1|CAV3|ITGA3|MYL2|FAT3|ITM2C|GATA3|TRPS1|PLXNA4|SEMA3E|ETV5|BMP4|DPP4|F2RL1|SORL1|SFRP1|LDLRAD4|SOCS2|
GO:0061005	cell differentiation involved in kidney development	biological_process	0.0013998	0.047824	5	427	33	19295	ENSOARG00000013941,ENSOARG00000008578,ENSOARG00000021069,ENSOARG00000006942,ENSOARG00000020651	GATA3|PTCH1|BMP4|SHH|PTPRO|
GO:0060393	regulation of pathway-restricted SMAD protein phosphorylation	biological_process	0.0014202	0.048423	5	427	34	19295	ENSOARG00000002144,ENSOARG00000018039,ENSOARG00000021069,ENSOARG00000006037,ENSOARG00000009841	LDLRAD4|BMP7|BMP4|BMPER|ACVR2A|
GO:0072110	glomerular mesangial cell proliferation	biological_process	0.0014492	0.049112	2	427	3	19295	ENSOARG00000021069,ENSOARG00000018039	BMP4|BMP7|
GO:0072124	regulation of glomerular mesangial cell proliferation	biological_process	0.0014492	0.049112	2	427	3	19295	ENSOARG00000018039,ENSOARG00000021069	BMP7|BMP4|
GO:0048523	negative regulation of cellular process	biological_process	0.0014559	0.049207	90	427	2708	19295	ENSOARG00000014188,ENSOARG00000001497,ENSOARG00000002050,ENSOARG00000008418,ENSOARG00000014336,ENSOARG00000004526,ENSOARG00000001692,ENSOARG00000009653,ENSOARG00000009438,ENSOARG00000006942,ENSOARG00000014778,ENSOARG00000015313,ENSOARG00000012715,ENSOARG00000015783,ENSOARG00000002754,ENSOARG00000009443,ENSOARG00000019233,ENSOARG00000018325,ENSOARG00000016067,ENSOARG00000018105,ENSOARG00000006037,…	ENPP1|TES|TGFB3|SOSTDC1|CYR61|NR1D2|RGS22|RGS2|APOE|SHH|LYN|SPOCK1|PTGIS|SATB2|PTX3|SRCIN1|TAGLN3|GRHL2|MKX|TFAP2C|BMPER|HR|SCIN|GRIA1|TFAP2A|BACE2|FBLN1|TP63|CAV3|DAB1|PRDM1|SFRP4|TFAP2B|COL2A1|FGFR2|SORL1|F2RL1|PLET1|PER1|PTPRO|LDLRAD4|POU2F3|IFIT1|FAT3|NOX4|GATA3|SEMA3E|ID1|HMGCR|GLI1|MYOC|P3H2|KCNH2|LRP4|EDNRB|NES|PTCH1|LEF1|ACTC1|CYP26B1|TSC22D1|NDNF|KRT4|SOX4|APOA1|GRM7|PITX2|TP53INP1|APOD|…
GO:0071241	cellular response to inorganic substance	biological_process	0.0014583	0.049207	7	427	68	19295	ENSOARG00000019247,ENSOARG00000015327,ENSOARG00000020058,ENSOARG00000006942,ENSOARG00000016395,ENSOARG00000008480,ENSOARG00000004265	CPNE6|KRT10|THBS1|SHH|TFAP2A|ALOX15|ANK3|
GO:1901342	regulation of vasculature development	biological_process	0.0014608	0.049207	11	427	153	19295	ENSOARG00000015397,ENSOARG00000012715,ENSOARG00000018039,ENSOARG00000001111,ENSOARG00000003329,ENSOARG00000005777,ENSOARG00000005780,ENSOARG00000014232,ENSOARG00000017490,ENSOARG00000020058,ENSOARG00000021069	SEMA3E|PTGIS|BMP7|ID1|SULF1|CCBE1|EMP2|SERPINF1|THBS4|THBS1|BMP4|
GO:0050795	regulation of behavior	biological_process	0.001475	0.049584	10	427	128	19295	ENSOARG00000004226,ENSOARG00000008133,ENSOARG00000006427,ENSOARG00000014778,ENSOARG00000012064,ENSOARG00000017490,ENSOARG00000007080,ENSOARG00000020058,ENSOARG00000010462,ENSOARG00000011584	NRXN1|HTR2A|PLXNA4|LYN|FIGF|THBS4|CNTNAP4|THBS1|CXCR4|F2RL1|
GO:0051129	negative regulation of cellular component organization	biological_process	0.0014804	0.049665	19	427	349	19295	ENSOARG00000007578,ENSOARG00000003103,ENSOARG00000002586,ENSOARG00000020673,ENSOARG00000002144,ENSOARG00000006454,ENSOARG00000021069,ENSOARG00000018274,ENSOARG00000002359,ENSOARG00000018039,ENSOARG00000005375,ENSOARG00000015313,ENSOARG00000020386,ENSOARG00000019404,ENSOARG00000008224,ENSOARG00000009438,ENSOARG00000004702,ENSOARG00000007515,ENSOARG00000013534	SCIN|FAT3|APOA1|ITM2C|LDLRAD4|DPP4|BMP4|SORL1|SFRP1|BMP7|FGFR2|SPOCK1|APOD|FBLN1|DAB1|APOE|LRP4|CAV3|MYOC|
GO:0030500	regulation of bone mineralization	biological_process	0.0014979	0.050152	6	427	56	19295	ENSOARG00000021069,ENSOARG00000002050,ENSOARG00000016395,ENSOARG00000009841,ENSOARG00000018039,ENSOARG00000019963	BMP4|TGFB3|TFAP2A|ACVR2A|BMP7|GJA1|
GO:0090090	negative regulation of canonical Wnt receptor signaling pathway	biological_process	0.0015042	0.050263	8	427	81	19295	ENSOARG00000008899,ENSOARG00000006942,ENSOARG00000002359,ENSOARG00000008064,ENSOARG00000006674,ENSOARG00000004702,ENSOARG00000008418,ENSOARG00000020651	SFRP4|SHH|SFRP1|LEF1|GLI1|LRP4|SOSTDC1|PTPRO|
GO:0001953	negative regulation of cell-matrix adhesion	biological_process	0.0015417	0.05131	5	427	24	19295	ENSOARG00000016674,ENSOARG00000013534,ENSOARG00000020058,ENSOARG00000020386,ENSOARG00000015397	PLET1|MYOC|THBS1|APOD|SEMA3E|
GO:0061056	sclerotome development	biological_process	0.0015452	0.051327	2	427	4	19295	ENSOARG00000006942,ENSOARG00000005754	SHH|MEOX1|
GO:0052547	regulation of peptidase activity	biological_process	0.0015831	0.052481	14	427	262	19295	ENSOARG00000014336,ENSOARG00000020478,ENSOARG00000003275,ENSOARG00000011405,ENSOARG00000006681,ENSOARG00000020058,ENSOARG00000008064,ENSOARG00000012828,ENSOARG00000018337,ENSOARG00000006096,ENSOARG00000005106,ENSOARG00000017257,ENSOARG00000016534,ENSOARG00000015313	CYR61|TP63|WFIKKN2|-|EGLN3|THBS1|LEF1|TFAP2B|CPAMD8|WFDC2|COL28A1|COL7A1|TFPI|SPOCK1|
GO:0061031	endodermal digestive tract morphogenesis	biological_process	0.0015941	0.05274	2	427	3	19295	ENSOARG00000003437,ENSOARG00000005375	PITX2|FGFR2|
GO:0000902	cell morphogenesis	biological_process	0.0015984	0.05278	40	427	846	19295	ENSOARG00000008817,ENSOARG00000006942,ENSOARG00000009392,ENSOARG00000007270,ENSOARG00000004702,ENSOARG00000002050,ENSOARG00000013534,ENSOARG00000014989,ENSOARG00000019135,ENSOARG00000018737,ENSOARG00000002586,ENSOARG00000017171,ENSOARG00000010039,ENSOARG00000006200,ENSOARG00000014828,ENSOARG00000008064,ENSOARG00000009443,ENSOARG00000021199,ENSOARG00000010601,ENSOARG00000018039,ENSOARG00000008389,…	-|SHH|SLITRK2|LAMC3|LRP4|TGFB3|MYOC|TUBB3|CELSR2|ALCAM|APOA1|SLITRK6|AKAP4|NES|SLITRK3|LEF1|SRCIN1|SIPA1L1|LRRC4C|BMP7|ITGA8|-|FGFR2|HSPH1|FBLN1|-|DAB1|PLXNA4|SEMA3E|WNT16|ANK3|ID1|FAT3|NOX4|GATA3|PTPRO|LDLRAD4|BMP4|DCX|SFRP1|
GO:0002027	regulation of heart rate	biological_process	0.0016122	0.053115	7	427	60	19295	ENSOARG00000007515,ENSOARG00000006399,ENSOARG00000001434,ENSOARG00000020163,ENSOARG00000018609,ENSOARG00000019316,ENSOARG00000006798	CAV3|DSG2|KCNH2|CASQ2|CACNA1E|MYH6|DSC2|
GO:0060459	left lung development	biological_process	0.0016149	0.053115	2	427	4	19295	ENSOARG00000006942,ENSOARG00000003437	SHH|PITX2|
GO:0032091	negative regulation of protein binding	biological_process	0.0016278	0.053363	6	427	56	19295	ENSOARG00000003275,ENSOARG00000018274,ENSOARG00000015177,ENSOARG00000006200,ENSOARG00000006159,ENSOARG00000008064	WFIKKN2|SORL1|IFIT1|NES|CAMK1|LEF1|
GO:0051271	negative regulation of cellular component movement	biological_process	0.0016288	0.053363	11	427	148	19295	ENSOARG00000009438,ENSOARG00000006070,ENSOARG00000019404,ENSOARG00000002144,ENSOARG00000020386,ENSOARG00000002359,ENSOARG00000020058,ENSOARG00000003329,ENSOARG00000013941,ENSOARG00000019421,ENSOARG00000006942	APOE|TP53INP1|FBLN1|LDLRAD4|APOD|SFRP1|THBS1|SULF1|GATA3|IGFBP5|SHH|
GO:0044246	regulation of multicellular organismal metabolic process	biological_process	0.0016906	0.055277	4	427	26	19295	ENSOARG00000018248,ENSOARG00000016067,ENSOARG00000002050,ENSOARG00000021069	MFAP4|MKX|TGFB3|BMP4|
GO:0030004	cellular monovalent inorganic cation homeostasis	biological_process	0.0017084	0.055752	5	427	36	19295	ENSOARG00000012954,ENSOARG00000009163,ENSOARG00000018133,ENSOARG00000012828,ENSOARG00000006903	CA2|KCNMA1|CFTR|TFAP2B|SLC26A3|
GO:0007610	behavior	biological_process	0.0017312	0.056368	28	427	523	19295	ENSOARG00000000602,ENSOARG00000020548,ENSOARG00000016724,ENSOARG00000006427,ENSOARG00000004226,ENSOARG00000012064,ENSOARG00000017171,ENSOARG00000009163,ENSOARG00000015182,ENSOARG00000020058,ENSOARG00000006454,ENSOARG00000011584,ENSOARG00000020143,ENSOARG00000008389,ENSOARG00000008133,ENSOARG00000009728,ENSOARG00000014778,ENSOARG00000013089,ENSOARG00000000714,ENSOARG00000017490,ENSOARG00000005412,…	NPTX2|ETV5|HMGCR|PLXNA4|NRXN1|FIGF|SLITRK6|KCNMA1|ASTN1|THBS1|DPP4|F2RL1|-|ITGA8|HTR2A|PTN|LYN|CACNA1C|SNCG|THBS4|ITGA3|DAB1|CNTNAP4|CACNA1E|GRIA1|GRM7|LSAMP|CXCR4|
GO:0050654	chondroitin sulfate proteoglycan metabolic process	biological_process	0.001734	0.056368	4	427	22	19295	ENSOARG00000010082,ENSOARG00000007216,ENSOARG00000015342,ENSOARG00000007029	EGFLAM|CYTL1|NDNF|SPOCK2|
GO:0003170	heart valve development	biological_process	0.0017666	0.057314	4	427	25	19295	ENSOARG00000013941,ENSOARG00000009518,ENSOARG00000003437,ENSOARG00000014336	GATA3|SOX4|PITX2|CYR61|
GO:0032269	negative regulation of cellular protein metabolic process	biological_process	0.0017752	0.057484	19	427	380	19295	ENSOARG00000014188,ENSOARG00000019404,ENSOARG00000009438,ENSOARG00000006509,ENSOARG00000007515,ENSOARG00000009653,ENSOARG00000006942,ENSOARG00000019421,ENSOARG00000014778,ENSOARG00000003963,ENSOARG00000018039,ENSOARG00000000158,ENSOARG00000021069,ENSOARG00000018274,ENSOARG00000002359,ENSOARG00000002144,ENSOARG00000009518,ENSOARG00000017135,ENSOARG00000016724	ENPP1|FBLN1|APOE|IGF2BP1|CAV3|RGS2|SHH|IGFBP5|LYN|DUSP1|BMP7|EDNRB|BMP4|SORL1|SFRP1|LDLRAD4|SOX4|SPRY2|HMGCR|
GO:0072074	kidney mesenchyme development	biological_process	0.0017924	0.057922	3	427	12	19295	ENSOARG00000018039,ENSOARG00000021069,ENSOARG00000006942	BMP7|BMP4|SHH|
GO:0071396	cellular response to lipid	biological_process	0.0017957	0.057922	14	427	233	19295	ENSOARG00000004526,ENSOARG00000012176,ENSOARG00000017153,ENSOARG00000011335,ENSOARG00000021069,ENSOARG00000008064,ENSOARG00000002359,ENSOARG00000011582,ENSOARG00000016175,ENSOARG00000009978,ENSOARG00000018039,ENSOARG00000021060,ENSOARG00000011272,ENSOARG00000014778	NR1D2|MRC1|EPHA3|ESRRG|BMP4|LEF1|SFRP1|CYP26B1|SPON2|FBXO32|BMP7|RORC|PRDM1|LYN|
GO:0033500	carbohydrate homeostasis	biological_process	0.0018074	0.058075	10	427	131	19295	ENSOARG00000019421,ENSOARG00000009518,ENSOARG00000003844,ENSOARG00000013089,ENSOARG00000012828,ENSOARG00000004226,ENSOARG00000018609,ENSOARG00000008578,ENSOARG00000007515,ENSOARG00000018133	IGFBP5|SOX4|NOX4|CACNA1C|TFAP2B|NRXN1|CACNA1E|PTCH1|CAV3|CFTR|
GO:0042593	glucose homeostasis	biological_process	0.0018074	0.058075	10	427	131	19295	ENSOARG00000019421,ENSOARG00000013089,ENSOARG00000003844,ENSOARG00000009518,ENSOARG00000004226,ENSOARG00000012828,ENSOARG00000018609,ENSOARG00000008578,ENSOARG00000007515,ENSOARG00000018133	IGFBP5|CACNA1C|NOX4|SOX4|NRXN1|TFAP2B|CACNA1E|PTCH1|CAV3|CFTR|
GO:0032438	melanosome organization	biological_process	0.0018145	0.058192	3	427	9	19295	ENSOARG00000003571,ENSOARG00000013796,ENSOARG00000010746	LYST|TYRP1|PMEL|
GO:0009893	positive regulation of metabolic process	biological_process	0.0018245	0.058402	66	427	1884	19295	ENSOARG00000008578,ENSOARG00000008064,ENSOARG00000011582,ENSOARG00000019042,ENSOARG00000009518,ENSOARG00000002586,ENSOARG00000011966,ENSOARG00000006674,ENSOARG00000005941,ENSOARG00000005777,ENSOARG00000005780,ENSOARG00000008133,ENSOARG00000015833,ENSOARG00000020058,ENSOARG00000021069,ENSOARG00000002359,ENSOARG00000000545,ENSOARG00000018324,ENSOARG00000017135,ENSOARG00000007216,ENSOARG00000003437,…	PTCH1|LEF1|CYP26B1|BMP3|SOX4|APOA1|ASB9|GLI1|TNC|CCBE1|EMP2|HTR2A|TP73|THBS1|BMP4|SFRP1|PRR16|WNT16|SPRY2|CYTL1|PITX2|CAMK1|TP53INP1|THBS4|ITGA8|BMP7|TYRP1|AGTR1|GRHL2|MKX|CEMIP|NPNT|TFAP2C|GJA1|TGFB3|CDH3|CYR61|NR1D2|APOE|MEOX1|SHH|LYN|-|PTX3|SATB2|SORL1|F2RL1|LBH|PER1|POU2F3|LDLR|NOX4|ACVR2A|GATA3|ETV5|TFAP2A|FBLN1|TP63|ESRRG|DAB1|NOX5|PRDM1|HOXA10|SFRP4|TFAP2B|FGFR2|
GO:0070371	ERK1 and ERK2 cascade	biological_process	0.0018389	0.05875	11	427	156	19295	ENSOARG00000003844,ENSOARG00000014778,ENSOARG00000006037,ENSOARG00000009750,ENSOARG00000008133,ENSOARG00000017135,ENSOARG00000005375,ENSOARG00000021069,ENSOARG00000008480,ENSOARG00000014336,ENSOARG00000019404	NOX4|LYN|BMPER|NPNT|HTR2A|SPRY2|FGFR2|BMP4|ALOX15|CYR61|FBLN1|
GO:0045778	positive regulation of ossification	biological_process	0.0018502	0.058999	5	427	36	19295	ENSOARG00000021069,ENSOARG00000002050,ENSOARG00000016395,ENSOARG00000009841,ENSOARG00000018039	BMP4|TGFB3|TFAP2A|ACVR2A|BMP7|
GO:0045684	positive regulation of epidermis development	biological_process	0.0018712	0.059443	4	427	26	19295	ENSOARG00000002360,ENSOARG00000008578,ENSOARG00000021069,ENSOARG00000008899	HPSE|PTCH1|BMP4|SFRP4|
GO:0052548	regulation of endopeptidase activity	biological_process	0.0018728	0.059443	13	427	236	19295	ENSOARG00000020058,ENSOARG00000008064,ENSOARG00000014336,ENSOARG00000003275,ENSOARG00000020478,ENSOARG00000011405,ENSOARG00000006681,ENSOARG00000017257,ENSOARG00000005106,ENSOARG00000016534,ENSOARG00000015313,ENSOARG00000012828,ENSOARG00000018337	THBS1|LEF1|CYR61|WFIKKN2|TP63|-|EGLN3|COL7A1|COL28A1|TFPI|SPOCK1|TFAP2B|CPAMD8|
GO:0006959	humoral immune response	biological_process	0.0018748	0.059443	6	427	69	19295	ENSOARG00000016175,ENSOARG00000016900,ENSOARG00000020498,ENSOARG00000014309,ENSOARG00000002951,ENSOARG00000013941	SPON2|KRT1|-|SUSD4|-|GATA3|
GO:0001709	cell fate determination	biological_process	0.0019007	0.060028	4	427	29	19295	ENSOARG00000008578,ENSOARG00000021069,ENSOARG00000011582,ENSOARG00000013941	PTCH1|BMP4|CYP26B1|GATA3|
GO:0050807	regulation of synapse organization	biological_process	0.0019009	0.060028	8	427	76	19295	ENSOARG00000014093,ENSOARG00000009392,ENSOARG00000020548,ENSOARG00000004226,ENSOARG00000004386,ENSOARG00000006159,ENSOARG00000014828,ENSOARG00000017171	LRRN1|SLITRK2|ETV5|NRXN1|FLRT3|CAMK1|SLITRK3|SLITRK6|
GO:0035272	exocrine system development	biological_process	0.001904	0.060028	6	427	46	19295	ENSOARG00000005375,ENSOARG00000000327,ENSOARG00000000834,ENSOARG00000018039,ENSOARG00000002050,ENSOARG00000006942	FGFR2|LAMA1|EDAR|BMP7|TGFB3|SHH|
GO:0019216	regulation of lipid metabolic process	biological_process	0.0019432	0.06112	12	427	186	19295	ENSOARG00000017639,ENSOARG00000002180,ENSOARG00000009438,ENSOARG00000009163,ENSOARG00000014336,ENSOARG00000004526,ENSOARG00000015385,ENSOARG00000020386,ENSOARG00000003815,ENSOARG00000014778,ENSOARG00000002586,ENSOARG00000008133	LDLR|PIK3R3|APOE|KCNMA1|CYR61|NR1D2|AGTR1|APOD|-|LYN|APOA1|HTR2A|
GO:0045940	positive regulation of steroid metabolic process	biological_process	0.0019459	0.06112	3	427	15	19295	ENSOARG00000002586,ENSOARG00000009438,ENSOARG00000015385	APOA1|APOE|AGTR1|
GO:0060840	artery development	biological_process	0.00195	0.061133	6	427	56	19295	ENSOARG00000009438,ENSOARG00000012828,ENSOARG00000021069,ENSOARG00000006942,ENSOARG00000009518,ENSOARG00000011272	APOE|TFAP2B|BMP4|SHH|SOX4|PRDM1|
GO:0032965	regulation of collagen biosynthetic process	biological_process	0.0019606	0.061349	3	427	14	19295	ENSOARG00000002050,ENSOARG00000016067,ENSOARG00000021069	TGFB3|MKX|BMP4|
GO:0051962	positive regulation of nervous system development	biological_process	0.0019738	0.061534	6	427	47	19295	ENSOARG00000014093,ENSOARG00000009392,ENSOARG00000014828,ENSOARG00000017171,ENSOARG00000004226,ENSOARG00000004386	LRRN1|SLITRK2|SLITRK3|SLITRK6|NRXN1|FLRT3|
GO:0051965	positive regulation of synapse assembly	biological_process	0.0019738	0.061534	6	427	47	19295	ENSOARG00000004386,ENSOARG00000004226,ENSOARG00000017171,ENSOARG00000009392,ENSOARG00000014828,ENSOARG00000014093	FLRT3|NRXN1|SLITRK6|SLITRK2|SLITRK3|LRRN1|
GO:0060529	squamous basal epithelial stem cell differentiation involved in prostate gland acinus development	biological_process	0.0019835	0.061722	2	427	2	19295	ENSOARG00000005375,ENSOARG00000020478	FGFR2|TP63|
GO:0090183	regulation of kidney development	biological_process	0.0019931	0.061906	5	427	40	19295	ENSOARG00000021069,ENSOARG00000006942,ENSOARG00000019683,ENSOARG00000013941,ENSOARG00000018039	BMP4|SHH|WNT2B|GATA3|BMP7|
GO:0050880	regulation of blood vessel size	biological_process	0.0020012	0.06204	7	427	80	19295	ENSOARG00000000158,ENSOARG00000015385,ENSOARG00000009653,ENSOARG00000009438,ENSOARG00000009163,ENSOARG00000011584,ENSOARG00000013089	EDNRB|AGTR1|RGS2|APOE|KCNMA1|F2RL1|CACNA1C|
GO:0030239	myofibril assembly	biological_process	0.0020159	0.062151	5	427	36	19295	ENSOARG00000007515,ENSOARG00000003388,ENSOARG00000019993,ENSOARG00000017779,ENSOARG00000020163	CAV3|KLHL41|ACTC1|MYL2|CASQ2|
GO:0048021	regulation of melanin biosynthetic process	biological_process	0.0020177	0.062151	2	427	4	19295	ENSOARG00000013796,ENSOARG00000003438	TYRP1|CDH3|
GO:1900376	regulation of secondary metabolite biosynthetic process	biological_process	0.0020177	0.062151	2	427	4	19295	ENSOARG00000013796,ENSOARG00000003438	TYRP1|CDH3|
GO:0021938	smoothened signaling pathway involved in regulation of cerebellar granule cell precursor cell proliferation	biological_process	0.0020284	0.062199	2	427	4	19295	ENSOARG00000006942,ENSOARG00000006674	SHH|GLI1|
GO:0008203	cholesterol metabolic process	biological_process	0.0020379	0.062372	6	427	58	19295	ENSOARG00000018133,ENSOARG00000016724,ENSOARG00000009438,ENSOARG00000017639,ENSOARG00000002586,ENSOARG00000010394	CFTR|HMGCR|APOE|LDLR|APOA1|LEPR|
GO:0035376	sterol import	biological_process	0.0020674	0.062929	2	427	5	19295	ENSOARG00000017639,ENSOARG00000002586	LDLR|APOA1|
GO:0035382	sterol transmembrane transport	biological_process	0.0020674	0.062929	2	427	5	19295	ENSOARG00000017639,ENSOARG00000002586	LDLR|APOA1|
GO:0070508	cholesterol import	biological_process	0.0020674	0.062929	2	427	5	19295	ENSOARG00000017639,ENSOARG00000002586	LDLR|APOA1|
GO:0060548	negative regulation of cell death	biological_process	0.0020894	0.063483	23	427	492	19295	ENSOARG00000019993,ENSOARG00000008064,ENSOARG00000002359,ENSOARG00000021069,ENSOARG00000020058,ENSOARG00000015833,ENSOARG00000018274,ENSOARG00000006200,ENSOARG00000015342,ENSOARG00000007547,ENSOARG00000013941,ENSOARG00000009518,ENSOARG00000001111,ENSOARG00000017135,ENSOARG00000018324,ENSOARG00000002050,ENSOARG00000016395,ENSOARG00000009438,ENSOARG00000020478,ENSOARG00000014336,ENSOARG00000006942,…	ACTC1|LEF1|SFRP1|BMP4|THBS1|TP73|SORL1|NES|NDNF|TSC22D1|GATA3|SOX4|ID1|SPRY2|WNT16|TGFB3|TFAP2A|APOE|TP63|CYR61|SHH|BMP7|TFAP2B|
GO:0006954	inflammatory response	biological_process	0.002105	0.063841	14	427	295	19295	ENSOARG00000020386,ENSOARG00000004526,ENSOARG00000016900,ENSOARG00000009438,ENSOARG00000014309,ENSOARG00000020058,ENSOARG00000015833,ENSOARG00000011582,ENSOARG00000012715,ENSOARG00000020861,ENSOARG00000002586,ENSOARG00000013144,ENSOARG00000014778,ENSOARG00000013941	APOD|NR1D2|KRT1|APOE|SUSD4|THBS1|TP73|CYP26B1|PTGIS|CTSS|APOA1|IL1R1|LYN|GATA3|
GO:0035150	regulation of tube size	biological_process	0.0021268	0.064386	7	427	81	19295	ENSOARG00000000158,ENSOARG00000015385,ENSOARG00000009653,ENSOARG00000009163,ENSOARG00000009438,ENSOARG00000013089,ENSOARG00000011584	EDNRB|AGTR1|RGS2|KCNMA1|APOE|CACNA1C|F2RL1|
GO:0048753	pigment granule organization	biological_process	0.0021317	0.064416	3	427	10	19295	ENSOARG00000010746,ENSOARG00000013796,ENSOARG00000003571	PMEL|TYRP1|LYST|
GO:0001707	mesoderm formation	biological_process	0.002146	0.064731	6	427	56	19295	ENSOARG00000018039,ENSOARG00000008389,ENSOARG00000005412,ENSOARG00000021069,ENSOARG00000008064,ENSOARG00000009764	BMP7|ITGA8|ITGA3|BMP4|LEF1|ITGB4|
GO:0051051	negative regulation of transport	biological_process	0.0021514	0.064779	15	427	269	19295	ENSOARG00000002359,ENSOARG00000014188,ENSOARG00000020163,ENSOARG00000011584,ENSOARG00000020058,ENSOARG00000007515,ENSOARG00000001434,ENSOARG00000009438,ENSOARG00000019404,ENSOARG00000020386,ENSOARG00000008899,ENSOARG00000009518,ENSOARG00000006942,ENSOARG00000002586,ENSOARG00000004265	SFRP1|ENPP1|CASQ2|F2RL1|THBS1|CAV3|KCNH2|APOE|FBLN1|APOD|SFRP4|SOX4|SHH|APOA1|ANK3|
GO:0034330	cell junction organization	biological_process	0.0021625	0.064922	11	427	134	19295	ENSOARG00000009764,ENSOARG00000005727,ENSOARG00000018325,ENSOARG00000019963,ENSOARG00000002050,ENSOARG00000013534,ENSOARG00000006399,ENSOARG00000017153,ENSOARG00000020651,ENSOARG00000004431,ENSOARG00000020386	ITGB4|COL17A1|GRHL2|GJA1|TGFB3|MYOC|DSG2|EPHA3|PTPRO|XIRP2|APOD|
GO:0044710	single-organism metabolic process	biological_process	0.0021639	0.064922	82	427	2560	19295	ENSOARG00000002360,ENSOARG00000014785,ENSOARG00000020861,ENSOARG00000017135,ENSOARG00000015775,ENSOARG00000005674,ENSOARG00000010082,ENSOARG00000010394,ENSOARG00000013010,ENSOARG00000013357,ENSOARG00000021069,ENSOARG00000020058,ENSOARG00000015250,ENSOARG00000013796,ENSOARG00000021199,ENSOARG00000000269,ENSOARG00000020386,ENSOARG00000000675,ENSOARG00000007216,ENSOARG00000007668,ENSOARG00000002586,…	HPSE|IDI1|CTSS|SPRY2|GPT2|ALAS2|EGFLAM|LEPR|MVD|RAPGEFL1|BMP4|THBS1|FDFT1|TYRP1|SIPA1L1|RASGEF1B|APOD|ARFGEF3|CYTL1|GRM7|APOA1|THEM5|EGLN3|NDNF|HMGCS1|CYP26B1|HTR2A|ARAP2|PIK3R3|HOGA1|SIPA1L3|UGT8|P3H2|SCD|CYP51A1|HMGCR|ID1|TK2|SPOCK2|PLCH2|VAT1L|LYST|GATA3|NOX4|KCNMA1|LDLR|SPTLC3|FADS2|DHCR7|MYL4|MME|TNNC1|NOX5|CAV3|PIK3C2G|AK8|CEMIP|MKX|AGTR1|IQGAP2|PMEL|MYH6|CA2|MFAP4|PTGIS|-|ND2|LYN|SQLE|-|SH…
GO:0070167	regulation of biomineral tissue development	biological_process	0.0022028	0.065852	6	427	61	19295	ENSOARG00000009841,ENSOARG00000016395,ENSOARG00000002050,ENSOARG00000021069,ENSOARG00000019963,ENSOARG00000018039	ACVR2A|TFAP2A|TGFB3|BMP4|GJA1|BMP7|
GO:0048747	muscle fiber development	biological_process	0.002227	0.066456	10	427	133	19295	ENSOARG00000021069,ENSOARG00000005941,ENSOARG00000003275,ENSOARG00000003388,ENSOARG00000007515,ENSOARG00000004702,ENSOARG00000017779,ENSOARG00000016067,ENSOARG00000020548,ENSOARG00000005375	BMP4|TNC|WFIKKN2|KLHL41|CAV3|LRP4|MYL2|MKX|ETV5|FGFR2|
GO:0035844	cloaca development	biological_process	0.0022389	0.066575	2	427	3	19295	ENSOARG00000021069,ENSOARG00000020478	BMP4|TP63|
GO:0060197	cloacal septation	biological_process	0.0022389	0.066575	2	427	3	19295	ENSOARG00000020478,ENSOARG00000021069	TP63|BMP4|
GO:0051336	regulation of hydrolase activity	biological_process	0.0022487	0.066749	34	427	736	19295	ENSOARG00000015313,ENSOARG00000009322,ENSOARG00000008133,ENSOARG00000005522,ENSOARG00000017153,ENSOARG00000009653,ENSOARG00000014336,ENSOARG00000016534,ENSOARG00000009750,ENSOARG00000002586,ENSOARG00000006096,ENSOARG00000018337,ENSOARG00000016888,ENSOARG00000008064,ENSOARG00000006681,ENSOARG00000011405,ENSOARG00000015385,ENSOARG00000017296,ENSOARG00000011750,ENSOARG00000004312,ENSOARG00000000269,…	SPOCK1|ARAP2|HTR2A|SIPA1L3|EPHA3|RGS2|CYR61|TFPI|NPNT|APOA1|WFDC2|CPAMD8|IQGAP2|LEF1|EGLN3|-|AGTR1|NUAK1|MYL4|TNNC1|RASGEF1B|COL28A1|FGFR2|SIPA1L1|TFAP2B|ARFGEF3|TP63|WFIKKN2|LEPR|COL7A1|IFIT1|SPRY2|THBS1|RAPGEFL1|
GO:0031344	regulation of cell projection organization	biological_process	0.002273	0.067348	18	427	280	19295	ENSOARG00000003103,ENSOARG00000020673,ENSOARG00000013941,ENSOARG00000006427,ENSOARG00000011584,ENSOARG00000009443,ENSOARG00000015342,ENSOARG00000015313,ENSOARG00000014778,ENSOARG00000021199,ENSOARG00000018039,ENSOARG00000010601,ENSOARG00000002050,ENSOARG00000006159,ENSOARG00000004702,ENSOARG00000009438,ENSOARG00000008224,ENSOARG00000017153	FAT3|ITM2C|GATA3|PLXNA4|F2RL1|SRCIN1|NDNF|SPOCK1|LYN|SIPA1L1|BMP7|LRRC4C|TGFB3|CAMK1|LRP4|APOE|DAB1|EPHA3|
GO:0010464	regulation of mesenchymal cell proliferation	biological_process	0.002321	0.068649	5	427	34	19295	ENSOARG00000005375,ENSOARG00000013317,ENSOARG00000020478,ENSOARG00000021069,ENSOARG00000006942	FGFR2|TBX18|TP63|BMP4|SHH|
GO:0072179	nephric duct formation	biological_process	0.0023319	0.06885	2	427	4	19295	ENSOARG00000021069,ENSOARG00000013941	BMP4|GATA3|
GO:0055013	cardiac muscle cell development	biological_process	0.0023607	0.06958	5	427	35	19295	ENSOARG00000021069,ENSOARG00000017779,ENSOARG00000003437,ENSOARG00000019993,ENSOARG00000007515	BMP4|MYL2|PITX2|ACTC1|CAV3|
GO:0032488	Cdc42 protein signal transduction	biological_process	0.0023955	0.070356	2	427	4	19295	ENSOARG00000009438,ENSOARG00000002586	APOE|APOA1|
GO:0032489	regulation of Cdc42 protein signal transduction	biological_process	0.0023955	0.070356	2	427	4	19295	ENSOARG00000002586,ENSOARG00000009438	APOA1|APOE|
GO:0031348	negative regulation of defense response	biological_process	0.0024211	0.070873	7	427	88	19295	ENSOARG00000012715,ENSOARG00000009438,ENSOARG00000016900,ENSOARG00000015177,ENSOARG00000002586,ENSOARG00000014309,ENSOARG00000013941	PTGIS|APOE|KRT1|IFIT1|APOA1|SUSD4|GATA3|
GO:0086010	membrane depolarization involved in regulation of action potential	biological_process	0.0024216	0.070873	3	427	12	19295	ENSOARG00000019963,ENSOARG00000007515,ENSOARG00000001434	GJA1|CAV3|KCNH2|
GO:0044089	positive regulation of cellular component biogenesis	biological_process	0.0024264	0.070891	6	427	49	19295	ENSOARG00000017171,ENSOARG00000004226,ENSOARG00000004386,ENSOARG00000014093,ENSOARG00000009392,ENSOARG00000014828	SLITRK6|NRXN1|FLRT3|LRRN1|SLITRK2|SLITRK3|
GO:0072498	embryonic skeletal joint development	biological_process	0.0024372	0.071082	3	427	13	19295	ENSOARG00000018039,ENSOARG00000019333,ENSOARG00000021069	BMP7|COL2A1|BMP4|
GO:0050803	regulation of synapse structure and activity	biological_process	0.0024676	0.071844	8	427	78	19295	ENSOARG00000004386,ENSOARG00000004226,ENSOARG00000020548,ENSOARG00000009392,ENSOARG00000014093,ENSOARG00000017171,ENSOARG00000014828,ENSOARG00000006159	FLRT3|NRXN1|ETV5|SLITRK2|LRRN1|SLITRK6|SLITRK3|CAMK1|
GO:0043009	chordate embryonic development	biological_process	0.0024796	0.072069	26	427	569	19295	ENSOARG00000006942,ENSOARG00000011272,ENSOARG00000015783,ENSOARG00000018039,ENSOARG00000003329,ENSOARG00000005375,ENSOARG00000019333,ENSOARG00000003437,ENSOARG00000002050,ENSOARG00000016258,ENSOARG00000014336,ENSOARG00000006831,ENSOARG00000005754,ENSOARG00000009518,ENSOARG00000018325,ENSOARG00000018105,ENSOARG00000009841,ENSOARG00000013941,ENSOARG00000018591,ENSOARG00000019963,ENSOARG00000021069,…	SHH|PRDM1|SATB2|BMP7|SULF1|FGFR2|COL2A1|PITX2|TGFB3|RCN1|CYR61|DSC3|MEOX1|SOX4|GRHL2|TFAP2C|ACVR2A|GATA3|COL11A1|GJA1|BMP4|PTCH1|SFRP1|LEF1|RGMA|TBX18|
GO:0009798	axis specification	biological_process	0.0024982	0.072482	7	427	75	19295	ENSOARG00000013317,ENSOARG00000002359,ENSOARG00000008578,ENSOARG00000021069,ENSOARG00000015684,ENSOARG00000006942,ENSOARG00000003437	TBX18|SFRP1|PTCH1|BMP4|ARMC4|SHH|PITX2|
GO:0034764	positive regulation of transmembrane transport	biological_process	0.0025191	0.072961	4	427	21	19295	ENSOARG00000001434,ENSOARG00000006181,ENSOARG00000012954,ENSOARG00000006557	KCNH2|DPP6|CA2|AKAP6|
GO:0070374	positive regulation of ERK1 and ERK2 cascade	biological_process	0.0025551	0.073876	8	427	99	19295	ENSOARG00000008480,ENSOARG00000021069,ENSOARG00000003844,ENSOARG00000009750,ENSOARG00000006037,ENSOARG00000017135,ENSOARG00000008133,ENSOARG00000005375	ALOX15|BMP4|NOX4|NPNT|BMPER|SPRY2|HTR2A|FGFR2|
GO:0045683	negative regulation of epidermis development	biological_process	0.0025778	0.074405	3	427	13	19295	ENSOARG00000020478,ENSOARG00000018325,ENSOARG00000003438	TP63|GRHL2|CDH3|
GO:0035860	glial cell-derived neurotrophic factor receptor signaling pathway	biological_process	0.0025981	0.074863	2	427	3	19295	ENSOARG00000003329,ENSOARG00000013941	SULF1|GATA3|
GO:0071248	cellular response to metal ion	biological_process	0.002615	0.074989	6	427	60	19295	ENSOARG00000008480,ENSOARG00000016395,ENSOARG00000006942,ENSOARG00000015327,ENSOARG00000019247,ENSOARG00000004265	ALOX15|TFAP2A|SHH|KRT10|CPNE6|ANK3|
GO:0055075	potassium ion homeostasis	biological_process	0.0026195	0.074989	3	427	12	19295	ENSOARG00000012828,ENSOARG00000009163,ENSOARG00000001434	TFAP2B|KCNMA1|KCNH2|
GO:0014733	regulation of skeletal muscle adaptation	biological_process	0.00262	0.074989	3	427	10	19295	ENSOARG00000001823,ENSOARG00000019316,ENSOARG00000004312	TNNT1|MYH6|TNNC1|
GO:0010038	response to metal ion	biological_process	0.0026306	0.074989	9	427	112	19295	ENSOARG00000004265,ENSOARG00000006942,ENSOARG00000019247,ENSOARG00000001072,ENSOARG00000009163,ENSOARG00000020058,ENSOARG00000008480,ENSOARG00000016395,ENSOARG00000015327	ANK3|SHH|CPNE6|TRPC3|KCNMA1|THBS1|ALOX15|TFAP2A|KRT10|
GO:0071709	membrane assembly	biological_process	0.0026326	0.074989	3	427	8	19295	ENSOARG00000004702,ENSOARG00000004226,ENSOARG00000004265	LRP4|NRXN1|ANK3|
GO:0042471	ear morphogenesis	biological_process	0.0026335	0.074989	9	427	108	19295	ENSOARG00000016395,ENSOARG00000013317,ENSOARG00000017171,ENSOARG00000013941,ENSOARG00000005375,ENSOARG00000019333,ENSOARG00000017135,ENSOARG00000018591,ENSOARG00000008389	TFAP2A|TBX18|SLITRK6|GATA3|FGFR2|COL2A1|SPRY2|COL11A1|ITGA8|
GO:2000021	regulation of ion homeostasis	biological_process	0.0026339	0.074989	11	427	141	19295	ENSOARG00000012954,ENSOARG00000013534,ENSOARG00000020163,ENSOARG00000001072,ENSOARG00000007515,ENSOARG00000001434,ENSOARG00000015536,ENSOARG00000006557,ENSOARG00000014778,ENSOARG00000008133,ENSOARG00000019963	CA2|MYOC|CASQ2|TRPC3|CAV3|KCNH2|CEMIP|AKAP6|LYN|HTR2A|GJA1|
GO:0016043	cellular component organization	biological_process	0.0026405	0.07505	118	427	3647	19295	ENSOARG00000019993,ENSOARG00000008064,ENSOARG00000008578,ENSOARG00000006200,ENSOARG00000016836,ENSOARG00000015342,ENSOARG00000017171,ENSOARG00000010039,ENSOARG00000000327,ENSOARG00000003388,ENSOARG00000002586,ENSOARG00000018737,ENSOARG00000018591,ENSOARG00000004226,ENSOARG00000017105,ENSOARG00000007924,ENSOARG00000005941,ENSOARG00000013534,ENSOARG00000020163,ENSOARG00000004702,ENSOARG00000019187,…	ACTC1|LEF1|PTCH1|NES|KRT4|NDNF|SLITRK6|AKAP4|LAMA1|KLHL41|APOA1|ALCAM|COL11A1|NRXN1|KRT14|PDLIM3|TNC|MYOC|CASQ2|LRP4|SCUBE1|EMP2|KCTD12|SNCG|-|SFRP1|BMP4|DPP4|THBS1|TP73|SOCS2|TGM3|COL17A1|PRR16|EGFLAM|MYL2|ITM2C|TRPS1|SPRY2|PLXNA4|CTSS|WNT16|SMOC2|CAMK1|ITGA3|APOD|IGFBP5|SENP6|HSPH1|BNC1|LRRN1|SULF1|TYRP1|LRRC4C|SIPA1L1|ITGA8|BMP7|PMEL|IQGAP2|SRCIN1|SLITRK3|DSG2|NPNT|GRHL2|MKX|NOV|CADPS2|CELSR2|…
GO:0051591	response to cAMP	biological_process	0.0026498	0.075187	5	427	28	19295	ENSOARG00000018133,ENSOARG00000006903,ENSOARG00000006557,ENSOARG00000018911,ENSOARG00000019421	CFTR|SLC26A3|AKAP6|PER1|IGFBP5|
GO:0090132	epithelium migration	biological_process	0.0026633	0.075315	12	427	162	19295	ENSOARG00000018536,ENSOARG00000017167,ENSOARG00000005777,ENSOARG00000018325,ENSOARG00000002586,ENSOARG00000013941,ENSOARG00000005780,ENSOARG00000006037,ENSOARG00000009438,ENSOARG00000006454,ENSOARG00000020058,ENSOARG00000021069	FERMT1|ARSB|CCBE1|GRHL2|APOA1|GATA3|EMP2|BMPER|APOE|DPP4|THBS1|BMP4|
GO:0009792	embryo development ending in birth or egg hatching	biological_process	0.0027264	0.076758	26	427	574	19295	ENSOARG00000013317,ENSOARG00000008578,ENSOARG00000021069,ENSOARG00000008064,ENSOARG00000002359,ENSOARG00000010215,ENSOARG00000018591,ENSOARG00000019963,ENSOARG00000009518,ENSOARG00000018325,ENSOARG00000018105,ENSOARG00000009841,ENSOARG00000013941,ENSOARG00000006831,ENSOARG00000014336,ENSOARG00000005754,ENSOARG00000003437,ENSOARG00000002050,ENSOARG00000016258,ENSOARG00000018039,ENSOARG00000015783,…	TBX18|PTCH1|BMP4|LEF1|SFRP1|RGMA|COL11A1|GJA1|SOX4|GRHL2|TFAP2C|ACVR2A|GATA3|DSC3|CYR61|MEOX1|PITX2|TGFB3|RCN1|BMP7|SATB2|SULF1|FGFR2|COL2A1|SHH|PRDM1|
GO:0032371	regulation of sterol transport	biological_process	0.0027316	0.076758	4	427	28	19295	ENSOARG00000009438,ENSOARG00000002586,ENSOARG00000008578,ENSOARG00000006942	APOE|APOA1|PTCH1|SHH|
GO:0032374	regulation of cholesterol transport	biological_process	0.0027316	0.076758	4	427	28	19295	ENSOARG00000002586,ENSOARG00000008578,ENSOARG00000006942,ENSOARG00000009438	APOA1|PTCH1|SHH|APOE|
GO:0048332	mesoderm morphogenesis	biological_process	0.0027417	0.076758	6	427	59	19295	ENSOARG00000008389,ENSOARG00000018039,ENSOARG00000005412,ENSOARG00000021069,ENSOARG00000009764,ENSOARG00000008064	ITGA8|BMP7|ITGA3|BMP4|ITGB4|LEF1|
GO:0051155	positive regulation of striated muscle cell differentiation	biological_process	0.0027418	0.076758	4	427	24	19295	ENSOARG00000021069,ENSOARG00000006942,ENSOARG00000011582,ENSOARG00000007515	BMP4|SHH|CYP26B1|CAV3|
GO:0046849	bone remodeling	biological_process	0.0027978	0.078063	6	427	57	19295	ENSOARG00000018324,ENSOARG00000019963,ENSOARG00000014188,ENSOARG00000002050,ENSOARG00000003844,ENSOARG00000002359	WNT16|GJA1|ENPP1|TGFB3|NOX4|SFRP1|
GO:0071383	cellular response to steroid hormone stimulus	biological_process	0.0028291	0.078806	8	427	94	19295	ENSOARG00000008064,ENSOARG00000002359,ENSOARG00000021069,ENSOARG00000011335,ENSOARG00000004526,ENSOARG00000021060,ENSOARG00000018039,ENSOARG00000009978	LEF1|SFRP1|BMP4|ESRRG|NR1D2|RORC|BMP7|FBXO32|
GO:0043455	regulation of secondary metabolic process	biological_process	0.0028623	0.079597	2	427	5	19295	ENSOARG00000003438,ENSOARG00000013796	CDH3|TYRP1|
GO:0045844	positive regulation of striated muscle tissue development	biological_process	0.0028839	0.079934	3	427	15	19295	ENSOARG00000006942,ENSOARG00000021069,ENSOARG00000019963	SHH|BMP4|GJA1|
GO:0048636	positive regulation of muscle organ development	biological_process	0.0028839	0.079934	3	427	15	19295	ENSOARG00000019963,ENSOARG00000021069,ENSOARG00000006942	GJA1|BMP4|SHH|
GO:0051150	regulation of smooth muscle cell differentiation	biological_process	0.0028964	0.080017	3	427	11	19295	ENSOARG00000006942,ENSOARG00000021069,ENSOARG00000005375	SHH|BMP4|FGFR2|
GO:0034135	regulation of toll-like receptor 2 signaling pathway	biological_process	0.0028975	0.080017	2	427	5	19295	ENSOARG00000014778,ENSOARG00000011584	LYN|F2RL1|
GO:0043542	endothelial cell migration	biological_process	0.0029013	0.080017	9	427	108	19295	ENSOARG00000005777,ENSOARG00000002586,ENSOARG00000006037,ENSOARG00000013941,ENSOARG00000005780,ENSOARG00000020058,ENSOARG00000006454,ENSOARG00000021069,ENSOARG00000009438	CCBE1|APOA1|BMPER|GATA3|EMP2|THBS1|DPP4|BMP4|APOE|
GO:0014888	striated muscle adaptation	biological_process	0.0029515	0.081267	4	427	26	19295	ENSOARG00000001823,ENSOARG00000004312,ENSOARG00000013534,ENSOARG00000019316	TNNT1|TNNC1|MYOC|MYH6|
GO:0008543	fibroblast growth factor receptor signaling pathway	biological_process	0.0029745	0.081768	6	427	57	19295	ENSOARG00000017135,ENSOARG00000003329,ENSOARG00000005375,ENSOARG00000020058,ENSOARG00000013941,ENSOARG00000009585	SPRY2|SULF1|FGFR2|THBS1|GATA3|FGF20|
GO:0001704	formation of primary germ layer	biological_process	0.0030039	0.08244	8	427	98	19295	ENSOARG00000021069,ENSOARG00000008064,ENSOARG00000005412,ENSOARG00000017257,ENSOARG00000009764,ENSOARG00000018039,ENSOARG00000008389,ENSOARG00000018591	BMP4|LEF1|ITGA3|COL7A1|ITGB4|BMP7|ITGA8|COL11A1|
GO:0007369	gastrulation	biological_process	0.003012	0.082527	10	427	148	19295	ENSOARG00000009841,ENSOARG00000009764,ENSOARG00000017257,ENSOARG00000002586,ENSOARG00000018039,ENSOARG00000008389,ENSOARG00000018591,ENSOARG00000008064,ENSOARG00000021069,ENSOARG00000005412	ACVR2A|ITGB4|COL7A1|APOA1|BMP7|ITGA8|COL11A1|LEF1|BMP4|ITGA3|
GO:0002244	hematopoietic progenitor cell differentiation	biological_process	0.0030858	0.084067	8	427	96	19295	ENSOARG00000009518,ENSOARG00000006942,ENSOARG00000013941,ENSOARG00000006441,ENSOARG00000021069,ENSOARG00000002359,ENSOARG00000005522,ENSOARG00000014461	SOX4|SHH|GATA3|SERPINB12|BMP4|SFRP1|SIPA1L3|COL24A1|
GO:0060389	pathway-restricted SMAD protein phosphorylation	biological_process	0.0030883	0.084067	5	427	38	19295	ENSOARG00000002144,ENSOARG00000018039,ENSOARG00000009841,ENSOARG00000006037,ENSOARG00000021069	LDLRAD4|BMP7|ACVR2A|BMPER|BMP4|
GO:0051149	positive regulation of muscle cell differentiation	biological_process	0.0031026	0.084319	5	427	38	19295	ENSOARG00000011582,ENSOARG00000006942,ENSOARG00000021069,ENSOARG00000006159,ENSOARG00000007515	CYP26B1|SHH|BMP4|CAMK1|CAV3|
GO:0060373	regulation of ventricular cardiac muscle cell membrane depolarization	biological_process	0.0031297	0.084918	2	427	5	19295	ENSOARG00000019963,ENSOARG00000007515	GJA1|CAV3|
GO:0006873	cellular ion homeostasis	biological_process	0.0031397	0.085052	16	427	291	19295	ENSOARG00000005674,ENSOARG00000015536,ENSOARG00000012954,ENSOARG00000001072,ENSOARG00000015385,ENSOARG00000009163,ENSOARG00000013089,ENSOARG00000014778,ENSOARG00000012828,ENSOARG00000008133,ENSOARG00000014188,ENSOARG00000020163,ENSOARG00000006903,ENSOARG00000018133,ENSOARG00000019941,ENSOARG00000009438	ALAS2|CEMIP|CA2|TRPC3|AGTR1|KCNMA1|CACNA1C|LYN|TFAP2B|HTR2A|ENPP1|CASQ2|SLC26A3|CFTR|RYR3|APOE|
GO:0008202	steroid metabolic process	biological_process	0.0031602	0.085407	10	427	155	19295	ENSOARG00000016724,ENSOARG00000001371,ENSOARG00000002586,ENSOARG00000006942,ENSOARG00000010394,ENSOARG00000009438,ENSOARG00000009163,ENSOARG00000017639,ENSOARG00000015385,ENSOARG00000018133	HMGCR|DHCR7|APOA1|SHH|LEPR|APOE|KCNMA1|LDLR|AGTR1|CFTR|
GO:0019725	cellular homeostasis	biological_process	0.0031657	0.085407	21	427	439	19295	ENSOARG00000006903,ENSOARG00000018133,ENSOARG00000007515,ENSOARG00000019941,ENSOARG00000009438,ENSOARG00000020163,ENSOARG00000014188,ENSOARG00000018609,ENSOARG00000012828,ENSOARG00000008133,ENSOARG00000013089,ENSOARG00000014778,ENSOARG00000015385,ENSOARG00000001072,ENSOARG00000009163,ENSOARG00000012954,ENSOARG00000004226,ENSOARG00000009518,ENSOARG00000005674,ENSOARG00000003844,ENSOARG00000015536	SLC26A3|CFTR|CAV3|RYR3|APOE|CASQ2|ENPP1|CACNA1E|TFAP2B|HTR2A|CACNA1C|LYN|AGTR1|TRPC3|KCNMA1|CA2|NRXN1|SOX4|ALAS2|NOX4|CEMIP|
GO:0090130	tissue migration	biological_process	0.0031681	0.085407	12	427	167	19295	ENSOARG00000005780,ENSOARG00000013941,ENSOARG00000006037,ENSOARG00000018325,ENSOARG00000005777,ENSOARG00000002586,ENSOARG00000018536,ENSOARG00000017167,ENSOARG00000006454,ENSOARG00000021069,ENSOARG00000020058,ENSOARG00000009438	EMP2|GATA3|BMPER|GRHL2|CCBE1|APOA1|FERMT1|ARSB|DPP4|BMP4|THBS1|APOE|
GO:0046683	response to organophosphorus	biological_process	0.0031748	0.085449	6	427	48	19295	ENSOARG00000001072,ENSOARG00000018133,ENSOARG00000006903,ENSOARG00000006557,ENSOARG00000019421,ENSOARG00000018911	TRPC3|CFTR|SLC26A3|AKAP6|IGFBP5|PER1|
GO:0030049	muscle filament sliding	biological_process	0.0031801	0.085455	2	427	5	19295	ENSOARG00000019316,ENSOARG00000004312	MYH6|TNNC1|
GO:0070252	actin-mediated cell contraction	biological_process	0.0032181	0.086338	5	427	35	19295	ENSOARG00000019993,ENSOARG00000019316,ENSOARG00000005780,ENSOARG00000004312,ENSOARG00000001434	ACTC1|MYH6|EMP2|TNNC1|KCNH2|
GO:0061564	axon development	biological_process	0.0032538	0.087156	18	427	281	19295	ENSOARG00000017688,ENSOARG00000014828,ENSOARG00000020651,ENSOARG00000017171,ENSOARG00000013941,ENSOARG00000014989,ENSOARG00000004265,ENSOARG00000006427,ENSOARG00000018737,ENSOARG00000005941,ENSOARG00000008224,ENSOARG00000004702,ENSOARG00000009392,ENSOARG00000006942,ENSOARG00000021199,ENSOARG00000010601,ENSOARG00000018039,ENSOARG00000005375	DCX|SLITRK3|PTPRO|SLITRK6|GATA3|TUBB3|ANK3|PLXNA4|ALCAM|TNC|DAB1|LRP4|SLITRK2|SHH|SIPA1L1|LRRC4C|BMP7|FGFR2|
GO:0006720	isoprenoid metabolic process	biological_process	0.0032633	0.08727	5	427	49	19295	ENSOARG00000008682,ENSOARG00000013010,ENSOARG00000016724,ENSOARG00000014785,ENSOARG00000011582	HMGCS1|MVD|HMGCR|IDI1|CYP26B1|
GO:0006821	chloride transport	biological_process	0.0032844	0.087694	7	427	63	19295	ENSOARG00000006903,ENSOARG00000018133,ENSOARG00000015499,ENSOARG00000008932,ENSOARG00000007778,ENSOARG00000020004,ENSOARG00000012954	SLC26A3|CFTR|GABRA2|ANO2|ANO5|SLC1A4|CA2|
GO:0090370	negative regulation of cholesterol efflux	biological_process	0.0033215	0.088404	2	427	5	19295	ENSOARG00000009438,ENSOARG00000006942	APOE|SHH|
GO:0003209	cardiac atrium morphogenesis	biological_process	0.0033837	0.089861	4	427	27	19295	ENSOARG00000019316,ENSOARG00000009518,ENSOARG00000003437,ENSOARG00000014336	MYH6|SOX4|PITX2|CYR61|
GO:0003279	cardiac septum development	biological_process	0.003391	0.089861	6	427	62	19295	ENSOARG00000005375,ENSOARG00000014336,ENSOARG00000004431,ENSOARG00000013941,ENSOARG00000003437,ENSOARG00000009518	FGFR2|CYR61|XIRP2|GATA3|PITX2|SOX4|
GO:0046189	phenol-containing compound biosynthetic process	biological_process	0.0033924	0.089861	4	427	24	19295	ENSOARG00000013796,ENSOARG00000003438,ENSOARG00000010746,ENSOARG00000013941	TYRP1|CDH3|PMEL|GATA3|
GO:0003071	renal system process involved in regulation of systemic arterial blood pressure	biological_process	0.0034324	0.090778	3	427	12	19295	ENSOARG00000020651,ENSOARG00000011584,ENSOARG00000005780	PTPRO|F2RL1|EMP2|
GO:0006950	response to stress	biological_process	0.0034514	0.091136	68	427	2138	19295	ENSOARG00000006942,ENSOARG00000014778,ENSOARG00000002754,ENSOARG00000016175,ENSOARG00000012715,ENSOARG00000018445,ENSOARG00000002050,ENSOARG00000008480,ENSOARG00000006069,ENSOARG00000004526,ENSOARG00000014336,ENSOARG00000009438,ENSOARG00000000193,ENSOARG00000013899,ENSOARG00000019963,ENSOARG00000015475,ENSOARG00000017296,ENSOARG00000009764,ENSOARG00000009307,ENSOARG00000020478,ENSOARG00000019404,…	SHH|LYN|PTX3|SPON2|PTGIS|F13A1|TGFB3|ALOX15|-|NR1D2|CYR61|APOE|CADPS2|MYH1|GJA1|ATG10|NUAK1|ITGB4|-|TP63|FBLN1|CAV3|-|IL1R1|IFIT1|GATA3|LYST|ETV5|F2RL1|LBH|PLET1|POU2F3|KCNMA1|WNT2B|DSC2|AQP4|CXCR4|ADAMTS5|CACNA1E|TNC|KRT1|APOA1|SOX4|TFPI|CYP26B1|EGLN3|-|BNC1|MYOM1|ADAMTS18|SUSD4|GRM7|APOD|TP53INP1|IGF2BP1|THBS4|ALAS2|CTSS|WNT16|HPSE|THBS1|EEPD1|DPP4|TP73|SLC7A11|SFRP1|SPP1|MRC1|
GO:0055006	cardiac cell development	biological_process	0.0034712	0.091515	5	427	38	19295	ENSOARG00000021069,ENSOARG00000017779,ENSOARG00000003437,ENSOARG00000019993,ENSOARG00000007515	BMP4|MYL2|PITX2|ACTC1|CAV3|
GO:0060193	positive regulation of lipase activity	biological_process	0.003517	0.092284	4	427	30	19295	ENSOARG00000005375,ENSOARG00000014336,ENSOARG00000008133,ENSOARG00000015385	FGFR2|CYR61|HTR2A|AGTR1|
GO:0009891	positive regulation of biosynthetic process	biological_process	0.0036083	0.094534	44	427	1209	19295	ENSOARG00000019042,ENSOARG00000008064,ENSOARG00000008578,ENSOARG00000018105,ENSOARG00000009750,ENSOARG00000009518,ENSOARG00000018325,ENSOARG00000016067,ENSOARG00000009438,ENSOARG00000005754,ENSOARG00000014336,ENSOARG00000004526,ENSOARG00000006674,ENSOARG00000002050,ENSOARG00000003438,ENSOARG00000008133,ENSOARG00000015783,ENSOARG00000002754,ENSOARG00000006942,ENSOARG00000017639,ENSOARG00000016819,…	BMP3|LEF1|PTCH1|TFAP2C|NPNT|SOX4|GRHL2|MKX|APOE|MEOX1|CYR61|NR1D2|GLI1|TGFB3|CDH3|HTR2A|SATB2|PTX3|SHH|LDLR|POU2F3|SFRP1|PER1|LBH|TP73|F2RL1|BMP4|THBS1|ETV5|PRR16|NOX4|ESRRG|TP53INP1|TP63|TFAP2A|PITX2|CYTL1|CAMK1|TYRP1|FGFR2|TFAP2B|BMP7|ITGA8|HOXA10|
GO:0043616	keratinocyte proliferation	biological_process	0.0036229	0.094768	5	427	31	19295	ENSOARG00000008578,ENSOARG00000003438,ENSOARG00000020478,ENSOARG00000018536,ENSOARG00000018324	PTCH1|CDH3|TP63|FERMT1|WNT16|
GO:0045110	intermediate filament bundle assembly	biological_process	0.0036488	0.095295	2	427	5	19295	ENSOARG00000018072,ENSOARG00000017105	PKP1|KRT14|
GO:0030595	leukocyte chemotaxis	biological_process	0.0036618	0.095402	8	427	112	19295	ENSOARG00000011584,ENSOARG00000002590,ENSOARG00000020651,ENSOARG00000017490,ENSOARG00000014778,ENSOARG00000012064,ENSOARG00000003571,ENSOARG00000000158	F2RL1|SPP1|PTPRO|THBS4|LYN|FIGF|LYST|EDNRB|
GO:0061152	trachea submucosa development	biological_process	0.0036724	0.095402	2	427	3	19295	ENSOARG00000008064,ENSOARG00000003622	LEF1|EDARADD|
GO:0061153	trachea gland development	biological_process	0.0036724	0.095402	2	427	3	19295	ENSOARG00000008064,ENSOARG00000003622	LEF1|EDARADD|
GO:0060307	regulation of ventricular cardiac muscle cell membrane repolarization	biological_process	0.0036762	0.095402	3	427	13	19295	ENSOARG00000019963,ENSOARG00000007515,ENSOARG00000001434	GJA1|CAV3|KCNH2|
GO:0002065	columnar/cuboidal epithelial cell differentiation	biological_process	0.0036814	0.095402	7	427	77	19295	ENSOARG00000013796,ENSOARG00000005375,ENSOARG00000000158,ENSOARG00000020478,ENSOARG00000009518,ENSOARG00000011272,ENSOARG00000021069	TYRP1|FGFR2|EDNRB|TP63|SOX4|PRDM1|BMP4|
GO:0051851	modification by host of symbiont morphology or physiology	biological_process	0.0036962	0.095418	4	427	31	19295	ENSOARG00000016819,ENSOARG00000009438,ENSOARG00000011584,ENSOARG00000008064	POU2F3|APOE|F2RL1|LEF1|
GO:0072135	kidney mesenchymal cell proliferation	biological_process	0.0036991	0.095418	2	427	3	19295	ENSOARG00000006942,ENSOARG00000018039	SHH|BMP7|
GO:0072136	metanephric mesenchymal cell proliferation involved in metanephros development	biological_process	0.0036991	0.095418	2	427	3	19295	ENSOARG00000018039,ENSOARG00000006942	BMP7|SHH|
GO:0006952	defense response	biological_process	0.0037327	0.096136	28	427	785	19295	ENSOARG00000003571,ENSOARG00000020861,ENSOARG00000002586,ENSOARG00000013144,ENSOARG00000015177,ENSOARG00000013941,ENSOARG00000012176,ENSOARG00000011584,ENSOARG00000006454,ENSOARG00000020058,ENSOARG00000015833,ENSOARG00000011582,ENSOARG00000006982,ENSOARG00000002754,ENSOARG00000016175,ENSOARG00000012715,ENSOARG00000010213,ENSOARG00000020498,ENSOARG00000014778,ENSOARG00000004526,ENSOARG00000020386,…	LYST|CTSS|APOA1|IL1R1|IFIT1|GATA3|MRC1|F2RL1|DPP4|THBS1|TP73|CYP26B1|AQP4|PTX3|SPON2|PTGIS|MYOM1|-|LYN|NR1D2|APOD|KRT1|APOE|SUSD4|GRM7|ADAMTS5|-|CACNA1E|
GO:0060525	prostate glandular acinus development	biological_process	0.00375	0.096434	3	427	12	19295	ENSOARG00000002359,ENSOARG00000020478,ENSOARG00000005375	SFRP1|TP63|FGFR2|
GO:0001656	metanephros development	biological_process	0.0037563	0.096449	7	427	76	19295	ENSOARG00000012828,ENSOARG00000008389,ENSOARG00000018039,ENSOARG00000006942,ENSOARG00000008578,ENSOARG00000021069,ENSOARG00000013941	TFAP2B|ITGA8|BMP7|SHH|PTCH1|BMP4|GATA3|
GO:0060675	ureteric bud morphogenesis	biological_process	0.0037689	0.096624	6	427	56	19295	ENSOARG00000013941,ENSOARG00000009750,ENSOARG00000006942,ENSOARG00000019683,ENSOARG00000008578,ENSOARG00000021069	GATA3|NPNT|SHH|WNT2B|PTCH1|BMP4|
GO:0001977	renal system process involved in regulation of blood volume	biological_process	0.003801	0.097148	2	427	3	19295	ENSOARG00000020651,ENSOARG00000005780	PTPRO|EMP2|
GO:0003093	regulation of glomerular filtration	biological_process	0.003801	0.097148	2	427	3	19295	ENSOARG00000005780,ENSOARG00000020651	EMP2|PTPRO|
GO:0071900	regulation of protein serine/threonine kinase activity	biological_process	0.0038216	0.097494	15	427	286	19295	ENSOARG00000020058,ENSOARG00000021069,ENSOARG00000006159,ENSOARG00000018274,ENSOARG00000002359,ENSOARG00000009438,ENSOARG00000007515,ENSOARG00000009653,ENSOARG00000003844,ENSOARG00000015536,ENSOARG00000014778,ENSOARG00000003963,ENSOARG00000018039,ENSOARG00000017135,ENSOARG00000016724	THBS1|BMP4|CAMK1|SORL1|SFRP1|APOE|CAV3|RGS2|NOX4|CEMIP|LYN|DUSP1|BMP7|SPRY2|HMGCR|
GO:0060648	mammary gland bud morphogenesis	biological_process	0.0038262	0.097494	2	427	4	19295	ENSOARG00000005375,ENSOARG00000008418	FGFR2|SOSTDC1|
GO:0061046	regulation of branching involved in lung morphogenesis	biological_process	0.0038622	0.098115	2	427	6	19295	ENSOARG00000019683,ENSOARG00000021069	WNT2B|BMP4|
GO:1901701	cellular response to oxygen-containing compound	biological_process	0.0038911	0.098697	22	427	453	19295	ENSOARG00000017153,ENSOARG00000006070,ENSOARG00000006903,ENSOARG00000018133,ENSOARG00000018609,ENSOARG00000014188,ENSOARG00000016175,ENSOARG00000009978,ENSOARG00000014778,ENSOARG00000019421,ENSOARG00000011272,ENSOARG00000006557,ENSOARG00000015864,ENSOARG00000012176,ENSOARG00000002359,ENSOARG00000011582,ENSOARG00000003293,ENSOARG00000020058,ENSOARG00000021060,ENSOARG00000004226,ENSOARG00000009518,…	EPHA3|TP53INP1|SLC26A3|CFTR|CACNA1E|ENPP1|SPON2|FBXO32|LYN|IGFBP5|PRDM1|AKAP6|SOCS2|MRC1|SFRP1|CYP26B1|PDGFD|THBS1|RORC|NRXN1|SOX4|NOX4|
GO:0003094	glomerular filtration	biological_process	0.0039607	0.10016	3	427	11	19295	ENSOARG00000005780,ENSOARG00000020651,ENSOARG00000003329	EMP2|PTPRO|SULF1|
GO:0007169	transmembrane receptor protein tyrosine kinase signaling pathway	biological_process	0.004074	0.10287	19	427	340	19295	ENSOARG00000017135,ENSOARG00000013941,ENSOARG00000012064,ENSOARG00000009860,ENSOARG00000015864,ENSOARG00000020058,ENSOARG00000003293,ENSOARG00000005375,ENSOARG00000003329,ENSOARG00000021199,ENSOARG00000014778,ENSOARG00000009585,ENSOARG00000019421,ENSOARG00000005777,ENSOARG00000017153,ENSOARG00000020386,ENSOARG00000003438,ENSOARG00000013534,ENSOARG00000014188	SPRY2|GATA3|FIGF|ROR1|SOCS2|THBS1|PDGFD|FGFR2|SULF1|SIPA1L1|LYN|FGF20|IGFBP5|CCBE1|EPHA3|APOD|CDH3|MYOC|ENPP1|
GO:0050767	regulation of neurogenesis	biological_process	0.0041062	0.10349	21	427	392	19295	ENSOARG00000003103,ENSOARG00000020673,ENSOARG00000013941,ENSOARG00000006427,ENSOARG00000021069,ENSOARG00000018274,ENSOARG00000009443,ENSOARG00000015342,ENSOARG00000006942,ENSOARG00000014778,ENSOARG00000015313,ENSOARG00000014232,ENSOARG00000021199,ENSOARG00000018039,ENSOARG00000010601,ENSOARG00000000158,ENSOARG00000006159,ENSOARG00000008224,ENSOARG00000004702,ENSOARG00000009438,ENSOARG00000017153	FAT3|ITM2C|GATA3|PLXNA4|BMP4|SORL1|SRCIN1|NDNF|SHH|LYN|SPOCK1|SERPINF1|SIPA1L1|BMP7|LRRC4C|EDNRB|CAMK1|DAB1|LRP4|APOE|EPHA3|
GO:0045109	intermediate filament organization	biological_process	0.0041107	0.10349	3	427	18	19295	ENSOARG00000006942,ENSOARG00000018072,ENSOARG00000017105	SHH|PKP1|KRT14|
GO:1901863	positive regulation of muscle tissue development	biological_process	0.0041386	0.10403	3	427	16	19295	ENSOARG00000021069,ENSOARG00000006942,ENSOARG00000019963	BMP4|SHH|GJA1|
GO:0048771	tissue remodeling	biological_process	0.0042058	0.10556	8	427	107	19295	ENSOARG00000003844,ENSOARG00000019421,ENSOARG00000018324,ENSOARG00000019963,ENSOARG00000014188,ENSOARG00000002050,ENSOARG00000002359,ENSOARG00000017490	NOX4|IGFBP5|WNT16|GJA1|ENPP1|TGFB3|SFRP1|THBS4|
GO:0048745	smooth muscle tissue development	biological_process	0.0042171	0.10569	4	427	22	19295	ENSOARG00000008389,ENSOARG00000020478,ENSOARG00000021069,ENSOARG00000006942	ITGA8|TP63|BMP4|SHH|
GO:0031400	negative regulation of protein modification process	biological_process	0.0042419	0.10605	15	427	292	19295	ENSOARG00000014188,ENSOARG00000018274,ENSOARG00000021069,ENSOARG00000002359,ENSOARG00000019404,ENSOARG00000002144,ENSOARG00000007515,ENSOARG00000009653,ENSOARG00000009438,ENSOARG00000009518,ENSOARG00000014778,ENSOARG00000017135,ENSOARG00000018039,ENSOARG00000003963,ENSOARG00000016724	ENPP1|SORL1|BMP4|SFRP1|FBLN1|LDLRAD4|CAV3|RGS2|APOE|SOX4|LYN|SPRY2|BMP7|DUSP1|HMGCR|
GO:0021937	cerebellar Purkinje cell-granule cell precursor cell signaling involved in regulation of granule cell precursor cell proliferation	biological_process	0.0042444	0.10605	2	427	6	19295	ENSOARG00000006942,ENSOARG00000006674	SHH|GLI1|
GO:0002043	blood vessel endothelial cell proliferation involved in sprouting angiogenesis	biological_process	0.0042604	0.10629	2	427	4	19295	ENSOARG00000006037,ENSOARG00000021069	BMPER|BMP4|
GO:0044091	membrane biogenesis	biological_process	0.0042872	0.10664	3	427	11	19295	ENSOARG00000004702,ENSOARG00000004265,ENSOARG00000004226	LRP4|ANK3|NRXN1|
GO:0031581	hemidesmosome assembly	biological_process	0.0043405	0.10781	2	427	4	19295	ENSOARG00000005727,ENSOARG00000009764	COL17A1|ITGB4|
GO:0007263	nitric oxide mediated signal transduction	biological_process	0.0043485	0.10785	2	427	5	19295	ENSOARG00000020058,ENSOARG00000009438	THBS1|APOE|
GO:0043271	negative regulation of ion transport	biological_process	0.004356	0.10788	5	427	40	19295	ENSOARG00000008899,ENSOARG00000020058,ENSOARG00000020163,ENSOARG00000007515,ENSOARG00000001434	SFRP4|THBS1|CASQ2|CAV3|KCNH2|
GO:2000721	positive regulation of transcription from RNA polymerase II promoter involved in smooth muscle cell differentiation	biological_process	0.0043712	0.10809	2	427	3	19295	ENSOARG00000008389,ENSOARG00000009750	ITGA8|NPNT|
GO:0032768	regulation of monooxygenase activity	biological_process	0.0043803	0.10816	4	427	28	19295	ENSOARG00000009841,ENSOARG00000003438,ENSOARG00000009438,ENSOARG00000007515	ACVR2A|CDH3|APOE|CAV3|
GO:1901862	negative regulation of muscle tissue development	biological_process	0.0043963	0.10839	3	427	19	19295	ENSOARG00000008064,ENSOARG00000019421,ENSOARG00000021069	LEF1|IGFBP5|BMP4|
GO:0042438	melanin biosynthetic process	biological_process	0.0044164	0.10873	3	427	12	19295	ENSOARG00000003438,ENSOARG00000010746,ENSOARG00000013796	CDH3|PMEL|TYRP1|
GO:0071599	otic vesicle development	biological_process	0.0044244	0.10877	3	427	13	19295	ENSOARG00000005375,ENSOARG00000019333,ENSOARG00000013941	FGFR2|COL2A1|GATA3|
GO:0045664	regulation of neuron differentiation	biological_process	0.004454	0.10933	18	427	310	19295	ENSOARG00000021069,ENSOARG00000009443,ENSOARG00000015342,ENSOARG00000020673,ENSOARG00000003103,ENSOARG00000013941,ENSOARG00000006427,ENSOARG00000006159,ENSOARG00000017153,ENSOARG00000008224,ENSOARG00000009438,ENSOARG00000004702,ENSOARG00000014778,ENSOARG00000015313,ENSOARG00000000158,ENSOARG00000021199,ENSOARG00000010601,ENSOARG00000018039	BMP4|SRCIN1|NDNF|ITM2C|FAT3|GATA3|PLXNA4|CAMK1|EPHA3|DAB1|APOE|LRP4|LYN|SPOCK1|EDNRB|SIPA1L1|LRRC4C|BMP7|
GO:0048589	developmental growth	biological_process	0.0044853	0.10981	15	427	254	19295	ENSOARG00000011573,ENSOARG00000019963,ENSOARG00000005375,ENSOARG00000017135,ENSOARG00000006427,ENSOARG00000013941,ENSOARG00000018105,ENSOARG00000009585,ENSOARG00000006942,ENSOARG00000004702,ENSOARG00000002359,ENSOARG00000015833,ENSOARG00000021069,ENSOARG00000017688,ENSOARG00000020058	COL9A1|GJA1|FGFR2|SPRY2|PLXNA4|GATA3|TFAP2C|FGF20|SHH|LRP4|SFRP1|TP73|BMP4|DCX|THBS1|
GO:0045852	pH elevation	biological_process	0.0044948	0.10981	2	427	4	19295	ENSOARG00000018133,ENSOARG00000006903	CFTR|SLC26A3|
GO:0051454	intracellular pH elevation	biological_process	0.0044948	0.10981	2	427	4	19295	ENSOARG00000018133,ENSOARG00000006903	CFTR|SLC26A3|
GO:0071840	cellular component organization or biogenesis	biological_process	0.0045447	0.11075	118	427	3730	19295	ENSOARG00000002586,ENSOARG00000004226,ENSOARG00000018591,ENSOARG00000017105,ENSOARG00000007924,ENSOARG00000018737,ENSOARG00000008578,ENSOARG00000006200,ENSOARG00000019993,ENSOARG00000008064,ENSOARG00000003388,ENSOARG00000017171,ENSOARG00000016836,ENSOARG00000015342,ENSOARG00000010039,ENSOARG00000000327,ENSOARG00000000714,ENSOARG00000015960,ENSOARG00000019187,ENSOARG00000005780,ENSOARG00000008817,…	APOA1|NRXN1|COL11A1|KRT14|PDLIM3|ALCAM|PTCH1|NES|ACTC1|LEF1|KLHL41|SLITRK6|KRT4|NDNF|AKAP4|LAMA1|SNCG|KCTD12|SCUBE1|EMP2|-|MYOC|CASQ2|TNC|LRP4|EGFLAM|MYL2|ITM2C|COL17A1|PRR16|TRPS1|PLXNA4|CTSS|SPRY2|WNT16|DPP4|THBS1|BMP4|TP73|SFRP1|TGM3|SOCS2|SENP6|HSPH1|BNC1|IGFBP5|LRRN1|LRRC4C|SIPA1L1|ITGA8|BMP7|SULF1|TYRP1|CAMK1|SMOC2|APOD|ITGA3|GRHL2|MKX|NOV|CADPS2|NPNT|FLRT3|TUBB3|CELSR2|GJA1|SCIN|SLITRK3|PM…
GO:0051050	positive regulation of transport	biological_process	0.0045626	0.11102	22	427	465	19295	ENSOARG00000001072,ENSOARG00000000834,ENSOARG00000018274,ENSOARG00000021069,ENSOARG00000008578,ENSOARG00000011584,ENSOARG00000012954,ENSOARG00000020861,ENSOARG00000009518,ENSOARG00000000193,ENSOARG00000015536,ENSOARG00000013941,ENSOARG00000018133,ENSOARG00000001434,ENSOARG00000009438,ENSOARG00000002050,ENSOARG00000006159,ENSOARG00000006181,ENSOARG00000002754,ENSOARG00000006942,ENSOARG00000006557,…	TRPC3|EDAR|SORL1|BMP4|PTCH1|F2RL1|CA2|CTSS|SOX4|CADPS2|CEMIP|GATA3|CFTR|KCNH2|APOE|TGFB3|CAMK1|DPP6|PTX3|SHH|AKAP6|SFRP4|
GO:0072006	nephron development	biological_process	0.0046232	0.11233	7	427	77	19295	ENSOARG00000005412,ENSOARG00000003329,ENSOARG00000012828,ENSOARG00000020651,ENSOARG00000018039,ENSOARG00000013941,ENSOARG00000021069	ITGA3|SULF1|TFAP2B|PTPRO|BMP7|GATA3|BMP4|
GO:0071481	cellular response to X-ray	biological_process	0.0046534	0.11277	2	427	4	19295	ENSOARG00000002359,ENSOARG00000013941	SFRP1|GATA3|
GO:0007519	skeletal muscle tissue development	biological_process	0.0046673	0.11277	13	427	228	19295	ENSOARG00000004702,ENSOARG00000007515,ENSOARG00000003388,ENSOARG00000004526,ENSOARG00000011582,ENSOARG00000005941,ENSOARG00000021069,ENSOARG00000003437,ENSOARG00000017856,ENSOARG00000020548,ENSOARG00000005375,ENSOARG00000016067,ENSOARG00000006942	LRP4|CAV3|KLHL41|NR1D2|CYP26B1|TNC|BMP4|PITX2|MEGF10|ETV5|FGFR2|MKX|SHH|
GO:0007416	synapse assembly	biological_process	0.0046682	0.11277	8	427	84	19295	ENSOARG00000017171,ENSOARG00000009438,ENSOARG00000004702,ENSOARG00000014828,ENSOARG00000004226,ENSOARG00000004386,ENSOARG00000014093,ENSOARG00000009392	SLITRK6|APOE|LRP4|SLITRK3|NRXN1|FLRT3|LRRN1|SLITRK2|
GO:0031328	positive regulation of cellular biosynthetic process	biological_process	0.004703	0.11326	43	427	1189	19295	ENSOARG00000015783,ENSOARG00000008133,ENSOARG00000002754,ENSOARG00000006942,ENSOARG00000004526,ENSOARG00000014336,ENSOARG00000009438,ENSOARG00000005754,ENSOARG00000002050,ENSOARG00000003438,ENSOARG00000006674,ENSOARG00000018325,ENSOARG00000009518,ENSOARG00000009750,ENSOARG00000018105,ENSOARG00000019042,ENSOARG00000008578,ENSOARG00000008064,ENSOARG00000008389,ENSOARG00000018039,ENSOARG00000012828,…	SATB2|HTR2A|PTX3|SHH|NR1D2|CYR61|APOE|MEOX1|TGFB3|CDH3|GLI1|GRHL2|SOX4|NPNT|TFAP2C|BMP3|PTCH1|LEF1|ITGA8|BMP7|TFAP2B|FGFR2|TYRP1|HOXA10|TP63|TP53INP1|ESRRG|CAMK1|TFAP2A|CYTL1|PITX2|ETV5|NOX4|PRR16|POU2F3|LDLR|THBS1|BMP4|F2RL1|TP73|PER1|LBH|SFRP1|
GO:0060684	epithelial-mesenchymal cell signaling	biological_process	0.0047058	0.11326	2	427	7	19295	ENSOARG00000006942,ENSOARG00000021069	SHH|BMP4|
GO:0035116	embryonic hindlimb morphogenesis	biological_process	0.0047176	0.11331	4	427	29	19295	ENSOARG00000013344,ENSOARG00000021069,ENSOARG00000006942,ENSOARG00000003437	AFF3|BMP4|SHH|PITX2|
GO:0033326	cerebrospinal fluid secretion	biological_process	0.0047387	0.11365	2	427	4	19295	ENSOARG00000019135,ENSOARG00000015833	CELSR2|TP73|
GO:0033344	cholesterol efflux	biological_process	0.0047588	0.11392	4	427	32	19295	ENSOARG00000009438,ENSOARG00000002586,ENSOARG00000008578,ENSOARG00000006942	APOE|APOA1|PTCH1|SHH|
GO:0003006	developmental process involved in reproduction	biological_process	0.0047635	0.11392	18	427	375	19295	ENSOARG00000006903,ENSOARG00000020478,ENSOARG00000018133,ENSOARG00000005941,ENSOARG00000012715,ENSOARG00000018039,ENSOARG00000003329,ENSOARG00000005375,ENSOARG00000011272,ENSOARG00000019683,ENSOARG00000006942,ENSOARG00000009675,ENSOARG00000014232,ENSOARG00000021069,ENSOARG00000002359,ENSOARG00000009841,ENSOARG00000013941,ENSOARG00000018105	SLC26A3|TP63|CFTR|TNC|PTGIS|BMP7|SULF1|FGFR2|PRDM1|WNT2B|SHH|HOXA10|SERPINF1|BMP4|SFRP1|ACVR2A|GATA3|TFAP2C|
GO:0048704	embryonic skeletal system morphogenesis	biological_process	0.0048046	0.11474	7	427	85	19295	ENSOARG00000005375,ENSOARG00000019333,ENSOARG00000015783,ENSOARG00000018039,ENSOARG00000018591,ENSOARG00000018325,ENSOARG00000021069	FGFR2|COL2A1|SATB2|BMP7|COL11A1|GRHL2|BMP4|
GO:1901615	organic hydroxy compound metabolic process	biological_process	0.0048347	0.1153	13	427	242	19295	ENSOARG00000010746,ENSOARG00000003438,ENSOARG00000008480,ENSOARG00000009438,ENSOARG00000009163,ENSOARG00000017639,ENSOARG00000018133,ENSOARG00000013941,ENSOARG00000002586,ENSOARG00000010394,ENSOARG00000016724,ENSOARG00000013796,ENSOARG00000001371	PMEL|CDH3|ALOX15|APOE|KCNMA1|LDLR|CFTR|GATA3|APOA1|LEPR|HMGCR|TYRP1|DHCR7|
GO:0060762	regulation of branching involved in mammary gland duct morphogenesis	biological_process	0.0048796	0.1162	2	427	6	19295	ENSOARG00000020548,ENSOARG00000007515	ETV5|CAV3|
GO:0051702	interaction with symbiont	biological_process	0.0048882	0.11624	4	427	32	19295	ENSOARG00000009438,ENSOARG00000016819,ENSOARG00000008064,ENSOARG00000011584	APOE|POU2F3|LEF1|F2RL1|
GO:0051100	negative regulation of binding	biological_process	0.0049072	0.11647	7	427	94	19295	ENSOARG00000003275,ENSOARG00000001111,ENSOARG00000006159,ENSOARG00000018274,ENSOARG00000015177,ENSOARG00000006200,ENSOARG00000008064	WFIKKN2|ID1|CAMK1|SORL1|IFIT1|NES|LEF1|
GO:0051896	regulation of protein kinase B signaling cascade	biological_process	0.0049117	0.11647	8	427	95	19295	ENSOARG00000007515,ENSOARG00000020058,ENSOARG00000013534,ENSOARG00000017135,ENSOARG00000002360,ENSOARG00000003844,ENSOARG00000013941,ENSOARG00000019421	CAV3|THBS1|MYOC|SPRY2|HPSE|NOX4|GATA3|IGFBP5|
GO:0045606	positive regulation of epidermal cell differentiation	biological_process	0.0049219	0.11654	3	427	16	19295	ENSOARG00000008899,ENSOARG00000021069,ENSOARG00000008578	SFRP4|BMP4|PTCH1|
GO:0010769	regulation of cell morphogenesis involved in differentiation	biological_process	0.0050219	0.11874	13	427	207	19295	ENSOARG00000006427,ENSOARG00000021199,ENSOARG00000010601,ENSOARG00000002586,ENSOARG00000019404,ENSOARG00000002144,ENSOARG00000004702,ENSOARG00000008224,ENSOARG00000002050,ENSOARG00000013534,ENSOARG00000008064,ENSOARG00000002359,ENSOARG00000009443	PLXNA4|SIPA1L1|LRRC4C|APOA1|FBLN1|LDLRAD4|LRP4|DAB1|TGFB3|MYOC|LEF1|SFRP1|SRCIN1|
GO:0030030	cell projection organization	biological_process	0.0050585	0.11944	37	427	785	19295	ENSOARG00000011584,ENSOARG00000017688,ENSOARG00000020651,ENSOARG00000003103,ENSOARG00000020673,ENSOARG00000013941,ENSOARG00000004265,ENSOARG00000006427,ENSOARG00000006159,ENSOARG00000008224,ENSOARG00000009764,ENSOARG00000021199,ENSOARG00000010601,ENSOARG00000008389,ENSOARG00000018039,ENSOARG00000005375,ENSOARG00000006200,ENSOARG00000014828,ENSOARG00000009443,ENSOARG00000015342,ENSOARG00000017171,…	F2RL1|DCX|PTPRO|FAT3|ITM2C|GATA3|ANK3|PLXNA4|CAMK1|DAB1|ITGB4|SIPA1L1|LRRC4C|ITGA8|BMP7|FGFR2|NES|SLITRK3|SRCIN1|NDNF|SLITRK6|AKAP4|LAMA1|TUBB3|CELSR2|ALCAM|TGFB3|MYOC|TNC|LRP4|APOE|EPHA3|SLITRK2|SHH|SPOCK1|LYN|EMP2|
GO:0030178	negative regulation of Wnt receptor signaling pathway	biological_process	0.0050778	0.11973	8	427	102	19295	ENSOARG00000002359,ENSOARG00000008064,ENSOARG00000006674,ENSOARG00000004702,ENSOARG00000008418,ENSOARG00000020651,ENSOARG00000008899,ENSOARG00000006942	SFRP1|LEF1|GLI1|LRP4|SOSTDC1|PTPRO|SFRP4|SHH|
GO:0046889	positive regulation of lipid biosynthetic process	biological_process	0.0050861	0.11976	4	427	34	19295	ENSOARG00000014336,ENSOARG00000008133,ENSOARG00000017639,ENSOARG00000009438	CYR61|HTR2A|LDLR|APOE|
GO:0031324	negative regulation of cellular metabolic process	biological_process	0.0050958	0.11982	44	427	1254	19295	ENSOARG00000009653,ENSOARG00000009438,ENSOARG00000004526,ENSOARG00000014188,ENSOARG00000002050,ENSOARG00000012715,ENSOARG00000000158,ENSOARG00000015783,ENSOARG00000014778,ENSOARG00000006942,ENSOARG00000008064,ENSOARG00000008578,ENSOARG00000010474,ENSOARG00000018105,ENSOARG00000009518,ENSOARG00000019233,ENSOARG00000016067,ENSOARG00000007515,ENSOARG00000006509,ENSOARG00000019404,ENSOARG00000010129,…	RGS2|APOE|NR1D2|ENPP1|TGFB3|PTGIS|EDNRB|SATB2|LYN|SHH|LEF1|PTCH1|HR|TFAP2C|SOX4|TAGLN3|MKX|CAV3|IGF2BP1|FBLN1|BACE2|TP63|APOD|GRM7|TFAP2A|PITX2|FGFR2|TFAP2B|DUSP1|BMP7|IGFBP5|PRDM1|LDLRAD4|POU2F3|SFRP1|PER1|SORL1|BMP4|ID1|HMGCR|SPRY2|TRPS1|GATA3|LEPR|
GO:0002062	chondrocyte differentiation	biological_process	0.0051925	0.12175	7	427	75	19295	ENSOARG00000018591,ENSOARG00000010810,ENSOARG00000019333,ENSOARG00000003329,ENSOARG00000021069,ENSOARG00000007216,ENSOARG00000019683	COL11A1|TRPS1|COL2A1|SULF1|BMP4|CYTL1|WNT2B|
GO:0097094	craniofacial suture morphogenesis	biological_process	0.005298	0.12405	3	427	13	19295	ENSOARG00000005375,ENSOARG00000021069,ENSOARG00000013934	FGFR2|BMP4|FREM1|
GO:0045668	negative regulation of osteoblast differentiation	biological_process	0.0054073	0.12625	4	427	33	19295	ENSOARG00000002359,ENSOARG00000019421,ENSOARG00000008578,ENSOARG00000001111	SFRP1|IGFBP5|PTCH1|ID1|
GO:0071353	cellular response to interleukin-4	biological_process	0.0054158	0.12628	3	427	19	19295	ENSOARG00000008064,ENSOARG00000013941,ENSOARG00000012176	LEF1|GATA3|MRC1|
GO:0072643	interferon-gamma secretion	biological_process	0.0054254	0.12632	2	427	7	19295	ENSOARG00000011584,ENSOARG00000013941	F2RL1|GATA3|
GO:0060523	prostate epithelial cord elongation	biological_process	0.0055331	0.12847	2	427	3	19295	ENSOARG00000005375,ENSOARG00000006942	FGFR2|SHH|
GO:0043401	steroid hormone mediated signaling pathway	biological_process	0.0055813	0.12913	6	427	58	19295	ENSOARG00000021060,ENSOARG00000011335,ENSOARG00000004526,ENSOARG00000018039,ENSOARG00000008064,ENSOARG00000021069	RORC|ESRRG|NR1D2|BMP7|LEF1|BMP4|
GO:0001667	ameboidal cell migration	biological_process	0.0055877	0.12913	14	427	231	19295	ENSOARG00000009438,ENSOARG00000003437,ENSOARG00000020058,ENSOARG00000006454,ENSOARG00000021069,ENSOARG00000018536,ENSOARG00000000158,ENSOARG00000017167,ENSOARG00000006942,ENSOARG00000002586,ENSOARG00000005777,ENSOARG00000005780,ENSOARG00000013941,ENSOARG00000006037	APOE|PITX2|THBS1|DPP4|BMP4|FERMT1|EDNRB|ARSB|SHH|APOA1|CCBE1|EMP2|GATA3|BMPER|
GO:0061436	establishment of skin barrier	biological_process	0.0055923	0.12913	3	427	16	19295	ENSOARG00000011582,ENSOARG00000020478,ENSOARG00000016900	CYP26B1|TP63|KRT1|
GO:0051963	regulation of synapse assembly	biological_process	0.0056014	0.12916	6	427	58	19295	ENSOARG00000014828,ENSOARG00000009392,ENSOARG00000014093,ENSOARG00000004226,ENSOARG00000004386,ENSOARG00000017171	SLITRK3|SLITRK2|LRRN1|NRXN1|FLRT3|SLITRK6|
GO:0048844	artery morphogenesis	biological_process	0.0056884	0.13099	5	427	48	19295	ENSOARG00000009518,ENSOARG00000011272,ENSOARG00000021069,ENSOARG00000009438,ENSOARG00000012828	SOX4|PRDM1|BMP4|APOE|TFAP2B|
GO:0061041	regulation of wound healing	biological_process	0.0057097	0.1312	7	427	84	19295	ENSOARG00000002360,ENSOARG00000009438,ENSOARG00000007475,ENSOARG00000011584,ENSOARG00000020058,ENSOARG00000019636,ENSOARG00000014778	HPSE|APOE|ADAMTS18|F2RL1|THBS1|LBH|LYN|
GO:0010594	regulation of endothelial cell migration	biological_process	0.0057133	0.1312	7	427	78	19295	ENSOARG00000009438,ENSOARG00000005777,ENSOARG00000020058,ENSOARG00000021069,ENSOARG00000013941,ENSOARG00000005780,ENSOARG00000006037	APOE|CCBE1|THBS1|BMP4|GATA3|EMP2|BMPER|
GO:0002053	positive regulation of mesenchymal cell proliferation	biological_process	0.0057443	0.13154	4	427	29	19295	ENSOARG00000006942,ENSOARG00000020478,ENSOARG00000005375,ENSOARG00000013317	SHH|TP63|FGFR2|TBX18|
GO:0071493	cellular response to UV-B	biological_process	0.0057516	0.13154	2	427	7	19295	ENSOARG00000003370,ENSOARG00000018248	MME|MFAP4|
GO:0022407	regulation of cell-cell adhesion	biological_process	0.0058093	0.1326	7	427	83	19295	ENSOARG00000008064,ENSOARG00000014778,ENSOARG00000002586,ENSOARG00000006454,ENSOARG00000013317,ENSOARG00000007475,ENSOARG00000018039	LEF1|LYN|APOA1|DPP4|TBX18|ADAMTS18|BMP7|
GO:0006357	regulation of transcription from RNA polymerase II promoter	biological_process	0.0058169	0.1326	45	427	1269	19295	ENSOARG00000015783,ENSOARG00000006942,ENSOARG00000008418,ENSOARG00000014336,ENSOARG00000004702,ENSOARG00000005754,ENSOARG00000002050,ENSOARG00000006674,ENSOARG00000016067,ENSOARG00000018325,ENSOARG00000009518,ENSOARG00000019233,ENSOARG00000006037,ENSOARG00000018105,ENSOARG00000009750,ENSOARG00000019042,ENSOARG00000008578,ENSOARG00000008064,ENSOARG00000018039,ENSOARG00000008389,ENSOARG00000012828,…	SATB2|SHH|SOSTDC1|CYR61|LRP4|MEOX1|TGFB3|GLI1|MKX|GRHL2|SOX4|TAGLN3|BMPER|TFAP2C|NPNT|BMP3|PTCH1|LEF1|BMP7|ITGA8|TFAP2B|FGFR2|SULF1|PRDM1|BNC1|HOXA10|TP63|ITGA3|ESRRG|CAMK1|PITX2|TFAP2A|CYTL1|TRPS1|ETV5|ID1|ACVR2A|GATA3|POU2F3|BMP4|F2RL1|TP73|RGMA|PER1|SFRP1|
GO:0055065	metal ion homeostasis	biological_process	0.0058485	0.13292	16	427	306	19295	ENSOARG00000020163,ENSOARG00000009438,ENSOARG00000001434,ENSOARG00000019941,ENSOARG00000014778,ENSOARG00000013089,ENSOARG00000008133,ENSOARG00000012828,ENSOARG00000015285,ENSOARG00000009163,ENSOARG00000001072,ENSOARG00000015385,ENSOARG00000014970,ENSOARG00000005674,ENSOARG00000015536,ENSOARG00000004265	CASQ2|APOE|KCNH2|RYR3|LYN|CACNA1C|HTR2A|TFAP2B|TMTC2|KCNMA1|TRPC3|AGTR1|FAM20A|ALAS2|CEMIP|ANK3|
GO:0030003	cellular cation homeostasis	biological_process	0.0058518	0.13292	15	427	283	19295	ENSOARG00000001072,ENSOARG00000018133,ENSOARG00000015385,ENSOARG00000006903,ENSOARG00000009438,ENSOARG00000009163,ENSOARG00000019941,ENSOARG00000012954,ENSOARG00000020163,ENSOARG00000008133,ENSOARG00000012828,ENSOARG00000005674,ENSOARG00000013089,ENSOARG00000015536,ENSOARG00000014778	TRPC3|CFTR|AGTR1|SLC26A3|APOE|KCNMA1|RYR3|CA2|CASQ2|HTR2A|TFAP2B|ALAS2|CACNA1C|CEMIP|LYN|
GO:0097104	postsynaptic membrane assembly	biological_process	0.0059156	0.13419	2	427	5	19295	ENSOARG00000004226,ENSOARG00000004702	NRXN1|LRP4|
GO:0006582	melanin metabolic process	biological_process	0.0059282	0.1343	3	427	14	19295	ENSOARG00000010746,ENSOARG00000003438,ENSOARG00000013796	PMEL|CDH3|TYRP1|
GO:0009892	negative regulation of metabolic process	biological_process	0.0059573	0.13477	47	427	1366	19295	ENSOARG00000014188,ENSOARG00000002050,ENSOARG00000009653,ENSOARG00000009438,ENSOARG00000004526,ENSOARG00000014778,ENSOARG00000006942,ENSOARG00000012715,ENSOARG00000000158,ENSOARG00000015783,ENSOARG00000008064,ENSOARG00000008578,ENSOARG00000018105,ENSOARG00000009518,ENSOARG00000019233,ENSOARG00000016067,ENSOARG00000010474,ENSOARG00000019963,ENSOARG00000007668,ENSOARG00000016395,ENSOARG00000003437,…	ENPP1|TGFB3|RGS2|APOE|NR1D2|LYN|SHH|PTGIS|EDNRB|SATB2|LEF1|PTCH1|TFAP2C|SOX4|TAGLN3|MKX|HR|GJA1|GRM7|TFAP2A|PITX2|SUSD4|CAV3|IGF2BP1|FBLN1|BACE2|TP63|APOD|IGFBP5|PRDM1|FGFR2|TFAP2B|BMP7|DUSP1|SFRP1|PER1|SORL1|BMP4|THBS1|LDLRAD4|POU2F3|GATA3|LEPR|ID1|HMGCR|SPRY2|TRPS1|
GO:0007409	axonogenesis	biological_process	0.0059743	0.13497	17	427	272	19295	ENSOARG00000021199,ENSOARG00000018039,ENSOARG00000010601,ENSOARG00000005375,ENSOARG00000009392,ENSOARG00000006942,ENSOARG00000004702,ENSOARG00000008224,ENSOARG00000014989,ENSOARG00000004265,ENSOARG00000006427,ENSOARG00000018737,ENSOARG00000013941,ENSOARG00000020651,ENSOARG00000017171,ENSOARG00000017688,ENSOARG00000014828	SIPA1L1|BMP7|LRRC4C|FGFR2|SLITRK2|SHH|LRP4|DAB1|TUBB3|ANK3|PLXNA4|ALCAM|GATA3|PTPRO|SLITRK6|DCX|SLITRK3|
GO:0044708	single-organism behavior	biological_process	0.0059849	0.13503	21	427	363	19295	ENSOARG00000016724,ENSOARG00000020548,ENSOARG00000000602,ENSOARG00000004226,ENSOARG00000006454,ENSOARG00000009163,ENSOARG00000017171,ENSOARG00000015182,ENSOARG00000009728,ENSOARG00000013089,ENSOARG00000000714,ENSOARG00000008389,ENSOARG00000020143,ENSOARG00000018609,ENSOARG00000019641,ENSOARG00000009425,ENSOARG00000007668,ENSOARG00000008224,ENSOARG00000017490,ENSOARG00000005412,ENSOARG00000007080	HMGCR|ETV5|NPTX2|NRXN1|DPP4|KCNMA1|SLITRK6|ASTN1|PTN|CACNA1C|SNCG|ITGA8|-|CACNA1E|LSAMP|GRIA1|GRM7|DAB1|THBS4|ITGA3|CNTNAP4|
GO:0019226	transmission of nerve impulse	biological_process	0.0059979	0.13514	24	427	445	19295	ENSOARG00000015499,ENSOARG00000007080,ENSOARG00000006181,ENSOARG00000018609,ENSOARG00000013534,ENSOARG00000006159,ENSOARG00000009425,ENSOARG00000007668,ENSOARG00000005375,ENSOARG00000014093,ENSOARG00000009392,ENSOARG00000013089,ENSOARG00000000714,ENSOARG00000017171,ENSOARG00000009163,ENSOARG00000012954,ENSOARG00000020918,ENSOARG00000016106,ENSOARG00000014828,ENSOARG00000020548,ENSOARG00000004265,…	GABRA2|CNTNAP4|DPP6|CACNA1E|MYOC|CAMK1|GRIA1|GRM7|FGFR2|LRRN1|SLITRK2|CACNA1C|SNCG|SLITRK6|KCNMA1|CA2|UNC13C|OTOA|SLITRK3|ETV5|ANK3|NRXN1|FLRT3|CADPS2|
GO:0003230	cardiac atrium development	biological_process	0.0060431	0.1358	4	427	29	19295	ENSOARG00000014336,ENSOARG00000009518,ENSOARG00000003437,ENSOARG00000019316	CYR61|SOX4|PITX2|MYH6|
GO:0017015	regulation of transforming growth factor beta receptor signaling pathway	biological_process	0.0061113	0.13696	6	427	68	19295	ENSOARG00000009750,ENSOARG00000020058,ENSOARG00000007515,ENSOARG00000005412,ENSOARG00000002144,ENSOARG00000008389	NPNT|THBS1|CAV3|ITGA3|LDLRAD4|ITGA8|
GO:0048863	stem cell differentiation	biological_process	0.0061264	0.13711	15	427	290	19295	ENSOARG00000002050,ENSOARG00000021069,ENSOARG00000003437,ENSOARG00000017856,ENSOARG00000002359,ENSOARG00000008064,ENSOARG00000002144,ENSOARG00000006509,ENSOARG00000009518,ENSOARG00000006942,ENSOARG00000018105,ENSOARG00000018039,ENSOARG00000018324,ENSOARG00000000158,ENSOARG00000005375	TGFB3|BMP4|PITX2|MEGF10|SFRP1|LEF1|LDLRAD4|IGF2BP1|SOX4|SHH|TFAP2C|BMP7|WNT16|EDNRB|FGFR2|
GO:0060445	branching involved in salivary gland morphogenesis	biological_process	0.0061426	0.13727	4	427	24	19295	ENSOARG00000006942,ENSOARG00000018039,ENSOARG00000000327,ENSOARG00000005375	SHH|BMP7|LAMA1|FGFR2|
GO:0035270	endocrine system development	biological_process	0.0061581	0.13727	7	427	98	19295	ENSOARG00000013941,ENSOARG00000002586,ENSOARG00000021069,ENSOARG00000009518,ENSOARG00000003437,ENSOARG00000006674,ENSOARG00000006942	GATA3|APOA1|BMP4|SOX4|PITX2|GLI1|SHH|
GO:0010644	cell communication by electrical coupling	biological_process	0.0061753	0.13729	2	427	7	19295	ENSOARG00000020163,ENSOARG00000019963	CASQ2|GJA1|
GO:0051592	response to calcium ion	biological_process	0.0062014	0.1374	6	427	58	19295	ENSOARG00000008480,ENSOARG00000020058,ENSOARG00000015327,ENSOARG00000019247,ENSOARG00000001072,ENSOARG00000009163	ALOX15|THBS1|KRT10|CPNE6|TRPC3|KCNMA1|
GO:0051153	regulation of striated muscle cell differentiation	biological_process	0.0062018	0.1374	7	427	99	19295	ENSOARG00000011582,ENSOARG00000006942,ENSOARG00000016067,ENSOARG00000021069,ENSOARG00000007515,ENSOARG00000004526,ENSOARG00000003388	CYP26B1|SHH|MKX|BMP4|CAV3|NR1D2|KLHL41|
GO:0060004	reflex	biological_process	0.0062049	0.1374	4	427	21	19295	ENSOARG00000009163,ENSOARG00000019963,ENSOARG00000017171,ENSOARG00000009750	KCNMA1|GJA1|SLITRK6|NPNT|
GO:0033561	regulation of water loss via skin	biological_process	0.0062314	0.13781	3	427	17	19295	ENSOARG00000011582,ENSOARG00000020478,ENSOARG00000016900	CYP26B1|TP63|KRT1|
GO:0003228	atrial cardiac muscle tissue development	biological_process	0.0063195	0.13939	2	427	6	19295	ENSOARG00000003437,ENSOARG00000019316	PITX2|MYH6|
GO:0055009	atrial cardiac muscle tissue morphogenesis	biological_process	0.0063195	0.13939	2	427	6	19295	ENSOARG00000003437,ENSOARG00000019316	PITX2|MYH6|
GO:0071340	skeletal muscle acetylcholine-gated channel clustering	biological_process	0.0065008	0.14283	2	427	6	19295	ENSOARG00000020548,ENSOARG00000004702	ETV5|LRP4|
GO:0043652	engulfment of apoptotic cell	biological_process	0.0065378	0.14342	2	427	6	19295	ENSOARG00000008480,ENSOARG00000020058	ALOX15|THBS1|
GO:0034370	triglyceride-rich lipoprotein particle remodeling	biological_process	0.0065537	0.14342	2	427	7	19295	ENSOARG00000002586,ENSOARG00000009438	APOA1|APOE|
GO:0034372	very-low-density lipoprotein particle remodeling	biological_process	0.0065537	0.14342	2	427	7	19295	ENSOARG00000002586,ENSOARG00000009438	APOA1|APOE|
GO:0010874	regulation of cholesterol efflux	biological_process	0.0065664	0.14351	3	427	17	19295	ENSOARG00000009438,ENSOARG00000006942,ENSOARG00000008578	APOE|SHH|PTCH1|
GO:0060664	epithelial cell proliferation involved in salivary gland morphogenesis	biological_process	0.0065823	0.14367	2	427	6	19295	ENSOARG00000006942,ENSOARG00000005375	SHH|FGFR2|
GO:0090192	regulation of glomerulus development	biological_process	0.0066035	0.14394	2	427	7	19295	ENSOARG00000021069,ENSOARG00000018039	BMP4|BMP7|
GO:0050900	leukocyte migration	biological_process	0.0068108	0.14827	10	427	175	19295	ENSOARG00000013941,ENSOARG00000012064,ENSOARG00000014778,ENSOARG00000000158,ENSOARG00000003571,ENSOARG00000011584,ENSOARG00000002590,ENSOARG00000020651,ENSOARG00000020386,ENSOARG00000017490	GATA3|FIGF|LYN|EDNRB|LYST|F2RL1|SPP1|PTPRO|APOD|THBS4|
GO:0072507	divalent inorganic cation homeostasis	biological_process	0.006843	0.14878	13	427	215	19295	ENSOARG00000019941,ENSOARG00000009438,ENSOARG00000015385,ENSOARG00000001072,ENSOARG00000015285,ENSOARG00000020163,ENSOARG00000012828,ENSOARG00000004265,ENSOARG00000008133,ENSOARG00000014970,ENSOARG00000014778,ENSOARG00000013089,ENSOARG00000015536	RYR3|APOE|AGTR1|TRPC3|TMTC2|CASQ2|TFAP2B|ANK3|HTR2A|FAM20A|LYN|CACNA1C|CEMIP|
GO:0070670	response to interleukin-4	biological_process	0.006926	0.15039	3	427	21	19295	ENSOARG00000012176,ENSOARG00000008064,ENSOARG00000013941	MRC1|LEF1|GATA3|
GO:0010631	epithelial cell migration	biological_process	0.0069406	0.15041	11	427	161	19295	ENSOARG00000013941,ENSOARG00000005780,ENSOARG00000006037,ENSOARG00000005777,ENSOARG00000002586,ENSOARG00000017167,ENSOARG00000018536,ENSOARG00000020058,ENSOARG00000006454,ENSOARG00000021069,ENSOARG00000009438	GATA3|EMP2|BMPER|CCBE1|APOA1|ARSB|FERMT1|THBS1|DPP4|BMP4|APOE|
GO:0014855	striated muscle cell proliferation	biological_process	0.006945	0.15041	4	427	30	19295	ENSOARG00000005375,ENSOARG00000006942,ENSOARG00000015833,ENSOARG00000009585	FGFR2|SHH|TP73|FGF20|
GO:0072109	glomerular mesangium development	biological_process	0.0069907	0.15112	2	427	7	19295	ENSOARG00000018039,ENSOARG00000021069	BMP7|BMP4|
GO:2000241	regulation of reproductive process	biological_process	0.0070015	0.15112	7	427	91	19295	ENSOARG00000005375,ENSOARG00000003329,ENSOARG00000018039,ENSOARG00000014232,ENSOARG00000002359,ENSOARG00000021069,ENSOARG00000006942	FGFR2|SULF1|BMP7|SERPINF1|SFRP1|BMP4|SHH|
GO:0044253	positive regulation of multicellular organismal metabolic process	biological_process	0.0070047	0.15112	3	427	20	19295	ENSOARG00000016067,ENSOARG00000002050,ENSOARG00000021069	MKX|TGFB3|BMP4|
GO:1901379	regulation of potassium ion transmembrane transport	biological_process	0.0071737	0.15436	5	427	35	19295	ENSOARG00000004265,ENSOARG00000001434,ENSOARG00000006557,ENSOARG00000020163,ENSOARG00000006181	ANK3|KCNH2|AKAP6|CASQ2|DPP6|
GO:0060560	developmental growth involved in morphogenesis	biological_process	0.0072002	0.15473	10	427	140	19295	ENSOARG00000018105,ENSOARG00000006942,ENSOARG00000005375,ENSOARG00000011573,ENSOARG00000017135,ENSOARG00000006427,ENSOARG00000002359,ENSOARG00000020058,ENSOARG00000017688,ENSOARG00000021069	TFAP2C|SHH|FGFR2|COL9A1|SPRY2|PLXNA4|SFRP1|THBS1|DCX|BMP4|
GO:0030511	positive regulation of transforming growth factor beta receptor signaling pathway	biological_process	0.0072468	0.15554	3	427	16	19295	ENSOARG00000009750,ENSOARG00000020058,ENSOARG00000008389	NPNT|THBS1|ITGA8|
GO:0032369	negative regulation of lipid transport	biological_process	0.0072757	0.15596	3	427	18	19295	ENSOARG00000020058,ENSOARG00000006942,ENSOARG00000009438	THBS1|SHH|APOE|
GO:0060099	regulation of phagocytosis, engulfment	biological_process	0.0072889	0.15604	2	427	6	19295	ENSOARG00000011584,ENSOARG00000008480	F2RL1|ALOX15|
GO:0042554	superoxide anion generation	biological_process	0.0073416	0.15697	3	427	18	19295	ENSOARG00000018585,ENSOARG00000003844,ENSOARG00000011584	NOX5|NOX4|F2RL1|
GO:0006942	regulation of striated muscle contraction	biological_process	0.0073841	0.15698	5	427	51	19295	ENSOARG00000020163,ENSOARG00000006996,ENSOARG00000009653,ENSOARG00000001434,ENSOARG00000007515	CASQ2|MYL3|RGS2|KCNH2|CAV3|
GO:0035148	tube formation	biological_process	0.0073855	0.15698	9	427	136	19295	ENSOARG00000009518,ENSOARG00000006942,ENSOARG00000018325,ENSOARG00000013941,ENSOARG00000000834,ENSOARG00000021069,ENSOARG00000008578,ENSOARG00000002359,ENSOARG00000010215	SOX4|SHH|GRHL2|GATA3|EDAR|BMP4|PTCH1|SFRP1|RGMA|
GO:0007605	sensory perception of sound	biological_process	0.007389	0.15698	9	427	102	19295	ENSOARG00000019333,ENSOARG00000017135,ENSOARG00000018591,ENSOARG00000015536,ENSOARG00000009163,ENSOARG00000013317,ENSOARG00000016106,ENSOARG00000016395,ENSOARG00000007668	COL2A1|SPRY2|COL11A1|CEMIP|KCNMA1|TBX18|OTOA|TFAP2A|GRM7|
GO:0002682	regulation of immune system process	biological_process	0.0073915	0.15698	29	427	791	19295	ENSOARG00000016175,ENSOARG00000010213,ENSOARG00000006942,ENSOARG00000011272,ENSOARG00000020498,ENSOARG00000014778,ENSOARG00000020386,ENSOARG00000017490,ENSOARG00000016900,ENSOARG00000013490,ENSOARG00000008480,ENSOARG00000014309,ENSOARG00000002050,ENSOARG00000002951,ENSOARG00000001691,ENSOARG00000003571,ENSOARG00000007578,ENSOARG00000015177,ENSOARG00000002586,ENSOARG00000009841,ENSOARG00000012064,…	SPON2|MYOM1|SHH|PRDM1|-|LYN|APOD|THBS4|KRT1|THEMIS|ALOX15|SUSD4|TGFB3|-|TMEM176B|LYST|SCIN|IFIT1|APOA1|ACVR2A|FIGF|GATA3|DPP4|F2RL1|THBS1|BMP4|LEF1|SFRP1|CYP26B1|
GO:0007611	learning or memory	biological_process	0.0073942	0.15698	11	427	144	19295	ENSOARG00000005412,ENSOARG00000018609,ENSOARG00000009425,ENSOARG00000007668,ENSOARG00000000602,ENSOARG00000016724,ENSOARG00000020143,ENSOARG00000004226,ENSOARG00000008389,ENSOARG00000009728,ENSOARG00000013089	ITGA3|CACNA1E|GRIA1|GRM7|NPTX2|HMGCR|-|NRXN1|ITGA8|PTN|CACNA1C|
GO:0014031	mesenchymal cell development	biological_process	0.0074089	0.15698	8	427	118	19295	ENSOARG00000006942,ENSOARG00000000158,ENSOARG00000018324,ENSOARG00000002359,ENSOARG00000008064,ENSOARG00000003437,ENSOARG00000002050,ENSOARG00000002144	SHH|EDNRB|WNT16|SFRP1|LEF1|PITX2|TGFB3|LDLRAD4|
GO:0060737	prostate gland morphogenetic growth	biological_process	0.0074253	0.15698	2	427	4	19295	ENSOARG00000005375,ENSOARG00000006942	FGFR2|SHH|
GO:0003018	vascular process in circulatory system	biological_process	0.0074265	0.15698	7	427	93	19295	ENSOARG00000000158,ENSOARG00000015385,ENSOARG00000009653,ENSOARG00000009163,ENSOARG00000009438,ENSOARG00000011584,ENSOARG00000013089	EDNRB|AGTR1|RGS2|KCNMA1|APOE|F2RL1|CACNA1C|
GO:0060538	skeletal muscle organ development	biological_process	0.0075018	0.15771	13	427	236	19295	ENSOARG00000020548,ENSOARG00000005375,ENSOARG00000006942,ENSOARG00000016067,ENSOARG00000007515,ENSOARG00000004702,ENSOARG00000003388,ENSOARG00000004526,ENSOARG00000005941,ENSOARG00000011582,ENSOARG00000003437,ENSOARG00000017856,ENSOARG00000021069	ETV5|FGFR2|SHH|MKX|CAV3|LRP4|KLHL41|NR1D2|TNC|CYP26B1|PITX2|MEGF10|BMP4|
GO:0035809	regulation of urine volume	biological_process	0.0075173	0.15771	2	427	7	19295	ENSOARG00000012147,ENSOARG00000012828	NPR3|TFAP2B|
GO:0035810	positive regulation of urine volume	biological_process	0.0075173	0.15771	2	427	7	19295	ENSOARG00000012147,ENSOARG00000012828	NPR3|TFAP2B|
GO:0010605	negative regulation of macromolecule metabolic process	biological_process	0.0075175	0.15771	44	427	1275	19295	ENSOARG00000013941,ENSOARG00000001111,ENSOARG00000016724,ENSOARG00000017135,ENSOARG00000010810,ENSOARG00000002359,ENSOARG00000018911,ENSOARG00000018274,ENSOARG00000020058,ENSOARG00000021069,ENSOARG00000016819,ENSOARG00000002144,ENSOARG00000019421,ENSOARG00000011272,ENSOARG00000005375,ENSOARG00000012828,ENSOARG00000018039,ENSOARG00000003963,ENSOARG00000003437,ENSOARG00000016395,ENSOARG00000014309,…	GATA3|ID1|HMGCR|SPRY2|TRPS1|SFRP1|PER1|SORL1|THBS1|BMP4|POU2F3|LDLRAD4|IGFBP5|PRDM1|FGFR2|TFAP2B|BMP7|DUSP1|PITX2|TFAP2A|SUSD4|CAV3|IGF2BP1|BACE2|FBLN1|APOD|TP63|TFAP2C|SOX4|TAGLN3|MKX|HR|GJA1|LEF1|PTCH1|LYN|SHH|EDNRB|SATB2|ENPP1|TGFB3|RGS2|APOE|NR1D2|
GO:0001941	postsynaptic membrane organization	biological_process	0.0075176	0.15771	4	427	21	19295	ENSOARG00000004702,ENSOARG00000009438,ENSOARG00000020548,ENSOARG00000004226	LRP4|APOE|ETV5|NRXN1|
GO:0060710	chorio-allantoic fusion	biological_process	0.007527	0.15771	2	427	6	19295	ENSOARG00000008064,ENSOARG00000014336	LEF1|CYR61|
GO:1902106	negative regulation of leukocyte differentiation	biological_process	0.007667	0.16044	5	427	58	19295	ENSOARG00000001691,ENSOARG00000014778,ENSOARG00000002359,ENSOARG00000021069,ENSOARG00000006942	TMEM176B|LYN|SFRP1|BMP4|SHH|
GO:0050890	cognition	biological_process	0.0077829	0.16266	12	427	165	19295	ENSOARG00000016724,ENSOARG00000000602,ENSOARG00000008389,ENSOARG00000004226,ENSOARG00000020143,ENSOARG00000009728,ENSOARG00000013089,ENSOARG00000020004,ENSOARG00000005412,ENSOARG00000018609,ENSOARG00000007668,ENSOARG00000009425	HMGCR|NPTX2|ITGA8|NRXN1|-|PTN|CACNA1C|SLC1A4|ITGA3|CACNA1E|GRM7|GRIA1|
GO:0001952	regulation of cell-matrix adhesion	biological_process	0.0078164	0.16297	7	427	67	19295	ENSOARG00000017153,ENSOARG00000020386,ENSOARG00000015397,ENSOARG00000016674,ENSOARG00000005780,ENSOARG00000013534,ENSOARG00000020058	EPHA3|APOD|SEMA3E|PLET1|EMP2|MYOC|THBS1|
GO:0030204	chondroitin sulfate metabolic process	biological_process	0.0078199	0.16297	3	427	17	19295	ENSOARG00000010082,ENSOARG00000015342,ENSOARG00000007029	EGFLAM|NDNF|SPOCK2|
GO:0002040	sprouting angiogenesis	biological_process	0.0078268	0.16297	5	427	42	19295	ENSOARG00000015397,ENSOARG00000021069,ENSOARG00000020058,ENSOARG00000008064,ENSOARG00000006037	SEMA3E|BMP4|THBS1|LEF1|BMPER|
GO:0034380	high-density lipoprotein particle assembly	biological_process	0.0078994	0.16426	2	427	8	19295	ENSOARG00000002586,ENSOARG00000009438	APOA1|APOE|
GO:0006811	ion transport	biological_process	0.0079084	0.16426	43	427	1122	19295	ENSOARG00000014778,ENSOARG00000000714,ENSOARG00000020004,ENSOARG00000013089,ENSOARG00000008133,ENSOARG00000020225,ENSOARG00000007778,ENSOARG00000018609,ENSOARG00000020480,ENSOARG00000020163,ENSOARG00000014188,ENSOARG00000009438,ENSOARG00000019941,ENSOARG00000001434,ENSOARG00000015499,ENSOARG00000018133,ENSOARG00000006903,ENSOARG00000015536,ENSOARG00000002586,ENSOARG00000019963,ENSOARG00000012954,…	LYN|SNCG|SLC1A4|CACNA1C|HTR2A|-|ANO5|CACNA1E|PLA2G4F|CASQ2|ENPP1|APOE|RYR3|KCNH2|GABRA2|CFTR|SLC26A3|CEMIP|APOA1|GJA1|CA2|TRPC3|KCNQ3|SFRP4|AKAP6|NOX5|KLHL24|TMEM37|DPP6|GRM7|GRIA1|CAV3|SCN5A|ANK3|CTSS|SLC7A11|PER1|ANO2|THBS1|KCNMA1|SLC26A10|LDLR|SLC41A2|
GO:0030177	positive regulation of Wnt receptor signaling pathway	biological_process	0.0079304	0.16431	7	427	86	19295	ENSOARG00000002359,ENSOARG00000008899,ENSOARG00000019683,ENSOARG00000009518,ENSOARG00000006942,ENSOARG00000003329,ENSOARG00000005375	SFRP1|SFRP4|WNT2B|SOX4|SHH|SULF1|FGFR2|
GO:0071320	cellular response to cAMP	biological_process	0.0080315	0.16599	4	427	22	19295	ENSOARG00000006903,ENSOARG00000018133,ENSOARG00000019421,ENSOARG00000006557	SLC26A3|CFTR|IGFBP5|AKAP6|
GO:0019222	regulation of metabolic process	biological_process	0.008072	0.16663	128	427	4477	19295	ENSOARG00000000269,ENSOARG00000005106,ENSOARG00000008389,ENSOARG00000003329,ENSOARG00000003437,ENSOARG00000007668,ENSOARG00000007216,ENSOARG00000006159,ENSOARG00000017490,ENSOARG00000010394,ENSOARG00000018324,ENSOARG00000015833,ENSOARG00000020058,ENSOARG00000002359,ENSOARG00000013357,ENSOARG00000005777,ENSOARG00000005780,ENSOARG00000000158,ENSOARG00000008133,ENSOARG00000005941,ENSOARG00000005522,…	RASGEF1B|COL28A1|ITGA8|SULF1|PITX2|GRM7|CYTL1|CAMK1|THBS4|LEPR|WNT16|TP73|THBS1|SFRP1|RAPGEFL1|CCBE1|EMP2|EDNRB|HTR2A|TNC|SIPA1L3|TRAF5|ZFHX4|CPAMD8|NES|LEF1|CYP26B1|TSC22D1|EGLN3|NOX5|PRDM1|HOXA10|MYL4|TFAP2B|BACE2|FBLN1|TP63|DSG1|HMGCR|ETV5|LBH|PER1|LDLRAD4|KCNMA1|SPOCK1|PTGIS|MFAP4|ENPP1|FOXI3|SOSTDC1|DSC3|EPHA3|RGS2|MEOX1|TAGLN3|CEMIP|MKX|GRHL2|NPNT|BMPER|HR|RORC|GJA1|WFDC2|PDGFD|IQGAP2|AGTR1…
GO:0002718	regulation of cytokine production involved in immune response	biological_process	0.0081183	0.16731	4	427	38	19295	ENSOARG00000002586,ENSOARG00000002050,ENSOARG00000011584,ENSOARG00000016175	APOA1|TGFB3|F2RL1|SPON2|
GO:0010941	regulation of cell death	biological_process	0.0081251	0.16731	35	427	964	19295	ENSOARG00000001131,ENSOARG00000006070,ENSOARG00000020478,ENSOARG00000016395,ENSOARG00000012828,ENSOARG00000018039,ENSOARG00000019333,ENSOARG00000008899,ENSOARG00000009163,ENSOARG00000015833,ENSOARG00000018274,ENSOARG00000021069,ENSOARG00000020058,ENSOARG00000002359,ENSOARG00000017135,ENSOARG00000018324,ENSOARG00000010810,ENSOARG00000001111,ENSOARG00000020673,ENSOARG00000013941,ENSOARG00000014336,…	GIMAP8|TP53INP1|TP63|TFAP2A|TFAP2B|BMP7|COL2A1|SFRP4|KCNMA1|TP73|SORL1|BMP4|THBS1|SFRP1|SPRY2|WNT16|TRPS1|ID1|ITM2C|GATA3|CYR61|APOE|TGFB3|PTGIS|SHH|LYN|TSC22D1|EGLN3|NDNF|NES|LEF1|ACTC1|SCIN|SOX4|TRAF5|
GO:0009880	embryonic pattern specification	biological_process	0.0081775	0.16818	5	427	47	19295	ENSOARG00000008578,ENSOARG00000015783,ENSOARG00000018039,ENSOARG00000005375,ENSOARG00000005754	PTCH1|SATB2|BMP7|FGFR2|MEOX1|
GO:0010604	positive regulation of macromolecule metabolic process	biological_process	0.0081944	0.16832	59	427	1762	19295	ENSOARG00000008578,ENSOARG00000011582,ENSOARG00000008064,ENSOARG00000015385,ENSOARG00000019042,ENSOARG00000016067,ENSOARG00000018325,ENSOARG00000015536,ENSOARG00000009518,ENSOARG00000009750,ENSOARG00000018105,ENSOARG00000019963,ENSOARG00000011966,ENSOARG00000003438,ENSOARG00000002050,ENSOARG00000006674,ENSOARG00000005941,ENSOARG00000004526,ENSOARG00000014336,ENSOARG00000009438,ENSOARG00000005754,…	PTCH1|CYP26B1|LEF1|AGTR1|BMP3|MKX|GRHL2|CEMIP|SOX4|NPNT|TFAP2C|GJA1|ASB9|CDH3|TGFB3|GLI1|TNC|NR1D2|CYR61|APOE|MEOX1|CCBE1|SHH|LYN|EMP2|SATB2|HTR2A|BMP4|THBS1|F2RL1|SORL1|TP73|LBH|PER1|SFRP1|POU2F3|NOX4|PRR16|ACVR2A|WNT16|SPRY2|ETV5|CAMK1|TFAP2A|PITX2|CYTL1|TP63|FBLN1|TP53INP1|DAB1|THBS4|ESRRG|PRDM1|SFRP4|HOXA10|BMP7|ITGA8|TFAP2B|FGFR2|
GO:0048469	cell maturation	biological_process	0.0083563	0.17041	8	427	119	19295	ENSOARG00000017522,ENSOARG00000009163,ENSOARG00000018133,ENSOARG00000006903,ENSOARG00000013534,ENSOARG00000019963,ENSOARG00000000158,ENSOARG00000013941	BFSP1|KCNMA1|CFTR|SLC26A3|MYOC|GJA1|EDNRB|GATA3|
GO:0086011	membrane repolarization involved in regulation of action potential	biological_process	0.0083572	0.17041	3	427	16	19295	ENSOARG00000019963,ENSOARG00000007515,ENSOARG00000001434	GJA1|CAV3|KCNH2|
GO:0086013	membrane repolarization involved in regulation of cardiac muscle cell action potential	biological_process	0.0083572	0.17041	3	427	16	19295	ENSOARG00000001434,ENSOARG00000007515,ENSOARG00000019963	KCNH2|CAV3|GJA1|
GO:0048557	embryonic digestive tract morphogenesis	biological_process	0.0084259	0.17133	3	427	18	19295	ENSOARG00000005375,ENSOARG00000006942,ENSOARG00000003437	FGFR2|SHH|PITX2|
GO:0034612	response to tumor necrosis factor	biological_process	0.0084287	0.17133	6	427	82	19295	ENSOARG00000013344,ENSOARG00000013941,ENSOARG00000002359,ENSOARG00000009750,ENSOARG00000011584,ENSOARG00000002586	AFF3|GATA3|SFRP1|NPNT|F2RL1|APOA1|
GO:0030335	positive regulation of cell migration	biological_process	0.0084329	0.17133	13	427	239	19295	ENSOARG00000014336,ENSOARG00000017490,ENSOARG00000013534,ENSOARG00000011584,ENSOARG00000020058,ENSOARG00000021069,ENSOARG00000016674,ENSOARG00000008064,ENSOARG00000015536,ENSOARG00000005777,ENSOARG00000013941,ENSOARG00000012064,ENSOARG00000014778	CYR61|THBS4|MYOC|F2RL1|THBS1|BMP4|PLET1|LEF1|CEMIP|CCBE1|GATA3|FIGF|LYN|
GO:0007179	transforming growth factor beta receptor signaling pathway	biological_process	0.0085229	0.17295	8	427	110	19295	ENSOARG00000009750,ENSOARG00000008389,ENSOARG00000020058,ENSOARG00000002050,ENSOARG00000003275,ENSOARG00000002144,ENSOARG00000005412,ENSOARG00000007515	NPNT|ITGA8|THBS1|TGFB3|WFIKKN2|LDLRAD4|ITGA3|CAV3|
GO:0001867	complement activation, lectin pathway	biological_process	0.0085766	0.17383	2	427	7	19295	ENSOARG00000020498,ENSOARG00000016900	-|KRT1|
GO:0055074	calcium ion homeostasis	biological_process	0.0086323	0.17474	12	427	197	19295	ENSOARG00000012828,ENSOARG00000008133,ENSOARG00000014970,ENSOARG00000014778,ENSOARG00000013089,ENSOARG00000015536,ENSOARG00000019941,ENSOARG00000009438,ENSOARG00000015385,ENSOARG00000001072,ENSOARG00000015285,ENSOARG00000020163	TFAP2B|HTR2A|FAM20A|LYN|CACNA1C|CEMIP|RYR3|APOE|AGTR1|TRPC3|TMTC2|CASQ2|
GO:0032964	collagen biosynthetic process	biological_process	0.0086746	0.17539	3	427	19	19295	ENSOARG00000002050,ENSOARG00000016067,ENSOARG00000021069	TGFB3|MKX|BMP4|
GO:0045932	negative regulation of muscle contraction	biological_process	0.0087777	0.17679	3	427	14	19295	ENSOARG00000001823,ENSOARG00000009653,ENSOARG00000009163	TNNT1|RGS2|KCNMA1|
GO:0045216	cell-cell junction organization	biological_process	0.0087783	0.17679	9	427	120	19295	ENSOARG00000019963,ENSOARG00000018325,ENSOARG00000017153,ENSOARG00000006399,ENSOARG00000020651,ENSOARG00000020386,ENSOARG00000004431,ENSOARG00000002050,ENSOARG00000013534	GJA1|GRHL2|EPHA3|DSG2|PTPRO|APOD|XIRP2|TGFB3|MYOC|
GO:0042311	vasodilation	biological_process	0.0087906	0.17679	4	427	31	19295	ENSOARG00000009653,ENSOARG00000009163,ENSOARG00000009438,ENSOARG00000011584	RGS2|KCNMA1|APOE|F2RL1|
GO:0021871	forebrain regionalization	biological_process	0.0087967	0.17679	3	427	24	19295	ENSOARG00000006942,ENSOARG00000019683,ENSOARG00000021069	SHH|WNT2B|BMP4|
GO:0060191	regulation of lipase activity	biological_process	0.008861	0.17759	5	427	54	19295	ENSOARG00000008133,ENSOARG00000015385,ENSOARG00000014336,ENSOARG00000005375,ENSOARG00000009653	HTR2A|AGTR1|CYR61|FGFR2|RGS2|
GO:0061053	somite development	biological_process	0.0088613	0.17759	6	427	75	19295	ENSOARG00000005754,ENSOARG00000013317,ENSOARG00000008064,ENSOARG00000002359,ENSOARG00000006942,ENSOARG00000008578	MEOX1|TBX18|LEF1|SFRP1|SHH|PTCH1|
GO:0050773	regulation of dendrite development	biological_process	0.0089368	0.17853	6	427	60	19295	ENSOARG00000009443,ENSOARG00000006159,ENSOARG00000003103,ENSOARG00000009438,ENSOARG00000021199,ENSOARG00000018039	SRCIN1|CAMK1|FAT3|APOE|SIPA1L1|BMP7|
GO:0045617	negative regulation of keratinocyte differentiation	biological_process	0.0089618	0.17882	2	427	5	19295	ENSOARG00000020478,ENSOARG00000018325	TP63|GRHL2|
GO:0050999	regulation of nitric-oxide synthase activity	biological_process	0.0090022	0.17932	3	427	17	19295	ENSOARG00000009841,ENSOARG00000007515,ENSOARG00000009438	ACVR2A|CAV3|APOE|
GO:0015850	organic hydroxy compound transport	biological_process	0.0090085	0.17932	7	427	105	19295	ENSOARG00000006942,ENSOARG00000002586,ENSOARG00000008578,ENSOARG00000000714,ENSOARG00000017639,ENSOARG00000009438,ENSOARG00000018133	SHH|APOA1|PTCH1|SNCG|LDLR|APOE|CFTR|
GO:0033084	regulation of immature T cell proliferation in thymus	biological_process	0.009019	0.17932	2	427	7	19295	ENSOARG00000021069,ENSOARG00000006942	BMP4|SHH|
GO:0010740	positive regulation of intracellular protein kinase cascade	biological_process	0.0090489	0.17945	19	427	434	19295	ENSOARG00000008133,ENSOARG00000005375,ENSOARG00000000641,ENSOARG00000019421,ENSOARG00000014778,ENSOARG00000013534,ENSOARG00000008480,ENSOARG00000017135,ENSOARG00000018324,ENSOARG00000019963,ENSOARG00000002360,ENSOARG00000003844,ENSOARG00000006037,ENSOARG00000009750,ENSOARG00000013941,ENSOARG00000011779,ENSOARG00000011584,ENSOARG00000020058,ENSOARG00000021069	HTR2A|FGFR2|S100A4|IGFBP5|LYN|MYOC|ALOX15|SPRY2|WNT16|GJA1|HPSE|NOX4|BMPER|NPNT|GATA3|TRAF5|F2RL1|THBS1|BMP4|
GO:0030336	negative regulation of cell migration	biological_process	0.0090578	0.17945	9	427	137	19295	ENSOARG00000019421,ENSOARG00000006942,ENSOARG00000003329,ENSOARG00000002359,ENSOARG00000020058,ENSOARG00000009438,ENSOARG00000020386,ENSOARG00000002144,ENSOARG00000006070	IGFBP5|SHH|SULF1|SFRP1|THBS1|APOE|APOD|LDLRAD4|TP53INP1|
GO:0044550	secondary metabolite biosynthetic process	biological_process	0.0092056	0.18216	3	427	16	19295	ENSOARG00000010746,ENSOARG00000003438,ENSOARG00000013796	PMEL|CDH3|TYRP1|
GO:2000147	positive regulation of cell motility	biological_process	0.0092403	0.18264	13	427	243	19295	ENSOARG00000012064,ENSOARG00000013941,ENSOARG00000014778,ENSOARG00000015536,ENSOARG00000005777,ENSOARG00000017490,ENSOARG00000014336,ENSOARG00000008064,ENSOARG00000016674,ENSOARG00000021069,ENSOARG00000013534,ENSOARG00000020058,ENSOARG00000011584	FIGF|GATA3|LYN|CEMIP|CCBE1|THBS4|CYR61|LEF1|PLET1|BMP4|MYOC|THBS1|F2RL1|
GO:2000271	positive regulation of fibroblast apoptotic process	biological_process	0.0092564	0.18274	2	427	6	19295	ENSOARG00000020478,ENSOARG00000002359	TP63|SFRP1|
GO:0043268	positive regulation of potassium ion transport	biological_process	0.0093676	0.18472	3	427	12	19295	ENSOARG00000006557,ENSOARG00000006181,ENSOARG00000001434	AKAP6|DPP6|KCNH2|
GO:0006636	unsaturated fatty acid biosynthetic process	biological_process	0.0093842	0.18482	3	427	24	19295	ENSOARG00000012715,ENSOARG00000008480,ENSOARG00000020480	PTGIS|ALOX15|PLA2G4F|
GO:0045765	regulation of angiogenesis	biological_process	0.0094358	0.18562	9	427	143	19295	ENSOARG00000005777,ENSOARG00000014232,ENSOARG00000005780,ENSOARG00000012715,ENSOARG00000015397,ENSOARG00000001111,ENSOARG00000003329,ENSOARG00000020058,ENSOARG00000017490	CCBE1|SERPINF1|EMP2|PTGIS|SEMA3E|ID1|SULF1|THBS1|THBS4|
GO:0002376	immune system process	biological_process	0.009511	0.18666	47	427	1489	19295	ENSOARG00000011582,ENSOARG00000008064,ENSOARG00000002586,ENSOARG00000009518,ENSOARG00000009128,ENSOARG00000007578,ENSOARG00000005522,ENSOARG00000002050,ENSOARG00000010462,ENSOARG00000014188,ENSOARG00000008480,ENSOARG00000016900,ENSOARG00000014778,ENSOARG00000005780,ENSOARG00000019683,ENSOARG00000006942,ENSOARG00000002754,ENSOARG00000006982,ENSOARG00000016175,ENSOARG00000000158,ENSOARG00000002590,…	CYP26B1|LEF1|APOA1|SOX4|C7|SCIN|SIPA1L3|TGFB3|CXCR4|ENPP1|ALOX15|KRT1|LYN|EMP2|WNT2B|SHH|PTX3|AQP4|SPON2|EDNRB|SPP1|SFRP1|DPP4|F2RL1|BMP4|THBS1|MRC1|PTPRO|FIGF|ACVR2A|GATA3|ALAS2|IFIT1|SERPINB12|TMEM176B|LYST|CTSS|-|SUSD4|THEMIS|PITX2|COL24A1|THBS4|APOD|-|PRDM1|MYOM1|
GO:0030299	intestinal cholesterol absorption	biological_process	0.0096639	0.18922	2	427	9	19295	ENSOARG00000017639,ENSOARG00000002586	LDLR|APOA1|
GO:2000821	regulation of grooming behavior	biological_process	0.0097413	0.19007	2	427	4	19295	ENSOARG00000007080,ENSOARG00000004226	CNTNAP4|NRXN1|
GO:0032368	regulation of lipid transport	biological_process	0.0098002	0.191	5	427	57	19295	ENSOARG00000009438,ENSOARG00000008578,ENSOARG00000002586,ENSOARG00000020058,ENSOARG00000006942	APOE|PTCH1|APOA1|THBS1|SHH|
GO:0032682	negative regulation of chemokine production	biological_process	0.00991	0.19269	2	427	9	19295	ENSOARG00000011584,ENSOARG00000020386	F2RL1|APOD|
GO:0009746	response to hexose stimulus	biological_process	0.0099795	0.19336	6	427	71	19295	ENSOARG00000009518,ENSOARG00000020058,ENSOARG00000003844,ENSOARG00000018609,ENSOARG00000018133,ENSOARG00000004226	SOX4|THBS1|NOX4|CACNA1E|CFTR|NRXN1|
GO:0009749	response to glucose stimulus	biological_process	0.0099795	0.19336	6	427	71	19295	ENSOARG00000018609,ENSOARG00000009518,ENSOARG00000003844,ENSOARG00000020058,ENSOARG00000004226,ENSOARG00000018133	CACNA1E|SOX4|NOX4|THBS1|NRXN1|CFTR|
GO:0034284	response to monosaccharide stimulus	biological_process	0.0099795	0.19336	6	427	71	19295	ENSOARG00000003844,ENSOARG00000020058,ENSOARG00000009518,ENSOARG00000018609,ENSOARG00000004226,ENSOARG00000018133	NOX4|THBS1|SOX4|CACNA1E|NRXN1|CFTR|
GO:0042481	regulation of odontogenesis	biological_process	0.010021	0.19395	3	427	23	19295	ENSOARG00000021069,ENSOARG00000016395,ENSOARG00000006942	BMP4|TFAP2A|SHH|
GO:0030199	collagen fibril organization	biological_process	0.010141	0.19544	4	427	30	19295	ENSOARG00000018591,ENSOARG00000019333,ENSOARG00000016067,ENSOARG00000000317	COL11A1|COL2A1|MKX|LOX|
GO:0001658	branching involved in ureteric bud morphogenesis	biological_process	0.010145	0.19544	5	427	51	19295	ENSOARG00000008578,ENSOARG00000021069,ENSOARG00000019683,ENSOARG00000006942,ENSOARG00000009750	PTCH1|BMP4|WNT2B|SHH|NPNT|
GO:0032372	negative regulation of sterol transport	biological_process	0.010145	0.19544	2	427	9	19295	ENSOARG00000006942,ENSOARG00000009438	SHH|APOE|
GO:0032375	negative regulation of cholesterol transport	biological_process	0.010145	0.19544	2	427	9	19295	ENSOARG00000006942,ENSOARG00000009438	SHH|APOE|
GO:0046456	icosanoid biosynthetic process	biological_process	0.010404	0.1992	3	427	23	19295	ENSOARG00000008480,ENSOARG00000020480,ENSOARG00000012715	ALOX15|PLA2G4F|PTGIS|
GO:1901570	fatty acid derivative biosynthetic process	biological_process	0.010404	0.1992	3	427	23	19295	ENSOARG00000012715,ENSOARG00000020480,ENSOARG00000008480	PTGIS|PLA2G4F|ALOX15|
GO:0060605	tube lumen cavitation	biological_process	0.010412	0.1992	2	427	5	19295	ENSOARG00000000834,ENSOARG00000006942	EDAR|SHH|
GO:0060662	salivary gland cavitation	biological_process	0.010412	0.1992	2	427	5	19295	ENSOARG00000000834,ENSOARG00000006942	EDAR|SHH|
GO:0060021	palate development	biological_process	0.010436	0.19943	6	427	71	19295	ENSOARG00000008064,ENSOARG00000016395,ENSOARG00000006942,ENSOARG00000019333,ENSOARG00000015783,ENSOARG00000003275	LEF1|TFAP2A|SHH|COL2A1|SATB2|WFIKKN2|
GO:0045087	innate immune response	biological_process	0.010447	0.19943	11	427	236	19295	ENSOARG00000006982,ENSOARG00000002754,ENSOARG00000003571,ENSOARG00000016175,ENSOARG00000020498,ENSOARG00000015177,ENSOARG00000014778,ENSOARG00000012176,ENSOARG00000016900,ENSOARG00000014309,ENSOARG00000011584	AQP4|PTX3|LYST|SPON2|-|IFIT1|LYN|MRC1|KRT1|SUSD4|F2RL1|
GO:2001014	regulation of skeletal muscle cell differentiation	biological_process	0.010463	0.1995	4	427	45	19295	ENSOARG00000011582,ENSOARG00000007515,ENSOARG00000004526,ENSOARG00000003388	CYP26B1|CAV3|NR1D2|KLHL41|
GO:0042159	lipoprotein catabolic process	biological_process	0.010553	0.20078	2	427	7	19295	ENSOARG00000017639,ENSOARG00000009438	LDLR|APOE|
GO:0006366	transcription from RNA polymerase II promoter	biological_process	0.010554	0.20078	45	427	1324	19295	ENSOARG00000019042,ENSOARG00000008064,ENSOARG00000008578,ENSOARG00000018105,ENSOARG00000006037,ENSOARG00000009750,ENSOARG00000018325,ENSOARG00000016067,ENSOARG00000019233,ENSOARG00000009518,ENSOARG00000004702,ENSOARG00000005754,ENSOARG00000014336,ENSOARG00000008418,ENSOARG00000002050,ENSOARG00000006674,ENSOARG00000015783,ENSOARG00000006942,ENSOARG00000016819,ENSOARG00000018911,ENSOARG00000010215,…	BMP3|LEF1|PTCH1|TFAP2C|BMPER|NPNT|GRHL2|MKX|TAGLN3|SOX4|LRP4|MEOX1|CYR61|SOSTDC1|TGFB3|GLI1|SATB2|SHH|POU2F3|PER1|RGMA|SFRP1|BMP4|F2RL1|TP73|ETV5|ID1|TRPS1|GATA3|ACVR2A|ITGA3|ESRRG|TP63|CAMK1|TFAP2A|PITX2|CYTL1|FGFR2|SULF1|BMP7|ITGA8|TFAP2B|BNC1|HOXA10|PRDM1|
GO:0042634	regulation of hair cycle	biological_process	0.010637	0.20211	3	427	21	19295	ENSOARG00000002360,ENSOARG00000018911,ENSOARG00000003438	HPSE|PER1|CDH3|
GO:0060713	labyrinthine layer morphogenesis	biological_process	0.01066	0.20211	3	427	21	19295	ENSOARG00000014336,ENSOARG00000005375,ENSOARG00000008064	CYR61|FGFR2|LEF1|
GO:0055088	lipid homeostasis	biological_process	0.01066	0.20211	6	427	78	19295	ENSOARG00000004526,ENSOARG00000003571,ENSOARG00000007515,ENSOARG00000017639,ENSOARG00000009438,ENSOARG00000002586	NR1D2|LYST|CAV3|LDLR|APOE|APOA1|
GO:0071326	cellular response to monosaccharide stimulus	biological_process	0.010733	0.20279	5	427	48	19295	ENSOARG00000004226,ENSOARG00000018133,ENSOARG00000018609,ENSOARG00000003844,ENSOARG00000009518	NRXN1|CFTR|CACNA1E|NOX4|SOX4|
GO:0071331	cellular response to hexose stimulus	biological_process	0.010733	0.20279	5	427	48	19295	ENSOARG00000018133,ENSOARG00000004226,ENSOARG00000018609,ENSOARG00000009518,ENSOARG00000003844	CFTR|NRXN1|CACNA1E|SOX4|NOX4|
GO:0071333	cellular response to glucose stimulus	biological_process	0.010733	0.20279	5	427	48	19295	ENSOARG00000018133,ENSOARG00000004226,ENSOARG00000018609,ENSOARG00000003844,ENSOARG00000009518	CFTR|NRXN1|CACNA1E|NOX4|SOX4|
GO:0048864	stem cell development	biological_process	0.01079	0.20364	12	427	231	19295	ENSOARG00000018105,ENSOARG00000009518,ENSOARG00000006942,ENSOARG00000018039,ENSOARG00000000158,ENSOARG00000018324,ENSOARG00000002359,ENSOARG00000008064,ENSOARG00000002050,ENSOARG00000003437,ENSOARG00000006509,ENSOARG00000002144	TFAP2C|SOX4|SHH|BMP7|EDNRB|WNT16|SFRP1|LEF1|TGFB3|PITX2|IGF2BP1|LDLRAD4|
GO:0043491	protein kinase B signaling cascade	biological_process	0.01099	0.20681	8	427	116	19295	ENSOARG00000003844,ENSOARG00000019421,ENSOARG00000013941,ENSOARG00000017135,ENSOARG00000002360,ENSOARG00000013534,ENSOARG00000020058,ENSOARG00000007515	NOX4|IGFBP5|GATA3|SPRY2|HPSE|MYOC|THBS1|CAV3|
GO:0002444	myeloid leukocyte mediated immunity	biological_process	0.010995	0.20681	4	427	43	19295	ENSOARG00000014778,ENSOARG00000011584,ENSOARG00000003571,ENSOARG00000016175	LYN|F2RL1|LYST|SPON2|
GO:0033080	immature T cell proliferation in thymus	biological_process	0.011116	0.20887	2	427	8	19295	ENSOARG00000021069,ENSOARG00000006942	BMP4|SHH|
GO:0051272	positive regulation of cellular component movement	biological_process	0.011177	0.20976	13	427	249	19295	ENSOARG00000011584,ENSOARG00000013534,ENSOARG00000020058,ENSOARG00000021069,ENSOARG00000016674,ENSOARG00000008064,ENSOARG00000014336,ENSOARG00000017490,ENSOARG00000015536,ENSOARG00000005777,ENSOARG00000012064,ENSOARG00000013941,ENSOARG00000014778	F2RL1|MYOC|THBS1|BMP4|PLET1|LEF1|CYR61|THBS4|CEMIP|CCBE1|FIGF|GATA3|LYN|
GO:0060083	smooth muscle contraction involved in micturition	biological_process	0.01123	0.21053	2	427	3	19295	ENSOARG00000009163,ENSOARG00000013089	KCNMA1|CACNA1C|
GO:0001932	regulation of protein phosphorylation	biological_process	0.011376	0.21255	28	427	713	19295	ENSOARG00000017490,ENSOARG00000009653,ENSOARG00000007515,ENSOARG00000008224,ENSOARG00000004702,ENSOARG00000009438,ENSOARG00000014336,ENSOARG00000019404,ENSOARG00000014188,ENSOARG00000006159,ENSOARG00000008133,ENSOARG00000018039,ENSOARG00000003963,ENSOARG00000005780,ENSOARG00000014778,ENSOARG00000002144,ENSOARG00000002359,ENSOARG00000003293,ENSOARG00000018274,ENSOARG00000020058,ENSOARG00000021069,…	THBS4|RGS2|CAV3|DAB1|LRP4|APOE|CYR61|FBLN1|ENPP1|CAMK1|HTR2A|BMP7|DUSP1|EMP2|LYN|LDLRAD4|SFRP1|PDGFD|SORL1|THBS1|BMP4|HMGCR|SPRY2|BMPER|ACVR2A|CEMIP|APOA1|NOX4|
GO:0001823	mesonephros development	biological_process	0.011473	0.21412	3	427	20	19295	ENSOARG00000018039,ENSOARG00000013941,ENSOARG00000021069	BMP7|GATA3|BMP4|
GO:0010842	retina layer formation	biological_process	0.01154	0.21514	3	427	15	19295	ENSOARG00000012828,ENSOARG00000016395,ENSOARG00000003103	TFAP2B|TFAP2A|FAT3|
GO:0021940	positive regulation of cerebellar granule cell precursor proliferation	biological_process	0.011585	0.21562	2	427	9	19295	ENSOARG00000006942,ENSOARG00000006674	SHH|GLI1|
GO:0046148	pigment biosynthetic process	biological_process	0.011604	0.21562	4	427	40	19295	ENSOARG00000003438,ENSOARG00000005674,ENSOARG00000010746,ENSOARG00000013796	CDH3|ALAS2|PMEL|TYRP1|
GO:0035358	regulation of peroxisome proliferator activated receptor signaling pathway	biological_process	0.011604	0.21562	2	427	9	19295	ENSOARG00000012715,ENSOARG00000008480	PTGIS|ALOX15|
GO:0044087	regulation of cellular component biogenesis	biological_process	0.011672	0.21663	21	427	468	19295	ENSOARG00000007578,ENSOARG00000004226,ENSOARG00000004386,ENSOARG00000002586,ENSOARG00000017171,ENSOARG00000002144,ENSOARG00000016888,ENSOARG00000014828,ENSOARG00000018274,ENSOARG00000011584,ENSOARG00000018039,ENSOARG00000014093,ENSOARG00000006569,ENSOARG00000009392,ENSOARG00000017153,ENSOARG00000007515,ENSOARG00000014336,ENSOARG00000020386,ENSOARG00000008480,ENSOARG00000013534,ENSOARG00000002050	SCIN|NRXN1|FLRT3|APOA1|SLITRK6|LDLRAD4|IQGAP2|SLITRK3|SORL1|F2RL1|BMP7|LRRN1|SENP6|SLITRK2|EPHA3|CAV3|CYR61|APOD|ALOX15|MYOC|TGFB3|
GO:0031424	keratinization	biological_process	0.0117	0.21691	2	427	8	19295	ENSOARG00000003438,ENSOARG00000011582	CDH3|CYP26B1|
GO:0001569	patterning of blood vessels	biological_process	0.01174	0.21732	4	427	35	19295	ENSOARG00000003437,ENSOARG00000006942,ENSOARG00000008064,ENSOARG00000015397	PITX2|SHH|LEF1|SEMA3E|
GO:0051101	regulation of DNA binding	biological_process	0.011748	0.21732	5	427	62	19295	ENSOARG00000013941,ENSOARG00000008064,ENSOARG00000003437,ENSOARG00000001111,ENSOARG00000003275	GATA3|LEF1|PITX2|ID1|WFIKKN2|
GO:0043066	negative regulation of apoptotic process	biological_process	0.011936	0.21948	19	427	452	19295	ENSOARG00000006942,ENSOARG00000012828,ENSOARG00000018039,ENSOARG00000016395,ENSOARG00000002050,ENSOARG00000014336,ENSOARG00000020478,ENSOARG00000013941,ENSOARG00000001111,ENSOARG00000017135,ENSOARG00000002359,ENSOARG00000008064,ENSOARG00000019993,ENSOARG00000015833,ENSOARG00000006200,ENSOARG00000021069,ENSOARG00000020058,ENSOARG00000015342,ENSOARG00000007547	SHH|TFAP2B|BMP7|TFAP2A|TGFB3|CYR61|TP63|GATA3|ID1|SPRY2|SFRP1|LEF1|ACTC1|TP73|NES|BMP4|THBS1|NDNF|TSC22D1|
GO:0033083	regulation of immature T cell proliferation	biological_process	0.011972	0.21948	2	427	8	19295	ENSOARG00000006942,ENSOARG00000021069	SHH|BMP4|
GO:0035926	chemokine (C-C motif) ligand 2 secretion	biological_process	0.012022	0.21948	1	427	1	19295	ENSOARG00000011584	F2RL1|
GO:0070960	positive regulation of neutrophil mediated cytotoxicity	biological_process	0.012022	0.21948	1	427	1	19295	ENSOARG00000011584	F2RL1|
GO:0070961	positive regulation of neutrophil mediated killing of symbiont cell	biological_process	0.012022	0.21948	1	427	1	19295	ENSOARG00000011584	F2RL1|
GO:0070962	positive regulation of neutrophil mediated killing of bacterium	biological_process	0.012022	0.21948	1	427	1	19295	ENSOARG00000011584	F2RL1|
GO:0070963	positive regulation of neutrophil mediated killing of gram-negative bacterium	biological_process	0.012022	0.21948	1	427	1	19295	ENSOARG00000011584	F2RL1|
GO:0090198	negative regulation of chemokine secretion	biological_process	0.012022	0.21948	1	427	1	19295	ENSOARG00000011584	F2RL1|
GO:0060156	milk ejection	biological_process	0.012042	0.21961	1	427	1	19295	ENSOARG00000019963	GJA1|
GO:2000759	regulation of N-terminal peptidyl-lysine acetylation	biological_process	0.012129	0.2201	1	427	1	19295	ENSOARG00000009518	SOX4|
GO:2000761	positive regulation of N-terminal peptidyl-lysine acetylation	biological_process	0.012129	0.2201	1	427	1	19295	ENSOARG00000009518	SOX4|
GO:0050954	sensory perception of mechanical stimulus	biological_process	0.012171	0.2201	9	427	111	19295	ENSOARG00000016395,ENSOARG00000007668,ENSOARG00000016106,ENSOARG00000013317,ENSOARG00000009163,ENSOARG00000015536,ENSOARG00000018591,ENSOARG00000017135,ENSOARG00000019333	TFAP2A|GRM7|OTOA|TBX18|KCNMA1|CEMIP|COL11A1|SPRY2|COL2A1|
GO:0044342	type B pancreatic cell proliferation	biological_process	0.012187	0.2201	2	427	10	19295	ENSOARG00000019421,ENSOARG00000002359	IGFBP5|SFRP1|
GO:0032805	positive regulation of low-density lipoprotein particle receptor catabolic process	biological_process	0.012201	0.2201	1	427	1	19295	ENSOARG00000009438	APOE|
GO:1901626	regulation of postsynaptic membrane organization	biological_process	0.012201	0.2201	1	427	1	19295	ENSOARG00000009438	APOE|
GO:1901627	negative regulation of postsynaptic membrane organization	biological_process	0.012201	0.2201	1	427	1	19295	ENSOARG00000009438	APOE|
GO:1901628	positive regulation of postsynaptic membrane organization	biological_process	0.012201	0.2201	1	427	1	19295	ENSOARG00000009438	APOE|
GO:0060354	negative regulation of cell adhesion molecule production	biological_process	0.012242	0.2206	1	427	1	19295	ENSOARG00000002586	APOA1|
GO:0043277	apoptotic cell clearance	biological_process	0.012255	0.2206	3	427	21	19295	ENSOARG00000008480,ENSOARG00000017856,ENSOARG00000020058	ALOX15|MEGF10|THBS1|
GO:0001817	regulation of cytokine production	biological_process	0.012305	0.22126	15	427	373	19295	ENSOARG00000002586,ENSOARG00000005777,ENSOARG00000014778,ENSOARG00000013941,ENSOARG00000016175,ENSOARG00000002360,ENSOARG00000012748,ENSOARG00000003329,ENSOARG00000003438,ENSOARG00000002050,ENSOARG00000020058,ENSOARG00000011584,ENSOARG00000008064,ENSOARG00000020386,ENSOARG00000019404	APOA1|CCBE1|LYN|GATA3|SPON2|HPSE|GPNMB|SULF1|CDH3|TGFB3|THBS1|F2RL1|LEF1|APOD|FBLN1|
GO:2000242	negative regulation of reproductive process	biological_process	0.012323	0.22135	4	427	40	19295	ENSOARG00000021069,ENSOARG00000014232,ENSOARG00000018039,ENSOARG00000003329	BMP4|SERPINF1|BMP7|SULF1|
GO:0048741	skeletal muscle fiber development	biological_process	0.012429	0.22255	8	427	119	19295	ENSOARG00000020548,ENSOARG00000005375,ENSOARG00000016067,ENSOARG00000007515,ENSOARG00000004702,ENSOARG00000003388,ENSOARG00000005941,ENSOARG00000021069	ETV5|FGFR2|MKX|CAV3|LRP4|KLHL41|TNC|BMP4|
GO:0060007	linear vestibuloocular reflex	biological_process	0.012702	0.22621	1	427	1	19295	ENSOARG00000017171	SLITRK6|
GO:0060363	cranial suture morphogenesis	biological_process	0.012715	0.22621	2	427	8	19295	ENSOARG00000005375,ENSOARG00000021069	FGFR2|BMP4|
GO:0003179	heart valve morphogenesis	biological_process	0.012765	0.22682	3	427	23	19295	ENSOARG00000013941,ENSOARG00000009518,ENSOARG00000014336	GATA3|SOX4|CYR61|
GO:0001765	membrane raft assembly	biological_process	0.012777	0.22682	2	427	8	19295	ENSOARG00000007515,ENSOARG00000005780	CAV3|EMP2|
GO:0032972	regulation of muscle filament sliding speed	biological_process	0.01281	0.22717	1	427	1	19295	ENSOARG00000004312	TNNC1|
GO:0045793	positive regulation of cell size	biological_process	0.012955	0.22926	2	427	7	19295	ENSOARG00000015833,ENSOARG00000000545	TP73|PRR16|
GO:0051817	modification of morphology or physiology of other organism involved in symbiotic interaction	biological_process	0.012984	0.22937	5	427	65	19295	ENSOARG00000015177,ENSOARG00000011584,ENSOARG00000008064,ENSOARG00000016819,ENSOARG00000009438	IFIT1|F2RL1|LEF1|POU2F3|APOE|
GO:0048251	elastic fiber assembly	biological_process	0.012988	0.22937	2	427	6	19295	ENSOARG00000018248,ENSOARG00000000317	MFAP4|LOX|
GO:0010453	regulation of cell fate commitment	biological_process	0.013005	0.22942	3	427	22	19295	ENSOARG00000005375,ENSOARG00000008418,ENSOARG00000021069	FGFR2|SOSTDC1|BMP4|
GO:0010804	negative regulation of tumor necrosis factor-mediated signaling pathway	biological_process	0.0131	0.23036	2	427	10	19295	ENSOARG00000011584,ENSOARG00000002586	F2RL1|APOA1|
GO:0051338	regulation of transferase activity	biological_process	0.013128	0.23062	21	427	502	19295	ENSOARG00000017135,ENSOARG00000016724,ENSOARG00000003844,ENSOARG00000015536,ENSOARG00000018325,ENSOARG00000018274,ENSOARG00000020058,ENSOARG00000021069,ENSOARG00000002359,ENSOARG00000008133,ENSOARG00000003963,ENSOARG00000018039,ENSOARG00000005780,ENSOARG00000014778,ENSOARG00000014336,ENSOARG00000002180,ENSOARG00000009653,ENSOARG00000007515,ENSOARG00000009438,ENSOARG00000008224,ENSOARG00000006159	SPRY2|HMGCR|NOX4|CEMIP|GRHL2|SORL1|THBS1|BMP4|SFRP1|HTR2A|DUSP1|BMP7|EMP2|LYN|CYR61|PIK3R3|RGS2|CAV3|APOE|DAB1|CAMK1|
GO:0031032	actomyosin structure organization	biological_process	0.013176	0.23121	5	427	52	19295	ENSOARG00000003388,ENSOARG00000007515,ENSOARG00000020163,ENSOARG00000017779,ENSOARG00000019993	KLHL41|CAV3|CASQ2|MYL2|ACTC1|
GO:0060484	lung-associated mesenchyme development	biological_process	0.013238	0.23206	2	427	9	19295	ENSOARG00000005375,ENSOARG00000006942	FGFR2|SHH|
GO:0071559	response to transforming growth factor beta stimulus	biological_process	0.013335	0.23327	9	427	134	19295	ENSOARG00000002050,ENSOARG00000020058,ENSOARG00000002359,ENSOARG00000002144,ENSOARG00000003275,ENSOARG00000007515,ENSOARG00000005412,ENSOARG00000009750,ENSOARG00000008389	TGFB3|THBS1|SFRP1|LDLRAD4|WFIKKN2|CAV3|ITGA3|NPNT|ITGA8|
GO:0071560	cellular response to transforming growth factor beta stimulus	biological_process	0.013335	0.23327	9	427	134	19295	ENSOARG00000002359,ENSOARG00000002050,ENSOARG00000020058,ENSOARG00000005412,ENSOARG00000007515,ENSOARG00000002144,ENSOARG00000003275,ENSOARG00000009750,ENSOARG00000008389	SFRP1|TGFB3|THBS1|ITGA3|CAV3|LDLRAD4|WFIKKN2|NPNT|ITGA8|
GO:1990079	cartilage homeostasis	biological_process	0.013508	0.23556	1	427	1	19295	ENSOARG00000007216	CYTL1|
GO:0060561	apoptotic process involved in morphogenesis	biological_process	0.013706	0.23748	3	427	25	19295	ENSOARG00000008064,ENSOARG00000014336,ENSOARG00000018039	LEF1|CYR61|BMP7|
GO:0048593	camera-type eye morphogenesis	biological_process	0.013728	0.23748	7	427	92	19295	ENSOARG00000021069,ENSOARG00000003103,ENSOARG00000016395,ENSOARG00000003437,ENSOARG00000006939,ENSOARG00000018039,ENSOARG00000012828	BMP4|FAT3|TFAP2A|PITX2|TENM3|BMP7|TFAP2B|
GO:0031223	auditory behavior	biological_process	0.013735	0.23748	2	427	6	19295	ENSOARG00000017171,ENSOARG00000004226	SLITRK6|NRXN1|
GO:0010035	response to inorganic substance	biological_process	0.013738	0.23748	10	427	179	19295	ENSOARG00000004265,ENSOARG00000019247,ENSOARG00000006942,ENSOARG00000009163,ENSOARG00000001072,ENSOARG00000015327,ENSOARG00000008480,ENSOARG00000016395,ENSOARG00000008578,ENSOARG00000020058	ANK3|CPNE6|SHH|KCNMA1|TRPC3|KRT10|ALOX15|TFAP2A|PTCH1|THBS1|
GO:0072348	sulfur compound transport	biological_process	0.013766	0.23748	3	427	22	19295	ENSOARG00000006903,ENSOARG00000005767,ENSOARG00000020004	SLC26A3|SLC26A10|SLC1A4|
GO:0046546	development of primary male sexual characteristics	biological_process	0.013929	0.23748	7	427	97	19295	ENSOARG00000006942,ENSOARG00000019683,ENSOARG00000009841,ENSOARG00000002359,ENSOARG00000009675,ENSOARG00000013941,ENSOARG00000018105	SHH|WNT2B|ACVR2A|SFRP1|HOXA10|GATA3|TFAP2C|
GO:0060916	mesenchymal cell proliferation involved in lung development	biological_process	0.013977	0.23748	2	427	5	19295	ENSOARG00000006942,ENSOARG00000005375	SHH|FGFR2|
GO:0030048	actin filament-based movement	biological_process	0.014065	0.23748	5	427	47	19295	ENSOARG00000001434,ENSOARG00000004312,ENSOARG00000019993,ENSOARG00000005780,ENSOARG00000019316	KCNH2|TNNC1|ACTC1|EMP2|MYH6|
GO:0060768	regulation of epithelial cell proliferation involved in prostate gland development	biological_process	0.014113	0.23748	2	427	10	19295	ENSOARG00000014232,ENSOARG00000006942	SERPINF1|SHH|
GO:0007500	mesodermal cell fate determination	biological_process	0.01417	0.23748	1	427	1	19295	ENSOARG00000021069	BMP4|
GO:0048390	intermediate mesoderm morphogenesis	biological_process	0.01417	0.23748	1	427	1	19295	ENSOARG00000021069	BMP4|
GO:0048391	intermediate mesoderm formation	biological_process	0.01417	0.23748	1	427	1	19295	ENSOARG00000021069	BMP4|
GO:0048392	intermediate mesodermal cell differentiation	biological_process	0.01417	0.23748	1	427	1	19295	ENSOARG00000021069	BMP4|
GO:0055018	regulation of cardiac muscle fiber development	biological_process	0.01417	0.23748	1	427	1	19295	ENSOARG00000021069	BMP4|
GO:0055020	positive regulation of cardiac muscle fiber development	biological_process	0.01417	0.23748	1	427	1	19295	ENSOARG00000021069	BMP4|
GO:0055025	positive regulation of cardiac muscle tissue development	biological_process	0.01417	0.23748	1	427	1	19295	ENSOARG00000021069	BMP4|
GO:0060503	bud dilation involved in lung branching	biological_process	0.01417	0.23748	1	427	1	19295	ENSOARG00000021069	BMP4|
GO:0060994	regulation of transcription from RNA polymerase II promoter involved in kidney development	biological_process	0.01417	0.23748	1	427	1	19295	ENSOARG00000021069	BMP4|
GO:0061149	BMP signaling pathway involved in ureter morphogenesis	biological_process	0.01417	0.23748	1	427	1	19295	ENSOARG00000021069	BMP4|
GO:0061150	renal system segmentation	biological_process	0.01417	0.23748	1	427	1	19295	ENSOARG00000021069	BMP4|
GO:0061151	BMP signaling pathway involved in renal system segmentation	biological_process	0.01417	0.23748	1	427	1	19295	ENSOARG00000021069	BMP4|
GO:0061155	pulmonary artery endothelial tube morphogenesis	biological_process	0.01417	0.23748	1	427	1	19295	ENSOARG00000021069	BMP4|
GO:0071893	BMP signaling pathway involved in nephric duct formation	biological_process	0.01417	0.23748	1	427	1	19295	ENSOARG00000021069	BMP4|
GO:0072096	negative regulation of branch elongation involved in ureteric bud branching	biological_process	0.01417	0.23748	1	427	1	19295	ENSOARG00000021069	BMP4|
GO:0072097	negative regulation of branch elongation involved in ureteric bud branching by BMP signaling pathway	biological_process	0.01417	0.23748	1	427	1	19295	ENSOARG00000021069	BMP4|
GO:0072099	anterior/posterior pattern specification involved in ureteric bud development	biological_process	0.01417	0.23748	1	427	1	19295	ENSOARG00000021069	BMP4|
GO:0072100	specification of ureteric bud anterior/posterior symmetry	biological_process	0.01417	0.23748	1	427	1	19295	ENSOARG00000021069	BMP4|
GO:0072101	specification of ureteric bud anterior/posterior symmetry by BMP signaling pathway	biological_process	0.01417	0.23748	1	427	1	19295	ENSOARG00000021069	BMP4|
GO:0072192	ureter epithelial cell differentiation	biological_process	0.01417	0.23748	1	427	1	19295	ENSOARG00000021069	BMP4|
GO:0072200	negative regulation of mesenchymal cell proliferation involved in ureter development	biological_process	0.01417	0.23748	1	427	1	19295	ENSOARG00000021069	BMP4|
GO:0090194	negative regulation of glomerulus development	biological_process	0.01417	0.23748	1	427	1	19295	ENSOARG00000021069	BMP4|
GO:2000004	regulation of metanephric S-shaped body morphogenesis	biological_process	0.01417	0.23748	1	427	1	19295	ENSOARG00000021069	BMP4|
GO:2000005	negative regulation of metanephric S-shaped body morphogenesis	biological_process	0.01417	0.23748	1	427	1	19295	ENSOARG00000021069	BMP4|
GO:2000006	regulation of metanephric comma-shaped body morphogenesis	biological_process	0.01417	0.23748	1	427	1	19295	ENSOARG00000021069	BMP4|
GO:2000007	negative regulation of metanephric comma-shaped body morphogenesis	biological_process	0.01417	0.23748	1	427	1	19295	ENSOARG00000021069	BMP4|
GO:2000137	negative regulation of cell proliferation involved in heart morphogenesis	biological_process	0.01417	0.23748	1	427	1	19295	ENSOARG00000021069	BMP4|
GO:0055007	cardiac muscle cell differentiation	biological_process	0.01423	0.23748	6	427	71	19295	ENSOARG00000007515,ENSOARG00000019993,ENSOARG00000017779,ENSOARG00000021069,ENSOARG00000003844,ENSOARG00000003437	CAV3|ACTC1|MYL2|BMP4|NOX4|PITX2|
GO:0090263	positive regulation of canonical Wnt receptor signaling pathway	biological_process	0.01426	0.23748	5	427	56	19295	ENSOARG00000005375,ENSOARG00000008899,ENSOARG00000002359,ENSOARG00000009518,ENSOARG00000019683	FGFR2|SFRP4|SFRP1|SOX4|WNT2B|
GO:0009240	isopentenyl diphosphate biosynthetic process	biological_process	0.014283	0.23748	1	427	1	19295	ENSOARG00000013010	MVD|
GO:0019287	isopentenyl diphosphate biosynthetic process, mevalonate pathway	biological_process	0.014283	0.23748	1	427	1	19295	ENSOARG00000013010	MVD|
GO:0046490	isopentenyl diphosphate metabolic process	biological_process	0.014283	0.23748	1	427	1	19295	ENSOARG00000013010	MVD|
GO:0043266	regulation of potassium ion transport	biological_process	0.014295	0.23748	5	427	42	19295	ENSOARG00000006181,ENSOARG00000006557,ENSOARG00000020163,ENSOARG00000001434,ENSOARG00000004265	DPP6|AKAP6|CASQ2|KCNH2|ANK3|
GO:1902302	regulation of potassium ion export	biological_process	0.014314	0.23748	1	427	1	19295	ENSOARG00000001434	KCNH2|
GO:1902303	negative regulation of potassium ion export	biological_process	0.014314	0.23748	1	427	1	19295	ENSOARG00000001434	KCNH2|
GO:0033079	immature T cell proliferation	biological_process	0.014327	0.23748	2	427	9	19295	ENSOARG00000021069,ENSOARG00000006942	BMP4|SHH|
GO:0072091	regulation of stem cell proliferation	biological_process	0.014363	0.23783	6	427	79	19295	ENSOARG00000006942,ENSOARG00000021069,ENSOARG00000019404,ENSOARG00000020478,ENSOARG00000013317,ENSOARG00000005375	SHH|BMP4|FBLN1|TP63|TBX18|FGFR2|
GO:0001516	prostaglandin biosynthetic process	biological_process	0.014445	0.23872	2	427	11	19295	ENSOARG00000020480,ENSOARG00000012715	PLA2G4F|PTGIS|
GO:0046457	prostanoid biosynthetic process	biological_process	0.014445	0.23872	2	427	11	19295	ENSOARG00000020480,ENSOARG00000012715	PLA2G4F|PTGIS|
GO:0034134	toll-like receptor 2 signaling pathway	biological_process	0.014564	0.24033	2	427	10	19295	ENSOARG00000014778,ENSOARG00000011584	LYN|F2RL1|
GO:0050728	negative regulation of inflammatory response	biological_process	0.014571	0.24033	5	427	69	19295	ENSOARG00000009438,ENSOARG00000016900,ENSOARG00000012715,ENSOARG00000013941,ENSOARG00000002586	APOE|KRT1|PTGIS|GATA3|APOA1|
GO:2000379	positive regulation of reactive oxygen species metabolic process	biological_process	0.014597	0.24052	3	427	24	19295	ENSOARG00000018585,ENSOARG00000020058,ENSOARG00000011584	NOX5|THBS1|F2RL1|
GO:0030002	cellular anion homeostasis	biological_process	0.014689	0.24181	2	427	8	19295	ENSOARG00000012828,ENSOARG00000014188	TFAP2B|ENPP1|
GO:0051302	regulation of cell division	biological_process	0.014717	0.24199	6	427	80	19295	ENSOARG00000005375,ENSOARG00000020478,ENSOARG00000012064,ENSOARG00000006942,ENSOARG00000003293,ENSOARG00000008578	FGFR2|TP63|FIGF|SHH|PDGFD|PTCH1|
GO:0042981	regulation of apoptotic process	biological_process	0.014758	0.24199	32	427	913	19295	ENSOARG00000009518,ENSOARG00000011779,ENSOARG00000007578,ENSOARG00000006200,ENSOARG00000019993,ENSOARG00000008064,ENSOARG00000007547,ENSOARG00000015342,ENSOARG00000006681,ENSOARG00000006942,ENSOARG00000014778,ENSOARG00000012715,ENSOARG00000002050,ENSOARG00000014336,ENSOARG00000020673,ENSOARG00000013941,ENSOARG00000010810,ENSOARG00000017135,ENSOARG00000001111,ENSOARG00000020058,ENSOARG00000021069,…	SOX4|TRAF5|SCIN|NES|ACTC1|LEF1|TSC22D1|NDNF|EGLN3|SHH|LYN|PTGIS|TGFB3|CYR61|ITM2C|GATA3|TRPS1|SPRY2|ID1|THBS1|BMP4|TP73|SFRP1|KCNMA1|SFRP4|BMP7|TFAP2B|COL2A1|TFAP2A|TP63|GIMAP8|TP53INP1|
GO:0042694	muscle cell fate specification	biological_process	0.01478	0.24199	1	427	1	19295	ENSOARG00000017779	MYL2|
GO:2001054	negative regulation of mesenchymal cell apoptotic process	biological_process	0.014791	0.24199	2	427	9	19295	ENSOARG00000006942,ENSOARG00000018039	SHH|BMP7|
GO:0009725	response to hormone stimulus	biological_process	0.014867	0.24199	15	427	324	19295	ENSOARG00000004526,ENSOARG00000011335,ENSOARG00000015864,ENSOARG00000014188,ENSOARG00000021069,ENSOARG00000002050,ENSOARG00000002359,ENSOARG00000008064,ENSOARG00000020861,ENSOARG00000018039,ENSOARG00000009978,ENSOARG00000021060,ENSOARG00000013941,ENSOARG00000019421,ENSOARG00000014778	NR1D2|ESRRG|SOCS2|ENPP1|BMP4|TGFB3|SFRP1|LEF1|CTSS|BMP7|FBXO32|RORC|GATA3|IGFBP5|LYN|
GO:0034767	positive regulation of ion transmembrane transport	biological_process	0.014963	0.24199	3	427	18	19295	ENSOARG00000001434,ENSOARG00000006181,ENSOARG00000006557	KCNH2|DPP6|AKAP6|
GO:0050920	regulation of chemotaxis	biological_process	0.015014	0.24199	7	427	102	19295	ENSOARG00000017490,ENSOARG00000006427,ENSOARG00000012064,ENSOARG00000014778,ENSOARG00000010462,ENSOARG00000020058,ENSOARG00000011584	THBS4|PLXNA4|FIGF|LYN|CXCR4|THBS1|F2RL1|
GO:0060081	membrane hyperpolarization	biological_process	0.015015	0.24199	3	427	17	19295	ENSOARG00000006903,ENSOARG00000018133,ENSOARG00000006582	SLC26A3|CFTR|KCNQ3|
GO:0060669	embryonic placenta morphogenesis	biological_process	0.015021	0.24199	3	427	24	19295	ENSOARG00000008064,ENSOARG00000005375,ENSOARG00000014336	LEF1|FGFR2|CYR61|
GO:0072702	response to methyl methanesulfonate	biological_process	0.015074	0.24199	1	427	1	19295	ENSOARG00000006070	TP53INP1|
GO:0072703	cellular response to methyl methanesulfonate	biological_process	0.015074	0.24199	1	427	1	19295	ENSOARG00000006070	TP53INP1|
GO:0021936	regulation of cerebellar granule cell precursor proliferation	biological_process	0.015128	0.24199	2	427	10	19295	ENSOARG00000006942,ENSOARG00000006674	SHH|GLI1|
GO:0035821	modification of morphology or physiology of other organism	biological_process	0.015147	0.24199	5	427	68	19295	ENSOARG00000011584,ENSOARG00000015177,ENSOARG00000008064,ENSOARG00000016819,ENSOARG00000009438	F2RL1|IFIT1|LEF1|POU2F3|APOE|
GO:0040017	positive regulation of locomotion	biological_process	0.015154	0.24199	13	427	257	19295	ENSOARG00000014778,ENSOARG00000013941,ENSOARG00000012064,ENSOARG00000005777,ENSOARG00000015536,ENSOARG00000017490,ENSOARG00000014336,ENSOARG00000008064,ENSOARG00000016674,ENSOARG00000020058,ENSOARG00000013534,ENSOARG00000021069,ENSOARG00000011584	LYN|GATA3|FIGF|CCBE1|CEMIP|THBS4|CYR61|LEF1|PLET1|THBS1|MYOC|BMP4|F2RL1|
GO:0060458	right lung development	biological_process	0.015163	0.24199	1	427	1	19295	ENSOARG00000006942	SHH|
GO:0060781	mesenchymal cell proliferation involved in prostate gland development	biological_process	0.015163	0.24199	1	427	1	19295	ENSOARG00000006942	SHH|
GO:0060782	regulation of mesenchymal cell proliferation involved in prostate gland development	biological_process	0.015163	0.24199	1	427	1	19295	ENSOARG00000006942	SHH|
GO:0060783	mesenchymal smoothened signaling pathway involved in prostate gland development	biological_process	0.015163	0.24199	1	427	1	19295	ENSOARG00000006942	SHH|
GO:0061189	positive regulation of sclerotome development	biological_process	0.015163	0.24199	1	427	1	19295	ENSOARG00000006942	SHH|
GO:0061190	regulation of sclerotome development	biological_process	0.015163	0.24199	1	427	1	19295	ENSOARG00000006942	SHH|
GO:0072195	kidney smooth muscle cell differentiation	biological_process	0.015163	0.24199	1	427	1	19295	ENSOARG00000006942	SHH|
GO:0080125	multicellular structure septum development	biological_process	0.015163	0.24199	1	427	1	19295	ENSOARG00000006942	SHH|
GO:2000061	regulation of ureter smooth muscle cell differentiation	biological_process	0.015163	0.24199	1	427	1	19295	ENSOARG00000006942	SHH|
GO:2000062	negative regulation of ureter smooth muscle cell differentiation	biological_process	0.015163	0.24199	1	427	1	19295	ENSOARG00000006942	SHH|
GO:2000063	positive regulation of ureter smooth muscle cell differentiation	biological_process	0.015163	0.24199	1	427	1	19295	ENSOARG00000006942	SHH|
GO:2000356	regulation of kidney smooth muscle cell differentiation	biological_process	0.015163	0.24199	1	427	1	19295	ENSOARG00000006942	SHH|
GO:2000357	negative regulation of kidney smooth muscle cell differentiation	biological_process	0.015163	0.24199	1	427	1	19295	ENSOARG00000006942	SHH|
GO:2000358	positive regulation of kidney smooth muscle cell differentiation	biological_process	0.015163	0.24199	1	427	1	19295	ENSOARG00000006942	SHH|
GO:0060439	trachea morphogenesis	biological_process	0.015221	0.24267	2	427	10	19295	ENSOARG00000021069,ENSOARG00000006942	BMP4|SHH|
GO:0090087	regulation of peptide transport	biological_process	0.015261	0.24309	7	427	98	19295	ENSOARG00000002359,ENSOARG00000018609,ENSOARG00000009518,ENSOARG00000012954,ENSOARG00000012828,ENSOARG00000004226,ENSOARG00000018133	SFRP1|CACNA1E|SOX4|CA2|TFAP2B|NRXN1|CFTR|
GO:2000118	regulation of sodium-dependent phosphate transport	biological_process	0.015455	0.2456	1	427	1	19295	ENSOARG00000008899	SFRP4|
GO:2000119	negative regulation of sodium-dependent phosphate transport	biological_process	0.015455	0.2456	1	427	1	19295	ENSOARG00000008899	SFRP4|
GO:0015909	long-chain fatty acid transport	biological_process	0.015463	0.2456	3	427	24	19295	ENSOARG00000020480,ENSOARG00000020058,ENSOARG00000009438	PLA2G4F|THBS1|APOE|
GO:0034113	heterotypic cell-cell adhesion	biological_process	0.015523	0.24618	4	427	37	19295	ENSOARG00000006798,ENSOARG00000002586,ENSOARG00000006399,ENSOARG00000018039	DSC2|APOA1|DSG2|BMP7|
GO:0014832	urinary bladder smooth muscle contraction	biological_process	0.015544	0.24618	2	427	4	19295	ENSOARG00000013089,ENSOARG00000009163	CACNA1C|KCNMA1|
GO:0014848	urinary tract smooth muscle contraction	biological_process	0.015544	0.24618	2	427	4	19295	ENSOARG00000013089,ENSOARG00000009163	CACNA1C|KCNMA1|
GO:1902043	positive regulation of extrinsic apoptotic signaling pathway via death domain receptors	biological_process	0.01566	0.24779	3	427	15	19295	ENSOARG00000002359,ENSOARG00000020058,ENSOARG00000010810	SFRP1|THBS1|TRPS1|
GO:0030279	negative regulation of ossification	biological_process	0.015693	0.24807	3	427	27	19295	ENSOARG00000004702,ENSOARG00000014188,ENSOARG00000002359	LRP4|ENPP1|SFRP1|
GO:0045620	negative regulation of lymphocyte differentiation	biological_process	0.015728	0.2484	3	427	30	19295	ENSOARG00000021069,ENSOARG00000006942,ENSOARG00000002359	BMP4|SHH|SFRP1|
GO:0009987	cellular process	biological_process	0.016	0.25198	317	427	12996	19295	ENSOARG00000005674,ENSOARG00000020673,ENSOARG00000010394,ENSOARG00000019247,ENSOARG00000001512,ENSOARG00000006201,ENSOARG00000014785,ENSOARG00000018324,ENSOARG00000020861,ENSOARG00000004800,ENSOARG00000013357,ENSOARG00000000454,ENSOARG00000012176,ENSOARG00000001232,ENSOARG00000013010,ENSOARG00000000269,ENSOARG00000014093,ENSOARG00000008389,ENSOARG00000012748,ENSOARG00000006159,ENSOARG00000007668,…	ALAS2|ITM2C|LEPR|CPNE6|SCN5A|-|IDI1|WNT16|CTSS|EEPD1|RAPGEFL1|-|MRC1|-|MVD|RASGEF1B|LRRN1|ITGA8|GPNMB|CAMK1|GRM7|GALNT8|THBS4|NRXN1|CSF2RA|ALCAM|ACTC1|CTNNAL1|KLHL41|CCBE1|WIF1|COL5A3|FBXO32|EDNRB|MYOC|SIPA1L3|UGT8|-|CACNA1E|HOGA1|DSG1|STK32B|ANK3|HMGCR|PTAR1|SERPINB12|ETV5|PTCHD4|LBH|PER1|GABBR2|KCNMA1|EDARADD|NOX5|PRDM1|MYL4|HOXA10|DHCR7|AK8|FBLN1|BACE2|-|-|PKP1|NOV|ADGRG6|BMPER|NPNT|GJA1|SLITR…
GO:0034109	homotypic cell-cell adhesion	biological_process	0.016116	0.25242	5	427	60	19295	ENSOARG00000018039,ENSOARG00000007475,ENSOARG00000017856,ENSOARG00000014253,ENSOARG00000014778	BMP7|ADAMTS18|MEGF10|SLC7A11|LYN|
GO:2000291	regulation of myoblast proliferation	biological_process	0.016132	0.25242	2	427	9	19295	ENSOARG00000003437,ENSOARG00000003388	PITX2|KLHL41|
GO:0071356	cellular response to tumor necrosis factor	biological_process	0.016149	0.25242	5	427	70	19295	ENSOARG00000002586,ENSOARG00000011584,ENSOARG00000002359,ENSOARG00000009750,ENSOARG00000013941	APOA1|F2RL1|SFRP1|NPNT|GATA3|
GO:0010838	positive regulation of keratinocyte proliferation	biological_process	0.016159	0.25242	2	427	6	19295	ENSOARG00000020478,ENSOARG00000003438	TP63|CDH3|
GO:0060767	epithelial cell proliferation involved in prostate gland development	biological_process	0.016179	0.25242	2	427	11	19295	ENSOARG00000014232,ENSOARG00000006942	SERPINF1|SHH|
GO:0043069	negative regulation of programmed cell death	biological_process	0.016211	0.25242	19	427	465	19295	ENSOARG00000007547,ENSOARG00000015342,ENSOARG00000020058,ENSOARG00000021069,ENSOARG00000015833,ENSOARG00000006200,ENSOARG00000019993,ENSOARG00000002359,ENSOARG00000008064,ENSOARG00000017135,ENSOARG00000001111,ENSOARG00000013941,ENSOARG00000020478,ENSOARG00000014336,ENSOARG00000002050,ENSOARG00000016395,ENSOARG00000018039,ENSOARG00000012828,ENSOARG00000006942	TSC22D1|NDNF|THBS1|BMP4|TP73|NES|ACTC1|SFRP1|LEF1|SPRY2|ID1|GATA3|TP63|CYR61|TGFB3|TFAP2A|BMP7|TFAP2B|SHH|
GO:0038166	angiotensin-mediated signaling pathway	biological_process	0.01624	0.25242	2	427	10	19295	ENSOARG00000015385,ENSOARG00000012954	AGTR1|CA2|
GO:0007612	learning	biological_process	0.016282	0.25242	8	427	96	19295	ENSOARG00000018609,ENSOARG00000007668,ENSOARG00000016724,ENSOARG00000000602,ENSOARG00000004226,ENSOARG00000020143,ENSOARG00000009728,ENSOARG00000013089	CACNA1E|GRM7|HMGCR|NPTX2|NRXN1|-|PTN|CACNA1C|
GO:0045944	positive regulation of transcription from RNA polymerase II promoter	biological_process	0.016288	0.25242	29	427	768	19295	ENSOARG00000020478,ENSOARG00000014336,ENSOARG00000005754,ENSOARG00000011335,ENSOARG00000006159,ENSOARG00000002050,ENSOARG00000006674,ENSOARG00000016395,ENSOARG00000007216,ENSOARG00000003437,ENSOARG00000015783,ENSOARG00000018039,ENSOARG00000008389,ENSOARG00000012828,ENSOARG00000005375,ENSOARG00000006942,ENSOARG00000009675,ENSOARG00000016819,ENSOARG00000019042,ENSOARG00000021069,ENSOARG00000011584,…	TP63|CYR61|MEOX1|ESRRG|CAMK1|TGFB3|GLI1|TFAP2A|CYTL1|PITX2|SATB2|BMP7|ITGA8|TFAP2B|FGFR2|SHH|HOXA10|POU2F3|BMP3|BMP4|F2RL1|TP73|PER1|LEF1|ETV5|GRHL2|SOX4|NPNT|TFAP2C|
GO:0038009	regulation of signal transduction by receptor internalization	biological_process	0.0163	0.25242	1	427	1	19295	ENSOARG00000007515	CAV3|
GO:0051394	regulation of nerve growth factor receptor activity	biological_process	0.0163	0.25242	1	427	1	19295	ENSOARG00000007515	CAV3|
GO:0060299	negative regulation of sarcomere organization	biological_process	0.0163	0.25242	1	427	1	19295	ENSOARG00000007515	CAV3|
GO:1900826	negative regulation of membrane depolarization involved in regulation of cardiac muscle cell action potential	biological_process	0.0163	0.25242	1	427	1	19295	ENSOARG00000007515	CAV3|
GO:0051453	regulation of intracellular pH	biological_process	0.016313	0.25242	3	427	25	19295	ENSOARG00000012954,ENSOARG00000006903,ENSOARG00000018133	CA2|SLC26A3|CFTR|
GO:0034439	lipoprotein lipid oxidation	biological_process	0.0164	0.25281	1	427	1	19295	ENSOARG00000020386	APOD|
GO:0060587	regulation of lipoprotein lipid oxidation	biological_process	0.0164	0.25281	1	427	1	19295	ENSOARG00000020386	APOD|
GO:0060588	negative regulation of lipoprotein lipid oxidation	biological_process	0.0164	0.25281	1	427	1	19295	ENSOARG00000020386	APOD|
GO:2000405	negative regulation of T cell migration	biological_process	0.0164	0.25281	1	427	1	19295	ENSOARG00000020386	APOD|
GO:1901214	regulation of neuron death	biological_process	0.016462	0.25353	9	427	138	19295	ENSOARG00000009438,ENSOARG00000015342,ENSOARG00000002050,ENSOARG00000018274,ENSOARG00000016395,ENSOARG00000006200,ENSOARG00000015833,ENSOARG00000012828,ENSOARG00000013941	APOE|NDNF|TGFB3|SORL1|TFAP2A|NES|TP73|TFAP2B|GATA3|
GO:0009755	hormone-mediated signaling pathway	biological_process	0.016537	0.25439	6	427	80	19295	ENSOARG00000008064,ENSOARG00000021069,ENSOARG00000021060,ENSOARG00000011335,ENSOARG00000018039,ENSOARG00000004526	LEF1|BMP4|RORC|ESRRG|BMP7|NR1D2|
GO:0001666	response to hypoxia	biological_process	0.016563	0.25439	8	427	126	19295	ENSOARG00000012715,ENSOARG00000005674,ENSOARG00000009163,ENSOARG00000006681,ENSOARG00000002359,ENSOARG00000010462,ENSOARG00000002050,ENSOARG00000006454	PTGIS|ALAS2|KCNMA1|EGLN3|SFRP1|CXCR4|TGFB3|DPP4|
GO:0036293	response to decreased oxygen levels	biological_process	0.016563	0.25439	8	427	126	19295	ENSOARG00000009163,ENSOARG00000006681,ENSOARG00000002359,ENSOARG00000002050,ENSOARG00000006454,ENSOARG00000010462,ENSOARG00000012715,ENSOARG00000005674	KCNMA1|EGLN3|SFRP1|TGFB3|DPP4|CXCR4|PTGIS|ALAS2|
GO:0003171	atrioventricular valve development	biological_process	0.016591	0.25458	2	427	10	19295	ENSOARG00000014336,ENSOARG00000003437	CYR61|PITX2|
GO:0035965	cardiolipin acyl-chain remodeling	biological_process	0.016644	0.25517	1	427	1	19295	ENSOARG00000021066	THEM5|
GO:0010935	regulation of macrophage cytokine production	biological_process	0.016671	0.25534	2	427	11	19295	ENSOARG00000002050,ENSOARG00000016175	TGFB3|SPON2|
GO:0051246	regulation of protein metabolic process	biological_process	0.016735	0.25548	43	427	1274	19295	ENSOARG00000014778,ENSOARG00000005780,ENSOARG00000005777,ENSOARG00000006942,ENSOARG00000008133,ENSOARG00000000158,ENSOARG00000014188,ENSOARG00000004702,ENSOARG00000009438,ENSOARG00000009653,ENSOARG00000014336,ENSOARG00000006037,ENSOARG00000002586,ENSOARG00000015536,ENSOARG00000009518,ENSOARG00000011966,ENSOARG00000003293,ENSOARG00000015385,ENSOARG00000019421,ENSOARG00000003963,ENSOARG00000018039,…	LYN|EMP2|CCBE1|SHH|HTR2A|EDNRB|ENPP1|LRP4|APOE|RGS2|CYR61|BMPER|APOA1|CEMIP|SOX4|ASB9|PDGFD|AGTR1|IGFBP5|DUSP1|BMP7|SUSD4|CAMK1|IGF2BP1|DAB1|THBS4|CAV3|APOD|FBLN1|BACE2|GATA3|ACVR2A|PRR16|NOX4|HMGCR|TRPS1|SPRY2|PER1|SFRP1|BMP4|THBS1|SORL1|LDLRAD4|
GO:0014734	skeletal muscle hypertrophy	biological_process	0.016741	0.25548	1	427	1	19295	ENSOARG00000013534	MYOC|
GO:0038129	ERBB3 signaling pathway	biological_process	0.016741	0.25548	1	427	1	19295	ENSOARG00000013534	MYOC|
GO:0038133	ERBB2-ERBB3 signaling pathway	biological_process	0.016741	0.25548	1	427	1	19295	ENSOARG00000013534	MYOC|
GO:0010976	positive regulation of neuron projection development	biological_process	0.016916	0.25769	5	427	47	19295	ENSOARG00000015342,ENSOARG00000017153,ENSOARG00000018039,ENSOARG00000014778,ENSOARG00000006159	NDNF|EPHA3|BMP7|LYN|CAMK1|
GO:0032026	response to magnesium ion	biological_process	0.017007	0.25884	2	427	5	19295	ENSOARG00000004265,ENSOARG00000020058	ANK3|THBS1|
GO:0043568	positive regulation of insulin-like growth factor receptor signaling pathway	biological_process	0.017032	0.25898	2	427	9	19295	ENSOARG00000003438,ENSOARG00000019421	CDH3|IGFBP5|
GO:1902105	regulation of leukocyte differentiation	biological_process	0.01709	0.25904	9	427	178	19295	ENSOARG00000021069,ENSOARG00000002359,ENSOARG00000008064,ENSOARG00000011582,ENSOARG00000011272,ENSOARG00000006942,ENSOARG00000013941,ENSOARG00000014778,ENSOARG00000001691	BMP4|SFRP1|LEF1|CYP26B1|PRDM1|SHH|GATA3|LYN|TMEM176B|
GO:0060412	ventricular septum morphogenesis	biological_process	0.017093	0.25904	3	427	26	19295	ENSOARG00000005375,ENSOARG00000003437,ENSOARG00000009518	FGFR2|PITX2|SOX4|
GO:0042733	embryonic digit morphogenesis	biological_process	0.017168	0.25904	5	427	57	19295	ENSOARG00000021069,ENSOARG00000018325,ENSOARG00000006942,ENSOARG00000019963,ENSOARG00000004702	BMP4|GRHL2|SHH|GJA1|LRP4|
GO:0060526	prostate glandular acinus morphogenesis	biological_process	0.017214	0.25904	2	427	7	19295	ENSOARG00000002359,ENSOARG00000005375	SFRP1|FGFR2|
GO:0060527	prostate epithelial cord arborization involved in prostate glandular acinus morphogenesis	biological_process	0.017214	0.25904	2	427	7	19295	ENSOARG00000002359,ENSOARG00000005375	SFRP1|FGFR2|
GO:0035898	parathyroid hormone secretion	biological_process	0.017284	0.25904	1	427	1	19295	ENSOARG00000013941	GATA3|
GO:0061209	cell proliferation involved in mesonephros development	biological_process	0.017284	0.25904	1	427	1	19295	ENSOARG00000013941	GATA3|
GO:2000606	regulation of cell proliferation involved in mesonephros development	biological_process	0.017284	0.25904	1	427	1	19295	ENSOARG00000013941	GATA3|
GO:2000607	negative regulation of cell proliferation involved in mesonephros development	biological_process	0.017284	0.25904	1	427	1	19295	ENSOARG00000013941	GATA3|
GO:2000683	regulation of cellular response to X-ray	biological_process	0.017284	0.25904	1	427	1	19295	ENSOARG00000013941	GATA3|
GO:2000699	fibroblast growth factor receptor signaling pathway involved in ureteric bud formation	biological_process	0.017284	0.25904	1	427	1	19295	ENSOARG00000013941	GATA3|
GO:2000701	glial cell-derived neurotrophic factor receptor signaling pathway involved in ureteric bud formation	biological_process	0.017284	0.25904	1	427	1	19295	ENSOARG00000013941	GATA3|
GO:2000702	regulation of fibroblast growth factor receptor signaling pathway involved in ureteric bud formation	biological_process	0.017284	0.25904	1	427	1	19295	ENSOARG00000013941	GATA3|
GO:2000703	negative regulation of fibroblast growth factor receptor signaling pathway involved in ureteric bud formation	biological_process	0.017284	0.25904	1	427	1	19295	ENSOARG00000013941	GATA3|
GO:2000733	regulation of glial cell-derived neurotrophic factor receptor signaling pathway involved in ureteric bud formation	biological_process	0.017284	0.25904	1	427	1	19295	ENSOARG00000013941	GATA3|
GO:2000734	negative regulation of glial cell-derived neurotrophic factor receptor signaling pathway involved in ureteric bud formation	biological_process	0.017284	0.25904	1	427	1	19295	ENSOARG00000013941	GATA3|
GO:0009890	negative regulation of biosynthetic process	biological_process	0.01731	0.25919	32	427	923	19295	ENSOARG00000018039,ENSOARG00000012828,ENSOARG00000005375,ENSOARG00000011272,ENSOARG00000019421,ENSOARG00000020478,ENSOARG00000010129,ENSOARG00000006509,ENSOARG00000007668,ENSOARG00000003437,ENSOARG00000016395,ENSOARG00000010810,ENSOARG00000001111,ENSOARG00000010394,ENSOARG00000013941,ENSOARG00000016819,ENSOARG00000021069,ENSOARG00000018911,ENSOARG00000002359,ENSOARG00000015783,ENSOARG00000012715,…	BMP7|TFAP2B|FGFR2|PRDM1|IGFBP5|TP63|BACE2|IGF2BP1|GRM7|PITX2|TFAP2A|TRPS1|ID1|LEPR|GATA3|POU2F3|BMP4|PER1|SFRP1|SATB2|PTGIS|SHH|NR1D2|APOE|TGFB3|ENPP1|HR|MKX|TAGLN3|TFAP2C|PTCH1|LEF1|
GO:0045214	sarcomere organization	biological_process	0.017489	0.26117	3	427	25	19295	ENSOARG00000003388,ENSOARG00000007515,ENSOARG00000020163	KLHL41|CAV3|CASQ2|
GO:0043067	regulation of programmed cell death	biological_process	0.017543	0.26125	32	427	924	19295	ENSOARG00000008899,ENSOARG00000018039,ENSOARG00000012828,ENSOARG00000019333,ENSOARG00000016395,ENSOARG00000020478,ENSOARG00000006070,ENSOARG00000001131,ENSOARG00000020673,ENSOARG00000013941,ENSOARG00000010810,ENSOARG00000017135,ENSOARG00000001111,ENSOARG00000021069,ENSOARG00000020058,ENSOARG00000015833,ENSOARG00000002359,ENSOARG00000009163,ENSOARG00000006942,ENSOARG00000014778,ENSOARG00000012715,…	SFRP4|BMP7|TFAP2B|COL2A1|TFAP2A|TP63|TP53INP1|GIMAP8|ITM2C|GATA3|TRPS1|SPRY2|ID1|BMP4|THBS1|TP73|SFRP1|KCNMA1|SHH|LYN|PTGIS|TGFB3|CYR61|SOX4|TRAF5|SCIN|NES|ACTC1|LEF1|TSC22D1|NDNF|EGLN3|
GO:0006820	anion transport	biological_process	0.017592	0.26125	16	427	339	19295	ENSOARG00000008899,ENSOARG00000020004,ENSOARG00000009438,ENSOARG00000006903,ENSOARG00000018133,ENSOARG00000015499,ENSOARG00000007778,ENSOARG00000014188,ENSOARG00000020480,ENSOARG00000002586,ENSOARG00000017639,ENSOARG00000005767,ENSOARG00000008932,ENSOARG00000014253,ENSOARG00000012954,ENSOARG00000020058	SFRP4|SLC1A4|APOE|SLC26A3|CFTR|GABRA2|ANO5|ENPP1|PLA2G4F|APOA1|LDLR|SLC26A10|ANO2|SLC7A11|CA2|THBS1|
GO:0031325	positive regulation of cellular metabolic process	biological_process	0.017617	0.26125	56	427	1732	19295	ENSOARG00000008578,ENSOARG00000008064,ENSOARG00000015385,ENSOARG00000019042,ENSOARG00000009518,ENSOARG00000002586,ENSOARG00000018325,ENSOARG00000015536,ENSOARG00000009750,ENSOARG00000018105,ENSOARG00000006674,ENSOARG00000003438,ENSOARG00000002050,ENSOARG00000014336,ENSOARG00000004526,ENSOARG00000009438,ENSOARG00000005754,ENSOARG00000006942,ENSOARG00000005780,ENSOARG00000003815,ENSOARG00000014778,…	PTCH1|LEF1|AGTR1|BMP3|SOX4|APOA1|GRHL2|CEMIP|NPNT|TFAP2C|GLI1|CDH3|TGFB3|CYR61|NR1D2|APOE|MEOX1|SHH|EMP2|-|LYN|HTR2A|SATB2|PTX3|TP73|F2RL1|THBS1|BMP4|SFRP1|PER1|LBH|POU2F3|LDLR|NOX4|PRR16|ACVR2A|GATA3|SPRY2|ETV5|TFAP2A|PITX2|CYTL1|CAMK1|TP53INP1|TP63|ESRRG|THBS4|DAB1|NOX5|HOXA10|SFRP4|TFAP2B|ITGA8|BMP7|TYRP1|FGFR2|
GO:0035442	dipeptide transmembrane transport	biological_process	0.017681	0.26125	1	427	1	19295	ENSOARG00000012954	CA2|
GO:0042938	dipeptide transport	biological_process	0.017681	0.26125	1	427	1	19295	ENSOARG00000012954	CA2|
GO:0090088	regulation of oligopeptide transport	biological_process	0.017681	0.26125	1	427	1	19295	ENSOARG00000012954	CA2|
GO:0090089	regulation of dipeptide transport	biological_process	0.017681	0.26125	1	427	1	19295	ENSOARG00000012954	CA2|
GO:2000878	positive regulation of oligopeptide transport	biological_process	0.017681	0.26125	1	427	1	19295	ENSOARG00000012954	CA2|
GO:2000880	positive regulation of dipeptide transport	biological_process	0.017681	0.26125	1	427	1	19295	ENSOARG00000012954	CA2|
GO:2001148	regulation of dipeptide transmembrane transport	biological_process	0.017681	0.26125	1	427	1	19295	ENSOARG00000012954	CA2|
GO:2001150	positive regulation of dipeptide transmembrane transport	biological_process	0.017681	0.26125	1	427	1	19295	ENSOARG00000012954	CA2|
GO:0009743	response to carbohydrate stimulus	biological_process	0.017711	0.26146	6	427	77	19295	ENSOARG00000018609,ENSOARG00000003844,ENSOARG00000020058,ENSOARG00000009518,ENSOARG00000018133,ENSOARG00000004226	CACNA1E|NOX4|THBS1|SOX4|CFTR|NRXN1|
GO:0044241	lipid digestion	biological_process	0.01778	0.26202	2	427	12	19295	ENSOARG00000002586,ENSOARG00000017639	APOA1|LDLR|
GO:0072075	metanephric mesenchyme development	biological_process	0.017831	0.26254	2	427	9	19295	ENSOARG00000006942,ENSOARG00000018039	SHH|BMP7|
GO:0044711	single-organism biosynthetic process	biological_process	0.017856	0.26268	13	427	305	19295	ENSOARG00000002586,ENSOARG00000001371,ENSOARG00000012715,ENSOARG00000016724,ENSOARG00000013796,ENSOARG00000020480,ENSOARG00000003438,ENSOARG00000008480,ENSOARG00000010746,ENSOARG00000014674,ENSOARG00000010934,ENSOARG00000018133,ENSOARG00000009438	APOA1|DHCR7|PTGIS|HMGCR|TYRP1|PLA2G4F|CDH3|ALOX15|PMEL|SCD|HOGA1|CFTR|APOE|
GO:0046661	male sex differentiation	biological_process	0.017953	0.26387	7	427	103	19295	ENSOARG00000019683,ENSOARG00000006942,ENSOARG00000002359,ENSOARG00000009841,ENSOARG00000013941,ENSOARG00000009675,ENSOARG00000018105	WNT2B|SHH|SFRP1|ACVR2A|GATA3|HOXA10|TFAP2C|
GO:0016525	negative regulation of angiogenesis	biological_process	0.01807	0.26525	5	427	54	19295	ENSOARG00000014232,ENSOARG00000020058,ENSOARG00000003329,ENSOARG00000017490,ENSOARG00000015397	SERPINF1|THBS1|SULF1|THBS4|SEMA3E|
GO:0060231	mesenchymal to epithelial transition	biological_process	0.018078	0.26525	2	427	13	19295	ENSOARG00000013941,ENSOARG00000021069	GATA3|BMP4|
GO:0060351	cartilage development involved in endochondral bone morphogenesis	biological_process	0.01815	0.26607	3	427	24	19295	ENSOARG00000019333,ENSOARG00000011573,ENSOARG00000020058	COL2A1|COL9A1|THBS1|
GO:0033700	phospholipid efflux	biological_process	0.01822	0.26621	2	427	9	19295	ENSOARG00000002586,ENSOARG00000009438	APOA1|APOE|
GO:0030859	polarized epithelial cell differentiation	biological_process	0.018224	0.26621	2	427	7	19295	ENSOARG00000000327,ENSOARG00000020478	LAMA1|TP63|
GO:0090066	regulation of anatomical structure size	biological_process	0.018229	0.26621	14	427	290	19295	ENSOARG00000006427,ENSOARG00000000158,ENSOARG00000007578,ENSOARG00000013089,ENSOARG00000000545,ENSOARG00000015385,ENSOARG00000007515,ENSOARG00000009653,ENSOARG00000009438,ENSOARG00000009163,ENSOARG00000008480,ENSOARG00000015833,ENSOARG00000011584,ENSOARG00000016888	PLXNA4|EDNRB|SCIN|CACNA1C|PRR16|AGTR1|CAV3|RGS2|APOE|KCNMA1|ALOX15|TP73|F2RL1|IQGAP2|
GO:0021782	glial cell development	biological_process	0.018266	0.26621	4	427	49	19295	ENSOARG00000007270,ENSOARG00000013534,ENSOARG00000009518,ENSOARG00000006942	LAMC3|MYOC|SOX4|SHH|
GO:0032771	regulation of monophenol monooxygenase activity	biological_process	0.018319	0.26621	1	427	1	19295	ENSOARG00000003438	CDH3|
GO:0032773	positive regulation of monophenol monooxygenase activity	biological_process	0.018319	0.26621	1	427	1	19295	ENSOARG00000003438	CDH3|
GO:0048817	negative regulation of hair follicle maturation	biological_process	0.018319	0.26621	1	427	1	19295	ENSOARG00000003438	CDH3|
GO:0051796	negative regulation of catagen	biological_process	0.018319	0.26621	1	427	1	19295	ENSOARG00000003438	CDH3|
GO:0060901	regulation of hair cycle by canonical Wnt receptor signaling pathway	biological_process	0.018319	0.26621	1	427	1	19295	ENSOARG00000003438	CDH3|
GO:0001678	cellular glucose homeostasis	biological_process	0.018439	0.26772	5	427	57	19295	ENSOARG00000018609,ENSOARG00000003844,ENSOARG00000009518,ENSOARG00000018133,ENSOARG00000004226	CACNA1E|NOX4|SOX4|CFTR|NRXN1|
GO:0055024	regulation of cardiac muscle tissue development	biological_process	0.018485	0.2679	4	427	38	19295	ENSOARG00000015833,ENSOARG00000021069,ENSOARG00000009585,ENSOARG00000005375	TP73|BMP4|FGF20|FGFR2|
GO:0070493	thrombin receptor signaling pathway	biological_process	0.018505	0.2679	2	427	8	19295	ENSOARG00000011584,ENSOARG00000016888	F2RL1|IQGAP2|
GO:0006911	phagocytosis, engulfment	biological_process	0.018532	0.2679	3	427	20	19295	ENSOARG00000008480,ENSOARG00000020058,ENSOARG00000011584	ALOX15|THBS1|F2RL1|
GO:0035981	tongue muscle cell differentiation	biological_process	0.018547	0.2679	1	427	1	19295	ENSOARG00000011582	CYP26B1|
GO:2001035	regulation of tongue muscle cell differentiation	biological_process	0.018547	0.2679	1	427	1	19295	ENSOARG00000011582	CYP26B1|
GO:2001037	positive regulation of tongue muscle cell differentiation	biological_process	0.018547	0.2679	1	427	1	19295	ENSOARG00000011582	CYP26B1|
GO:0042325	regulation of phosphorylation	biological_process	0.018598	0.2684	29	427	778	19295	ENSOARG00000018274,ENSOARG00000003293,ENSOARG00000021069,ENSOARG00000020058,ENSOARG00000002359,ENSOARG00000002144,ENSOARG00000003844,ENSOARG00000002586,ENSOARG00000015536,ENSOARG00000006037,ENSOARG00000009841,ENSOARG00000017135,ENSOARG00000016724,ENSOARG00000014188,ENSOARG00000006159,ENSOARG00000014336,ENSOARG00000019404,ENSOARG00000009653,ENSOARG00000017490,ENSOARG00000007515,ENSOARG00000002180,…	SORL1|PDGFD|BMP4|THBS1|SFRP1|LDLRAD4|NOX4|APOA1|CEMIP|BMPER|ACVR2A|SPRY2|HMGCR|ENPP1|CAMK1|CYR61|FBLN1|RGS2|THBS4|CAV3|PIK3R3|DAB1|APOE|LRP4|EMP2|LYN|HTR2A|DUSP1|BMP7|
GO:0051223	regulation of protein transport	biological_process	0.018707	0.26975	14	427	328	19295	ENSOARG00000014778,ENSOARG00000013941,ENSOARG00000002586,ENSOARG00000015536,ENSOARG00000006942,ENSOARG00000009518,ENSOARG00000021069,ENSOARG00000002050,ENSOARG00000006159,ENSOARG00000011584,ENSOARG00000018274,ENSOARG00000020386,ENSOARG00000000834,ENSOARG00000019404	LYN|GATA3|APOA1|CEMIP|SHH|SOX4|BMP4|TGFB3|CAMK1|F2RL1|SORL1|APOD|EDAR|FBLN1|
GO:0055091	phospholipid homeostasis	biological_process	0.018789	0.27065	2	427	8	19295	ENSOARG00000002586,ENSOARG00000003571	APOA1|LYST|
GO:0060638	mesenchymal-epithelial cell signaling	biological_process	0.018802	0.27065	2	427	8	19295	ENSOARG00000019683,ENSOARG00000005941	WNT2B|TNC|
GO:0070997	neuron death	biological_process	0.018881	0.27155	10	427	166	19295	ENSOARG00000013941,ENSOARG00000012828,ENSOARG00000002050,ENSOARG00000006200,ENSOARG00000016395,ENSOARG00000018274,ENSOARG00000015833,ENSOARG00000015342,ENSOARG00000009438,ENSOARG00000020478	GATA3|TFAP2B|TGFB3|NES|TFAP2A|SORL1|TP73|NDNF|APOE|TP63|
GO:0061337	cardiac conduction	biological_process	0.018959	0.2722	4	427	33	19295	ENSOARG00000006399,ENSOARG00000001434,ENSOARG00000019963,ENSOARG00000006798	DSG2|KCNH2|GJA1|DSC2|
GO:0071322	cellular response to carbohydrate stimulus	biological_process	0.018994	0.2722	5	427	52	19295	ENSOARG00000004226,ENSOARG00000018133,ENSOARG00000018609,ENSOARG00000003844,ENSOARG00000009518	NRXN1|CFTR|CACNA1E|NOX4|SOX4|
GO:0043438	acetoacetic acid metabolic process	biological_process	0.018999	0.2722	1	427	1	19295	ENSOARG00000013796	TYRP1|
GO:1902224	ketone body metabolic process	biological_process	0.018999	0.2722	1	427	1	19295	ENSOARG00000013796	TYRP1|
GO:0043549	regulation of kinase activity	biological_process	0.019028	0.2722	20	427	486	19295	ENSOARG00000014778,ENSOARG00000005780,ENSOARG00000018039,ENSOARG00000008133,ENSOARG00000003963,ENSOARG00000006159,ENSOARG00000014336,ENSOARG00000008224,ENSOARG00000009438,ENSOARG00000002180,ENSOARG00000009653,ENSOARG00000007515,ENSOARG00000003844,ENSOARG00000015536,ENSOARG00000017135,ENSOARG00000016724,ENSOARG00000021069,ENSOARG00000020058,ENSOARG00000018274,ENSOARG00000002359	LYN|EMP2|BMP7|HTR2A|DUSP1|CAMK1|CYR61|DAB1|APOE|PIK3R3|RGS2|CAV3|NOX4|CEMIP|SPRY2|HMGCR|BMP4|THBS1|SORL1|SFRP1|
GO:0009953	dorsal/ventral pattern formation	biological_process	0.019034	0.2722	6	427	89	19295	ENSOARG00000004702,ENSOARG00000002359,ENSOARG00000006674,ENSOARG00000006942,ENSOARG00000008578,ENSOARG00000021069	LRP4|SFRP1|GLI1|SHH|PTCH1|BMP4|
GO:0021763	subthalamic nucleus development	biological_process	0.019125	0.27264	1	427	1	19295	ENSOARG00000003437	PITX2|
GO:0060578	superior vena cava morphogenesis	biological_process	0.019125	0.27264	1	427	1	19295	ENSOARG00000003437	PITX2|
GO:0010996	response to auditory stimulus	biological_process	0.019136	0.27264	2	427	8	19295	ENSOARG00000017171,ENSOARG00000004226	SLITRK6|NRXN1|
GO:0019470	4-hydroxyproline catabolic process	biological_process	0.019168	0.27264	1	427	1	19295	ENSOARG00000010934	HOGA1|
GO:0033609	oxalate metabolic process	biological_process	0.019168	0.27264	1	427	1	19295	ENSOARG00000010934	HOGA1|
GO:0019471	4-hydroxyproline metabolic process	biological_process	0.019379	0.2754	2	427	10	19295	ENSOARG00000006681,ENSOARG00000010934	EGLN3|HOGA1|
GO:0002367	cytokine production involved in immune response	biological_process	0.019431	0.27556	4	427	48	19295	ENSOARG00000002586,ENSOARG00000002050,ENSOARG00000011584,ENSOARG00000016175	APOA1|TGFB3|F2RL1|SPON2|
GO:0006644	phospholipid metabolic process	biological_process	0.019474	0.27581	10	427	193	19295	ENSOARG00000008480,ENSOARG00000020480,ENSOARG00000020531,ENSOARG00000013010,ENSOARG00000017639,ENSOARG00000021066,ENSOARG00000002586,ENSOARG00000003571,ENSOARG00000008133,ENSOARG00000018329	ALOX15|PLA2G4F|PIK3C2G|MVD|LDLR|THEM5|APOA1|LYST|HTR2A|PLCH2|
GO:0008219	cell death	biological_process	0.019559	0.27642	39	427	1178	19295	ENSOARG00000014778,ENSOARG00000005780,ENSOARG00000006942,ENSOARG00000012715,ENSOARG00000002050,ENSOARG00000009438,ENSOARG00000014336,ENSOARG00000011779,ENSOARG00000009518,ENSOARG00000007578,ENSOARG00000019993,ENSOARG00000011582,ENSOARG00000008064,ENSOARG00000006200,ENSOARG00000015342,ENSOARG00000006681,ENSOARG00000007547,ENSOARG00000008899,ENSOARG00000019333,ENSOARG00000018039,ENSOARG00000012828,…	LYN|EMP2|SHH|PTGIS|TGFB3|APOE|CYR61|TRAF5|SOX4|SCIN|ACTC1|CYP26B1|LEF1|NES|NDNF|EGLN3|TSC22D1|SFRP4|COL2A1|BMP7|TFAP2B|-|TFAP2A|-|TP63|TP53INP1|GIMAP8|GATA3|ITM2C|ID1|TRPS1|SPRY2|WNT16|SFRP1|BMP4|THBS1|TP73|SORL1|KCNMA1|
GO:0016265	death	biological_process	0.019559	0.27642	39	427	1178	19295	ENSOARG00000007578,ENSOARG00000011779,ENSOARG00000009518,ENSOARG00000015342,ENSOARG00000006681,ENSOARG00000007547,ENSOARG00000008064,ENSOARG00000019993,ENSOARG00000011582,ENSOARG00000006200,ENSOARG00000012715,ENSOARG00000005780,ENSOARG00000014778,ENSOARG00000006942,ENSOARG00000009438,ENSOARG00000014336,ENSOARG00000002050,ENSOARG00000001111,ENSOARG00000017135,ENSOARG00000018324,ENSOARG00000010810,…	SCIN|TRAF5|SOX4|NDNF|EGLN3|TSC22D1|LEF1|ACTC1|CYP26B1|NES|PTGIS|EMP2|LYN|SHH|APOE|CYR61|TGFB3|ID1|SPRY2|WNT16|TRPS1|GATA3|ITM2C|KCNMA1|SFRP1|TP73|SORL1|THBS1|BMP4|COL2A1|TFAP2B|BMP7|SFRP4|-|GIMAP8|TP53INP1|TP63|-|TFAP2A|
GO:0045104	intermediate filament cytoskeleton organization	biological_process	0.019566	0.27642	3	427	28	19295	ENSOARG00000017105,ENSOARG00000018072,ENSOARG00000006942	KRT14|PKP1|SHH|
GO:0021978	telencephalon regionalization	biological_process	0.019681	0.27734	2	427	14	19295	ENSOARG00000006942,ENSOARG00000021069	SHH|BMP4|
GO:0022414	reproductive process	biological_process	0.019712	0.27754	27	427	732	19295	ENSOARG00000005941,ENSOARG00000018609,ENSOARG00000006674,ENSOARG00000009653,ENSOARG00000006903,ENSOARG00000020478,ENSOARG00000018133,ENSOARG00000009675,ENSOARG00000005780,ENSOARG00000019421,ENSOARG00000014232,ENSOARG00000011272,ENSOARG00000006942,ENSOARG00000019683,ENSOARG00000013089,ENSOARG00000003329,ENSOARG00000005375,ENSOARG00000012715,ENSOARG00000018039,ENSOARG00000002359,ENSOARG00000011582,…	TNC|CACNA1E|GLI1|RGS2|SLC26A3|TP63|CFTR|HOXA10|EMP2|IGFBP5|SERPINF1|PRDM1|SHH|WNT2B|CACNA1C|SULF1|FGFR2|PTGIS|BMP7|SFRP1|CYP26B1|BMP4|ACVR2A|GATA3|TFAP2C|HMGCR|NRXN1|
GO:0010934	macrophage cytokine production	biological_process	0.019728	0.27754	2	427	12	19295	ENSOARG00000016175,ENSOARG00000002050	SPON2|TGFB3|
GO:0060592	mammary gland formation	biological_process	0.019766	0.27767	2	427	8	19295	ENSOARG00000021069,ENSOARG00000005375	BMP4|FGFR2|
GO:0097273	creatinine homeostasis	biological_process	0.020022	0.28003	1	427	1	19295	ENSOARG00000012828	TFAP2B|
GO:0097275	cellular ammonia homeostasis	biological_process	0.020022	0.28003	1	427	1	19295	ENSOARG00000012828	TFAP2B|
GO:0097276	cellular creatinine homeostasis	biological_process	0.020022	0.28003	1	427	1	19295	ENSOARG00000012828	TFAP2B|
GO:0097277	cellular urea homeostasis	biological_process	0.020022	0.28003	1	427	1	19295	ENSOARG00000012828	TFAP2B|
GO:0006641	triglyceride metabolic process	biological_process	0.020041	0.28003	4	427	49	19295	ENSOARG00000003815,ENSOARG00000009438,ENSOARG00000017639,ENSOARG00000007515	-|APOE|LDLR|CAV3|
GO:0051604	protein maturation	biological_process	0.020095	0.28003	8	427	132	19295	ENSOARG00000020604,ENSOARG00000005777,ENSOARG00000020861,ENSOARG00000008578,ENSOARG00000020058,ENSOARG00000014309,ENSOARG00000017447,ENSOARG00000018274	ECE2|CCBE1|CTSS|PTCH1|THBS1|SUSD4|PRSS12|SORL1|
GO:0003254	regulation of membrane depolarization	biological_process	0.020107	0.28003	3	427	23	19295	ENSOARG00000013534,ENSOARG00000019963,ENSOARG00000007515	MYOC|GJA1|CAV3|
GO:0043691	reverse cholesterol transport	biological_process	0.020127	0.28003	2	427	11	19295	ENSOARG00000002586,ENSOARG00000009438	APOA1|APOE|
GO:0015826	threonine transport	biological_process	0.020173	0.28003	1	427	1	19295	ENSOARG00000020004	SLC1A4|
GO:0034589	hydroxyproline transport	biological_process	0.020173	0.28003	1	427	1	19295	ENSOARG00000020004	SLC1A4|
GO:0070482	response to oxygen levels	biological_process	0.020246	0.28081	8	427	132	19295	ENSOARG00000005674,ENSOARG00000012715,ENSOARG00000002359,ENSOARG00000002050,ENSOARG00000010462,ENSOARG00000006454,ENSOARG00000006681,ENSOARG00000009163	ALAS2|PTGIS|SFRP1|TGFB3|CXCR4|DPP4|EGLN3|KCNMA1|
GO:0001936	regulation of endothelial cell proliferation	biological_process	0.020266	0.28086	5	427	62	19295	ENSOARG00000009438,ENSOARG00000003329,ENSOARG00000017490,ENSOARG00000021069,ENSOARG00000020058	APOE|SULF1|THBS4|BMP4|THBS1|
GO:0010575	positive regulation vascular endothelial growth factor production	biological_process	0.020326	0.28145	3	427	21	19295	ENSOARG00000005777,ENSOARG00000002360,ENSOARG00000003329	CCBE1|HPSE|SULF1|
GO:0060033	anatomical structure regression	biological_process	0.020475	0.28328	2	427	9	19295	ENSOARG00000008064,ENSOARG00000006674	LEF1|GLI1|
GO:1901215	negative regulation of neuron death	biological_process	0.020515	0.28337	7	427	101	19295	ENSOARG00000012828,ENSOARG00000015342,ENSOARG00000009438,ENSOARG00000015833,ENSOARG00000018274,ENSOARG00000006200,ENSOARG00000002050	TFAP2B|NDNF|APOE|TP73|SORL1|NES|TGFB3|
GO:0010817	regulation of hormone levels	biological_process	0.020625	0.28465	13	427	270	19295	ENSOARG00000013089,ENSOARG00000009518,ENSOARG00000006942,ENSOARG00000013941,ENSOARG00000020604,ENSOARG00000008133,ENSOARG00000004226,ENSOARG00000012828,ENSOARG00000011582,ENSOARG00000002359,ENSOARG00000018609,ENSOARG00000018133,ENSOARG00000009163	CACNA1C|SOX4|SHH|GATA3|ECE2|HTR2A|NRXN1|TFAP2B|CYP26B1|SFRP1|CACNA1E|CFTR|KCNMA1|
GO:0051098	regulation of binding	biological_process	0.020719	0.28548	10	427	200	19295	ENSOARG00000015177,ENSOARG00000013941,ENSOARG00000001111,ENSOARG00000006159,ENSOARG00000021069,ENSOARG00000003437,ENSOARG00000018274,ENSOARG00000006200,ENSOARG00000008064,ENSOARG00000003275	IFIT1|GATA3|ID1|CAMK1|BMP4|PITX2|SORL1|NES|LEF1|WFIKKN2|
GO:0007497	posterior midgut development	biological_process	0.020891	0.28738	1	427	1	19295	ENSOARG00000000158	EDNRB|
GO:0035645	enteric smooth muscle cell differentiation	biological_process	0.020891	0.28738	1	427	1	19295	ENSOARG00000000158	EDNRB|
GO:0010717	regulation of epithelial to mesenchymal transition	biological_process	0.021036	0.28913	4	427	47	19295	ENSOARG00000008064,ENSOARG00000002359,ENSOARG00000002050,ENSOARG00000002144	LEF1|SFRP1|TGFB3|LDLRAD4|
GO:0045103	intermediate filament-based process	biological_process	0.02129	0.29238	3	427	29	19295	ENSOARG00000006942,ENSOARG00000017105,ENSOARG00000018072	SHH|KRT14|PKP1|
GO:0060341	regulation of cellular localization	biological_process	0.021353	0.29277	26	427	671	19295	ENSOARG00000005412,ENSOARG00000020386,ENSOARG00000018133,ENSOARG00000019404,ENSOARG00000018609,ENSOARG00000002050,ENSOARG00000006159,ENSOARG00000020163,ENSOARG00000008133,ENSOARG00000012828,ENSOARG00000014778,ENSOARG00000004312,ENSOARG00000000714,ENSOARG00000006942,ENSOARG00000001072,ENSOARG00000000834,ENSOARG00000002359,ENSOARG00000021069,ENSOARG00000011584,ENSOARG00000018274,ENSOARG00000004226,…	ITGA3|APOD|CFTR|FBLN1|CACNA1E|TGFB3|CAMK1|CASQ2|HTR2A|TFAP2B|LYN|TNNC1|SNCG|SHH|TRPC3|EDAR|SFRP1|BMP4|F2RL1|SORL1|NRXN1|GATA3|APOA1|CEMIP|CADPS2|SOX4|
GO:1901631	positive regulation of presynaptic membrane organization	biological_process	0.021412	0.29292	2	427	7	19295	ENSOARG00000009438,ENSOARG00000004702	APOE|LRP4|
GO:0042440	pigment metabolic process	biological_process	0.021413	0.29292	4	427	49	19295	ENSOARG00000010746,ENSOARG00000003438,ENSOARG00000005674,ENSOARG00000013796	PMEL|CDH3|ALAS2|TYRP1|
GO:0032616	interleukin-13 production	biological_process	0.021457	0.29292	2	427	12	19295	ENSOARG00000013941,ENSOARG00000008064	GATA3|LEF1|
GO:0032656	regulation of interleukin-13 production	biological_process	0.021457	0.29292	2	427	12	19295	ENSOARG00000013941,ENSOARG00000008064	GATA3|LEF1|
GO:0060073	micturition	biological_process	0.021477	0.29292	2	427	6	19295	ENSOARG00000013089,ENSOARG00000009163	CACNA1C|KCNMA1|
GO:0097152	mesenchymal cell apoptotic process	biological_process	0.021504	0.29292	2	427	12	19295	ENSOARG00000018039,ENSOARG00000006942	BMP7|SHH|
GO:2001053	regulation of mesenchymal cell apoptotic process	biological_process	0.021504	0.29292	2	427	12	19295	ENSOARG00000006942,ENSOARG00000018039	SHH|BMP7|
GO:0060411	cardiac septum morphogenesis	biological_process	0.021652	0.2944	4	427	47	19295	ENSOARG00000014336,ENSOARG00000005375,ENSOARG00000003437,ENSOARG00000009518	CYR61|FGFR2|PITX2|SOX4|
GO:0086042	cardiac muscle cell-cardiac muscle cell adhesion	biological_process	0.021676	0.2944	2	427	6	19295	ENSOARG00000006399,ENSOARG00000006798	DSG2|DSC2|
GO:0086073	bundle of His cell-Purkinje myocyte adhesion involved in cell communication	biological_process	0.021676	0.2944	2	427	6	19295	ENSOARG00000006798,ENSOARG00000006399	DSC2|DSG2|
GO:0055117	regulation of cardiac muscle contraction	biological_process	0.021683	0.2944	4	427	42	19295	ENSOARG00000001434,ENSOARG00000009653,ENSOARG00000007515,ENSOARG00000020163	KCNH2|RGS2|CAV3|CASQ2|
GO:0060998	regulation of dendritic spine development	biological_process	0.021796	0.2957	3	427	23	19295	ENSOARG00000009438,ENSOARG00000006159,ENSOARG00000009443	APOE|CAMK1|SRCIN1|
GO:0016049	cell growth	biological_process	0.021838	0.29603	12	427	253	19295	ENSOARG00000006427,ENSOARG00000019421,ENSOARG00000009469,ENSOARG00000017779,ENSOARG00000015864,ENSOARG00000015342,ENSOARG00000014336,ENSOARG00000008064,ENSOARG00000002359,ENSOARG00000017688,ENSOARG00000002050,ENSOARG00000014188	PLXNA4|IGFBP5|NOV|MYL2|SOCS2|NDNF|CYR61|LEF1|SFRP1|DCX|TGFB3|ENPP1|
GO:0046486	glycerolipid metabolic process	biological_process	0.021912	0.29655	10	427	196	19295	ENSOARG00000008133,ENSOARG00000018329,ENSOARG00000002586,ENSOARG00000021066,ENSOARG00000003815,ENSOARG00000020531,ENSOARG00000009438,ENSOARG00000017639,ENSOARG00000007515,ENSOARG00000008480	HTR2A|PLCH2|APOA1|THEM5|-|PIK3C2G|APOE|LDLR|CAV3|ALOX15|
GO:0035051	cardiocyte differentiation	biological_process	0.021933	0.29658	6	427	81	19295	ENSOARG00000017779,ENSOARG00000021069,ENSOARG00000003844,ENSOARG00000003437,ENSOARG00000019993,ENSOARG00000007515	MYL2|BMP4|NOX4|PITX2|ACTC1|CAV3|
GO:0032268	regulation of cellular protein metabolic process	biological_process	0.02195	0.29658	38	427	1120	19295	ENSOARG00000014336,ENSOARG00000009653,ENSOARG00000009438,ENSOARG00000004702,ENSOARG00000014188,ENSOARG00000000158,ENSOARG00000008133,ENSOARG00000006942,ENSOARG00000005780,ENSOARG00000014778,ENSOARG00000015385,ENSOARG00000003293,ENSOARG00000009518,ENSOARG00000015536,ENSOARG00000002586,ENSOARG00000006037,ENSOARG00000019404,ENSOARG00000017490,ENSOARG00000007515,ENSOARG00000006509,ENSOARG00000008224,…	CYR61|RGS2|APOE|LRP4|ENPP1|EDNRB|HTR2A|SHH|EMP2|LYN|AGTR1|PDGFD|SOX4|CEMIP|APOA1|BMPER|FBLN1|THBS4|CAV3|IGF2BP1|DAB1|CAMK1|DUSP1|BMP7|IGFBP5|LDLRAD4|SORL1|BMP4|THBS1|SFRP1|PER1|SPRY2|TRPS1|HMGCR|NOX4|PRR16|GATA3|ACVR2A|
GO:0090399	replicative senescence	biological_process	0.021988	0.29663	2	427	8	19295	ENSOARG00000018324,ENSOARG00000003370	WNT16|MME|
GO:0009799	specification of symmetry	biological_process	0.021989	0.29663	6	427	81	19295	ENSOARG00000009841,ENSOARG00000015684,ENSOARG00000006942,ENSOARG00000003437,ENSOARG00000021069,ENSOARG00000019963	ACVR2A|ARMC4|SHH|PITX2|BMP4|GJA1|
GO:0051450	myoblast proliferation	biological_process	0.022015	0.29674	2	427	10	19295	ENSOARG00000003437,ENSOARG00000003388	PITX2|KLHL41|
GO:0035019	somatic stem cell maintenance	biological_process	0.022144	0.29762	4	427	47	19295	ENSOARG00000018039,ENSOARG00000002359,ENSOARG00000018105,ENSOARG00000009518	BMP7|SFRP1|TFAP2C|SOX4|
GO:0060043	regulation of cardiac muscle cell proliferation	biological_process	0.022255	0.29855	3	427	22	19295	ENSOARG00000015833,ENSOARG00000009585,ENSOARG00000005375	TP73|FGF20|FGFR2|
GO:0050796	regulation of insulin secretion	biological_process	0.022256	0.29855	6	427	78	19295	ENSOARG00000004226,ENSOARG00000018133,ENSOARG00000012828,ENSOARG00000018609,ENSOARG00000002359,ENSOARG00000009518	NRXN1|CFTR|TFAP2B|CACNA1E|SFRP1|SOX4|
GO:0045605	negative regulation of epidermal cell differentiation	biological_process	0.022287	0.29873	2	427	10	19295	ENSOARG00000020478,ENSOARG00000018325	TP63|GRHL2|
GO:0007638	mechanosensory behavior	biological_process	0.02233	0.29906	2	427	8	19295	ENSOARG00000017171,ENSOARG00000004226	SLITRK6|NRXN1|
GO:0003161	cardiac conduction system development	biological_process	0.022409	0.29989	2	427	11	19295	ENSOARG00000006399,ENSOARG00000013317	DSG2|TBX18|
GO:0051240	positive regulation of multicellular organismal process	biological_process	0.022455	0.30026	19	427	485	19295	ENSOARG00000011584,ENSOARG00000020058,ENSOARG00000021069,ENSOARG00000012954,ENSOARG00000013941,ENSOARG00000009841,ENSOARG00000009750,ENSOARG00000016067,ENSOARG00000002360,ENSOARG00000004226,ENSOARG00000016395,ENSOARG00000002050,ENSOARG00000009653,ENSOARG00000019683,ENSOARG00000005777,ENSOARG00000003329,ENSOARG00000005375,ENSOARG00000016175,ENSOARG00000018039	F2RL1|THBS1|BMP4|CA2|GATA3|ACVR2A|NPNT|MKX|HPSE|NRXN1|TFAP2A|TGFB3|RGS2|WNT2B|CCBE1|SULF1|FGFR2|SPON2|BMP7|
GO:0030505	inorganic diphosphate transport	biological_process	0.022566	0.30102	1	427	1	19295	ENSOARG00000014188	ENPP1|
GO:0034035	purine ribonucleoside bisphosphate metabolic process	biological_process	0.022566	0.30102	1	427	1	19295	ENSOARG00000014188	ENPP1|
GO:0050427	3'-phosphoadenosine 5'-phosphosulfate metabolic process	biological_process	0.022566	0.30102	1	427	1	19295	ENSOARG00000014188	ENPP1|
GO:0007268	synaptic transmission	biological_process	0.022876	0.30467	19	427	364	19295	ENSOARG00000005375,ENSOARG00000014093,ENSOARG00000013089,ENSOARG00000000714,ENSOARG00000009392,ENSOARG00000015499,ENSOARG00000007080,ENSOARG00000006159,ENSOARG00000009425,ENSOARG00000007668,ENSOARG00000020548,ENSOARG00000004386,ENSOARG00000004226,ENSOARG00000000193,ENSOARG00000009163,ENSOARG00000017171,ENSOARG00000020918,ENSOARG00000012954,ENSOARG00000014828	FGFR2|LRRN1|CACNA1C|SNCG|SLITRK2|GABRA2|CNTNAP4|CAMK1|GRIA1|GRM7|ETV5|FLRT3|NRXN1|CADPS2|KCNMA1|SLITRK6|UNC13C|CA2|SLITRK3|
GO:0090208	positive regulation of triglyceride metabolic process	biological_process	0.022922	0.30504	2	427	13	19295	ENSOARG00000003815,ENSOARG00000017639	-|LDLR|
GO:0010557	positive regulation of macromolecule biosynthetic process	biological_process	0.023203	0.30854	38	427	1132	19295	ENSOARG00000003844,ENSOARG00000000545,ENSOARG00000020548,ENSOARG00000015833,ENSOARG00000021069,ENSOARG00000020058,ENSOARG00000011584,ENSOARG00000002359,ENSOARG00000018911,ENSOARG00000019636,ENSOARG00000016819,ENSOARG00000009675,ENSOARG00000012828,ENSOARG00000018039,ENSOARG00000008389,ENSOARG00000005375,ENSOARG00000016395,ENSOARG00000003437,ENSOARG00000007216,ENSOARG00000006159,ENSOARG00000006070,…	NOX4|PRR16|ETV5|TP73|BMP4|THBS1|F2RL1|SFRP1|PER1|LBH|POU2F3|HOXA10|TFAP2B|BMP7|ITGA8|FGFR2|TFAP2A|PITX2|CYTL1|CAMK1|TP53INP1|TP63|ESRRG|SOX4|GRHL2|MKX|TFAP2C|NPNT|PTCH1|LEF1|BMP3|SHH|SATB2|GLI1|TGFB3|CYR61|NR1D2|MEOX1|
GO:2001235	positive regulation of apoptotic signaling pathway	biological_process	0.023497	0.31115	7	427	119	19295	ENSOARG00000020058,ENSOARG00000020673,ENSOARG00000015833,ENSOARG00000002359,ENSOARG00000020478,ENSOARG00000010810,ENSOARG00000006070	THBS1|ITM2C|TP73|SFRP1|TP63|TRPS1|TP53INP1|
GO:0021877	forebrain neuron fate commitment	biological_process	0.023571	0.31115	2	427	12	19295	ENSOARG00000018105,ENSOARG00000015783	TFAP2C|SATB2|
GO:0072044	collecting duct development	biological_process	0.023575	0.31115	2	427	12	19295	ENSOARG00000021069,ENSOARG00000012828	BMP4|TFAP2B|
GO:0033690	positive regulation of osteoblast proliferation	biological_process	0.02358	0.31115	2	427	11	19295	ENSOARG00000014336,ENSOARG00000002360	CYR61|HPSE|
GO:0001816	cytokine production	biological_process	0.023586	0.31115	16	427	424	19295	ENSOARG00000002050,ENSOARG00000003438,ENSOARG00000019404,ENSOARG00000020386,ENSOARG00000014778,ENSOARG00000005777,ENSOARG00000003329,ENSOARG00000012748,ENSOARG00000016175,ENSOARG00000008064,ENSOARG00000020058,ENSOARG00000011584,ENSOARG00000013941,ENSOARG00000020462,ENSOARG00000002586,ENSOARG00000002360	TGFB3|CDH3|FBLN1|APOD|LYN|CCBE1|SULF1|GPNMB|SPON2|LEF1|THBS1|F2RL1|GATA3|IL1RAP|APOA1|HPSE|
GO:0008584	male gonad development	biological_process	0.023646	0.3117	6	427	83	19295	ENSOARG00000009841,ENSOARG00000013941,ENSOARG00000002359,ENSOARG00000018105,ENSOARG00000009675,ENSOARG00000019683	ACVR2A|GATA3|SFRP1|TFAP2C|HOXA10|WNT2B|
GO:0060416	response to growth hormone stimulus	biological_process	0.023714	0.31204	2	427	9	19295	ENSOARG00000015864,ENSOARG00000019421	SOCS2|IGFBP5|
GO:0070948	regulation of neutrophil mediated cytotoxicity	biological_process	0.023765	0.31204	1	427	2	19295	ENSOARG00000011584	F2RL1|
GO:0070949	regulation of neutrophil mediated killing of symbiont cell	biological_process	0.023765	0.31204	1	427	2	19295	ENSOARG00000011584	F2RL1|
GO:0070950	regulation of neutrophil mediated killing of bacterium	biological_process	0.023765	0.31204	1	427	2	19295	ENSOARG00000011584	F2RL1|
GO:0070951	regulation of neutrophil mediated killing of gram-negative bacterium	biological_process	0.023765	0.31204	1	427	2	19295	ENSOARG00000011584	F2RL1|
GO:1900135	positive regulation of renin secretion into blood stream	biological_process	0.023831	0.31266	1	427	2	19295	ENSOARG00000011584	F2RL1|
GO:0003294	atrial ventricular junction remodeling	biological_process	0.023907	0.31318	1	427	2	19295	ENSOARG00000019963	GJA1|
GO:0050865	regulation of cell activation	biological_process	0.024024	0.31318	13	427	312	19295	ENSOARG00000013941,ENSOARG00000014778,ENSOARG00000006942,ENSOARG00000011272,ENSOARG00000007475,ENSOARG00000003571,ENSOARG00000002359,ENSOARG00000011582,ENSOARG00000006454,ENSOARG00000011584,ENSOARG00000020058,ENSOARG00000021069,ENSOARG00000009438	GATA3|LYN|SHH|PRDM1|ADAMTS18|LYST|SFRP1|CYP26B1|DPP4|F2RL1|THBS1|BMP4|APOE|
GO:0010903	negative regulation of very-low-density lipoprotein particle remodeling	biological_process	0.024033	0.31318	1	427	2	19295	ENSOARG00000002586	APOA1|
GO:0010543	regulation of platelet activation	biological_process	0.024039	0.31318	3	427	21	19295	ENSOARG00000007475,ENSOARG00000009438,ENSOARG00000014778	ADAMTS18|APOE|LYN|
GO:0010614	negative regulation of cardiac muscle hypertrophy	biological_process	0.024043	0.31318	2	427	9	19295	ENSOARG00000009653,ENSOARG00000007515	RGS2|CAV3|
GO:0014741	negative regulation of muscle hypertrophy	biological_process	0.024043	0.31318	2	427	9	19295	ENSOARG00000007515,ENSOARG00000009653	CAV3|RGS2|
GO:0060324	face development	biological_process	0.024074	0.31318	4	427	42	19295	ENSOARG00000008064,ENSOARG00000002050,ENSOARG00000018325,ENSOARG00000006897	LEF1|TGFB3|GRHL2|CRISPLD1|
GO:0022601	menstrual cycle phase	biological_process	0.024077	0.31318	1	427	1	19295	ENSOARG00000002359	SFRP1|
GO:0044345	stromal-epithelial cell signaling involved in prostate gland development	biological_process	0.024077	0.31318	1	427	1	19295	ENSOARG00000002359	SFRP1|
GO:0090246	convergent extension involved in somitogenesis	biological_process	0.024077	0.31318	1	427	1	19295	ENSOARG00000002359	SFRP1|
GO:2000080	negative regulation of canonical Wnt receptor signaling pathway involved in controlling type B pancreatic cell proliferation	biological_process	0.024077	0.31318	1	427	1	19295	ENSOARG00000002359	SFRP1|
GO:0046165	alcohol biosynthetic process	biological_process	0.024205	0.3146	5	427	76	19295	ENSOARG00000016724,ENSOARG00000009438,ENSOARG00000001371,ENSOARG00000018133,ENSOARG00000002586	HMGCR|APOE|DHCR7|CFTR|APOA1|
GO:0010876	lipid localization	biological_process	0.024309	0.31538	10	427	206	19295	ENSOARG00000018133,ENSOARG00000009438,ENSOARG00000017639,ENSOARG00000020058,ENSOARG00000008578,ENSOARG00000020480,ENSOARG00000014188,ENSOARG00000005539,ENSOARG00000002586,ENSOARG00000006942	CFTR|APOE|LDLR|THBS1|PTCH1|PLA2G4F|ENPP1|MEST|APOA1|SHH|
GO:0030641	regulation of cellular pH	biological_process	0.024332	0.31538	3	427	27	19295	ENSOARG00000012954,ENSOARG00000006903,ENSOARG00000018133	CA2|SLC26A3|CFTR|
GO:0002688	regulation of leukocyte chemotaxis	biological_process	0.024352	0.31538	4	427	57	19295	ENSOARG00000017490,ENSOARG00000012064,ENSOARG00000014778,ENSOARG00000011584	THBS4|FIGF|LYN|F2RL1|
GO:0051179	localization	biological_process	0.024357	0.31538	125	427	4253	19295	ENSOARG00000009443,ENSOARG00000012954,ENSOARG00000015385,ENSOARG00000006582,ENSOARG00000001072,ENSOARG00000010944,ENSOARG00000009200,ENSOARG00000006037,ENSOARG00000009750,ENSOARG00000015536,ENSOARG00000000193,ENSOARG00000019135,ENSOARG00000019963,ENSOARG00000007578,ENSOARG00000020225,ENSOARG00000020480,ENSOARG00000002050,ENSOARG00000014188,ENSOARG00000008480,ENSOARG00000009438,ENSOARG00000015499,…	SRCIN1|CA2|AGTR1|KCNQ3|TRPC3|-|SLC2A10|BMPER|NPNT|CEMIP|CADPS2|CELSR2|GJA1|SCIN|-|PLA2G4F|TGFB3|ENPP1|ALOX15|APOE|GABRA2|CFTR|SLC26A3|CYR61|-|LYN|SLCO4A1|CACNA1C|SLC1A4|SHH|PTX3|SATB2|SPON2|PER1|PLET1|DCX|F2RL1|MEGF10|SORL1|KCNMA1|SLC26A10|LDLR|ASTN1|LDLRAD4|SLC41A2|PTPRO|GATA3|FAT3|IFIT1|ETV5|ANK3|LYST|PRSS12|GRIA1|ARMC4|DAB1|CAV3|FBLN1|SFRP4|ITGB4|-|AKAP6|TNNC1|NOX5|FGFR2|TFAP2B|TMEM37|LEF1|PTC…
GO:0042769	DNA damage response, detection of DNA damage	biological_process	0.024385	0.31548	1	427	2	19295	ENSOARG00000009518	SOX4|
GO:0010574	regulation of vascular endothelial growth factor production	biological_process	0.024406	0.31551	3	427	24	19295	ENSOARG00000005777,ENSOARG00000002360,ENSOARG00000003329	CCBE1|HPSE|SULF1|
GO:0010610	regulation of mRNA stability involved in response to stress	biological_process	0.024474	0.31589	1	427	1	19295	ENSOARG00000006509	IGF2BP1|
GO:0022013	pallium cell proliferation in forebrain	biological_process	0.024474	0.31589	1	427	1	19295	ENSOARG00000006509	IGF2BP1|
GO:0010632	regulation of epithelial cell migration	biological_process	0.024517	0.31617	8	427	120	19295	ENSOARG00000009438,ENSOARG00000021069,ENSOARG00000020058,ENSOARG00000017167,ENSOARG00000005780,ENSOARG00000013941,ENSOARG00000006037,ENSOARG00000005777	APOE|BMP4|THBS1|ARSB|EMP2|GATA3|BMPER|CCBE1|
GO:0021700	developmental maturation	biological_process	0.024533	0.31617	10	427	187	19295	ENSOARG00000013534,ENSOARG00000003438,ENSOARG00000009163,ENSOARG00000017522,ENSOARG00000006903,ENSOARG00000018133,ENSOARG00000013941,ENSOARG00000019963,ENSOARG00000000158,ENSOARG00000004226	MYOC|CDH3|KCNMA1|BFSP1|SLC26A3|CFTR|GATA3|GJA1|EDNRB|NRXN1|
GO:0009952	anterior/posterior pattern specification	biological_process	0.024596	0.31659	9	427	190	19295	ENSOARG00000009675,ENSOARG00000009841,ENSOARG00000006942,ENSOARG00000019683,ENSOARG00000002359,ENSOARG00000008064,ENSOARG00000021069,ENSOARG00000005754,ENSOARG00000013317	HOXA10|ACVR2A|SHH|WNT2B|SFRP1|LEF1|BMP4|MEOX1|TBX18|
GO:0045859	regulation of protein kinase activity	biological_process	0.024603	0.31659	18	427	443	19295	ENSOARG00000014778,ENSOARG00000005780,ENSOARG00000018039,ENSOARG00000003963,ENSOARG00000006159,ENSOARG00000014336,ENSOARG00000009438,ENSOARG00000008224,ENSOARG00000009653,ENSOARG00000007515,ENSOARG00000015536,ENSOARG00000003844,ENSOARG00000017135,ENSOARG00000016724,ENSOARG00000020058,ENSOARG00000021069,ENSOARG00000018274,ENSOARG00000002359	LYN|EMP2|BMP7|DUSP1|CAMK1|CYR61|APOE|DAB1|RGS2|CAV3|CEMIP|NOX4|SPRY2|HMGCR|THBS1|BMP4|SORL1|SFRP1|
GO:0044691	tooth eruption	biological_process	0.024649	0.31692	1	427	1	19295	ENSOARG00000014970	FAM20A|
GO:0010092	specification of organ identity	biological_process	0.024667	0.31692	3	427	29	19295	ENSOARG00000021069,ENSOARG00000019683,ENSOARG00000005375	BMP4|WNT2B|FGFR2|
GO:0002739	regulation of cytokine secretion involved in immune response	biological_process	0.024891	0.31956	2	427	9	19295	ENSOARG00000002586,ENSOARG00000011584	APOA1|F2RL1|
GO:0010771	negative regulation of cell morphogenesis involved in differentiation	biological_process	0.025033	0.32114	3	427	27	19295	ENSOARG00000002359,ENSOARG00000019404,ENSOARG00000002144	SFRP1|FBLN1|LDLRAD4|
GO:0072593	reactive oxygen species metabolic process	biological_process	0.025163	0.32256	7	427	123	19295	ENSOARG00000014336,ENSOARG00000000010,ENSOARG00000020058,ENSOARG00000011584,ENSOARG00000003844,ENSOARG00000018585,ENSOARG00000016395	CYR61|ND2|THBS1|F2RL1|NOX4|NOX5|TFAP2A|
GO:0006955	immune response	biological_process	0.025344	0.32406	23	427	724	19295	ENSOARG00000016900,ENSOARG00000013490,ENSOARG00000008480,ENSOARG00000014188,ENSOARG00000014309,ENSOARG00000002050,ENSOARG00000002951,ENSOARG00000016175,ENSOARG00000006982,ENSOARG00000002754,ENSOARG00000020498,ENSOARG00000005780,ENSOARG00000014778,ENSOARG00000012176,ENSOARG00000020058,ENSOARG00000011584,ENSOARG00000008064,ENSOARG00000020861,ENSOARG00000003571,ENSOARG00000009128,ENSOARG00000015177,…	KRT1|THEMIS|ALOX15|ENPP1|SUSD4|TGFB3|-|SPON2|AQP4|PTX3|-|EMP2|LYN|MRC1|THBS1|F2RL1|LEF1|CTSS|LYST|C7|IFIT1|APOA1|GATA3|
GO:0033865	nucleoside bisphosphate metabolic process	biological_process	0.025397	0.32406	2	427	12	19295	ENSOARG00000014188,ENSOARG00000016724	ENPP1|HMGCR|
GO:0033875	ribonucleoside bisphosphate metabolic process	biological_process	0.025397	0.32406	2	427	12	19295	ENSOARG00000016724,ENSOARG00000014188	HMGCR|ENPP1|
GO:0034032	purine nucleoside bisphosphate metabolic process	biological_process	0.025397	0.32406	2	427	12	19295	ENSOARG00000016724,ENSOARG00000014188	HMGCR|ENPP1|
GO:0031327	negative regulation of cellular biosynthetic process	biological_process	0.025415	0.32406	31	427	914	19295	ENSOARG00000016819,ENSOARG00000018911,ENSOARG00000008064,ENSOARG00000002359,ENSOARG00000021069,ENSOARG00000008578,ENSOARG00000010474,ENSOARG00000001111,ENSOARG00000010810,ENSOARG00000018105,ENSOARG00000013941,ENSOARG00000016067,ENSOARG00000019233,ENSOARG00000010394,ENSOARG00000006509,ENSOARG00000020478,ENSOARG00000004526,ENSOARG00000010129,ENSOARG00000002050,ENSOARG00000016395,ENSOARG00000007668,…	POU2F3|PER1|LEF1|SFRP1|BMP4|PTCH1|HR|ID1|TRPS1|TFAP2C|GATA3|MKX|TAGLN3|LEPR|IGF2BP1|TP63|NR1D2|BACE2|TGFB3|TFAP2A|GRM7|PITX2|ENPP1|FGFR2|SATB2|BMP7|PTGIS|TFAP2B|IGFBP5|PRDM1|SHH|
GO:0019511	peptidyl-proline hydroxylation	biological_process	0.025456	0.32432	2	427	10	19295	ENSOARG00000006681,ENSOARG00000020475	EGLN3|P3H2|
GO:0007569	cell aging	biological_process	0.025497	0.3246	5	427	67	19295	ENSOARG00000020478,ENSOARG00000017296,ENSOARG00000018324,ENSOARG00000003844,ENSOARG00000003370	TP63|NUAK1|WNT16|NOX4|MME|
GO:1902259	regulation of delayed rectifier potassium channel activity	biological_process	0.025524	0.32469	2	427	8	19295	ENSOARG00000006557,ENSOARG00000004265	AKAP6|ANK3|
GO:0086012	membrane depolarization involved in regulation of cardiac muscle cell action potential	biological_process	0.02564	0.32593	2	427	10	19295	ENSOARG00000019963,ENSOARG00000007515	GJA1|CAV3|
GO:0002767	immune response-inhibiting cell surface receptor signaling pathway	biological_process	0.025711	0.32608	1	427	1	19295	ENSOARG00000014778	LYN|
GO:0002774	Fc receptor mediated inhibitory signaling pathway	biological_process	0.025711	0.32608	1	427	1	19295	ENSOARG00000014778	LYN|
GO:0070667	negative regulation of mast cell proliferation	biological_process	0.025711	0.32608	1	427	1	19295	ENSOARG00000014778	LYN|
GO:0010770	positive regulation of cell morphogenesis involved in differentiation	biological_process	0.025875	0.3274	4	427	49	19295	ENSOARG00000008064,ENSOARG00000002586,ENSOARG00000002050,ENSOARG00000013534	LEF1|APOA1|TGFB3|MYOC|
GO:0019748	secondary metabolic process	biological_process	0.025892	0.3274	3	427	27	19295	ENSOARG00000013796,ENSOARG00000003438,ENSOARG00000010746	TYRP1|CDH3|PMEL|
GO:0048812	neuron projection morphogenesis	biological_process	0.025893	0.3274	18	427	347	19295	ENSOARG00000020651,ENSOARG00000017171,ENSOARG00000014828,ENSOARG00000017688,ENSOARG00000009443,ENSOARG00000006427,ENSOARG00000004265,ENSOARG00000014989,ENSOARG00000018737,ENSOARG00000013941,ENSOARG00000004702,ENSOARG00000008224,ENSOARG00000010601,ENSOARG00000021199,ENSOARG00000018039,ENSOARG00000005375,ENSOARG00000006942,ENSOARG00000009392	PTPRO|SLITRK6|SLITRK3|DCX|SRCIN1|PLXNA4|ANK3|TUBB3|ALCAM|GATA3|LRP4|DAB1|LRRC4C|SIPA1L1|BMP7|FGFR2|SHH|SLITRK2|
GO:1902167	positive regulation of intrinsic apoptotic signaling pathway in response to DNA damage by p53 class mediator	biological_process	0.026012	0.32866	1	427	1	19295	ENSOARG00000015833	TP73|
GO:0021517	ventral spinal cord development	biological_process	0.026071	0.32873	4	427	43	19295	ENSOARG00000008578,ENSOARG00000006942,ENSOARG00000009518,ENSOARG00000008224	PTCH1|SHH|SOX4|DAB1|
GO:0048667	cell morphogenesis involved in neuron differentiation	biological_process	0.026082	0.32873	18	427	342	19295	ENSOARG00000013941,ENSOARG00000018737,ENSOARG00000014989,ENSOARG00000004265,ENSOARG00000006427,ENSOARG00000009443,ENSOARG00000017688,ENSOARG00000014828,ENSOARG00000017171,ENSOARG00000020651,ENSOARG00000009392,ENSOARG00000006942,ENSOARG00000005375,ENSOARG00000021199,ENSOARG00000018039,ENSOARG00000010601,ENSOARG00000004702,ENSOARG00000008224	GATA3|ALCAM|TUBB3|ANK3|PLXNA4|SRCIN1|DCX|SLITRK3|SLITRK6|PTPRO|SLITRK2|SHH|FGFR2|SIPA1L1|BMP7|LRRC4C|LRP4|DAB1|
GO:0070307	lens fiber cell development	biological_process	0.026094	0.32873	2	427	12	19295	ENSOARG00000005375,ENSOARG00000017522	FGFR2|BFSP1|
GO:0034375	high-density lipoprotein particle remodeling	biological_process	0.026104	0.32873	2	427	12	19295	ENSOARG00000002586,ENSOARG00000009438	APOA1|APOE|
GO:0030203	glycosaminoglycan metabolic process	biological_process	0.026116	0.32873	5	427	66	19295	ENSOARG00000007029,ENSOARG00000015342,ENSOARG00000007216,ENSOARG00000015536,ENSOARG00000010082	SPOCK2|NDNF|CYTL1|CEMIP|EGFLAM|
GO:0008306	associative learning	biological_process	0.026143	0.32883	5	427	58	19295	ENSOARG00000007668,ENSOARG00000013089,ENSOARG00000018609,ENSOARG00000000602,ENSOARG00000016724	GRM7|CACNA1C|CACNA1E|NPTX2|HMGCR|
GO:0002684	positive regulation of immune system process	biological_process	0.0262	0.32912	16	427	429	19295	ENSOARG00000006454,ENSOARG00000020058,ENSOARG00000011584,ENSOARG00000003571,ENSOARG00000013941,ENSOARG00000012064,ENSOARG00000016900,ENSOARG00000017490,ENSOARG00000014309,ENSOARG00000002951,ENSOARG00000013490,ENSOARG00000016175,ENSOARG00000020498,ENSOARG00000006942,ENSOARG00000011272,ENSOARG00000014778	DPP4|THBS1|F2RL1|LYST|GATA3|FIGF|KRT1|THBS4|SUSD4|-|THEMIS|SPON2|-|SHH|PRDM1|LYN|
GO:0048389	intermediate mesoderm development	biological_process	0.026226	0.32912	1	427	2	19295	ENSOARG00000021069	BMP4|
GO:0072098	anterior/posterior pattern specification involved in kidney development	biological_process	0.026226	0.32912	1	427	2	19295	ENSOARG00000021069	BMP4|
GO:0006885	regulation of pH	biological_process	0.026295	0.3297	4	427	46	19295	ENSOARG00000006903,ENSOARG00000000158,ENSOARG00000018133,ENSOARG00000012954	SLC26A3|EDNRB|CFTR|CA2|
GO:0048662	negative regulation of smooth muscle cell proliferation	biological_process	0.026311	0.3297	2	427	15	19295	ENSOARG00000019421,ENSOARG00000020386	IGFBP5|APOD|
GO:0034377	plasma lipoprotein particle assembly	biological_process	0.026462	0.331	2	427	14	19295	ENSOARG00000009438,ENSOARG00000002586	APOE|APOA1|
GO:0030856	regulation of epithelial cell differentiation	biological_process	0.026475	0.331	6	427	90	19295	ENSOARG00000021069,ENSOARG00000008578,ENSOARG00000018325,ENSOARG00000008899,ENSOARG00000013941,ENSOARG00000020478	BMP4|PTCH1|GRHL2|SFRP4|GATA3|TP63|
GO:0006909	phagocytosis	biological_process	0.026541	0.33159	6	427	90	19295	ENSOARG00000017856,ENSOARG00000008480,ENSOARG00000011584,ENSOARG00000020058,ENSOARG00000016175,ENSOARG00000002754	MEGF10|ALOX15|F2RL1|THBS1|SPON2|PTX3|
[truncated: 573 more rows]
