# Supplementary material for: Transcriptome Reveals Long Non-coding RNAs and mRNAs Involved in Primary Wool Follicle Induction in Carpet Sheep Fetal Skin
Source: Front Physiol. 2018 May 15;9:446. doi: 10.3389/fphys.2018.00446 (PMC5968378; doi:10.3389/fphys.2018.00446)
Supplement: TABLE S5 — Significantly enriched KEGG pathways of differentially expressed lncRNA target genes related to hair follicle and skin development. [file Data_Sheet_5.XLSX]

## Sheet: Sheet1
##Databases: KEGG PATHWAY
##Statistical test method: hypergeometric test / Fisher's exact test
##FDR correction method: Benjamini and Hochberg
#Term	Database	ID	Input number	Background number	P-Value	Corrected P-Value	Input	KO	Entrez_ID	KO_name	Hyperlink
Pathways in cancer	KEGG PATHWAY	oas05200	28	336	1.06013e-08	1.36756e-06	ENSOARG00000012718|ENSOARG00000007270|ENSOARG00000013052|ENSOARG00000005412|ENSOARG00000005375|ENSOARG00000013616|ENSOARG00000000744|ENSOARG00000021069|ENSOARG00000006674|ENSOARG00000017559|ENSOARG00000006942|ENSOARG00000019683|ENSOARG00000015400|ENSOARG00000015529|ENSOARG00000010557|ENSOARG00000014726|ENSOARG00000000327|ENSOARG00000008578|ENSOARG00000002050|ENSOARG00000016130|ENSOARG00000001468|…	oas:101108228|oas:101122429|oas:101114169|oas:101118038|oas:443548|oas:101117424|oas:100216328|oas:443502|oas:101120651|oas:101115744|oas:101117666|oas:101116782|oas:101109745|oas:101115485|oas:101118502|oas:494191|oas:101102692|oas:101112193|oas:554323|oas:101104664|oas:101116201|oas:443318|oas:443513|oas:101120665|oas:101103229|oas:101113249|oas:101112475|oas:443548|	101108228|101122429|101114169|101118038|443548|101117424|100216328|443502|101120651|101115744|101117666|101116782|101109745|101115485|101118502|494191|101102692|101112193|554323|101104664|101116201|443318|443513|101120665|101103229|101113249|101112475|443548|	NFKB1|LAMC3|GLI2|ITGA3|FGFR2, FGFR2IIIb|LAMA2|LAMC2|BMP4|GLI1|FGF19|SHH|WNT2B|WNT5A|MAPK1|FGF17|TGFBR2|LAMA1|PTCH1, PTCH|TGFB3|APC|MAPK8|IGF1, IGF-I|PPARG, PPAR_gamma, PPARg2|MAPK10|WNT16|FGF14|FGF23|FGFR2, FGFR2IIIb|	http://www.genome.jp/kegg-bin/show_pathway?oas05200/oas:101120665%09red/oas:101117424%09red/oas:101118502%09red/oas:101118038%09red/oas:443513%09red/oas:101109745%09red/oas:101117666%09red/oas:101120651%09red/oas:101102692%09red/oas:554323%09red/oas:101115485%09red/oas:101104664%09red/oas:100216328%09red/oas:443502%09red/oas:101122429%09red/oas:443548%09red/oas:101108228%09red/oas:101116782%09red…
Basal cell carcinoma	KEGG PATHWAY	oas05217	9	56	1.15775e-05	0.000523287	ENSOARG00000021069|ENSOARG00000019683|ENSOARG00000006674|ENSOARG00000018324|ENSOARG00000015400|ENSOARG00000013052|ENSOARG00000008578|ENSOARG00000006942|ENSOARG00000016130	oas:443502|oas:101116782|oas:101120651|oas:101103229|oas:101109745|oas:101114169|oas:101112193|oas:101117666|oas:101104664|	443502|101116782|101120651|101103229|101109745|101114169|101112193|101117666|101104664|	BMP4|WNT2B|GLI1|WNT16|WNT5A|GLI2|PTCH1, PTCH|SHH|APC|	http://www.genome.jp/kegg-bin/show_pathway?oas05217/oas:101112193%09red/oas:101114169%09red/oas:101104664%09red/oas:443502%09red/oas:101109745%09red/oas:101120651%09red/oas:101116782%09red/oas:101103229%09red/oas:101117666%09red
ECM-receptor interaction	KEGG PATHWAY	oas04512	11	89	1.21695e-05	0.000523287	ENSOARG00000000744|ENSOARG00000003894|ENSOARG00000000327|ENSOARG00000020058|ENSOARG00000020222|ENSOARG00000005941|ENSOARG00000007270|ENSOARG00000005412|ENSOARG00000008285|ENSOARG00000009764|ENSOARG00000013616	oas:100216328|oas:101116784|oas:101102692|oas:101106433|oas:101120887|oas:101118337|oas:101122429|oas:101118038|oas:101114307|oas:101119919|oas:101117424|	100216328|101116784|101102692|101106433|101120887|101118337|101122429|101118038|101114307|101119919|101117424|	LAMC2|THBS3|LAMA1|THBS1|ITGB5|TNC|LAMC3|ITGA3|ITGA1|ITGB4|LAMA2|	http://www.genome.jp/kegg-bin/show_pathway?oas04512/oas:101117424%09red/oas:101120887%09red/oas:101118038%09red/oas:100216328%09red/oas:101106433%09red/oas:101118337%09red/oas:101122429%09red/oas:101119919%09red/oas:101116784%09red/oas:101102692%09red/oas:101114307%09red
Hedgehog signaling pathway	KEGG PATHWAY	oas04340	8	53	5.30547e-05	0.00171101	ENSOARG00000021069|ENSOARG00000019683|ENSOARG00000006674|ENSOARG00000018324|ENSOARG00000015400|ENSOARG00000013052|ENSOARG00000008578|ENSOARG00000006942	oas:443502|oas:101116782|oas:101120651|oas:101103229|oas:101109745|oas:101114169|oas:101112193|oas:101117666|	443502|101116782|101120651|101103229|101109745|101114169|101112193|101117666|	BMP4|WNT2B|GLI1|WNT16|WNT5A|GLI2|PTCH1, PTCH|SHH|	http://www.genome.jp/kegg-bin/show_pathway?oas04340/oas:101112193%09red/oas:101114169%09red/oas:443502%09red/oas:101109745%09red/oas:101120651%09red/oas:101116782%09red/oas:101103229%09red/oas:101117666%09red
TGF-beta signaling pathway	KEGG PATHWAY	oas04350	9	78	0.000121432	0.0026584	ENSOARG00000021069|ENSOARG00000013752|ENSOARG00000020058|ENSOARG00000015529|ENSOARG00000018039|ENSOARG00000001408|ENSOARG00000014726|ENSOARG00000003437|ENSOARG00000002050	oas:443502|oas:780490|oas:101106433|oas:101115485|oas:443175|oas:443156|oas:494191|oas:101116988|oas:554323|	443502|780490|101106433|101115485|443175|443156|494191|101116988|554323|	BMP4|NOG|THBS1|MAPK1|BMP7|ACVR2B, ActRIIB|TGFBR2|PITX2|TGFB3|	http://www.genome.jp/kegg-bin/show_pathway?oas04350/oas:101115485%09red/oas:443156%09red/oas:554323%09red/oas:101106433%09red/oas:780490%09red/oas:101116988%09red/oas:443502%09red/oas:443175%09red/oas:494191%09red
Focal adhesion	KEGG PATHWAY	oas04510	15	210	0.000141221	0.0026584	ENSOARG00000001468|ENSOARG00000000744|ENSOARG00000003894|ENSOARG00000003887|ENSOARG00000000327|ENSOARG00000020058|ENSOARG00000020222|ENSOARG00000005941|ENSOARG00000015529|ENSOARG00000007270|ENSOARG00000015856|ENSOARG00000005412|ENSOARG00000008285|ENSOARG00000009764|ENSOARG00000013616	oas:101116201|oas:100216328|oas:101116784|oas:101120665|oas:101102692|oas:101106433|oas:101120887|oas:101118337|oas:101115485|oas:101122429|oas:443318|oas:101118038|oas:101114307|oas:101119919|oas:101117424|	101116201|100216328|101116784|101120665|101102692|101106433|101120887|101118337|101115485|101122429|443318|101118038|101114307|101119919|101117424|	MAPK8|LAMC2|THBS3|MAPK10|LAMA1|THBS1|ITGB5|TNC|MAPK1|LAMC3|IGF1, IGF-I|ITGA3|ITGA1|ITGB4|LAMA2|	http://www.genome.jp/kegg-bin/show_pathway?oas04510/oas:101115485%09red/oas:101117424%09red/oas:101116784%09red/oas:101120665%09red/oas:101120887%09red/oas:101118038%09red/oas:443318%09red/oas:100216328%09red/oas:101106433%09red/oas:101118337%09red/oas:101122429%09red/oas:101119919%09red/oas:101116201%09red/oas:101102692%09red/oas:101114307%09red
Signaling pathways regulating pluripotency of stem cells	KEGG PATHWAY	oas04550	12	141	0.000144254	0.0026584	ENSOARG00000015856|ENSOARG00000021069|ENSOARG00000019683|ENSOARG00000018324|ENSOARG00000015904|ENSOARG00000015400|ENSOARG00000015529|ENSOARG00000012870|ENSOARG00000001408|ENSOARG00000016130|ENSOARG00000005375|ENSOARG00000014598	oas:443318|oas:443502|oas:101116782|oas:101103229|oas:443548|oas:101109745|oas:101115485|oas:100217411|oas:443156|oas:101104664|oas:443548|oas:101110563|	443318|443502|101116782|101103229|443548|101109745|101115485|100217411|443156|101104664|443548|101110563|	IGF1, IGF-I|BMP4|WNT2B|WNT16|FGFR2, FGFR2IIIb|WNT5A|MAPK1|MAPK14|ACVR2B, ActRIIB|APC|FGFR2, FGFR2IIIb|SOX2|	http://www.genome.jp/kegg-bin/show_pathway?oas04550/oas:101115485%09red/oas:443156%09red/oas:101110563%09red/oas:101104664%09red/oas:443318%09red/oas:443502%09red/oas:100217411%09red/oas:101109745%09red/oas:443548%09red/oas:101103229%09red/oas:101116782%09red
PI3K-Akt signaling pathway	KEGG PATHWAY	oas04151	20	356	0.000263208	0.00424423	ENSOARG00000000744|ENSOARG00000003894|ENSOARG00000012718|ENSOARG00000004918|ENSOARG00000017559|ENSOARG00000000327|ENSOARG00000020058|ENSOARG00000020222|ENSOARG00000010198|ENSOARG00000015529|ENSOARG00000010557|ENSOARG00000007270|ENSOARG00000015904|ENSOARG00000005941|ENSOARG00000005412|ENSOARG00000015856|ENSOARG00000008285|ENSOARG00000009764|ENSOARG00000005375|ENSOARG00000013616	oas:100216328|oas:101116784|oas:101108228|oas:101113249|oas:101115744|oas:101102692|oas:101106433|oas:101120887|oas:101112475|oas:101115485|oas:101118502|oas:101122429|oas:443548|oas:101118337|oas:101118038|oas:443318|oas:101114307|oas:101119919|oas:443548|oas:101117424|	100216328|101116784|101108228|101113249|101115744|101102692|101106433|101120887|101112475|101115485|101118502|101122429|443548|101118337|101118038|443318|101114307|101119919|443548|101117424|	LAMC2|THBS3|NFKB1|FGF14|FGF19|LAMA1|THBS1|ITGB5|FGF23|MAPK1|FGF17|LAMC3|FGFR2, FGFR2IIIb|TNC|ITGA3|IGF1, IGF-I|ITGA1|ITGB4|FGFR2, FGFR2IIIb|LAMA2|	http://www.genome.jp/kegg-bin/show_pathway?oas04151/oas:101112475%09red/oas:101115485%09red/oas:101116784%09red/oas:101113249%09red/oas:101117424%09red/oas:101118502%09red/oas:101120887%09red/oas:101118038%09red/oas:443318%09red/oas:100216328%09red/oas:101106433%09red/oas:101118337%09red/oas:101115744%09red/oas:101122429%09red/oas:443548%09red/oas:101119919%09red/oas:101108228%09red/oas:101102692…
Hippo signaling pathway	KEGG PATHWAY	oas04390	11	153	0.00100961	0.014471	ENSOARG00000021069|ENSOARG00000019683|ENSOARG00000018324|ENSOARG00000015400|ENSOARG00000018039|ENSOARG00000014726|ENSOARG00000013052|ENSOARG00000014598|ENSOARG00000012367|ENSOARG00000002050|ENSOARG00000016130	oas:443502|oas:101116782|oas:101103229|oas:101109745|oas:443175|oas:494191|oas:101114169|oas:101110563|oas:494433|oas:554323|oas:101104664|	443502|101116782|101103229|101109745|443175|494191|101114169|101110563|494433|554323|101104664|	BMP4|WNT2B|WNT16|WNT5A|BMP7|TGFBR2|GLI2|SOX2|ITGB2, CD18|TGFB3|APC|	http://www.genome.jp/kegg-bin/show_pathway?oas04390/oas:494433%09red/oas:101114169%09red/oas:101110563%09red/oas:101104664%09red/oas:443502%09red/oas:101109745%09red/oas:101116782%09red/oas:101103229%09red/oas:443175%09red/oas:554323%09red/oas:494191%09red
Toxoplasmosis	KEGG PATHWAY	oas05145	10	134	0.00130076	0.0167798	ENSOARG00000001468|ENSOARG00000000744|ENSOARG00000012718|ENSOARG00000003887|ENSOARG00000000327|ENSOARG00000015529|ENSOARG00000012870|ENSOARG00000007270|ENSOARG00000002050|ENSOARG00000013616	oas:101116201|oas:100216328|oas:101108228|oas:101120665|oas:101102692|oas:101115485|oas:100217411|oas:101122429|oas:554323|oas:101117424|	101116201|100216328|101108228|101120665|101102692|101115485|100217411|101122429|554323|101117424|	MAPK8|LAMC2|NFKB1|MAPK10|LAMA1|MAPK1|MAPK14|LAMC3|TGFB3|LAMA2|	http://www.genome.jp/kegg-bin/show_pathway?oas05145/oas:101115485%09red/oas:101117424%09red/oas:101108228%09red/oas:101120665%09red/oas:100216328%09red/oas:100217411%09red/oas:101122429%09red/oas:101102692%09red/oas:101116201%09red/oas:554323%09red
Regulation of actin cytoskeleton	KEGG PATHWAY	oas04810	13	220	0.00198059	0.0232269	ENSOARG00000008285|ENSOARG00000004918|ENSOARG00000017559|ENSOARG00000020222|ENSOARG00000010198|ENSOARG00000015529|ENSOARG00000010557|ENSOARG00000015904|ENSOARG00000005412|ENSOARG00000012367|ENSOARG00000009764|ENSOARG00000005375|ENSOARG00000016130	oas:101114307|oas:101113249|oas:101115744|oas:101120887|oas:101112475|oas:101115485|oas:101118502|oas:443548|oas:101118038|oas:494433|oas:101119919|oas:443548|oas:101104664|	101114307|101113249|101115744|101120887|101112475|101115485|101118502|443548|101118038|494433|101119919|443548|101104664|	ITGA1|FGF14|FGF19|ITGB5|FGF23|MAPK1|FGF17|FGFR2, FGFR2IIIb|ITGA3|ITGB2, CD18|ITGB4|FGFR2, FGFR2IIIb|APC|	http://www.genome.jp/kegg-bin/show_pathway?oas04810/oas:101112475%09red/oas:101115485%09red/oas:101118038%09red/oas:101113249%09red/oas:494433%09red/oas:101118502%09red/oas:101120887%09red/oas:101104664%09red/oas:101115744%09red/oas:443548%09red/oas:101119919%09red/oas:101114307%09red
Pancreatic cancer	KEGG PATHWAY	oas05212	6	64	0.00428732	0.0460887	ENSOARG00000001468|ENSOARG00000014726|ENSOARG00000012718|ENSOARG00000003887|ENSOARG00000015529|ENSOARG00000002050	oas:101116201|oas:494191|oas:101108228|oas:101120665|oas:101115485|oas:554323|	101116201|494191|101108228|101120665|101115485|554323|	MAPK8|TGFBR2|NFKB1|MAPK10|MAPK1|TGFB3|	http://www.genome.jp/kegg-bin/show_pathway?oas05212/oas:101115485%09red/oas:101108228%09red/oas:101120665%09red/oas:101116201%09red/oas:554323%09red/oas:494191%09red
Wnt signaling pathway	KEGG PATHWAY	oas04310	9	141	0.00588382	0.0520116	ENSOARG00000001468|ENSOARG00000003121|ENSOARG00000019683|ENSOARG00000003887|ENSOARG00000018324|ENSOARG00000015400|ENSOARG00000002359|ENSOARG00000008899|ENSOARG00000016130	oas:101116201|oas:101109259|oas:101116782|oas:101120665|oas:101103229|oas:101109745|oas:101121066|oas:101107858|oas:101104664|	101116201|101109259|101116782|101120665|101103229|101109745|101121066|101107858|101104664|	MAPK8|WIF1|WNT2B|MAPK10|WNT16|WNT5A|SFRP1|SFRP4|APC|	http://www.genome.jp/kegg-bin/show_pathway?oas04310/oas:101103229%09red/oas:101120665%09red/oas:101121066%09red/oas:101104664%09red/oas:101109259%09red/oas:101109745%09red/oas:101107858%09red/oas:101116201%09red/oas:101116782%09red
Melanoma	KEGG PATHWAY	oas05218	6	69	0.00601095	0.0520116	ENSOARG00000015856|ENSOARG00000004918|ENSOARG00000017559|ENSOARG00000015529|ENSOARG00000010198|ENSOARG00000010557	oas:443318|oas:101113249|oas:101115744|oas:101115485|oas:101112475|oas:101118502|	443318|101113249|101115744|101115485|101112475|101118502|	IGF1, IGF-I|FGF14|FGF19|MAPK1|FGF23|FGF17|	http://www.genome.jp/kegg-bin/show_pathway?oas05218/oas:101112475%09red/oas:101115485%09red/oas:101113249%09red/oas:101118502%09red/oas:443318%09red/oas:101115744%09red
Colorectal cancer	KEGG PATHWAY	oas05210	6	70	0.00640853	0.0520116	ENSOARG00000001468|ENSOARG00000014726|ENSOARG00000003887|ENSOARG00000015529|ENSOARG00000002050|ENSOARG00000016130	oas:101116201|oas:494191|oas:101120665|oas:101115485|oas:554323|oas:101104664|	101116201|494191|101120665|101115485|554323|101104664|	MAPK8|TGFBR2|MAPK10|MAPK1|TGFB3|APC|	http://www.genome.jp/kegg-bin/show_pathway?oas05210/oas:101115485%09red/oas:101120665%09red/oas:101104664%09red/oas:101116201%09red/oas:554323%09red/oas:494191%09red
MAPK signaling pathway	KEGG PATHWAY	oas04010	13	255	0.00645105	0.0520116	ENSOARG00000001468|ENSOARG00000014726|ENSOARG00000012718|ENSOARG00000003887|ENSOARG00000017559|ENSOARG00000004918|ENSOARG00000015529|ENSOARG00000010198|ENSOARG00000012870|ENSOARG00000010557|ENSOARG00000015904|ENSOARG00000002050|ENSOARG00000005375	oas:101116201|oas:494191|oas:101108228|oas:101120665|oas:101115744|oas:101113249|oas:101115485|oas:101112475|oas:100217411|oas:101118502|oas:443548|oas:554323|oas:443548|	101116201|494191|101108228|101120665|101115744|101113249|101115485|101112475|100217411|101118502|443548|554323|443548|	MAPK8|TGFBR2|NFKB1|MAPK10|FGF19|FGF14|MAPK1|FGF23|MAPK14|FGF17|FGFR2, FGFR2IIIb|TGFB3|FGFR2, FGFR2IIIb|	http://www.genome.jp/kegg-bin/show_pathway?oas04010/oas:101112475%09red/oas:101115485%09red/oas:101116201%09red/oas:101120665%09red/oas:101113249%09red/oas:100217411%09red/oas:101118502%09red/oas:443548%09red/oas:101108228%09red/oas:554323%09red/oas:101115744%09red/oas:494191%09red
NOD-like receptor signaling pathway	KEGG PATHWAY	oas04621	5	52	0.00809293	0.061411	ENSOARG00000001468|ENSOARG00000012870|ENSOARG00000015529|ENSOARG00000012718|ENSOARG00000003887	oas:101116201|oas:100217411|oas:101115485|oas:101108228|oas:101120665|	101116201|100217411|101115485|101108228|101120665|	MAPK8|MAPK14|MAPK1|NFKB1|MAPK10|	http://www.genome.jp/kegg-bin/show_pathway?oas04621/oas:101115485%09red/oas:101116201%09red/oas:101108228%09red/oas:101120665%09red/oas:100217411%09red
Pertussis	KEGG PATHWAY	oas05133	6	77	0.00974391	0.066156	ENSOARG00000001468|ENSOARG00000012718|ENSOARG00000003887|ENSOARG00000015529|ENSOARG00000012870|ENSOARG00000012367	oas:101116201|oas:101108228|oas:101120665|oas:101115485|oas:100217411|oas:494433|	101116201|101108228|101120665|101115485|100217411|494433|	MAPK8|NFKB1|MAPK10|MAPK1|MAPK14|ITGB2, CD18|	http://www.genome.jp/kegg-bin/show_pathway?oas05133/oas:101115485%09red/oas:101108228%09red/oas:101120665%09red/oas:494433%09red/oas:101116201%09red/oas:100217411%09red
Hypertrophic cardiomyopathy (HCM)	KEGG PATHWAY	oas05410	6	77	0.00974391	0.066156	ENSOARG00000015856|ENSOARG00000008285|ENSOARG00000020222|ENSOARG00000005412|ENSOARG00000009764|ENSOARG00000002050	oas:443318|oas:101114307|oas:101120887|oas:101118038|oas:101119919|oas:554323|	443318|101114307|101120887|101118038|101119919|554323|	IGF1, IGF-I|ITGA1|ITGB5|ITGA3|ITGB4|TGFB3|	http://www.genome.jp/kegg-bin/show_pathway?oas05410/oas:101120887%09red/oas:101118038%09red/oas:443318%09red/oas:101119919%09red/oas:554323%09red/oas:101114307%09red
Rap1 signaling pathway	KEGG PATHWAY	oas04015	11	212	0.0104031	0.0671002	ENSOARG00000015856|ENSOARG00000004918|ENSOARG00000017559|ENSOARG00000020058|ENSOARG00000015529|ENSOARG00000010198|ENSOARG00000012870|ENSOARG00000010557|ENSOARG00000015904|ENSOARG00000012367|ENSOARG00000005375	oas:443318|oas:101113249|oas:101115744|oas:101106433|oas:101115485|oas:101112475|oas:100217411|oas:101118502|oas:443548|oas:494433|oas:443548|	443318|101113249|101115744|101106433|101115485|101112475|100217411|101118502|443548|494433|443548|	IGF1, IGF-I|FGF14|FGF19|THBS1|MAPK1|FGF23|MAPK14|FGF17|FGFR2, FGFR2IIIb|ITGB2, CD18|FGFR2, FGFR2IIIb|	http://www.genome.jp/kegg-bin/show_pathway?oas04015/oas:101112475%09red/oas:101115485%09red/oas:101113249%09red/oas:494433%09red/oas:101118502%09red/oas:443318%09red/oas:101106433%09red/oas:443548%09red/oas:100217411%09red/oas:101115744%09red
Dilated cardiomyopathy	KEGG PATHWAY	oas05414	6	83	0.013458	0.0826703	ENSOARG00000015856|ENSOARG00000008285|ENSOARG00000020222|ENSOARG00000005412|ENSOARG00000009764|ENSOARG00000002050	oas:443318|oas:101114307|oas:101120887|oas:101118038|oas:101119919|oas:554323|	443318|101114307|101120887|101118038|101119919|554323|	IGF1, IGF-I|ITGA1|ITGB5|ITGA3|ITGB4|TGFB3|	http://www.genome.jp/kegg-bin/show_pathway?oas05414/oas:101120887%09red/oas:101118038%09red/oas:443318%09red/oas:101119919%09red/oas:554323%09red/oas:101114307%09red
Amoebiasis	KEGG PATHWAY	oas05146	7	113	0.0165321	0.0969385	ENSOARG00000000744|ENSOARG00000012718|ENSOARG00000000327|ENSOARG00000007270|ENSOARG00000012367|ENSOARG00000002050|ENSOARG00000013616	oas:100216328|oas:101108228|oas:101102692|oas:101122429|oas:494433|oas:554323|oas:101117424|	100216328|101108228|101102692|101122429|494433|554323|101117424|	LAMC2|NFKB1|LAMA1|LAMC3|ITGB2, CD18|TGFB3|LAMA2|	http://www.genome.jp/kegg-bin/show_pathway?oas05146/oas:101117424%09red/oas:494433%09red/oas:100216328%09red/oas:101122429%09red/oas:101102692%09red/oas:101108228%09red/oas:554323%09red
Chagas disease (American trypanosomiasis)	KEGG PATHWAY	oas05142	7	115	0.0179447	0.100646	ENSOARG00000001468|ENSOARG00000014726|ENSOARG00000012718|ENSOARG00000003887|ENSOARG00000015529|ENSOARG00000012870|ENSOARG00000002050	oas:101116201|oas:494191|oas:101108228|oas:101120665|oas:101115485|oas:100217411|oas:554323|	101116201|494191|101108228|101120665|101115485|100217411|554323|	MAPK8|TGFBR2|NFKB1|MAPK10|MAPK1|MAPK14|TGFB3|	http://www.genome.jp/kegg-bin/show_pathway?oas05142/oas:101115485%09red/oas:101108228%09red/oas:101120665%09red/oas:100217411%09red/oas:101116201%09red/oas:554323%09red/oas:494191%09red
Ras signaling pathway	KEGG PATHWAY	oas04014	11	233	0.0191403	0.102879	ENSOARG00000001468|ENSOARG00000015856|ENSOARG00000012718|ENSOARG00000004918|ENSOARG00000017559|ENSOARG00000003887|ENSOARG00000015529|ENSOARG00000010198|ENSOARG00000010557|ENSOARG00000015904|ENSOARG00000005375	oas:101116201|oas:443318|oas:101108228|oas:101113249|oas:101115744|oas:101120665|oas:101115485|oas:101112475|oas:101118502|oas:443548|oas:443548|	101116201|443318|101108228|101113249|101115744|101120665|101115485|101112475|101118502|443548|443548|	MAPK8|IGF1, IGF-I|NFKB1|FGF14|FGF19|MAPK10|MAPK1|FGF23|FGF17|FGFR2, FGFR2IIIb|FGFR2, FGFR2IIIb|	http://www.genome.jp/kegg-bin/show_pathway?oas04014/oas:101112475%09red/oas:101115485%09red/oas:101116201%09red/oas:101120665%09red/oas:101113249%09red/oas:443318%09red/oas:101118502%09red/oas:443548%09red/oas:101108228%09red/oas:101115744%09red
Small cell lung cancer	KEGG PATHWAY	oas05222	6	94	0.0226439	0.116843	ENSOARG00000000744|ENSOARG00000012718|ENSOARG00000000327|ENSOARG00000007270|ENSOARG00000005412|ENSOARG00000013616	oas:100216328|oas:101108228|oas:101102692|oas:101122429|oas:101118038|oas:101117424|	100216328|101108228|101102692|101122429|101118038|101117424|	LAMC2|NFKB1|LAMA1|LAMC3|ITGA3|LAMA2|	http://www.genome.jp/kegg-bin/show_pathway?oas05222/oas:101117424%09red/oas:101118038%09red/oas:100216328%09red/oas:101122429%09red/oas:101102692%09red/oas:101108228%09red
Proteoglycans in cancer	KEGG PATHWAY	oas05205	10	214	0.0262874	0.130426	ENSOARG00000015856|ENSOARG00000019683|ENSOARG00000018324|ENSOARG00000015400|ENSOARG00000020058|ENSOARG00000020222|ENSOARG00000015529|ENSOARG00000003586|ENSOARG00000008578|ENSOARG00000012870	oas:443318|oas:101116782|oas:101103229|oas:101109745|oas:101106433|oas:101120887|oas:101115485|oas:443325|oas:101112193|oas:100217411|	443318|101116782|101103229|101109745|101106433|101120887|101115485|443325|101112193|100217411|	IGF1, IGF-I|WNT2B|WNT16|WNT5A|THBS1|ITGB5|MAPK1|IGF2, IGF-II|PTCH1, PTCH|MAPK14|	http://www.genome.jp/kegg-bin/show_pathway?oas05205/oas:101115485%09red/oas:443325%09red/oas:101112193%09red/oas:101120887%09red/oas:443318%09red/oas:100217411%09red/oas:101106433%09red/oas:101109745%09red/oas:101103229%09red/oas:101116782%09red
Osteoclast differentiation	KEGG PATHWAY	oas04380	7	127	0.0282334	0.134893	ENSOARG00000001468|ENSOARG00000014726|ENSOARG00000012718|ENSOARG00000016452|ENSOARG00000003887|ENSOARG00000015529|ENSOARG00000012870	oas:101116201|oas:494191|oas:101108228|oas:443513|oas:101120665|oas:101115485|oas:100217411|	101116201|494191|101108228|443513|101120665|101115485|100217411|	MAPK8|TGFBR2|NFKB1|PPARG, PPAR_gamma, PPARg2|MAPK10|MAPK1|MAPK14|	http://www.genome.jp/kegg-bin/show_pathway?oas04380/oas:101115485%09red/oas:101108228%09red/oas:101120665%09red/oas:443513%09red/oas:101116201%09red/oas:100217411%09red/oas:494191%09red
Adipocytokine signaling pathway	KEGG PATHWAY	oas04920	5	74	0.0295797	0.136278	ENSOARG00000001468|ENSOARG00000009498|ENSOARG00000019427|ENSOARG00000012718|ENSOARG00000003887	oas:101116201|oas:101118312|oas:443457|oas:101108228|oas:101120665|	101116201|101118312|443457|101108228|101120665|	MAPK8|NFKBIE|PPAR_ALPHA|NFKB1|MAPK10|	http://www.genome.jp/kegg-bin/show_pathway?oas04920/oas:443457%09red/oas:101116201%09red/oas:101108228%09red/oas:101120665%09red/oas:101118312%09red
FoxO signaling pathway	KEGG PATHWAY	oas04068	7	132	0.0335043	0.149036	ENSOARG00000001468|ENSOARG00000015856|ENSOARG00000014726|ENSOARG00000003887|ENSOARG00000015529|ENSOARG00000012870|ENSOARG00000002050	oas:101116201|oas:443318|oas:494191|oas:101120665|oas:101115485|oas:100217411|oas:554323|	101116201|443318|494191|101120665|101115485|100217411|554323|	MAPK8|IGF1, IGF-I|TGFBR2|MAPK10|MAPK1|MAPK14|TGFB3|	http://www.genome.jp/kegg-bin/show_pathway?oas04068/oas:101115485%09red/oas:101120665%09red/oas:443318%09red/oas:100217411%09red/oas:101116201%09red/oas:554323%09red/oas:494191%09red
Leishmaniasis	KEGG PATHWAY	oas05140	5	78	0.0355387	0.149891	ENSOARG00000012367|ENSOARG00000002050|ENSOARG00000015529|ENSOARG00000012718|ENSOARG00000012870	oas:494433|oas:554323|oas:101115485|oas:101108228|oas:100217411|	494433|554323|101115485|101108228|100217411|	ITGB2, CD18|TGFB3|MAPK1|NFKB1|MAPK14|	http://www.genome.jp/kegg-bin/show_pathway?oas05140/oas:101115485%09red/oas:101108228%09red/oas:554323%09red/oas:494433%09red/oas:100217411%09red
Malaria	KEGG PATHWAY	oas05144	4	53	0.0360202	0.149891	ENSOARG00000012367|ENSOARG00000020058|ENSOARG00000003894|ENSOARG00000002050	oas:494433|oas:101106433|oas:101116784|oas:554323|	494433|101106433|101116784|554323|	ITGB2, CD18|THBS1|THBS3|TGFB3|	http://www.genome.jp/kegg-bin/show_pathway?oas05144/oas:101106433%09red/oas:494433%09red/oas:554323%09red/oas:101116784%09red
Prolactin signaling pathway	KEGG PATHWAY	oas04917	5	82	0.042188	0.17007	ENSOARG00000001468|ENSOARG00000012870|ENSOARG00000015529|ENSOARG00000012718|ENSOARG00000003887	oas:101116201|oas:100217411|oas:101115485|oas:101108228|oas:101120665|	101116201|100217411|101115485|101108228|101120665|	MAPK8|MAPK14|MAPK1|NFKB1|MAPK10|	http://www.genome.jp/kegg-bin/show_pathway?oas04917/oas:101115485%09red/oas:101116201%09red/oas:101108228%09red/oas:101120665%09red/oas:100217411%09red
